# Supplementary material for: Disorder and Sorption Preferences in a Highly Stable Fluoride-Containing Rare-Earth fcu-Type Metal–Organic Framework
Source: Chem Mater. 2024 Feb 8;36(4):1957–65. doi: 10.1021/acs.chemmater.3c02849 (PMC10902816; doi:10.1021/acs.chemmater.3c02849)
Supplement: Supplementary file 2 — cm3c02849_si_002.zip [file cm3c02849_si_002.zip]

Archive with 9 entries (8 files):
- Attfield_UOM_Yfum_cifs/
- Attfield_UOM_Yfum_cifs/CCDC2306110-Yfum_As_synthesied_DMF_final.cif
- Attfield_UOM_Yfum_cifs/CCDC2306111-Yfum_CO2_1_vac.cif
- Attfield_UOM_Yfum_cifs/CCDC2306112-Yfum_CO2_2_1b_298K.cif
- Attfield_UOM_Yfum_cifs/CCDC2306113-Yfum_CO2_3_2pt5b_298K.cif
- Attfield_UOM_Yfum_cifs/CCDC2306114-Yfum_CO2_4_5b_298K.cif
- Attfield_UOM_Yfum_cifs/CCDC2306115-Yfum_CO2_5_10b_298K.cif
- Attfield_UOM_Yfum_cifs/CCDC2306118-Y_fum_CS2.cif
- Attfield_UOM_Yfum_cifs/CCDC2306119-Y-fum-N2.cif
