# Supplementary material for: Disorder and Sorption Preferences in a Highly Stable Fluoride-Containing Rare-Earth fcu-Type Metal–Organic Framework
Source: Chem Mater. 2024 Feb 8;36(4):1957–65. doi: 10.1021/acs.chemmater.3c02849 (PMC10902816; doi:10.1021/acs.chemmater.3c02849)
Supplement: Supplementary file 2 — cm3c02849_si_002.zip [file cm3c02849_si_002.zip › Attfield_UOM_Yfum_cifs/CCDC2306110-Yfum_As_synthesied_DMF_final.cif]

data_Yfum_as_synthesised
_audit_creation_date               2023-09-20
_audit_creation_method
;
Olex2 1.5
(compiled 2023.08.24 svn.re1ec1418 for OlexSys, GUI svn.r6817)
;
_shelx_SHELXL_version_number       '2019/3'
_audit_contact_author_address      ?
_audit_contact_author_email        ?
_audit_contact_author_name         ''
_audit_contact_author_phone        ?
_publ_contact_author_id_orcid      ?
_publ_section_references
;
D. Kratzert, I. Krossing, (2018), J. Appl. Cryst. 51, 928-934. 

Dolomanov, O.V., Bourhis, L.J., Gildea, R.J, Howard, J.A.K. & Puschmann, H.
 (2009), J. Appl. Cryst. 42, 339-341.

Kratzert, D., Holstein, J.J. & Krossing, I. (2015). J. Appl. Cryst. 48, 933-938.

Sheldrick, G.M. (2015). Acta Cryst. A71, 3-8.

Sheldrick, G.M. (2015). Acta Cryst. C71, 3-8.
;
_chemical_name_common              ?
_chemical_name_systematic          ?
_chemical_formula_moiety          
 'C24 H14.136 F8 O26.416 Y6, [+ solvents]1.5[], 0.5[]'
_chemical_formula_sum              'C24 H14.14 F8 O26.42 Y6'
_chemical_formula_weight           1410.60
_chemical_melting_point            ?
loop_
  _atom_type_symbol
  _atom_type_description
  _atom_type_scat_dispersion_real
  _atom_type_scat_dispersion_imag
  _atom_type_scat_source
 'C' 'C' 0.0033 0.0016 'International Tables Vol C Tables 4.2.6.8 and 6.1.1.4'
 'H' 'H' 0.0000 0.0000 'International Tables Vol C Tables 4.2.6.8 and 6.1.1.4'
 'F' 'F' 0.0171 0.0103 'International Tables Vol C Tables 4.2.6.8 and 6.1.1.4'
 'O' 'O' 0.0106 0.0060 'International Tables Vol C Tables 4.2.6.8 and 6.1.1.4'
 'Y' 'Y' -2.7962 3.5667 'International Tables Vol C Tables 4.2.6.8 and 6.1.1.4'

_shelx_space_group_comment
;
The symmetry employed for this shelxl refinement is uniquely defined
by the following loop, which should always be used as a source of
symmetry information in preference to the above space-group names.
They are only intended as comments.
;
_space_group_crystal_system        'cubic'
_space_group_IT_number             201
_space_group_name_H-M_alt          'P n -3'
_space_group_name_Hall             '-P 2ab 2bc 3'
loop_
  _space_group_symop_operation_xyz
 'x, y, z'
 '-x+1/2, -y+1/2, z'
 '-x+1/2, y, -z+1/2'
 'x, -y+1/2, -z+1/2'
 'z, x, y'
 'z, -x+1/2, -y+1/2'
 '-z+1/2, -x+1/2, y'
 '-z+1/2, x, -y+1/2'
 'y, z, x'
 '-y+1/2, z, -x+1/2'
 'y, -z+1/2, -x+1/2'
 '-y+1/2, -z+1/2, x'
 '-x, -y, -z'
 'x-1/2, y-1/2, -z'
 'x-1/2, -y, z-1/2'
 '-x, y-1/2, z-1/2'
 '-z, -x, -y'
 '-z, x-1/2, y-1/2'
 'z-1/2, x-1/2, -y'
 'z-1/2, -x, y-1/2'
 '-y, -z, -x'
 'y-1/2, -z, x-1/2'
 '-y, z-1/2, x-1/2'
 'y-1/2, z-1/2, -x'

_cell_length_a                     18.5286(3)
_cell_length_b                     18.5286(3)
_cell_length_c                     18.5286(3)
_cell_angle_alpha                  90
_cell_angle_beta                   90
_cell_angle_gamma                  90
_cell_volume                       6361.0(3)
_cell_formula_units_Z              4
_cell_measurement_reflns_used      5833
_cell_measurement_temperature      99.8(9)
_cell_measurement_theta_max        30.3220
_cell_measurement_theta_min        2.2370
_shelx_estimated_absorpt_T_max     0.848
_shelx_estimated_absorpt_T_min     0.710
_exptl_absorpt_coefficient_mu      5.493
_exptl_absorpt_correction_T_max    1.00000
_exptl_absorpt_correction_T_min    0.79217
_exptl_absorpt_correction_type     multi-scan
_exptl_absorpt_process_details
;
CrysAlisPro 1.171.42.49 (Rigaku Oxford Diffraction, 2022)
Empirical absorption correction using spherical harmonics,
implemented in SCALE3 ABSPACK scaling algorithm.
;
_exptl_absorpt_special_details     ?
_exptl_crystal_colour              'clear colourless'
_exptl_crystal_colour_lustre       clear
_exptl_crystal_colour_modifier     .
_exptl_crystal_colour_primary      colourless
_exptl_crystal_density_diffrn      1.473
_exptl_crystal_density_meas        ?
_exptl_crystal_density_method      ?
_exptl_crystal_description         octahedral
_exptl_crystal_F_000               2702
_exptl_crystal_preparation         ?
_exptl_crystal_size_max            0.067
_exptl_crystal_size_mid            0.05
_exptl_crystal_size_min            0.031
_exptl_transmission_factor_max     ?
_exptl_transmission_factor_min     ?
_diffrn_reflns_av_R_equivalents    0.0295
_diffrn_reflns_av_unetI/netI       0.0268
_diffrn_reflns_Laue_measured_fraction_full  0.995
_diffrn_reflns_Laue_measured_fraction_max  0.841
_diffrn_reflns_limit_h_max         17
_diffrn_reflns_limit_h_min         -17
_diffrn_reflns_limit_k_max         17
_diffrn_reflns_limit_k_min         -26
_diffrn_reflns_limit_l_max         26
_diffrn_reflns_limit_l_min         -17
_diffrn_reflns_number              2752
_diffrn_reflns_point_group_measured_fraction_full  0.995
_diffrn_reflns_point_group_measured_fraction_max  0.841
_diffrn_reflns_theta_full          25.242
_diffrn_reflns_theta_max           30.541
_diffrn_reflns_theta_min           1.904
_diffrn_ambient_environment        N~2~
_diffrn_ambient_temperature        99.8(9)
_diffrn_detector                   'Hybrid Pixel Array Detector'
_diffrn_detector_area_resol_mean   10.0000
_diffrn_measured_fraction_theta_full  0.995
_diffrn_measured_fraction_theta_max  0.841
_diffrn_measurement_details
;
List of Runs (angles in degrees, time in seconds):

  # Type    Start    End  Width  t~exp~   \w     \q     \k     \f   Frames
--------------------------------------------------------------------------
  1  \w    -29.00  38.00   1.00 1000.00    --    7.50  54.00 -58.00   67
;
_diffrn_measurement_device         'four-circle diffractometer'
_diffrn_measurement_device_type    'XtaLAB AFC11 (RINC): quarter-chi single'
_diffrn_measurement_method         '\w scans'
_diffrn_orient_matrix_type        
 'CrysAlisPro convention (1999,Acta A55,543-557)'
_diffrn_orient_matrix_UB_11        0.0261256000
_diffrn_orient_matrix_UB_12        -0.0077802000
_diffrn_orient_matrix_UB_13        0.0268841000
_diffrn_orient_matrix_UB_21        0.0256447000
_diffrn_orient_matrix_UB_22        0.0213759000
_diffrn_orient_matrix_UB_23        -0.0187882000
_diffrn_orient_matrix_UB_31        -0.0113110000
_diffrn_orient_matrix_UB_32        0.0307693000
_diffrn_orient_matrix_UB_33        0.0197064000
_diffrn_radiation_monochromator    mirror
_diffrn_radiation_probe            x-ray
_diffrn_radiation_type             'Mo K\a'
_diffrn_radiation_wavelength       0.71073
_diffrn_source                     'Rotating-anode X-ray tube (dual wavelength)'
_diffrn_source_type                'Rigaku (Mo) X-ray DW Source'
_reflns_Friedel_coverage           0.000
_reflns_Friedel_fraction_full      .
_reflns_Friedel_fraction_max       .
_reflns_number_gt                  2469
_reflns_number_total               2752
_reflns_special_details
;
 Structure factors included contributions from the .fab file.
 
 _reflns_Friedel_fraction is defined as the number of unique
 Friedel pairs measured divided by the number that would be
 possible theoretically, ignoring centric projections and
 systematic absences. Completness statistics refer to single and
 composite reflections containing twin component 1 only.
;
_reflns_threshold_expression       'I > 2\s(I)'
_computing_cell_refinement         'CrysAlisPro 1.171.42.49 (Rigaku OD, 2022)'
_computing_data_collection         'CrysAlisPro 1.171.42.49 (Rigaku OD, 2022)'
_computing_data_reduction          'CrysAlisPro 1.171.42.49 (Rigaku OD, 2022)'
_computing_molecular_graphics      'Olex2 1.5 (Dolomanov et al., 2009)'
_computing_publication_material    'Olex2 1.5 (Dolomanov et al., 2009)'
_computing_structure_refinement    'SHELXL 2019/3 (Sheldrick, 2015)'
_computing_structure_solution      'SHELXT  (Sheldrick, 2015)'
_refine_diff_density_max           0.393
_refine_diff_density_min           -0.360
_refine_diff_density_rms           0.092
_refine_ls_extinction_coef         .
_refine_ls_extinction_method       none
_refine_ls_goodness_of_fit_ref     1.275
_refine_ls_hydrogen_treatment      constr
_refine_ls_matrix_type             full
_refine_ls_number_parameters       146
_refine_ls_number_reflns           2752
_refine_ls_number_restraints       240
_refine_ls_R_factor_all            0.0380
_refine_ls_R_factor_gt             0.0288
_refine_ls_restrained_S_all        1.228
_refine_ls_shift/su_max            0.004
_refine_ls_shift/su_mean           0.000
_refine_ls_structure_factor_coef   Fsqd
_refine_ls_weighting_details      
 'w=1/[\s^2^(Fo^2^)+(0.0571P)^2^+1.8575P] where P=(Fo^2^+2Fc^2^)/3'
_refine_ls_weighting_scheme        calc
_refine_ls_wR_factor_gt            0.0896
_refine_ls_wR_factor_ref           0.1003
_refine_special_details
;
 Refined as a 2-component twin.
;
_olex2_refinement_description
;
1. Twinned data refinement
 Scales: 0.5064(18)
 0.4936(18)
2. Fixed Uiso
 At 1.2 times of:
  All C(H) groups
 At 1.5 times of:
  All O(H,H) groups
3. Restrained distances
 O2-C1A \\sim O1A-C1A \\sim O2-C1 \\sim O1-C1
 with sigma of 0.02
 O3A-C3A \\sim O4-C3 \\sim O3-C3
 with sigma of 0.02
 C4-C3 \\sim C4A-C3A \\sim C2-C1 \\sim C1A-C2A
 with sigma of 0.02
 O1A-O2 \\sim O1-O2 \\sim O3-O4
 with sigma of 0.02
4. Uiso/Uaniso restraints and constraints
All non-hydrogen atoms have similar U: within 2A with sigma of 0.04 and sigma
for terminal atoms of 0.08 within 2A
Uanis(O3A) = Uanis(O6)
Uanis(C2A) = Uanis(C4A) = Uanis(C4)
Uanis(O5) = Uanis(O1A)
5. Rigid body (RIGU) restrains
 All non-hydrogen atoms
 with sigma for 1-2 distances of 0.004 and sigma for 1-3 distances of 0.004
6. Others
 1*[Sof(O1)+Sof(C1)+Sof(C2)+Sof(H2)+Sof(O1A)+Sof(C2A)+Sof(C1A)+Sof(O5)+
 Sof(H5A)+Sof(H5B)]+1*[Sof(C3)+Sof(C4)+Sof(H4)+Sof(O3A)+Sof(C4A)+Sof(C3A)]=0.25
 with esd of 0
 Sof(O1)=Sof(C1)=Sof(C2)=Sof(H2)=1-FVAR(1)
 Sof(O1A)=Sof(C2A)=Sof(C1A)=Sof(O5)=Sof(H5A)=Sof(H5B)=FVAR(1)
 Sof(C3)=Sof(C4)=Sof(H4)=1-FVAR(2)
 Sof(O3A)=Sof(C4A)=Sof(C3A)=FVAR(2)
 Sof(O6)=Sof(H6A)=Sof(H6B)=FVAR(3)
7.a Riding coordinates:
 O5(H5A,H5B), O6(H6A,H6B)
7.b Aromatic/amide H refined with riding coordinates:
 C2(H2), C4(H4)
;
_atom_sites_solution_hydrogens     mixed
_atom_sites_solution_primary       dual
_atom_sites_solution_secondary     ?
loop_
  _atom_site_label
  _atom_site_type_symbol
  _atom_site_fract_x
  _atom_site_fract_y
  _atom_site_fract_z
  _atom_site_U_iso_or_equiv
  _atom_site_adp_type
  _atom_site_occupancy
  _atom_site_site_symmetry_order
  _atom_site_calc_flag
  _atom_site_refinement_flags_posn
  _atom_site_refinement_flags_adp
  _atom_site_refinement_flags_occupancy
  _atom_site_disorder_assembly
  _atom_site_disorder_group
 Y1 Y 0.98690(2) 0.64634(2) 0.48778(2) 0.00922(11) Uani 1 1 d . . . . .
 F1 F 0.92077(9) 0.55570(10) 0.43251(10) 0.0094(4) Uani 1 1 d . . . . 3
 F2 F 0.93248(11) 0.56752(11) 0.56752(11) 0.0101(7) Uani 1 3 d S T P . .
 O2 O 1.18906(15) 0.62950(17) 0.47570(17) 0.0217(7) Uani 1 1 d D U . . .
 O1 O 1.0959(3) 0.7075(2) 0.4768(3) 0.0206(10) Uani 0.850(2) 1 d D U P . 1
 O3 O 0.79093(18) 0.59560(19) 0.50913(17) 0.0263(7) Uani 1 1 d D U . . 2
 C1 C 1.1616(3) 0.6913(3) 0.4762(3) 0.0213(10) Uani 0.850(2) 1 d D U P . 1
 C2 C 1.2138(3) 0.7538(3) 0.4761(4) 0.0410(16) Uani 0.850(2) 1 d D U P . 1
 H2 H 1.194514 0.801326 0.476065 0.049 Uiso 0.850(2) 1 calc R U P . 1
 C3 C 0.8075(3) 0.6622(2) 0.5006(3) 0.0207(10) Uani 0.900(2) 1 d D U P A 2
 C4 C 0.7440(3) 0.7136(3) 0.4997(4) 0.0381(14) Uani 0.900(2) 1 d D U P A 2
 H4 H 0.696038 0.695440 0.499107 0.046 Uiso 0.900(2) 1 calc R U P A 2
 O1A O 1.2823(11) 0.5522(11) 0.4711(18) 0.028(4) Uani 0.150(2) 1 d D U P . -1
 C2A C 1.3140(15) 0.6759(15) 0.478(2) 0.0381(14) Uani 0.150(2) 1 d D U P . -1
 C1A C 1.2565(9) 0.6165(12) 0.4758(18) 0.032(6) Uani 0.150(2) 1 d D U P . -1
 O3A O 0.9471(18) 0.781(2) 0.475(3) 0.023(4) Uani 0.100(2) 1 d D U P . -2
 O5 O 1.0812(17) 0.7266(17) 0.472(2) 0.028(4) Uani 0.150(2) 1 d . U P . 3
 H5A H 1.125988 0.716487 0.461606 0.042 Uiso 0.150(2) 1 d R U P . 3
 H5B H 1.083548 0.764737 0.498806 0.042 Uiso 0.150(2) 1 d R U P . 3
 C4A C 0.827(2) 0.821(2) 0.498(4) 0.0381(14) Uani 0.100(2) 1 d D U P . -2
 C3A C 0.8826(18) 0.761(2) 0.489(3) 0.028(6) Uani 0.100(2) 1 d D U P . -2
 O4 O 0.86914(18) 0.68839(17) 0.49331(17) 0.0227(7) Uani 1 1 d D U . . .
 O6 O 0.9763(16) 0.7865(14) 0.4775(19) 0.023(4) Uani 0.153(9) 1 d . U P . 4
 H6A H 1.000352 0.814331 0.448331 0.034 Uiso 0.153(9) 1 d R U P . 4
 H6B H 0.934582 0.807501 0.482111 0.034 Uiso 0.153(9) 1 d R U P . 4

loop_
  _atom_site_aniso_label
  _atom_site_aniso_U_11
  _atom_site_aniso_U_22
  _atom_site_aniso_U_33
  _atom_site_aniso_U_23
  _atom_site_aniso_U_13
  _atom_site_aniso_U_12
 Y1 0.0092(2) 0.00860(15) 0.0098(2) -0.00036(12) -0.00055(11) 0.00022(12)
 F1 0.0088(8) 0.0098(8) 0.0095(10) -0.0010(7) 0.0002(7) 0.0012(7)
 F2 0.0101(7) 0.0101(7) 0.0101(7) 0.0018(8) -0.0018(8) -0.0018(8)
 O2 0.0195(16) 0.0182(15) 0.0275(17) 0.0027(12) 0.0005(12) -0.0107(12)
 O1 0.020(2) 0.016(2) 0.026(2) 0.0048(19) 0.0004(19) -0.0092(16)
 O3 0.0232(18) 0.0228(16) 0.0330(18) -0.0013(13) -0.0013(13) 0.0115(13)
 C1 0.022(2) 0.019(2) 0.023(2) 0.0024(19) -0.002(2) -0.0125(19)
 C2 0.027(3) 0.021(3) 0.075(5) -0.002(3) -0.004(3) -0.012(2)
 C3 0.021(2) 0.017(2) 0.024(2) -0.0024(17) 0.0018(19) 0.0125(18)
 C4 0.017(2) 0.024(3) 0.073(4) 0.001(3) -0.002(3) 0.012(2)
 O1A 0.024(7) 0.022(7) 0.037(10) -0.005(8) -0.014(7) -0.005(5)
 C2A 0.017(2) 0.024(3) 0.073(4) 0.001(3) -0.002(3) 0.012(2)
 C1A 0.025(5) 0.028(8) 0.044(16) 0.006(10) -0.004(8) 0.001(5)
 O3A 0.022(8) 0.024(6) 0.022(9) -0.001(7) -0.004(10) 0.005(6)
 O5 0.024(7) 0.022(7) 0.037(10) -0.005(8) -0.014(7) -0.005(5)
 C4A 0.017(2) 0.024(3) 0.073(4) 0.001(3) -0.002(3) 0.012(2)
 C3A 0.022(9) 0.020(6) 0.041(18) 0.002(10) -0.004(11) 0.009(5)
 O4 0.0194(15) 0.0190(17) 0.0298(17) 0.0001(13) 0.0035(12) 0.0113(13)
 O6 0.022(8) 0.024(6) 0.022(9) -0.001(7) -0.004(10) 0.005(6)

_geom_special_details
;
 All esds (except the esd in the dihedral angle between two l.s. planes)
 are estimated using the full covariance matrix.  The cell esds are taken
 into account individually in the estimation of esds in distances, angles
 and torsion angles; correlations between esds in cell parameters are only
 used when they are defined by crystal symmetry.  An approximate (isotropic)
 treatment of cell esds is used for estimating esds involving l.s. planes.

 Note that hydrogen atoms on chelating mode compensating water molecules
 (O5,O6) are placed with respect to potential hydrogen bonding
 networks within this structure, and have been modelled for
 completeness, but are not representative of 
 actual crystallographic positions.
;
loop_
  _geom_bond_atom_site_label_1
  _geom_bond_atom_site_label_2
  _geom_bond_distance
  _geom_bond_site_symmetry_2
  _geom_bond_publ_flag
 Y1 F1 2.3023(19) 22_665 ?
 Y1 F1 2.3151(19) 7_665 ?
 Y1 F1 2.3174(18) . ?
 Y1 F2 2.3092(9) . ?
 Y1 O2 2.322(3) 19_656 ?
 Y1 O1 2.324(5) . ?
 Y1 O3 2.312(3) 7_665 ?
 Y1 C1A 2.82(2) 19_656 ?
 Y1 O3A 2.61(4) . ?
 Y1 O5 2.31(3) . ?
 Y1 O4 2.319(3) . ?
 Y1 O6 2.61(3) . ?
 O2 C1 1.252(6) . ?
 O2 C1A 1.273(14) . ?
 O1 C1 1.255(6) . ?
 O3 C3 1.282(6) . ?
 C1 C2 1.509(7) . ?
 C2 C2 1.349(13) 2_765 ?
 C2 H2 0.9500 . ?
 C3 C4 1.514(6) . ?
 C3 O4 1.249(6) . ?
 C4 C4 1.366(13) 2_665 ?
 C4 H4 0.9500 . ?
 O1A C1A 1.286(15) . ?
 C2A C1A 1.532(17) . ?
 O3A C3A 1.279(17) . ?
 O5 H5A 0.8699 . ?
 O5 H5B 0.8693 . ?
 C4A C3A 1.527(17) . ?
 C3A O4 1.37(4) . ?
 O6 H6A 0.8701 . ?
 O6 H6B 0.8702 . ?

loop_
  _geom_angle_atom_site_label_1
  _geom_angle_atom_site_label_2
  _geom_angle_atom_site_label_3
  _geom_angle
  _geom_angle_site_symmetry_1
  _geom_angle_site_symmetry_3
  _geom_angle_publ_flag
 F1 Y1 F1 66.12(6) 22_665 7_665 ?
 F1 Y1 F1 66.09(6) 22_665 . ?
 F1 Y1 F1 101.07(8) 7_665 . ?
 F1 Y1 F2 100.69(9) 22_665 . ?
 F1 Y1 O2 77.65(9) . 19_656 ?
 F1 Y1 O2 138.55(10) 7_665 19_656 ?
 F1 Y1 O2 76.18(9) 22_665 19_656 ?
 F1 Y1 O3 140.11(10) 22_665 7_665 ?
 F1 Y1 C1A 97.5(5) 22_665 19_656 ?
 F1 Y1 C1A 144.0(7) 7_665 19_656 ?
 F1 Y1 C1A 100.6(5) . 19_656 ?
 F1 Y1 O5 85.4(9) 22_665 . ?
 F1 Y1 O4 139.75(9) 7_665 . ?
 F1 Y1 O4 76.44(9) . . ?
 F1 Y1 O4 139.28(9) 22_665 . ?
 F2 Y1 F1 66.05(6) . 7_665 ?
 F2 Y1 F1 66.02(6) . . ?
 F2 Y1 O2 140.83(8) . 19_656 ?
 F2 Y1 O1 138.07(13) . . ?
 F2 Y1 O3 77.23(11) . 7_665 ?
 F2 Y1 C1A 149.9(7) . 19_656 ?
 F2 Y1 O3A 122.6(10) . . ?
 F2 Y1 O5 145.0(9) . . ?
 F2 Y1 O4 76.90(10) . . ?
 F2 Y1 O6 130.0(8) . . ?
 O2 Y1 O1 80.17(16) 19_656 . ?
 O2 Y1 C1A 26.5(3) 19_656 19_656 ?
 O2 Y1 O3A 64.2(12) 19_656 . ?
 O2 Y1 O6 65.6(7) 19_656 . ?
 O1 Y1 C1A 69.5(7) . 19_656 ?
 O3 Y1 F1 77.28(10) 7_665 7_665 ?
 O3 Y1 O2 129.79(12) 7_665 19_656 ?
 O3 Y1 C1A 103.3(3) 7_665 19_656 ?
 O3 Y1 O3A 66.9(12) 7_665 . ?
 O3 Y1 O4 79.79(12) 7_665 . ?
 O3A Y1 C1A 39.2(12) . 19_656 ?
 O5 Y1 F1 85.9(7) . 7_665 ?
 O5 Y1 F1 143.9(10) . . ?
 O5 Y1 O2 74.2(9) . 19_656 ?
 O5 Y1 C1A 60.1(10) . 19_656 ?
 O5 Y1 O4 120.0(7) . . ?
 O4 Y1 O2 80.95(10) . 19_656 ?
 O4 Y1 O1 131.08(13) . . ?
 O4 Y1 C1A 73.6(7) . 19_656 ?
 O4 Y1 O3A 54.4(7) . . ?
 O4 Y1 O6 66.3(7) . . ?
 O6 Y1 C1A 39.1(8) . 19_656 ?
 Y1 F1 Y1 113.36(7) 19_656 . ?
 Y1 F1 Y1 113.14(8) 10_656 . ?
 Y1 F1 Y1 113.45(7) 19_656 10_656 ?
 Y1 F2 Y1 113.66(7) . 7_665 ?
 Y1 F2 Y1 113.67(7) . 10_656 ?
 Y1 F2 Y1 113.67(7) 10_656 7_665 ?
 C1 O2 Y1 135.7(3) . 22_665 ?
 C1 O2 C1A 124.9(11) . . ?
 C1A O2 Y1 99.0(10) . 22_665 ?
 C1 O1 Y1 136.6(4) . . ?
 C3 O3 Y1 135.7(3) . 10_656 ?
 O2 C1 O1 127.9(4) . . ?
 O2 C1 C2 116.2(5) . . ?
 O1 C1 C2 115.9(5) . . ?
 C1 C2 H2 118.1 . . ?
 C2 C2 C1 123.8(8) 2_765 . ?
 C2 C2 H2 118.1 2_765 . ?
 O3 C3 C4 115.0(5) . . ?
 O4 C3 O3 127.3(4) . . ?
 O4 C3 C4 117.8(5) . . ?
 C3 C4 H4 120.2 . . ?
 C4 C4 C3 119.6(7) 2_665 . ?
 C4 C4 H4 120.2 2_665 . ?
 O2 C1A O1A 122.7(19) . . ?
 O2 C1A C2A 123.1(18) . . ?
 O1A C1A C2A 114(2) . . ?
 C3A O3A Y1 88(2) . . ?
 Y1 O5 H5A 127.5 . . ?
 Y1 O5 H5B 119.0 . . ?
 H5A O5 H5B 104.6 . . ?
 O3A C3A Y1 65(2) . . ?
 O3A C3A C4A 117(4) . . ?
 O3A C3A O4 118(3) . . ?
 C4A C3A Y1 174(4) . . ?
 O4 C3A Y1 52.9(12) . . ?
 O4 C3A C4A 126(3) . . ?
 C3 O4 Y1 137.3(3) . . ?
 C3 O4 C3A 123.6(14) . . ?
 C3A O4 Y1 99.0(14) . . ?
 Y1 O6 H6A 126.6 . . ?
 Y1 O6 H6B 120.3 . . ?
 H6A O6 H6B 104.5 . . ?

loop_
  _geom_torsion_atom_site_label_1
  _geom_torsion_atom_site_label_2
  _geom_torsion_atom_site_label_3
  _geom_torsion_atom_site_label_4
  _geom_torsion
  _geom_torsion_site_symmetry_1
  _geom_torsion_site_symmetry_2
  _geom_torsion_site_symmetry_3
  _geom_torsion_site_symmetry_4
  _geom_torsion_publ_flag
 Y1 O2 C1 O1 -7.5(9) 22_665 . . . ?
 Y1 O2 C1 C2 172.5(4) 22_665 . . . ?
 Y1 O2 C1A O1A 10(4) 22_665 . . . ?
 Y1 O2 C1A C2A -173(3) 22_665 . . . ?
 Y1 O1 C1 O2 7.0(10) . . . . ?
 Y1 O1 C1 C2 -173.0(5) . . . . ?
 Y1 O3 C3 C4 177.9(3) 10_656 . . . ?
 Y1 O3 C3 O4 -2.2(8) 10_656 . . . ?
 Y1 O3A C3A C4A 174(4) . . . . ?
 Y1 O3A C3A O4 -7(4) . . . . ?
 Y1 C3A O4 C3 177.9(17) . . . . ?
 O2 C1 C2 C2 -0.5(6) . . . 2_765 ?
 O1 C1 C2 C2 179.5(4) . . . 2_765 ?
 O3 C3 C4 C4 172.1(3) . . . 2_665 ?
 O3 C3 O4 Y1 1.2(8) . . . . ?
 O3 C3 O4 C3A -176(2) . . . . ?
 C1 O2 C1A O1A -176(3) . . . . ?
 C1 O2 C1A C2A 1(4) . . . . ?
 C4 C3 O4 Y1 -179.0(4) . . . . ?
 C4 C3 O4 C3A 4(3) . . . . ?
 C1A O2 C1 O1 -179.3(19) . . . . ?
 C1A O2 C1 C2 1(2) . . . . ?
 O3A C3A O4 Y1 8(5) . . . . ?
 O3A C3A O4 C3 -174(3) . . . . ?
 C4A C3A O4 Y1 -173(4) . . . . ?
 C4A C3A O4 C3 5(6) . . . . ?
 O4 C3 C4 C4 -7.7(6) . . . 2_665 ?

_shelx_res_file
;
TITL lmpa297_a.res in Pn-3
    lmpa297.res
    created by SHELXL-2019/3 at 14:01:31 on 20-Sep-2023
REM Old TITL lmpa297_a.res in Pn-3
REM SHELXT solution in Pn-3: R1 0.365, Rweak 0.089, Alpha 0.141
REM <I/s> 0.363 for 209 systematic absences, Orientation as input
REM Formula found by SHELXT: C18 F10 N3 O3A Y3
CELL 0.71073 18.5286 18.5286 18.5286 90 90 90
ZERR 4 0.0003 0.0003 0.0003 0 0 0
LATT 1
SYMM 0.5-X,0.5-Y,+Z
SYMM 0.5-X,+Y,0.5-Z
SYMM +X,0.5-Y,0.5-Z
SYMM +Z,+X,+Y
SYMM +Z,0.5-X,0.5-Y
SYMM 0.5-Z,0.5-X,+Y
SYMM 0.5-Z,+X,0.5-Y
SYMM +Y,+Z,+X
SYMM 0.5-Y,+Z,0.5-X
SYMM +Y,0.5-Z,0.5-X
SYMM 0.5-Y,0.5-Z,+X
SFAC C H F O Y
UNIT 96 56.544 32 105.664 24
EQIV $1 0.5+Z,-0.5+X,1-Y
EQIV $2 0.5+Y,1-Z,-0.5+X
EQIV $3 1.5-X,1.5-Y,+Z
EQIV $4 2.5-X,1.5-Y,+Z
SADI O2 C1A O1A C1A O2 C1 O1 C1
RIGU
SIMU
SADI O3A C3A O4 C3 O3 C3
SADI C4 C3 C4A C3A C2 C1 C1A C2A
SADI O1A O2 O1 O2 O3 O4
EADP O3A O6
EADP C2A C4A C4
EADP O5 O1A
SUMP 0.25 0 1 2 1 3

L.S. 4 0 0
PLAN  10
SIZE 0.031 0.05 0.067
TEMP -173
CONF
BIND C4A C4_$3
FREE O3 O4
BIND Y1 O6
FREE O1 O2
BIND C2A C2_$4
BIND C2 C2A_$4
BIND C4 C4A_$3
FREE O1A O2
FREE O1A O6_$2
FREE O6 C3A
FREE O6 O3A
FREE O6 C1A_$1
Abin
list 8
more -4
BOND $H
fmap 2 53
acta
OMIT 0 0 2
OMIT 0 0 4
OMIT 0 2 2
OMIT 0 2 4
OMIT 1 1 1
OMIT 1 1 2
OMIT 1 1 3
OMIT 1 2 4
OMIT 2 0 4
REM <olex2.extras>
REM <HklSrc "%.\\lmpa297_sq.hkl">
REM </olex2.extras>

WGHT    0.057100    1.857500
BASF   0.49362
FVAR       0.42686   0.15021   0.09979   0.15271
Y1    5    0.986905    0.646337    0.487777    11.00000    0.00923    0.00860 =
         0.00982   -0.00036   -0.00055    0.00022
PART 3
F1    3    0.920775    0.555701    0.432510    11.00000    0.00883    0.00983 =
         0.00948   -0.00097    0.00024    0.00125
PART 0
F2    3    0.932482    0.567518    0.567518    10.33333    0.01012    0.01012 =
         0.01012    0.00182   -0.00182   -0.00182
O2    4    1.189056    0.629503    0.475699    11.00000    0.01955    0.01819 =
         0.02747    0.00275    0.00047   -0.01068
PART 1
O1    4    1.095864    0.707528    0.476766   -21.00000    0.01984    0.01592 =
         0.02594    0.00481    0.00042   -0.00920
PART 2
O3    4    0.790926    0.595602    0.509135    11.00000    0.02315    0.02284 =
         0.03302   -0.00129   -0.00131    0.01148
PART 1
C1    1    1.161615    0.691261    0.476207   -21.00000    0.02166    0.01936 =
         0.02293    0.00237   -0.00237   -0.01255
C2    1    1.213786    0.753814    0.476122   -21.00000    0.02692    0.02089 =
         0.07534   -0.00230   -0.00407   -0.01231
AFIX  43
H2    2    1.194514    0.801326    0.476065   -21.00000   -1.20000
AFIX   0
PART 2
C3    1    0.807450    0.662235    0.500612   -31.00000    0.02131    0.01700 =
         0.02379   -0.00239    0.00181    0.01252
C4    1    0.743967    0.713641    0.499685   -31.00000    0.01701    0.02427 =
         0.07298    0.00104   -0.00171    0.01167
AFIX  43
H4    2    0.696038    0.695440    0.499107   -31.00000   -1.20000
AFIX   0
PART -1
O1A   4    1.282300    0.552193    0.471111    21.00000    0.02410    0.02230 =
         0.03712   -0.00535   -0.01380   -0.00466
C2A   1    1.313978    0.675856    0.477750    21.00000    0.01701    0.02427 =
         0.07298    0.00104   -0.00171    0.01167
C1A   1    1.256505    0.616461    0.475797    21.00000    0.02467    0.02754 =
         0.04447    0.00637   -0.00426    0.00081
PART -2
O3A   4    0.947143    0.780908    0.474982    31.00000    0.02185    0.02446 =
         0.02161   -0.00095   -0.00390    0.00497
PART 3
O5    4    1.081238    0.726587    0.471596    21.00000    0.02410    0.02230 =
         0.03712   -0.00535   -0.01380   -0.00466
AFIX   3
H5A   2    1.125988    0.716487    0.461606    21.00000   -1.50000
H5B   2    1.083548    0.764737    0.498806    21.00000   -1.50000
AFIX   0
PART -2
C4A   1    0.826539    0.820691    0.497962    31.00000    0.01701    0.02427 =
         0.07298    0.00104   -0.00171    0.01167
C3A   1    0.882587    0.760957    0.488977    31.00000    0.02192    0.01985 =
         0.04113    0.00157   -0.00363    0.00874
PART 0
O4    4    0.869142    0.688394    0.493310    11.00000    0.01936    0.01903 =
         0.02983    0.00005    0.00354    0.01127
PART 4
O6    4    0.976322    0.786471    0.477511    41.00000    0.02185    0.02446 =
         0.02161   -0.00095   -0.00390    0.00497
AFIX   3
H6A   2    1.000352    0.814331    0.448331    41.00000   -1.50000
H6B   2    0.934582    0.807501    0.482111    41.00000   -1.50000
AFIX   0
HKLF 5


REM  lmpa297_a.res in Pn-3
REM wR2 = 0.1003, GooF = S = 1.275, Restrained GooF = 1.228 for all data
REM R1 = 0.0288 for 2469 Fo > 4sig(Fo) and 0.0380 for all 2752 data
REM 146 parameters refined using 240 restraints

END

WGHT      0.0571      1.8662

REM Highest difference peak  0.393,  deepest hole -0.360,  1-sigma level  0.092
Q1    1   0.8385  0.8564  0.5648  11.00000  0.05    0.39
Q2    1   1.1222  0.8432  0.5742  11.00000  0.05    0.37
Q3    1   0.9811  0.6783  0.4815  11.00000  0.05    0.37
Q4    1   0.9835  0.6467  0.5179  11.00000  0.05    0.37
Q5    1   1.2024  0.6420  0.4713  11.00000  0.05    0.36
Q6    1   1.1193  0.7004  0.4720  11.00000  0.05    0.36
Q7    1   0.8528  0.8812  0.4390  11.00000  0.05    0.34
Q8    1   0.8420  0.8638  0.4350  11.00000  0.05    0.34
Q9    1   1.1794  0.7047  0.4775  11.00000  0.05    0.33
Q10   1   0.8726  0.8775  0.5826  11.00000  0.05    0.33
;
_shelx_res_checksum                36531
_shelx_hkl_file
;
  -1  -1  -182874.78 1661.95  -2
   1   1   182874.78 1661.95   1
   0  -2   049867.59  999.11  -2
  -1  -2  -1    3.72    2.80  -2
   0  -2  -2  859.91   19.04  -2
   0   2   2  859.91   19.04   1
  -1  -2  -2    6.96    3.90  -2
   1   2   2    6.96    3.90   1
  -2  -2  -2  605.81   18.50  -2
   2   2   2  605.81   18.50   1
  -1  -3   0  111.48    6.10  -2
   1   0   3  111.48    6.10   1
   0  -3  -1  101.38   15.20  -2
   0   1   3  101.38   15.20   1
  -1  -3  -1   20.54    4.24  -2
   1   1   3   20.54    4.24   1
  -2  -3  -1  224.79    8.26  -2
   2   1   3  224.79    8.26   1
  -1  -3  -2  226.27    9.92  -2
   1   2   3  226.27    9.92   1
  -2  -3  -2    2.86    7.66  -2
   2   2   3    2.86    7.66   1
   0  -3  -3   49.45    6.00  -2
   0   3   3   49.45    6.00   1
  -1  -3  -320235.82  257.28  -2
   1   3   320235.82  257.28   1
  -2  -3  -3   24.70    6.02  -2
   2   3   3   24.70    6.02   1
  -3  -3  -314061.47  399.54  -2
   3   3   314061.47  399.54   1
   0  -4   049031.80 1389.91  -2
   0   0   449031.80 1389.91   1
  -2  -4   0 7759.41  127.72  -2
   2   0   4 7759.41  127.72   1
  -1  -4  -1  617.47    8.58  -2
   1   1   4  617.47    8.58   1
  -2  -4  -1 1905.63   23.90  -2
   2   1   4 1905.63   23.90   1
  -3  -4  -1   54.69    4.10  -2
   3   1   4   54.69    4.10   1
   0  -4  -2 7906.39  185.63  -2
   0   2   4 7906.39  185.63   1
  -1  -4  -2 1937.92   49.01  -2
   1   2   4 1937.92   49.01   1
  -2  -4  -211092.68  129.72  -2
   2   2   411092.68  129.72   1
  -3  -4  -2   59.41    8.46  -2
   3   2   4   59.41    8.46   1
  -1  -4  -3   56.47    4.10  -2
   1   3   4   56.47    4.10   1
  -2  -4  -3   80.63    9.42  -2
   2   3   4   80.63    9.42   1
  -3  -4  -3  162.94    9.60  -2
   3   3   4  162.94    9.60   1
   0  -4  -4 7591.32  176.31  -2
   0   4   4 7591.32  176.31   1
  -1  -4  -4    3.42    4.08  -2
   1   4   4    3.42    4.08   1
  -2  -4  -421734.49  235.68  -2
   2   4   421734.49  235.68   1
  -3  -4  -4    3.96   12.22  -2
   3   4   4    3.96   12.22   1
  -4  -4  -461413.52 1741.21  -2
   4   4   461413.52 1741.21   1
  -1  -5   012563.18  259.12  -2
   1   0   512563.18  259.12   1
  -3  -5   0   58.23    8.26  -2
   3   0   5   58.23    8.26   1
   0  -5  -112471.75  204.83  -2
   0   1   512471.75  204.83   1
  -1  -5  -119222.84  222.71  -2
   1   1   519222.84  222.71   1
  -2  -5  -1  147.48    5.18  -2
   2   1   5  147.48    5.18   1
  -3  -5  -1 6303.82   63.81  -2
   3   1   5 6303.82   63.81   1
  -4  -5  -1 1349.91   32.62  -2
   4   1   5 1349.91   32.62   1
  -1  -5  -2  127.84    9.98  -2
   1   2   5  127.84    9.98   1
  -2  -5  -2   86.75    4.72  -2
   2   2   5   86.75    4.72   1
  -3  -5  -2 1423.64   22.50  -2
   3   2   5 1423.64   22.50   1
  -4  -5  -2  381.22    8.48  -2
   4   2   5  381.22    8.48   1
   0  -5  -3   56.03    7.66  -2
   0   3   5   56.03    7.66   1
  -1  -5  -3 6290.96   73.51  -2
   1   3   5 6290.96   73.51   1
  -2  -5  -3 1503.41   18.68  -2
   2   3   5 1503.41   18.68   1
  -3  -5  -313688.91  160.20  -2
   3   3   513688.91  160.20   1
  -4  -5  -3 2388.07   41.13  -2
   4   3   5 2388.07   41.13   1
  -1  -5  -4 1370.83   14.88  -2
   1   4   5 1370.83   14.88   1
  -2  -5  -4  373.22   10.22  -2
   2   4   5  373.22   10.22   1
  -3  -5  -4 2249.40   38.77  -2
   3   4   5 2249.40   38.77   1
  -4  -5  -4  142.38   22.82  -2
   4   4   5  142.38   22.82   1
   0  -5  -5  474.55   14.82  -2
   0   5   5  474.55   14.82   1
  -1  -5  -5  660.72    9.64  -2
   1   5   5  660.72    9.64   1
  -2  -5  -5    2.94    3.72  -2
   2   5   5    2.94    3.72   1
  -3  -5  -524262.47  496.78  -2
   3   5   524262.47  496.78   1
  -4  -5  -5  243.58   28.14  -2
   4   5   5  243.58   28.14   1
  -5  -5  -523353.09  663.34  -2
   5   5   523353.09  663.34   1
   0  -6   099999.00 2005.03  -2
   0   0   699999.00 2005.03   1
  -2  -6   0  695.39   21.22  -2
   2   0   6  695.39   21.22   1
  -4  -6   0 1922.29   30.14  -2
   4   0   6 1922.29   30.14   1
  -1  -6  -1  330.33    6.40  -2
   1   1   6  330.33    6.40   1
  -2  -6  -1 3118.50   79.77  -2
   2   1   6 3118.50   79.77   1
  -3  -6  -1   35.81    4.90  -2
   3   1   6   35.81    4.90   1
  -4  -6  -1  144.86    4.98  -2
   4   1   6  144.86    4.98   1
  -5  -6  -1 1840.50   34.13  -2
   5   1   6 1840.50   34.13   1
   0  -6  -2  684.06   23.22  -2
   0   2   6  684.06   23.22   1
  -1  -6  -2 3074.29   51.83  -2
   1   2   6 3074.29   51.83   1
  -2  -6  -2  735.93   13.18  -2
   2   2   6  735.93   13.18   1
  -3  -6  -2  846.51   12.76  -2
   3   2   6  846.51   12.76   1
  -4  -6  -2 1254.81   20.04  -2
   4   2   6 1254.81   20.04   1
  -5  -6  -2 4815.98   52.39  -2
   5   2   6 4815.98   52.39   1
  -1  -6  -3   39.21    4.72  -2
   1   3   6   39.21    4.72   1
  -2  -6  -3  856.15   24.70  -2
   2   3   6  856.15   24.70   1
  -3  -6  -3  246.78    5.30  -2
   3   3   6  246.78    5.30   1
  -4  -6  -3 1236.37   16.24  -2
   4   3   6 1236.37   16.24   1
  -5  -6  -3 2994.42   33.17  -2
   5   3   6 2994.42   33.17   1
   0  -6  -4 1871.27   28.26  -2
   0   4   6 1871.27   28.26   1
  -1  -6  -4  139.34    5.20  -2
   1   4   6  139.34    5.20   1
  -2  -6  -4 1319.08   15.54  -2
   2   4   6 1319.08   15.54   1
  -3  -6  -4 1221.67   16.02  -2
   3   4   6 1221.67   16.02   1
  -4  -6  -415411.98  219.39  -2
   4   4   615411.98  219.39   1
  -5  -6  -4 2087.18   52.89  -2
   5   4   6 2087.18   52.89   1
  -1  -6  -5 1829.28   25.60  -2
   1   5   6 1829.28   25.60   1
  -2  -6  -5 4849.22   48.51  -2
   2   5   6 4849.22   48.51   1
  -3  -6  -5 3100.51   54.09  -2
   3   5   6 3100.51   54.09   1
  -4  -6  -5 2194.52  122.40  -2
   4   5   6 2194.52  122.40   1
  -5  -6  -5    6.46   13.72  -2
   5   5   6    6.46   13.72   1
   0  -6  -676113.59 1077.20  -2
   0   6   676113.59 1077.20   1
  -1  -6  -6  271.28    5.92  -2
   1   6   6  271.28    5.92   1
  -2  -6  -625518.82  229.08  -2
   2   6   625518.82  229.08   1
  -3  -6  -6   43.57    4.18  -2
   3   6   6   43.57    4.18   1
  -4  -6  -6  619.71   18.94  -2
   4   6   6  619.71   18.94   1
  -5  -6  -6   66.75   10.46  -2
   5   6   6   66.75   10.46   1
  -6  -6  -623453.23  666.46  -2
   6   6   623453.23  666.46   1
  -1  -7   0 5024.75  123.66  -2
   1   0   7 5024.75  123.66   1
  -3  -7   0  452.59   10.72  -2
   3   0   7  452.59   10.72   1
  -5  -7   0 5903.18   97.05  -2
   5   0   7 5903.18   97.05   1
   0  -7  -1 4818.02   79.67  -2
   0   1   7 4818.02   79.67   1
  -1  -7  -111719.95  110.78  -2
   1   1   711719.95  110.78   1
  -2  -7  -1  111.96    5.22  -2
   2   1   7  111.96    5.22   1
  -3  -7  -1  141.34    5.76  -2
   3   1   7  141.34    5.76   1
  -4  -7  -1  369.22    5.92  -2
   4   1   7  369.22    5.92   1
  -5  -7  -135082.61  352.23  -2
   5   1   735082.61  352.23   1
  -6  -7  -1  749.45    9.30  -2
   6   1   7  749.45    9.30   1
  -1  -7  -2  103.38    5.26  -2
   1   2   7  103.38    5.26   1
  -2  -7  -2    8.24    5.40  -2
   2   2   7    8.24    5.40   1
  -3  -7  -2  180.45    6.58  -2
   3   2   7  180.45    6.58   1
  -4  -7  -2 1581.88   19.90  -2
   4   2   7 1581.88   19.90   1
  -5  -7  -2 2251.08   38.47  -2
   5   2   7 2251.08   38.47   1
  -6  -7  -2 2427.19   41.01  -2
   6   2   7 2427.19   41.01   1
   0  -7  -3  460.67   21.16  -2
   0   3   7  460.67   21.16   1
  -1  -7  -3  141.06    6.06  -2
   1   3   7  141.06    6.06   1
  -2  -7  -3  147.08    5.56  -2
   2   3   7  147.08    5.56   1
  -3  -7  -3 1224.91   16.54  -2
   3   3   7 1224.91   16.54   1
  -4  -7  -3 1025.08   27.06  -2
   4   3   7 1025.08   27.06   1
  -5  -7  -3 2282.09   28.64  -2
   5   3   7 2282.09   28.64   1
  -6  -7  -3 1040.88   15.56  -2
   6   3   7 1040.88   15.56   1
  -1  -7  -4  383.24    9.02  -2
   1   4   7  383.24    9.02   1
  -2  -7  -4 1588.90   18.46  -2
   2   4   7 1588.90   18.46   1
  -3  -7  -4 1053.42   18.08  -2
   3   4   7 1053.42   18.08   1
  -4  -7  -4  859.79   11.68  -2
   4   4   7  859.79   11.68   1
  -5  -7  -4  595.13   10.96  -2
   5   4   7  595.13   10.96   1
  -6  -7  -4  262.76   12.92  -2
   6   4   7  262.76   12.92   1
   0  -7  -5 5841.25   83.85  -2
   0   5   7 5841.25   83.85   1
  -1  -7  -534826.63  372.92  -2
   1   5   734826.63  372.92   1
  -2  -7  -5 2276.57   25.52  -2
   2   5   7 2276.57   25.52   1
  -3  -7  -5 2270.15   25.78  -2
   3   5   7 2270.15   25.78   1
  -4  -7  -5  596.45   10.92  -2
   4   5   7  596.45   10.92   1
  -5  -7  -5 3473.05   45.65  -2
   5   5   7 3473.05   45.65   1
  -6  -7  -5 1957.18   35.25  -2
   6   5   7 1957.18   35.25   1
  -1  -7  -6  757.38   13.06  -2
   1   6   7  757.38   13.06   1
  -2  -7  -6 2484.08   26.08  -2
   2   6   7 2484.08   26.08   1
  -3  -7  -6 1046.24   16.02  -2
   3   6   7 1046.24   16.02   1
  -4  -7  -6  250.20   10.48  -2
   4   6   7  250.20   10.48   1
  -5  -7  -6 1981.96   39.07  -2
   5   6   7 1981.96   39.07   1
  -6  -7  -6  657.70   23.24  -2
   6   6   7  657.70   23.24   1
   0  -7  -7  704.81   19.42  -2
   0   7   7  704.81   19.42   1
  -1  -7  -742341.96  425.93  -2
   1   7   742341.96  425.93   1
  -2  -7  -7   38.01    5.26  -2
   2   7   7   38.01    5.26   1
  -3  -7  -7 7966.88  101.18  -2
   3   7   7 7966.88  101.18   1
  -4  -7  -7  226.03   14.94  -2
   4   7   7  226.03   14.94   1
  -5  -7  -712620.23  253.38  -2
   5   7   712620.23  253.38   1
  -6  -7  -7   75.75   12.66  -2
   6   7   7   75.75   12.66   1
  -7  -7  -710220.06  327.81  -2
   7   7   710220.06  327.81   1
   0  -8   018604.19  304.91  -2
   0   0   818604.19  304.91   1
  -2  -8   0  260.52    9.38  -2
   2   0   8  260.52    9.38   1
  -4  -8   0 4837.54   69.69  -2
   4   0   8 4837.54   69.69   1
  -6  -8   032265.98  606.49  -2
   6   0   832265.98  606.49   1
  -1  -8  -1  382.50    7.04  -2
   1   1   8  382.50    7.04   1
  -2  -8  -1  497.26   10.24  -2
   2   1   8  497.26   10.24   1
  -3  -8  -1  135.02    6.92  -2
   3   1   8  135.02    6.92   1
  -4  -8  -1 9561.44   96.45  -2
   4   1   8 9561.44   96.45   1
  -5  -8  -1  801.92   11.56  -2
   5   1   8  801.92   11.56   1
  -6  -8  -1 3376.42   36.09  -2
   6   1   8 3376.42   36.09   1
  -7  -8  -1  687.57    9.54  -2
   7   1   8  687.57    9.54   1
   0  -8  -2  280.64   17.04  -2
   0   2   8  280.64   17.04   1
  -1  -8  -2  482.79    8.36  -2
   1   2   8  482.79    8.36   1
  -2  -8  -2 1943.26   24.72  -2
   2   2   8 1943.26   24.72   1
  -3  -8  -2  180.91    5.66  -2
   3   2   8  180.91    5.66   1
  -4  -8  -2   42.49    5.28  -2
   4   2   8   42.49    5.28   1
  -5  -8  -2  717.39   10.88  -2
   5   2   8  717.39   10.88   1
  -6  -8  -2 9127.30   98.72  -2
   6   2   8 9127.30   98.72   1
  -7  -8  -2 1141.35   19.78  -2
   7   2   8 1141.35   19.78   1
  -1  -8  -3  148.78    7.38  -2
   1   3   8  148.78    7.38   1
  -2  -8  -3  174.03    6.14  -2
   2   3   8  174.03    6.14   1
  -3  -8  -3  317.45    6.90  -2
   3   3   8  317.45    6.90   1
  -4  -8  -3 4166.22   42.03  -2
   4   3   8 4166.22   42.03   1
  -5  -8  -3 1110.45   18.50  -2
   5   3   8 1110.45   18.50   1
  -6  -8  -3 4138.75   54.47  -2
   6   3   8 4138.75   54.47   1
  -7  -8  -3  128.16    5.86  -2
   7   3   8  128.16    5.86   1
   0  -8  -4 4912.15   81.95  -2
   0   4   8 4912.15   81.95   1
  -1  -8  -4 9627.49  111.98  -2
   1   4   8 9627.49  111.98   1
  -2  -8  -4   45.57    6.12  -2
   2   4   8   45.57    6.12   1
  -3  -8  -4 4083.18   39.59  -2
   3   4   8 4083.18   39.59   1
  -4  -8  -4  916.74   10.78  -2
   4   4   8  916.74   10.78   1
  -5  -8  -4 1202.14   15.58  -2
   5   4   8 1202.14   15.58   1
  -6  -8  -4  810.92   11.64  -2
   6   4   8  810.92   11.64   1
  -7  -8  -4 2064.06   35.33  -2
   7   4   8 2064.06   35.33   1
  -1  -8  -5  823.75   11.42  -2
   1   5   8  823.75   11.42   1
  -2  -8  -5  744.89   10.68  -2
   2   5   8  744.89   10.68   1
  -3  -8  -5 1136.33   14.42  -2
   3   5   8 1136.33   14.42   1
  -4  -8  -5 1221.93   18.38  -2
   4   5   8 1221.93   18.38   1
  -5  -8  -5   97.85    8.10  -2
   5   5   8   97.85    8.10   1
  -6  -8  -5 4857.42   80.37  -2
   6   5   8 4857.42   80.37   1
  -7  -8  -5  619.41   24.12  -2
   7   5   8  619.41   24.12   1
   0  -8  -631863.54  451.09  -2
   0   6   831863.54  451.09   1
  -1  -8  -6 3301.63   36.53  -2
   1   6   8 3301.63   36.53   1
  -2  -8  -6 9341.63   93.95  -2
   2   6   8 9341.63   93.95   1
  -3  -8  -6 4122.97   42.09  -2
   3   6   8 4122.97   42.09   1
  -4  -8  -6  829.45   18.14  -2
   4   6   8  829.45   18.14   1
  -5  -8  -6 4862.34   63.27  -2
   5   6   8 4862.34   63.27   1
  -6  -8  -6 6459.69   93.33  -2
   6   6   8 6459.69   93.33   1
  -7  -8  -6 1041.44   20.40  -2
   7   6   8 1041.44   20.40   1
  -1  -8  -7  693.27    9.16  -2
   1   7   8  693.27    9.16   1
  -2  -8  -7 1150.16   13.50  -2
   2   7   8 1150.16   13.50   1
  -3  -8  -7  143.00    6.84  -2
   3   7   8  143.00    6.84   1
  -4  -8  -7 2077.26   25.90  -2
   4   7   8 2077.26   25.90   1
  -5  -8  -7  621.22   17.52  -2
   5   7   8  621.22   17.52   1
  -6  -8  -7 1073.30   29.48  -2
   6   7   8 1073.30   29.48   1
  -7  -8  -7   47.35   10.94  -2
   7   7   8   47.35   10.94   1
   0  -8  -815033.54  213.31  -2
   0   8   815033.54  213.31   1
  -1  -8  -8  280.20    7.16  -2
   1   8   8  280.20    7.16   1
  -2  -8  -8 2209.70   24.88  -2
   2   8   8 2209.70   24.88   1
  -3  -8  -8  880.63   13.88  -2
   3   8   8  880.63   13.88   1
  -4  -8  -8  253.46    6.62  -2
   4   8   8  253.46    6.62   1
  -5  -8  -8   28.04   13.14  -2
   5   8   8   28.04   13.14   1
  -6  -8  -8 1103.25   20.00  -2
   6   8   8 1103.25   20.00   1
  -7  -8  -8   92.27    9.60  -2
   7   8   8   92.27    9.60   1
  -8  -8  -8  142.64   20.70  -2
   8   8   8  142.64   20.70   1
  -1  -9   012211.37  182.03  -2
   1   0   912211.37  182.03   1
  -3  -9   0 2556.93   38.03  -2
   3   0   9 2556.93   38.03   1
  -5  -9   0 7228.27   92.53  -2
   5   0   9 7228.27   92.53   1
  -7  -9   0 2089.06   57.75  -2
   7   0   9 2089.06   57.75   1
   0  -9  -111960.87  170.13  -2
   0   1   911960.87  170.13   1
  -1  -9  -1  308.31    6.72  -2
   1   1   9  308.31    6.72   1
  -2  -9  -1 4124.37   39.67  -2
   2   1   9 4124.37   39.67   1
  -3  -9  -1 7301.02   73.63  -2
   3   1   9 7301.02   73.63   1
  -4  -9  -1 2467.18   26.10  -2
   4   1   9 2467.18   26.10   1
  -5  -9  -1  934.24   11.60  -2
   5   1   9  934.24   11.60   1
  -6  -9  -1 2803.57   31.54  -2
   6   1   9 2803.57   31.54   1
  -7  -9  -1 7106.63   71.67  -2
   7   1   9 7106.63   71.67   1
  -8  -9  -1 2428.57   25.42  -2
   8   1   9 2428.57   25.42   1
  -1  -9  -2 4226.11   47.03  -2
   1   2   9 4226.11   47.03   1
  -2  -9  -2  501.04    7.80  -2
   2   2   9  501.04    7.80   1
  -3  -9  -2 1425.52   14.24  -2
   3   2   9 1425.52   14.24   1
  -4  -9  -2  837.57   10.86  -2
   4   2   9  837.57   10.86   1
  -5  -9  -2 7238.09   73.65  -2
   5   2   9 7238.09   73.65   1
  -6  -9  -2 1979.60   31.76  -2
   6   2   9 1979.60   31.76   1
  -7  -9  -2 1094.39   14.44  -2
   7   2   9 1094.39   14.44   1
  -8  -9  -2 1272.61   21.80  -2
   8   2   9 1272.61   21.80   1
   0  -9  -3 2561.69   60.61  -2
   0   3   9 2561.69   60.61   1
  -1  -9  -3 7307.48   74.07  -2
   1   3   9 7307.48   74.07   1
  -2  -9  -3 1434.08   17.18  -2
   2   3   9 1434.08   17.18   1
  -3  -9  -320111.08  202.77  -2
   3   3   920111.08  202.77   1
  -4  -9  -3  318.97    7.04  -2
   4   3   9  318.97    7.04   1
  -5  -9  -3 6807.94   61.91  -2
   5   3   9 6807.94   61.91   1
  -6  -9  -3  129.14    6.56  -2
   6   3   9  129.14    6.56   1
  -7  -9  -3  409.24    8.44  -2
   7   3   9  409.24    8.44   1
  -8  -9  -3   74.61    7.24  -2
   8   3   9   74.61    7.24   1
  -1  -9  -4 2402.31   29.28  -2
   1   4   9 2402.31   29.28   1
  -2  -9  -4  854.99   11.82  -2
   2   4   9  854.99   11.82   1
  -3  -9  -4  301.99    6.84  -2
   3   4   9  301.99    6.84   1
  -4  -9  -4    2.44    5.06  -2
   4   4   9    2.44    5.06   1
  -5  -9  -4 5912.24   56.65  -2
   5   4   9 5912.24   56.65   1
  -6  -9  -4   64.13    5.00  -2
   6   4   9   64.13    5.00   1
  -7  -9  -4 1985.72   23.46  -2
   7   4   9 1985.72   23.46   1
  -8  -9  -4  674.36   13.80  -2
   8   4   9  674.36   13.80   1
   0  -9  -5 7345.18  121.16  -2
   0   5   9 7345.18  121.16   1
  -1  -9  -5  927.64   12.14  -2
   1   5   9  927.64   12.14   1
  -2  -9  -5 7206.74   77.69  -2
   2   5   9 7206.74   77.69   1
  -3  -9  -5 6763.83   79.05  -2
   3   5   9 6763.83   79.05   1
  -4  -9  -5 5841.33   56.39  -2
   4   5   9 5841.33   56.39   1
  -5  -9  -5 5047.47   46.17  -2
   5   5   9 5047.47   46.17   1
  -6  -9  -5 3759.86   48.89  -2
   6   5   9 3759.86   48.89   1
  -7  -9  -5   48.07   12.20  -2
   7   5   9   48.07   12.20   1
  -8  -9  -5 1401.47   27.88  -2
   8   5   9 1401.47   27.88   1
  -1  -9  -6 2836.11   31.68  -2
   1   6   9 2836.11   31.68   1
  -2  -9  -6 1956.18   22.68  -2
   2   6   9 1956.18   22.68   1
  -3  -9  -6  116.30    6.50  -2
   3   6   9  116.30    6.50   1
  -4  -9  -6   73.09    4.30  -2
   4   6   9   73.09    4.30   1
  -5  -9  -6 3779.06   42.21  -2
   5   6   9 3779.06   42.21   1
  -6  -9  -6   66.59   12.08  -2
   6   6   9   66.59   12.08   1
  -7  -9  -6  281.58   17.92  -2
   7   6   9  281.58   17.92   1
  -8  -9  -6  588.91   16.24  -2
   8   6   9  588.91   16.24   1
   0  -9  -7 2088.64   28.44  -2
   0   7   9 2088.64   28.44   1
  -1  -9  -7 7275.29   69.19  -2
   1   7   9 7275.29   69.19   1
  -2  -9  -7 1072.86   12.84  -2
   2   7   9 1072.86   12.84   1
  -3  -9  -7  394.96    7.32  -2
   3   7   9  394.96    7.32   1
  -4  -9  -7 1997.75   23.36  -2
   4   7   9 1997.75   23.36   1
  -5  -9  -7   46.27    9.66  -2
   5   7   9   46.27    9.66   1
  -6  -9  -7  288.26   10.86  -2
   6   7   9  288.26   10.86   1
  -7  -9  -7  408.00   13.06  -2
   7   7   9  408.00   13.06   1
  -8  -9  -7   40.29   10.20  -2
   8   7   9   40.29   10.20   1
  -1  -9  -8 2384.16   29.88  -2
   1   8   9 2384.16   29.88   1
  -2  -9  -8 1261.11   15.66  -2
   2   8   9 1261.11   15.66   1
  -3  -9  -8   94.49   10.96  -2
   3   8   9   94.49   10.96   1
  -4  -9  -8  677.88   12.52  -2
   4   8   9  677.88   12.52   1
  -5  -9  -8 1365.23   23.42  -2
   5   8   9 1365.23   23.42   1
  -6  -9  -8  584.43   16.88  -2
   6   8   9  584.43   16.88   1
  -7  -9  -8   36.99   12.96  -2
   7   8   9   36.99   12.96   1
  -8  -9  -8  159.36   12.02  -2
   8   8   9  159.36   12.02   1
   0  -9  -9 3510.18   66.11  -2
   0   9   9 3510.18   66.11   1
  -1  -9  -9  195.09    6.96  -2
   1   9   9  195.09    6.96   1
  -2  -9  -9  933.44   11.78  -2
   2   9   9  933.44   11.78   1
  -3  -9  -9 4668.79   60.39  -2
   3   9   9 4668.79   60.39   1
  -4  -9  -9  260.52    8.80  -2
   4   9   9  260.52    8.80   1
  -5  -9  -9 2817.33   64.81  -2
   5   9   9 2817.33   64.81   1
  -6  -9  -9  540.36   15.54  -2
   6   9   9  540.36   15.54   1
  -7  -9  -9  571.19   12.68  -2
   7   9   9  571.19   12.68   1
  -8  -9  -9   36.71   12.12  -2
   8   9   9   36.71   12.12   1
  -9  -9  -9 2198.76   51.49  -2
   9   9   9 2198.76   51.49   1
   0 -10   011703.27  235.50  -2
   0   0  1011703.27  235.50   1
  -2 -10   0 2075.20   31.78  -2
   2   0  10 2075.20   31.78   1
  -4 -10   0 3362.93   62.13  -2
   4   0  10 3362.93   62.13   1
  -6 -10   0 3319.67   58.45  -2
   6   0  10 3319.67   58.45   1
  -8 -10   0 2249.54   30.98  -2
   8   0  10 2249.54   30.98   1
  -1 -10  -1  794.64   16.56  -2
   1   1  10  794.64   16.56   1
  -2 -10  -1 7881.67   75.03  -2
   2   1  10 7881.67   75.03   1
  -3 -10  -1   60.13    6.66  -2
   3   1  10   60.13    6.66   1
  -4 -10  -1 4535.97   43.89  -2
   4   1  10 4535.97   43.89   1
  -5 -10  -1  971.65   16.42  -2
   5   1  10  971.65   16.42   1
  -6 -10  -1 2266.39   24.40  -2
   6   1  10 2266.39   24.40   1
  -7 -10  -1  716.83   11.52  -2
   7   1  10  716.83   11.52   1
  -8 -10  -1  881.89   12.20  -2
   8   1  10  881.89   12.20   1
  -9 -10  -1 1160.58   17.20  -2
   9   1  10 1160.58   17.20   1
   0 -10  -2 2069.26   48.87  -2
   0   2  10 2069.26   48.87   1
  -1 -10  -2 7850.90   74.77  -2
   1   2  10 7850.90   74.77   1
  -2 -10  -213336.90  134.32  -2
   2   2  1013336.90  134.32   1
  -3 -10  -2 3576.43   34.77  -2
   3   2  10 3576.43   34.77   1
  -4 -10  -217520.32  157.96  -2
   4   2  1017520.32  157.96   1
  -5 -10  -2 4477.71   40.91  -2
   5   2  10 4477.71   40.91   1
  -6 -10  -2 1313.30   16.64  -2
   6   2  10 1313.30   16.64   1
  -7 -10  -2 3800.30   42.29  -2
   7   2  10 3800.30   42.29   1
  -8 -10  -2  643.28   11.04  -2
   8   2  10  643.28   11.04   1
  -9 -10  -2 2174.65   29.06  -2
   9   2  10 2174.65   29.06   1
  -1 -10  -3   79.45    7.50  -2
   1   3  10   79.45    7.50   1
  -2 -10  -3 3527.68   35.21  -2
   2   3  10 3527.68   35.21   1
  -3 -10  -3   25.02    6.12  -2
   3   3  10   25.02    6.12   1
  -4 -10  -3 1444.84   15.44  -2
   4   3  10 1444.84   15.44   1
  -5 -10  -3  744.67   10.30  -2
   5   3  10  744.67   10.30   1
  -6 -10  -3 2905.18   44.39  -2
   6   3  10 2905.18   44.39   1
  -7 -10  -3  543.82    9.74  -2
   7   3  10  543.82    9.74   1
  -8 -10  -3 1934.40   22.88  -2
   8   3  10 1934.40   22.88   1
  -9 -10  -3   65.37    6.86  -2
   9   3  10   65.37    6.86   1
   0 -10  -4 3372.10   57.25  -2
   0   4  10 3372.10   57.25   1
  -1 -10  -4 4598.64   47.23  -2
   1   4  10 4598.64   47.23   1
  -2 -10  -417776.78  191.09  -2
   2   4  1017776.78  191.09   1
  -3 -10  -4 1434.64   18.16  -2
   3   4  10 1434.64   18.16   1
  -4 -10  -433227.62  297.07  -2
   4   4  1033227.62  297.07   1
  -5 -10  -4  440.59    8.02  -2
   5   4  10  440.59    8.02   1
  -6 -10  -4 8401.35   85.59  -2
   6   4  10 8401.35   85.59   1
  -7 -10  -4  946.74   12.46  -2
   7   4  10  946.74   12.46   1
  -8 -10  -4 2917.33   33.39  -2
   8   4  10 2917.33   33.39   1
  -9 -10  -4  624.78   11.42  -2
   9   4  10  624.78   11.42   1
  -1 -10  -5  966.79   14.06  -2
   1   5  10  966.79   14.06   1
  -2 -10  -5 4619.63   50.59  -2
   2   5  10 4619.63   50.59   1
  -3 -10  -5  755.32   10.68  -2
   3   5  10  755.32   10.68   1
  -4 -10  -5  438.77    7.54  -2
   4   5  10  438.77    7.54   1
  -5 -10  -5   46.49    5.50  -2
   5   5  10   46.49    5.50   1
  -6 -10  -5 1840.38   20.38  -2
   6   5  10 1840.38   20.38   1
  -7 -10  -5  404.84   15.74  -2
   7   5  10  404.84   15.74   1
  -8 -10  -5 1435.28   37.73  -2
   8   5  10 1435.28   37.73   1
  -9 -10  -5 1915.65   36.61  -2
   9   5  10 1915.65   36.61   1
   0 -10  -6 3332.53   56.37  -2
   0   6  10 3332.53   56.37   1
  -1 -10  -6 2274.55   25.88  -2
   1   6  10 2274.55   25.88   1
  -2 -10  -6 1260.37   15.92  -2
   2   6  10 1260.37   15.92   1
  -3 -10  -6 2938.65   29.32  -2
   3   6  10 2938.65   29.32   1
  -4 -10  -6 8171.59   82.21  -2
   4   6  10 8171.59   82.21   1
  -5 -10  -6 1796.63   19.08  -2
   5   6  10 1796.63   19.08   1
  -6 -10  -6   83.43   10.68  -2
   6   6  10   83.43   10.68   1
  -7 -10  -6  369.12   14.94  -2
   7   6  10  369.12   14.94   1
  -8 -10  -6   73.99   13.76  -2
   8   6  10   73.99   13.76   1
  -9 -10  -6  350.89   16.00  -2
   9   6  10  350.89   16.00   1
  -1 -10  -7  708.67   10.86  -2
   1   7  10  708.67   10.86   1
  -2 -10  -7 3773.34   42.53  -2
   2   7  10 3773.34   42.53   1
  -3 -10  -7  554.64    8.62  -2
   3   7  10  554.64    8.62   1
  -4 -10  -7  921.64   12.40  -2
   4   7  10  921.64   12.40   1
  -5 -10  -7  433.53   11.20  -2
   5   7  10  433.53   11.20   1
  -6 -10  -7  369.26   13.32  -2
   6   7  10  369.26   13.32   1
  -7 -10  -7  279.30   12.78  -2
   7   7  10  279.30   12.78   1
  -8 -10  -7 1651.25   25.70  -2
   8   7  10 1651.25   25.70   1
  -9 -10  -7  840.99   18.62  -2
   9   7  10  840.99   18.62   1
   0 -10  -8 2265.75   34.83  -2
   0   8  10 2265.75   34.83   1
  -1 -10  -8  893.18   12.58  -2
   1   8  10  893.18   12.58   1
  -2 -10  -8  636.08   12.98  -2
   2   8  10  636.08   12.98   1
  -3 -10  -8 2022.33   22.24  -2
   3   8  10 2022.33   22.24   1
  -4 -10  -8 2939.95   31.48  -2
   4   8  10 2939.95   31.48   1
  -5 -10  -8 1474.91   21.16  -2
   5   8  10 1474.91   21.16   1
  -6 -10  -8   96.41   10.72  -2
   6   8  10   96.41   10.72   1
  -7 -10  -8 1637.07   42.93  -2
   7   8  10 1637.07   42.93   1
  -8 -10  -8  133.86   12.20  -2
   8   8  10  133.86   12.20   1
  -9 -10  -8  500.70   14.40  -2
   9   8  10  500.70   14.40   1
  -1 -10  -9 1117.29   13.90  -2
   1   9  10 1117.29   13.90   1
  -2 -10  -9 2196.60   25.46  -2
   2   9  10 2196.60   25.46   1
  -3 -10  -9   88.47   16.14  -2
   3   9  10   88.47   16.14   1
  -4 -10  -9  602.11   11.92  -2
   4   9  10  602.11   11.92   1
  -5 -10  -9 1853.56   44.27  -2
   5   9  10 1853.56   44.27   1
  -6 -10  -9  339.21   13.48  -2
   6   9  10  339.21   13.48   1
  -7 -10  -9  843.95   33.77  -2
   7   9  10  843.95   33.77   1
  -8 -10  -9  508.68   14.92  -2
   8   9  10  508.68   14.92   1
  -9 -10  -9  323.15   13.72  -2
   9   9  10  323.15   13.72   1
   0 -10 -10 1618.97   26.60  -2
   0  10  10 1618.97   26.60   1
  -1 -10 -10  765.50   11.10  -2
   1  10  10  765.50   11.10   1
  -2 -10 -10 9017.36   85.73  -2
   2  10  10 9017.36   85.73   1
  -3 -10 -10 1729.36   32.64  -2
   3  10  10 1729.36   32.64   1
  -4 -10 -1015623.45  241.62  -2
   4  10  1015623.45  241.62   1
  -5 -10 -10   85.59   15.86  -2
   5  10  10   85.59   15.86   1
  -6 -10 -10 3830.99   57.91  -2
   6  10  10 3830.99   57.91   1
  -7 -10 -10  596.99   19.78  -2
   7  10  10  596.99   19.78   1
  -8 -10 -10 1720.94   25.00  -2
   8  10  10 1720.94   25.00   1
  -9 -10 -10   75.91   14.48  -2
   9  10  10   75.91   14.48   1
 -10 -10 -10 6465.03  190.01  -2
  10  10  10 6465.03  190.01   1
  -1 -11   0 8599.78  110.16  -2
   1   0  11 8599.78  110.16   1
  -3 -11   0  718.99   15.02  -2
   3   0  11  718.99   15.02   1
  -5 -11   0 4535.89   58.97  -2
   5   0  11 4535.89   58.97   1
  -7 -11   0 1693.28   27.60  -2
   7   0  11 1693.28   27.60   1
  -9 -11   0 2639.08   48.29  -2
   9   0  11 2639.08   48.29   1
   0 -11  -1 8601.40  109.88  -2
   0   1  11 8601.40  109.88   1
  -1 -11  -1  358.95    8.10  -2
   1   1  11  358.95    8.10   1
  -2 -11  -1 1833.82   26.12  -2
   2   1  11 1833.82   26.12   1
  -3 -11  -1 7116.45   68.17  -2
   3   1  11 7116.45   68.17   1
  -4 -11  -1 1917.33   22.08  -2
   4   1  11 1917.33   22.08   1
  -5 -11  -1  204.01    6.56  -2
   5   1  11  204.01    6.56   1
  -6 -11  -1 1893.41   21.20  -2
   6   1  11 1893.41   21.20   1
  -7 -11  -1  786.90   11.74  -2
   7   1  11  786.90   11.74   1
  -8 -11  -1 1463.90   17.56  -2
   8   1  11 1463.90   17.56   1
  -9 -11  -1  651.44   11.06  -2
   9   1  11  651.44   11.06   1
 -10 -11  -1 1357.87   16.08  -2
  10   1  11 1357.87   16.08   1
  -1 -11  -2 1830.70   22.76  -2
   1   2  11 1830.70   22.76   1
  -2 -11  -2  185.27    7.38  -2
   2   2  11  185.27    7.38   1
  -3 -11  -2 1800.46   27.90  -2
   3   2  11 1800.46   27.90   1
  -4 -11  -2  632.52    8.80  -2
   4   2  11  632.52    8.80   1
  -5 -11  -2 2134.29   25.00  -2
   5   2  11 2134.29   25.00   1
  -6 -11  -2  940.78   16.38  -2
   6   2  11  940.78   16.38   1
  -7 -11  -2  751.21   15.16  -2
   7   2  11  751.21   15.16   1
  -8 -11  -2  407.72    9.82  -2
   8   2  11  407.72    9.82   1
  -9 -11  -2 2718.16   31.38  -2
   9   2  11 2718.16   31.38   1
 -10 -11  -2  990.55   14.76  -2
  10   2  11  990.55   14.76   1
   0 -11  -3  716.49   15.10  -2
   0   3  11  716.49   15.10   1
  -1 -11  -3 7119.47   72.31  -2
   1   3  11 7119.47   72.31   1
  -2 -11  -3 1759.17   19.78  -2
   2   3  11 1759.17   19.78   1
  -3 -11  -321198.62  200.87  -2
   3   3  1121198.62  200.87   1
  -4 -11  -3 2915.21   28.90  -2
   4   3  11 2915.21   28.90   1
  -5 -11  -310547.19  100.64  -2
   5   3  1110547.19  100.64   1
  -6 -11  -3 1872.33   20.80  -2
   6   3  11 1872.33   20.80   1
  -7 -11  -3 1394.65   16.64  -2
   7   3  11 1394.65   16.64   1
  -8 -11  -3  461.63    9.52  -2
   8   3  11  461.63    9.52   1
  -9 -11  -3 6109.51   67.37  -2
   9   3  11 6109.51   67.37   1
 -10 -11  -3  792.76   12.62  -2
  10   3  11  792.76   12.62   1
  -1 -11  -4 1931.28   30.42  -2
   1   4  11 1931.28   30.42   1
  -2 -11  -4  612.11   10.50  -2
   2   4  11  612.11   10.50   1
  -3 -11  -4 2878.80   30.46  -2
   3   4  11 2878.80   30.46   1
  -4 -11  -4   30.20    7.10  -2
   4   4  11   30.20    7.10   1
  -5 -11  -4 1240.41   18.66  -2
   5   4  11 1240.41   18.66   1
  -6 -11  -4  113.18    6.90  -2
   6   4  11  113.18    6.90   1
  -7 -11  -4 1416.38   17.58  -2
   7   4  11 1416.38   17.58   1
  -8 -11  -4  686.18   10.72  -2
   8   4  11  686.18   10.72   1
  -9 -11  -4 5607.70   60.79  -2
   9   4  11 5607.70   60.79   1
 -10 -11  -4  893.12   20.62  -2
  10   4  11  893.12   20.62   1
   0 -11  -5 4581.92   83.81  -2
   0   5  11 4581.92   83.81   1
  -1 -11  -5  210.11    7.36  -2
   1   5  11  210.11    7.36   1
  -2 -11  -5 2130.97   24.76  -2
   2   5  11 2130.97   24.76   1
  -3 -11  -510598.58  106.54  -2
   3   5  1110598.58  106.54   1
  -4 -11  -5 1254.97   15.08  -2
   4   5  11 1254.97   15.08   1
  -5 -11  -5 4255.79   44.09  -2
   5   5  11 4255.79   44.09   1
  -6 -11  -5 1701.58   22.74  -2
   6   5  11 1701.58   22.74   1
  -7 -11  -5   24.34    5.58  -2
   7   5  11   24.34    5.58   1
  -8 -11  -5  801.06   15.24  -2
   8   5  11  801.06   15.24   1
  -9 -11  -5 2255.63   36.67  -2
   9   5  11 2255.63   36.67   1
 -10 -11  -5  785.36   22.32  -2
  10   5  11  785.36   22.32   1
  -1 -11  -6 1847.10   23.60  -2
   1   6  11 1847.10   23.60   1
  -2 -11  -6  965.91   20.60  -2
   2   6  11  965.91   20.60   1
  -3 -11  -6 1850.04   33.47  -2
   3   6  11 1850.04   33.47   1
  -4 -11  -6  114.32    6.46  -2
   4   6  11  114.32    6.46   1
  -5 -11  -6 1735.41   20.42  -2
   5   6  11 1735.41   20.42   1
  -6 -11  -6   50.95    4.90  -2
   6   6  11   50.95    4.90   1
  -7 -11  -6 2790.11   35.57  -2
   7   6  11 2790.11   35.57   1
  -8 -11  -6  985.17   21.18  -2
   8   6  11  985.17   21.18   1
  -9 -11  -6 4130.21   61.85  -2
   9   6  11 4130.21   61.85   1
 -10 -11  -6 1001.21   22.04  -2
  10   6  11 1001.21   22.04   1
   0 -11  -7 1656.99   33.67  -2
   0   7  11 1656.99   33.67   1
  -1 -11  -7  763.40   11.24  -2
   1   7  11  763.40   11.24   1
  -2 -11  -7  724.57   11.74  -2
   2   7  11  724.57   11.74   1
  -3 -11  -7 1404.47   17.62  -2
   3   7  11 1404.47   17.62   1
  -4 -11  -7 1440.82   15.94  -2
   4   7  11 1440.82   15.94   1
  -5 -11  -7   29.50    4.86  -2
   5   7  11   29.50    4.86   1
  -6 -11  -7 2693.29   52.69  -2
   6   7  11 2693.29   52.69   1
  -7 -11  -7 1037.20   25.82  -2
   7   7  11 1037.20   25.82   1
  -8 -11  -7 1204.66   24.24  -2
   8   7  11 1204.66   24.24   1
  -9 -11  -7   51.83   13.20  -2
   9   7  11   51.83   13.20   1
 -10 -11  -7  882.64   17.40  -2
  10   7  11  882.64   17.40   1
  -1 -11  -8 1444.92   15.74  -2
   1   8  11 1444.92   15.74   1
  -2 -11  -8  410.22    8.42  -2
   2   8  11  410.22    8.42   1
  -3 -11  -8  435.91   12.26  -2
   3   8  11  435.91   12.26   1
  -4 -11  -8  676.50   12.70  -2
   4   8  11  676.50   12.70   1
  -5 -11  -8  800.74   11.48  -2
   5   8  11  800.74   11.48   1
  -6 -11  -8 1003.07   18.04  -2
   6   8  11 1003.07   18.04   1
  -7 -11  -8 1183.56   20.80  -2
   7   8  11 1183.56   20.80   1
  -8 -11  -8  753.64   17.40  -2
   8   8  11  753.64   17.40   1
  -9 -11  -8 1805.04   25.62  -2
   9   8  11 1805.04   25.62   1
 -10 -11  -8  543.64   14.42  -2
  10   8  11  543.64   14.42   1
   0 -11  -9 2627.46   40.03  -2
   0   9  11 2627.46   40.03   1
  -1 -11  -9  650.56   13.90  -2
   1   9  11  650.56   13.90   1
  -2 -11  -9 2756.48   32.26  -2
   2   9  11 2756.48   32.26   1
  -3 -11  -9 6235.95   73.65  -2
   3   9  11 6235.95   73.65   1
  -4 -11  -9 5653.40   62.47  -2
   4   9  11 5653.40   62.47   1
  -5 -11  -9 2285.33   47.83  -2
   5   9  11 2285.33   47.83   1
  -6 -11  -9 4151.96   61.13  -2
   6   9  11 4151.96   61.13   1
  -7 -11  -9   54.53   14.48  -2
   7   9  11   54.53   14.48   1
  -8 -11  -9 1782.49   40.39  -2
   8   9  11 1782.49   40.39   1
  -9 -11  -9 1298.46   21.66  -2
   9   9  11 1298.46   21.66   1
 -10 -11  -9 2286.23   38.09  -2
  10   9  11 2286.23   38.09   1
  -1 -11 -10 1391.93   16.74  -2
   1  10  11 1391.93   16.74   1
  -2 -11 -10 1020.64   14.50  -2
   2  10  11 1020.64   14.50   1
  -3 -11 -10  853.75   24.14  -2
   3  10  11  853.75   24.14   1
  -4 -11 -10  868.71   25.36  -2
   4  10  11  868.71   25.36   1
  -5 -11 -10  803.16   19.36  -2
   5  10  11  803.16   19.36   1
  -6 -11 -10 1030.88   24.66  -2
   6  10  11 1030.88   24.66   1
  -7 -11 -10  893.02   17.34  -2
   7  10  11  893.02   17.34   1
  -8 -11 -10  545.46   16.38  -2
   8  10  11  545.46   16.38   1
  -9 -11 -10 2321.72   38.73  -2
   9  10  11 2321.72   38.73   1
 -10 -11 -10  293.10   24.66  -2
  10  10  11  293.10   24.66   1
   0 -11 -11 1749.39   26.48  -2
   0  11  11 1749.39   26.48   1
  -1 -11 -11 4492.93   44.29  -2
   1  11  11 4492.93   44.29   1
  -2 -11 -11   91.87    8.62  -2
   2  11  11   91.87    8.62   1
  -3 -11 -1110540.49  133.94  -2
   3  11  1110540.49  133.94   1
  -4 -11 -11 1025.20   16.64  -2
   4  11  11 1025.20   16.64   1
  -5 -11 -11 4234.53   72.91  -2
   5  11  11 4234.53   72.91   1
  -6 -11 -11 1079.65   25.24  -2
   6  11  11 1079.65   25.24   1
  -7 -11 -11  857.09   22.20  -2
   7  11  11  857.09   22.20   1
  -8 -11 -11  146.36   22.36  -2
   8  11  11  146.36   22.36   1
  -9 -11 -11 2461.90   69.37  -2
   9  11  11 2461.90   69.37   1
 -10 -11 -11  467.17   25.44  -2
  10  11  11  467.17   25.44   1
 -11 -11 -11 3124.58  100.84  -2
  11  11  11 3124.58  100.84   1
   0 -12   0 9722.05  196.63  -2
   0   0  12 9722.05  196.63   1
  -2 -12   0  331.91   10.34  -2
   2   0  12  331.91   10.34   1
  -4 -12   0   74.39   10.82  -2
   4   0  12   74.39   10.82   1
  -6 -12   0 3184.19   57.27  -2
   6   0  12 3184.19   57.27   1
  -8 -12   0  824.89   17.98  -2
   8   0  12  824.89   17.98   1
 -10 -12   0  326.81   13.24  -2
  10   0  12  326.81   13.24   1
  -1 -12  -1  770.28   11.42  -2
   1   1  12  770.28   11.42   1
  -2 -12  -1 5087.50   52.19  -2
   2   1  12 5087.50   52.19   1
  -3 -12  -1   21.78    6.78  -2
   3   1  12   21.78    6.78   1
  -4 -12  -1  272.20    8.06  -2
   4   1  12  272.20    8.06   1
  -5 -12  -1  244.72    7.60  -2
   5   1  12  244.72    7.60   1
  -6 -12  -1  248.66    8.62  -2
   6   1  12  248.66    8.62   1
  -7 -12  -1  113.72    8.88  -2
   7   1  12  113.72    8.88   1
  -8 -12  -1 4960.10   51.49  -2
   8   1  12 4960.10   51.49   1
  -9 -12  -1  399.60   10.18  -2
   9   1  12  399.60   10.18   1
 -10 -12  -1 1395.15   17.80  -2
  10   1  12 1395.15   17.80   1
 -11 -12  -1  362.94    9.82  -2
  11   1  12  362.94    9.82   1
   0 -12  -2  344.43   11.32  -2
   0   2  12  344.43   11.32   1
  -1 -12  -2 5151.47   49.75  -2
   1   2  12 5151.47   49.75   1
  -2 -12  -2  194.29    7.98  -2
   2   2  12  194.29    7.98   1
  -3 -12  -2 2220.26   24.24  -2
   3   2  12 2220.26   24.24   1
  -4 -12  -2 1440.62   21.62  -2
   4   2  12 1440.62   21.62   1
  -5 -12  -2 2626.40   34.33  -2
   5   2  12 2626.40   34.33   1
  -6 -12  -2  321.43   10.46  -2
   6   2  12  321.43   10.46   1
  -7 -12  -2 1458.50   18.70  -2
   7   2  12 1458.50   18.70   1
  -8 -12  -2   95.73    9.12  -2
   8   2  12   95.73    9.12   1
  -9 -12  -2 1763.77   22.04  -2
   9   2  12 1763.77   22.04   1
 -10 -12  -2 2147.05   34.13  -2
  10   2  12 2147.05   34.13   1
 -11 -12  -2 1193.68   17.08  -2
  11   2  12 1193.68   17.08   1
  -1 -12  -3   21.04    7.40  -2
   1   3  12   21.04    7.40   1
  -2 -12  -3 2270.33   25.10  -2
   2   3  12 2270.33   25.10   1
  -3 -12  -3   26.92    7.52  -2
   3   3  12   26.92    7.52   1
  -4 -12  -3  239.98    7.52  -2
   4   3  12  239.98    7.52   1
  -5 -12  -3  197.31    6.86  -2
   5   3  12  197.31    6.86   1
  -6 -12  -3  266.22    8.16  -2
   6   3  12  266.22    8.16   1
  -7 -12  -3    1.14    6.70  -2
   7   3  12    1.14    6.70   1
  -8 -12  -3 8226.24   91.73  -2
   8   3  12 8226.24   91.73   1
  -9 -12  -3  142.08    8.58  -2
   9   3  12  142.08    8.58   1
 -10 -12  -3 3734.79   42.27  -2
  10   3  12 3734.79   42.27   1
 -11 -12  -3  166.05    8.94  -2
  11   3  12  166.05    8.94   1
   0 -12  -4   91.31   11.26  -2
   0   4  12   91.31   11.26   1
  -1 -12  -4  269.42    8.74  -2
   1   4  12  269.42    8.74   1
  -2 -12  -4 1402.59   19.30  -2
   2   4  12 1402.59   19.30   1
  -3 -12  -4  248.34    7.74  -2
   3   4  12  248.34    7.74   1
  -4 -12  -4 2105.58   27.90  -2
   4   4  12 2105.58   27.90   1
  -5 -12  -4   28.20    6.58  -2
   5   4  12   28.20    6.58   1
  -6 -12  -4   49.47    7.16  -2
   6   4  12   49.47    7.16   1
  -7 -12  -4  789.78   16.16  -2
   7   4  12  789.78   16.16   1
  -8 -12  -4   13.42    7.08  -2
   8   4  12   13.42    7.08   1
  -9 -12  -4  253.68    7.92  -2
   9   4  12  253.68    7.92   1
 -10 -12  -4 2135.81   29.70  -2
  10   4  12 2135.81   29.70   1
 -11 -12  -4   98.52    8.02  -2
  11   4  12   98.52    8.02   1
  -1 -12  -5  248.74    8.94  -2
   1   5  12  248.74    8.94   1
  -2 -12  -5 2658.27   28.48  -2
   2   5  12 2658.27   28.48   1
  -3 -12  -5  195.69    8.20  -2
   3   5  12  195.69    8.20   1
  -4 -12  -5   33.63    6.96  -2
   4   5  12   33.63    6.96   1
  -5 -12  -5  110.34    7.24  -2
   5   5  12  110.34    7.24   1
  -6 -12  -5  192.89    7.54  -2
   6   5  12  192.89    7.54   1
  -7 -12  -5  694.67   11.18  -2
   7   5  12  694.67   11.18   1
  -8 -12  -5 8713.19   88.17  -2
   8   5  12 8713.19   88.17   1
  -9 -12  -5 1402.51   18.78  -2
   9   5  12 1402.51   18.78   1
 -10 -12  -5 2074.06   35.09  -2
  10   5  12 2074.06   35.09   1
 -11 -12  -5  456.29   24.48  -2
  11   5  12  456.29   24.48   1
   0 -12  -6 3152.44   94.97  -2
   0   6  12 3152.44   94.97   1
  -1 -12  -6  238.38    7.98  -2
   1   6  12  238.38    7.98   1
  -2 -12  -6  337.07   10.28  -2
   2   6  12  337.07   10.28   1
  -3 -12  -6  271.36    9.04  -2
   3   6  12  271.36    9.04   1
  -4 -12  -6   49.73    6.98  -2
   4   6  12   49.73    6.98   1
  -5 -12  -6  218.89    9.08  -2
   5   6  12  218.89    9.08   1
  -6 -12  -6 4382.05   45.51  -2
   6   6  12 4382.05   45.51   1
  -7 -12  -6  828.71   17.00  -2
   7   6  12  828.71   17.00   1
  -8 -12  -6 1888.85   30.98  -2
   8   6  12 1888.85   30.98   1
  -9 -12  -6   98.30   17.22  -2
   9   6  12   98.30   17.22   1
 -10 -12  -6   16.32   15.80  -2
  10   6  12   16.32   15.80   1
 -11 -12  -6  246.90   20.06  -2
  11   6  12  246.90   20.06   1
  -1 -12  -7  101.90    8.28  -2
   1   7  12  101.90    8.28   1
  -2 -12  -7 1461.62   27.28  -2
   2   7  12 1461.62   27.28   1
  -3 -12  -7    0.84    7.38  -2
   3   7  12    0.84    7.38   1
  -4 -12  -7  819.07   11.10  -2
   4   7  12  819.07   11.10   1
  -5 -12  -7  704.71    9.50  -2
   5   7  12  704.71    9.50   1
  -6 -12  -7  828.57   16.36  -2
   6   7  12  828.57   16.36   1
  -7 -12  -7    2.40   13.18  -2
   7   7  12    2.40   13.18   1
  -8 -12  -7 6157.76   92.07  -2
   8   7  12 6157.76   92.07   1
  -9 -12  -7  338.43   17.82  -2
   9   7  12  338.43   17.82   1
 -10 -12  -7 2453.18   55.03  -2
  10   7  12 2453.18   55.03   1
 -11 -12  -7  134.30   20.12  -2
  11   7  12  134.30   20.12   1
   0 -12  -8  780.72   15.54  -2
   0   8  12  780.72   15.54   1
  -1 -12  -8 5006.53   48.45  -2
   1   8  12 5006.53   48.45   1
  -2 -12  -8   85.45    6.58  -2
   2   8  12   85.45    6.58   1
  -3 -12  -8 8159.73   74.21  -2
   3   8  12 8159.73   74.21   1
  -4 -12  -8   13.38    6.64  -2
   4   8  12   13.38    6.64   1
  -5 -12  -8 8615.36   78.95  -2
   5   8  12 8615.36   78.95   1
  -6 -12  -8 1929.62   22.80  -2
   6   8  12 1929.62   22.80   1
  -7 -12  -8 6151.16   80.13  -2
   7   8  12 6151.16   80.13   1
  -8 -12  -8  808.62   18.74  -2
   8   8  12  808.62   18.74   1
  -9 -12  -8 3666.90   58.09  -2
   9   8  12 3666.90   58.09   1
 -10 -12  -8  114.34   20.98  -2
  10   8  12  114.34   20.98   1
 -11 -12  -8 2719.70   44.09  -2
  11   8  12 2719.70   44.09   1
  -1 -12  -9  386.24    9.56  -2
   1   9  12  386.24    9.56   1
  -2 -12  -9 1761.01   22.38  -2
   2   9  12 1761.01   22.38   1
  -3 -12  -9  151.58    7.58  -2
   3   9  12  151.58    7.58   1
  -4 -12  -9  270.18    7.74  -2
   4   9  12  270.18    7.74   1
  -5 -12  -9 1414.76   18.40  -2
   5   9  12 1414.76   18.40   1
  -6 -12  -9  121.90   22.56  -2
   6   9  12  121.90   22.56   1
  -7 -12  -9  356.83   17.54  -2
   7   9  12  356.83   17.54   1
  -8 -12  -9 3670.06   56.19  -2
   8   9  12 3670.06   56.19   1
  -9 -12  -9  183.17   16.98  -2
   9   9  12  183.17   16.98   1
 -10 -12  -9 1560.08   35.99  -2
  10   9  12 1560.08   35.99   1
 -11 -12  -9  792.64   28.98  -2
  11   9  12  792.64   28.98   1
   0 -12 -10  281.20   12.82  -2
   0  10  12  281.20   12.82   1
  -1 -12 -10 1432.80   18.66  -2
   1  10  12 1432.80   18.66   1
  -2 -12 -10 2154.81   23.94  -2
   2  10  12 2154.81   23.94   1
  -3 -12 -10 3709.15   51.37  -2
   3  10  12 3709.15   51.37   1
  -4 -12 -10 2174.87   30.00  -2
   4  10  12 2174.87   30.00   1
  -5 -12 -10 2004.59   30.08  -2
   5  10  12 2004.59   30.08   1
  -6 -12 -10  -11.52   15.92  -2
   6  10  12  -11.52   15.92   1
  -7 -12 -10 2431.37   39.79  -2
   7  10  12 2431.37   39.79   1
  -8 -12 -10  139.90   25.50  -2
   8  10  12  139.90   25.50   1
  -9 -12 -10 1580.90   36.85  -2
   9  10  12 1580.90   36.85   1
 -10 -12 -10 1100.21   31.24  -2
  10  10  12 1100.21   31.24   1
 -11 -12 -10 1877.77   42.17  -2
  11  10  12 1877.77   42.17   1
  -1 -12 -11  379.70    9.50  -2
   1  11  12  379.70    9.50   1
  -2 -12 -11 1213.41   16.92  -2
   2  11  12 1213.41   16.92   1
  -3 -12 -11  171.07    9.26  -2
   3  11  12  171.07    9.26   1
  -4 -12 -11   58.57    8.40  -2
   4  11  12   58.57    8.40   1
  -5 -12 -11  442.15   24.00  -2
   5  11  12  442.15   24.00   1
  -6 -12 -11  232.88   19.78  -2
   6  11  12  232.88   19.78   1
  -7 -12 -11  170.13   20.24  -2
   7  11  12  170.13   20.24   1
  -8 -12 -11 2696.81   44.07  -2
   8  11  12 2696.81   44.07   1
  -9 -12 -11  766.22   27.92  -2
   9  11  12  766.22   27.92   1
 -10 -12 -11 1833.34   39.79  -2
  10  11  12 1833.34   39.79   1
 -11 -12 -11   13.20   25.26  -2
  11  11  12   13.20   25.26   1
   0 -12 -12   50.77   13.06  -2
   0  12  12   50.77   13.06   1
  -1 -12 -12  426.87   10.94  -2
   1  12  12  426.87   10.94   1
  -2 -12 -12  252.06   10.24  -2
   2  12  12  252.06   10.24   1
  -3 -12 -12  694.63   27.14  -2
   3  12  12  694.63   27.14   1
  -4 -12 -12  382.88   10.94  -2
   4  12  12  382.88   10.94   1
  -5 -12 -12   31.30   22.28  -2
   5  12  12   31.30   22.28   1
  -6 -12 -12  117.02   20.04  -2
   6  12  12  117.02   20.04   1
  -7 -12 -12 1768.51   32.44  -2
   7  12  12 1768.51   32.44   1
  -8 -12 -12    2.18   22.54  -2
   8  12  12    2.18   22.54   1
  -9 -12 -12   83.35   25.30  -2
   9  12  12   83.35   25.30   1
 -10 -12 -12  372.34   26.18  -2
  10  12  12  372.34   26.18   1
 -11 -12 -12  188.21   26.58  -2
  11  12  12  188.21   26.58   1
 -12 -12 -12   70.27   49.87  -2
  12  12  12   70.27   49.87   1
  -1 -13   0 4373.29   63.95  -2
   1   0  13 4373.29   63.95   1
  -3 -13   0  982.11   17.66  -2
   3   0  13  982.11   17.66   1
  -5 -13   0  531.44   14.56  -2
   5   0  13  531.44   14.56   1
  -7 -13   0  990.25   34.41  -2
   7   0  13  990.25   34.41   1
  -9 -13   0 5960.03   89.41  -2
   9   0  13 5960.03   89.41   1
 -11 -13   0 1134.97   21.76  -2
  11   0  13 1134.97   21.76   1
   0 -13  -1 4431.04   64.71  -2
   0   1  13 4431.04   64.71   1
  -1 -13  -110771.61  102.74  -2
   1   1  1310771.61  102.74   1
  -2 -13  -1 1233.23   15.42  -2
   2   1  13 1233.23   15.42   1
  -3 -13  -1 2594.40   28.18  -2
   3   1  13 2594.40   28.18   1
  -4 -13  -1  535.02   14.20  -2
   4   1  13  535.02   14.20   1
  -5 -13  -1 2914.47   29.46  -2
   5   1  13 2914.47   29.46   1
  -6 -13  -1  458.61   10.92  -2
   6   1  13  458.61   10.92   1
  -7 -13  -1 2685.79   29.16  -2
   7   1  13 2685.79   29.16   1
  -8 -13  -1  608.85   14.02  -2
   8   1  13  608.85   14.02   1
  -9 -13  -1  349.19   10.40  -2
   9   1  13  349.19   10.40   1
 -10 -13  -1  624.94   11.98  -2
  10   1  13  624.94   11.98   1
 -11 -13  -1  296.97   11.50  -2
  11   1  13  296.97   11.50   1
 -12 -13  -1  445.93   11.72  -2
  12   1  13  445.93   11.72   1
  -1 -13  -2 1237.91   16.54  -2
   1   2  13 1237.91   16.54   1
  -2 -13  -2  379.26    9.26  -2
   2   2  13  379.26    9.26   1
  -3 -13  -2 1241.19   15.40  -2
   3   2  13 1241.19   15.40   1
  -4 -13  -2  101.64    7.78  -2
   4   2  13  101.64    7.78   1
  -5 -13  -2  396.92    8.80  -2
   5   2  13  396.92    8.80   1
  -6 -13  -2   65.89    6.56  -2
   6   2  13   65.89    6.56   1
  -7 -13  -2  503.38    9.92  -2
   7   2  13  503.38    9.92   1
  -8 -13  -2  115.70   10.14  -2
   8   2  13  115.70   10.14   1
  -9 -13  -2 6796.30   70.03  -2
   9   2  13 6796.30   70.03   1
 -10 -13  -2  280.78   16.08  -2
  10   2  13  280.78   16.08   1
 -11 -13  -2  359.64   12.50  -2
  11   2  13  359.64   12.50   1
 -12 -13  -2  642.64   14.24  -2
  12   2  13  642.64   14.24   1
   0 -13  -3  994.33   28.16  -2
   0   3  13  994.33   28.16   1
  -1 -13  -3 2607.50   27.38  -2
   1   3  13 2607.50   27.38   1
  -2 -13  -3 1275.76   18.76  -2
   2   3  13 1275.76   18.76   1
  -3 -13  -3  266.04    8.88  -2
   3   3  13  266.04    8.88   1
  -4 -13  -3  736.75   11.36  -2
   4   3  13  736.75   11.36   1
  -5 -13  -3  764.96   12.24  -2
   5   3  13  764.96   12.24   1
  -6 -13  -3  283.06    7.66  -2
   6   3  13  283.06    7.66   1
  -7 -13  -3 1313.52   18.70  -2
   7   3  13 1313.52   18.70   1
  -8 -13  -3  148.50    7.54  -2
   8   3  13  148.50    7.54   1
  -9 -13  -3   38.17    8.50  -2
   9   3  13   38.17    8.50   1
 -10 -13  -3  508.58   12.04  -2
  10   3  13  508.58   12.04   1
 -11 -13  -3   48.79    9.74  -2
  11   3  13   48.79    9.74   1
 -12 -13  -3  324.15   19.64  -2
  12   3  13  324.15   19.64   1
  -1 -13  -4  512.00   10.60  -2
   1   4  13  512.00   10.60   1
  -2 -13  -4  117.42    8.30  -2
   2   4  13  117.42    8.30   1
  -3 -13  -4  743.75   11.02  -2
   3   4  13  743.75   11.02   1
  -4 -13  -4   54.97    7.46  -2
   4   4  13   54.97    7.46   1
  -5 -13  -4  873.91   18.48  -2
   5   4  13  873.91   18.48   1
  -6 -13  -4   51.65    6.74  -2
   6   4  13   51.65    6.74   1
  -7 -13  -4  548.94   10.68  -2
   7   4  13  548.94   10.68   1
  -8 -13  -4  696.95   11.92  -2
   8   4  13  696.95   11.92   1
  -9 -13  -4 7797.53   80.39  -2
   9   4  13 7797.53   80.39   1
 -10 -13  -4  342.17    9.40  -2
  10   4  13  342.17    9.40   1
 -11 -13  -4 1339.78   31.18  -2
  11   4  13 1339.78   31.18   1
 -12 -13  -4  197.05   12.58  -2
  12   4  13  197.05   12.58   1
   0 -13  -5  533.96   15.14  -2
   0   5  13  533.96   15.14   1
  -1 -13  -5 2998.90   50.73  -2
   1   5  13 2998.90   50.73   1
  -2 -13  -5  376.88    9.38  -2
   2   5  13  376.88    9.38   1
  -3 -13  -5  733.83   12.28  -2
   3   5  13  733.83   12.28   1
  -4 -13  -5  900.50   11.68  -2
   4   5  13  900.50   11.68   1
  -5 -13  -5 2326.18   32.93  -2
   5   5  13 2326.18   32.93   1
  -6 -13  -5 1916.95   20.32  -2
   6   5  13 1916.95   20.32   1
  -7 -13  -5 5065.15   52.27  -2
   7   5  13 5065.15   52.27   1
  -8 -13  -5 1171.16   15.70  -2
   8   5  13 1171.16   15.70   1
  -9 -13  -5  796.20   12.78  -2
   9   5  13  796.20   12.78   1
 -10 -13  -5 1079.37   36.73  -2
  10   5  13 1079.37   36.73   1
 -11 -13  -5  162.24   19.50  -2
  11   5  13  162.24   19.50   1
 -12 -13  -5  161.52   20.46  -2
  12   5  13  161.52   20.46   1
  -1 -13  -6  464.55   11.28  -2
   1   6  13  464.55   11.28   1
  -2 -13  -6   67.95    8.38  -2
   2   6  13   67.95    8.38   1
  -3 -13  -6  270.32    8.82  -2
   3   6  13  270.32    8.82   1
  -4 -13  -6   41.67    7.64  -2
   4   6  13   41.67    7.64   1
  -5 -13  -6 1928.42   22.50  -2
   5   6  13 1928.42   22.50   1
  -6 -13  -6 1165.12   17.80  -2
   6   6  13 1165.12   17.80   1
  -7 -13  -6  652.96   11.18  -2
   7   6  13  652.96   11.18   1
  -8 -13  -6  824.97   17.90  -2
   8   6  13  824.97   17.90   1
  -9 -13  -6 6021.48   79.19  -2
   9   6  13 6021.48   79.19   1
 -10 -13  -6  585.47   22.34  -2
  10   6  13  585.47   22.34   1
 -11 -13  -6  731.61   24.80  -2
  11   6  13  731.61   24.80   1
 -12 -13  -6  667.10   24.46  -2
  12   6  13  667.10   24.46   1
   0 -13  -7  965.85   19.84  -2
   0   7  13  965.85   19.84   1
  -1 -13  -7 2715.40   42.05  -2
   1   7  13 2715.40   42.05   1
  -2 -13  -7  498.86   11.46  -2
   2   7  13  498.86   11.46   1
  -3 -13  -7 1277.72   16.02  -2
   3   7  13 1277.72   16.02   1
  -4 -13  -7  544.26    9.24  -2
   4   7  13  544.26    9.24   1
  -5 -13  -7 4951.16   49.49  -2
   5   7  13 4951.16   49.49   1
  -6 -13  -7  625.58   10.44  -2
   6   7  13  625.58   10.44   1
  -7 -13  -7 7836.52   92.83  -2
   7   7  13 7836.52   92.83   1
  -8 -13  -7  905.96   20.40  -2
   8   7  13  905.96   20.40   1
  -9 -13  -7 2402.97   39.95  -2
   9   7  13 2402.97   39.95   1
 -10 -13  -7 1210.25   29.52  -2
  10   7  13 1210.25   29.52   1
 -11 -13  -7  707.55   24.30  -2
  11   7  13  707.55   24.30   1
 -12 -13  -7  200.73   20.26  -2
  12   7  13  200.73   20.26   1
  -1 -13  -8  582.85   10.30  -2
   1   8  13  582.85   10.30   1
  -2 -13  -8  105.02    8.10  -2
   2   8  13  105.02    8.10   1
  -3 -13  -8  148.04    7.16  -2
   3   8  13  148.04    7.16   1
  -4 -13  -8  678.54   10.76  -2
   4   8  13  678.54   10.76   1
  -5 -13  -8 1171.36   14.68  -2
   5   8  13 1171.36   14.68   1
  -6 -13  -8  803.88   16.82  -2
   6   8  13  803.88   16.82   1
  -7 -13  -8  911.54   18.16  -2
   7   8  13  911.54   18.16   1
  -8 -13  -8   61.83   14.88  -2
   8   8  13   61.83   14.88   1
  -9 -13  -8 4505.29   78.79  -2
   9   8  13 4505.29   78.79   1
 -10 -13  -8  154.72   20.60  -2
  10   8  13  154.72   20.60   1
 -11 -13  -8  426.33   28.80  -2
  11   8  13  426.33   28.80   1
 -12 -13  -8 1117.61   37.33  -2
  12   8  13 1117.61   37.33   1
   0 -13  -9 5900.28   76.29  -2
   0   9  13 5900.28   76.29   1
  -1 -13  -9  347.47    9.18  -2
   1   9  13  347.47    9.18   1
  -2 -13  -9 6705.33   64.59  -2
   2   9  13 6705.33   64.59   1
  -3 -13  -9   27.76   10.10  -2
   3   9  13   27.76   10.10   1
  -4 -13  -9 7787.95   74.83  -2
   4   9  13 7787.95   74.83   1
  -5 -13  -9  800.50   14.08  -2
   5   9  13  800.50   14.08   1
  -6 -13  -9 6022.22   72.11  -2
   6   9  13 6022.22   72.11   1
  -7 -13  -9 2392.61   34.99  -2
   7   9  13 2392.61   34.99   1
  -8 -13  -9 4431.20   66.39  -2
   8   9  13 4431.20   66.39   1
  -9 -13  -9  401.42   28.12  -2
   9   9  13  401.42   28.12   1
 -10 -13  -9 3538.40   65.43  -2
  10   9  13 3538.40   65.43   1
 -11 -13  -9   90.33   23.82  -2
  11   9  13   90.33   23.82   1
 -12 -13  -9 1459.92   36.33  -2
  12   9  13 1459.92   36.33   1
  -1 -13 -10  628.24   10.96  -2
   1  10  13  628.24   10.96   1
  -2 -13 -10  250.48    9.78  -2
   2  10  13  250.48    9.78   1
  -3 -13 -10  485.59   19.80  -2
   3  10  13  485.59   19.80   1
  -4 -13 -10  377.58    9.70  -2
   4  10  13  377.58    9.70   1
  -5 -13 -10 1103.67   21.90  -2
   5  10  13 1103.67   21.90   1
  -6 -13 -10  603.81   22.86  -2
   6  10  13  603.81   22.86   1
  -7 -13 -10 1246.95   29.52  -2
   7  10  13 1246.95   29.52   1
  -8 -13 -10  154.56   28.02  -2
   8  10  13  154.56   28.02   1
  -9 -13 -10 3509.52  111.44  -2
   9  10  13 3509.52  111.44   1
 -10 -13 -10  105.36   24.50  -2
  10  10  13  105.36   24.50   1
 -11 -13 -10 1071.72   41.43  -2
  11  10  13 1071.72   41.43   1
 -12 -13 -10  607.51   27.54  -2
  12  10  13  607.51   27.54   1
   0 -13 -11 1139.55   24.80  -2
   0  11  13 1139.55   24.80   1
  -1 -13 -11  279.12   10.86  -2
   1  11  13  279.12   10.86   1
  -2 -13 -11  383.24   14.38  -2
   2  11  13  383.24   14.38   1
  -3 -13 -11   53.47    9.62  -2
   3  11  13   53.47    9.62   1
  -4 -13 -11 1345.67   20.98  -2
   4  11  13 1345.67   20.98   1
  -5 -13 -11  147.66   19.42  -2
   5  11  13  147.66   19.42   1
  -6 -13 -11  723.93   24.34  -2
   6  11  13  723.93   24.34   1
  -7 -13 -11  715.71   30.40  -2
   7  11  13  715.71   30.40   1
  -8 -13 -11  431.67   25.32  -2
   8  11  13  431.67   25.32   1
  -9 -13 -11   67.61   25.38  -2
   9  11  13   67.61   25.38   1
 -10 -13 -11 1108.81   33.59  -2
  10  11  13 1108.81   33.59   1
 -11 -13 -11  102.44   25.86  -2
  11  11  13  102.44   25.86   1
 -12 -13 -11   51.93   26.80  -2
  12  11  13   51.93   26.80   1
  -1 -13 -12  441.05   13.80  -2
   1  12  13  441.05   13.80   1
  -2 -13 -12  684.78   31.98  -2
   2  12  13  684.78   31.98   1
  -3 -13 -12  277.24   10.96  -2
   3  12  13  277.24   10.96   1
  -4 -13 -12  178.51    9.44  -2
   4  12  13  178.51    9.44   1
  -5 -13 -12  148.04   19.16  -2
   5  12  13  148.04   19.16   1
  -6 -13 -12  747.23   24.82  -2
   6  12  13  747.23   24.82   1
  -7 -13 -12  214.35   19.00  -2
   7  12  13  214.35   19.00   1
  -8 -13 -12 1064.78   31.28  -2
   8  12  13 1064.78   31.28   1
  -9 -13 -12 1444.06   35.95  -2
   9  12  13 1444.06   35.95   1
 -10 -13 -12  529.70   27.50  -2
  10  12  13  529.70   27.50   1
 -11 -13 -12   23.96   25.68  -2
  11  12  13   23.96   25.68   1
 -12 -13 -12 1222.77   36.63  -2
  12  12  13 1222.77   36.63   1
   0 -13 -13  820.33   19.32  -2
   0  13  13  820.33   19.32   1
  -1 -13 -13 3381.48   39.03  -2
   1  13  13 3381.48   39.03   1
  -2 -13 -13    6.58   10.52  -2
   2  13  13    6.58   10.52   1
  -3 -13 -13 1648.59   27.04  -2
   3  13  13 1648.59   27.04   1
  -4 -13 -13  955.69   17.66  -2
   4  13  13  955.69   17.66   1
  -5 -13 -13 1320.76   37.37  -2
   5  13  13 1320.76   37.37   1
  -6 -13 -13  469.89   21.62  -2
   6  13  13  469.89   21.62   1
  -7 -13 -13 1477.01   36.27  -2
   7  13  13 1477.01   36.27   1
  -8 -13 -13 1029.96   37.51  -2
   8  13  13 1029.96   37.51   1
  -9 -13 -13  331.77   25.90  -2
   9  13  13  331.77   25.90   1
 -10 -13 -13 1041.92   30.98  -2
  10  13  13 1041.92   30.98   1
 -11 -13 -13  169.23   26.84  -2
  11  13  13  169.23   26.84   1
 -12 -13 -13  295.81   30.12  -2
  12  13  13  295.81   30.12   1
 -13 -13 -13  467.49   58.41  -2
  13  13  13  467.49   58.41   1
   0 -14   025199.32  507.34  -2
   0   0  1425199.32  507.34   1
  -2 -14   011242.70  160.76  -2
   2   0  1411242.70  160.76   1
  -4 -14   0 3273.18   49.49  -2
   4   0  14 3273.18   49.49   1
  -6 -14   0 3736.61   49.57  -2
   6   0  14 3736.61   49.57   1
  -8 -14   0 2682.61   47.79  -2
   8   0  14 2682.61   47.79   1
 -10 -14   0  373.36   25.26  -2
  10   0  14  373.36   25.26   1
 -12 -14   0 3495.89   61.49  -2
  12   0  14 3495.89   61.49   1
  -1 -14  -1  570.99   10.34  -2
   1   1  14  570.99   10.34   1
  -2 -14  -1 3537.82   35.27  -2
   2   1  14 3537.82   35.27   1
  -3 -14  -1   54.39    8.80  -2
   3   1  14   54.39    8.80   1
  -4 -14  -1  113.00    8.90  -2
   4   1  14  113.00    8.90   1
  -5 -14  -1   97.85    9.72  -2
   5   1  14   97.85    9.72   1
  -6 -14  -1 2480.42   26.38  -2
   6   1  14 2480.42   26.38   1
  -7 -14  -1    9.06    9.70  -2
   7   1  14    9.06    9.70   1
  -8 -14  -1 1707.46   21.02  -2
   8   1  14 1707.46   21.02   1
  -9 -14  -1   86.25   10.92  -2
   9   1  14   86.25   10.92   1
 -10 -14  -1  299.83   13.22  -2
  10   1  14  299.83   13.22   1
 -11 -14  -1  264.70   12.00  -2
  11   1  14  264.70   12.00   1
 -12 -14  -1 5077.12   61.23  -2
  12   1  14 5077.12   61.23   1
 -13 -14  -1  219.35   15.30  -2
  13   1  14  219.35   15.30   1
   0 -14  -211133.66  142.50  -2
   0   2  1411133.66  142.50   1
  -1 -14  -2 3507.06   34.93  -2
   1   2  14 3507.06   34.93   1
  -2 -14  -2 6370.53   65.25  -2
   2   2  14 6370.53   65.25   1
  -3 -14  -2 1338.16   16.82  -2
   3   2  14 1338.16   16.82   1
  -4 -14  -2 1087.87   14.86  -2
   4   2  14 1087.87   14.86   1
  -5 -14  -2  649.50   13.52  -2
   5   2  14  649.50   13.52   1
  -6 -14  -2 1836.98   22.54  -2
   6   2  14 1836.98   22.54   1
  -7 -14  -2  879.05   13.64  -2
   7   2  14  879.05   13.64   1
  -8 -14  -2 1664.27   19.30  -2
   8   2  14 1664.27   19.30   1
  -9 -14  -2  596.39   12.00  -2
   9   2  14  596.39   12.00   1
 -10 -14  -2   94.29   10.96  -2
  10   2  14   94.29   10.96   1
 -11 -14  -2  595.81   13.84  -2
  11   2  14  595.81   13.84   1
 -12 -14  -2 1768.37   24.56  -2
  12   2  14 1768.37   24.56   1
 -13 -14  -2  481.51   13.54  -2
  13   2  14  481.51   13.54   1
  -1 -14  -3   65.27    8.72  -2
   1   3  14   65.27    8.72   1
  -2 -14  -3 1388.35   17.96  -2
   2   3  14 1388.35   17.96   1
  -3 -14  -3   52.21    8.74  -2
   3   3  14   52.21    8.74   1
  -4 -14  -3  109.60    9.02  -2
   4   3  14  109.60    9.02   1
  -5 -14  -3   95.23    8.18  -2
   5   3  14   95.23    8.18   1
  -6 -14  -3 4771.89   44.33  -2
   6   3  14 4771.89   44.33   1
  -7 -14  -3   46.45    8.62  -2
   7   3  14   46.45    8.62   1
  -8 -14  -3 1992.18   24.12  -2
   8   3  14 1992.18   24.12   1
  -9 -14  -3  176.21    9.36  -2
   9   3  14  176.21    9.36   1
 -10 -14  -3  929.22   24.18  -2
  10   3  14  929.22   24.18   1
 -11 -14  -3  204.43   10.72  -2
  11   3  14  204.43   10.72   1
 -12 -14  -3 6215.65  122.78  -2
  12   3  14 6215.65  122.78   1
 -13 -14  -3  297.75   23.86  -2
  13   3  14  297.75   23.86   1
   0 -14  -4 3187.81   48.27  -2
   0   4  14 3187.81   48.27   1
  -1 -14  -4  104.40    9.06  -2
   1   4  14  104.40    9.06   1
  -2 -14  -4 1110.15   14.34  -2
   2   4  14 1110.15   14.34   1
  -3 -14  -4  112.32    8.94  -2
   3   4  14  112.32    8.94   1
  -4 -14  -4  118.36    8.82  -2
   4   4  14  118.36    8.82   1
  -5 -14  -4  389.78    8.70  -2
   5   4  14  389.78    8.70   1
  -6 -14  -4 1533.15   23.40  -2
   6   4  14 1533.15   23.40   1
  -7 -14  -4 1574.56   31.54  -2
   7   4  14 1574.56   31.54   1
  -8 -14  -4 1861.50   23.40  -2
   8   4  14 1861.50   23.40   1
  -9 -14  -4  795.46   15.12  -2
   9   4  14  795.46   15.12   1
 -10 -14  -4   12.32    8.32  -2
  10   4  14   12.32    8.32   1
 -11 -14  -4  507.32   11.62  -2
  11   4  14  507.32   11.62   1
 -12 -14  -4  988.71   30.86  -2
  12   4  14  988.71   30.86   1
 -13 -14  -4  133.82   24.26  -2
  13   4  14  133.82   24.26   1
  -1 -14  -5   87.87    9.06  -2
   1   5  14   87.87    9.06   1
  -2 -14  -5  633.72   10.94  -2
   2   5  14  633.72   10.94   1
  -3 -14  -5  100.08    8.72  -2
   3   5  14  100.08    8.72   1
  -4 -14  -5  441.71    9.42  -2
   4   5  14  441.71    9.42   1
  -5 -14  -5   84.81    7.70  -2
   5   5  14   84.81    7.70   1
  -6 -14  -5 5336.88   51.93  -2
   6   5  14 5336.88   51.93   1
  -7 -14  -5  939.72   20.26  -2
   7   5  14  939.72   20.26   1
  -8 -14  -5 1668.10   21.54  -2
   8   5  14 1668.10   21.54   1
  -9 -14  -5 1337.20   19.56  -2
   9   5  14 1337.20   19.56   1
 -10 -14  -5  146.58    9.92  -2
  10   5  14  146.58    9.92   1
 -11 -14  -5  732.73   22.68  -2
  11   5  14  732.73   22.68   1
 -12 -14  -5 3942.56   69.67  -2
  12   5  14 3942.56   69.67   1
 -13 -14  -5  600.63   24.04  -2
  13   5  14  600.63   24.04   1
   0 -14  -6 3731.11   55.83  -2
   0   6  14 3731.11   55.83   1
  -1 -14  -6 2474.68   27.48  -2
   1   6  14 2474.68   27.48   1
  -2 -14  -6 1827.02   21.60  -2
   2   6  14 1827.02   21.60   1
  -3 -14  -6 4582.92   45.03  -2
   3   6  14 4582.92   45.03   1
  -4 -14  -6 1553.92   21.10  -2
   4   6  14 1553.92   21.10   1
  -5 -14  -6 5235.86   53.95  -2
   5   6  14 5235.86   53.95   1
  -6 -14  -6 5910.96   75.49  -2
   6   6  14 5910.96   75.49   1
  -7 -14  -6 3299.98   38.39  -2
   7   6  14 3299.98   38.39   1
  -8 -14  -6 5333.78   66.69  -2
   8   6  14 5333.78   66.69   1
  -9 -14  -6 1617.63   33.81  -2
   9   6  14 1617.63   33.81   1
 -10 -14  -6  758.62   21.94  -2
  10   6  14  758.62   21.94   1
 -11 -14  -6 1714.36   59.99  -2
  11   6  14 1714.36   59.99   1
 -12 -14  -6 1452.38   38.49  -2
  12   6  14 1452.38   38.49   1
 -13 -14  -6  551.82   68.81  -2
  13   6  14  551.82   68.81   1
  -1 -14  -7   12.00    9.76  -2
   1   7  14   12.00    9.76   1
  -2 -14  -7  867.19   13.34  -2
   2   7  14  867.19   13.34   1
  -3 -14  -7   55.31    8.34  -2
   3   7  14   55.31    8.34   1
  -4 -14  -7 1575.72   18.18  -2
   4   7  14 1575.72   18.18   1
  -5 -14  -7  942.20   14.02  -2
   5   7  14  942.20   14.02   1
  -6 -14  -7 3253.42   43.27  -2
   6   7  14 3253.42   43.27   1
  -7 -14  -7  551.58   17.82  -2
   7   7  14  551.58   17.82   1
  -8 -14  -7 3071.17   43.63  -2
   8   7  14 3071.17   43.63   1
  -9 -14  -7  587.21   20.18  -2
   9   7  14  587.21   20.18   1
 -10 -14  -7 1490.73   33.23  -2
  10   7  14 1490.73   33.23   1
 -11 -14  -7  632.14   31.84  -2
  11   7  14  632.14   31.84   1
 -12 -14  -7 3200.31   73.47  -2
  12   7  14 3200.31   73.47   1
 -13 -14  -7  340.31   26.88  -2
  13   7  14  340.31   26.88   1
   0 -14  -8 2702.17   58.93  -2
   0   8  14 2702.17   58.93   1
  -1 -14  -8 1670.28   20.02  -2
   1   8  14 1670.28   20.02   1
  -2 -14  -8 1605.05   19.28  -2
   2   8  14 1605.05   19.28   1
  -3 -14  -8 2010.19   27.76  -2
   3   8  14 2010.19   27.76   1
  -4 -14  -8 1870.91   24.18  -2
   4   8  14 1870.91   24.18   1
  -5 -14  -8 1718.72   22.28  -2
   5   8  14 1718.72   22.28   1
  -6 -14  -8 5387.68   78.09  -2
   6   8  14 5387.68   78.09   1
  -7 -14  -8 3082.37   43.53  -2
   7   8  14 3082.37   43.53   1
  -8 -14  -8 4921.59   88.55  -2
   8   8  14 4921.59   88.55   1
  -9 -14  -8  856.19   33.99  -2
   9   8  14  856.19   33.99   1
 -10 -14  -8  762.66   32.56  -2
  10   8  14  762.66   32.56   1
 -11 -14  -8  882.03   33.57  -2
  11   8  14  882.03   33.57   1
 -12 -14  -8  817.63   29.04  -2
  12   8  14  817.63   29.04   1
 -13 -14  -8  551.26   27.86  -2
  13   8  14  551.26   27.86   1
  -1 -14  -9   93.27    8.50  -2
   1   9  14   93.27    8.50   1
  -2 -14  -9  601.11   10.70  -2
   2   9  14  601.11   10.70   1
  -3 -14  -9  190.73    9.80  -2
   3   9  14  190.73    9.80   1
  -4 -14  -9  827.39   12.82  -2
   4   9  14  827.39   12.82   1
  -5 -14  -9 1322.48   18.22  -2
   5   9  14 1322.48   18.22   1
  -6 -14  -9 1679.40   27.24  -2
   6   9  14 1679.40   27.24   1
  -7 -14  -9  625.64   27.56  -2
   7   9  14  625.64   27.56   1
  -8 -14  -9  818.49   34.03  -2
   8   9  14  818.49   34.03   1
  -9 -14  -9  592.69   29.64  -2
   9   9  14  592.69   29.64   1
 -10 -14  -9  231.02   36.35  -2
  10   9  14  231.02   36.35   1
 -11 -14  -9  740.05   27.88  -2
  11   9  14  740.05   27.88   1
 -12 -14  -9 1425.74   36.17  -2
  12   9  14 1425.74   36.17   1
 -13 -14  -9  641.50   28.28  -2
  13   9  14  641.50   28.28   1
   0 -14 -10  375.80   12.94  -2
   0  10  14  375.80   12.94   1
  -1 -14 -10  264.18   10.26  -2
   1  10  14  264.18   10.26   1
  -2 -14 -10   81.95   12.30  -2
   2  10  14   81.95   12.30   1
  -3 -14 -10  870.23   17.60  -2
   3  10  14  870.23   17.60   1
  -4 -14 -10    4.30    8.88  -2
   4  10  14    4.30    8.88   1
  -5 -14 -10  126.82    9.26  -2
   5  10  14  126.82    9.26   1
  -6 -14 -10  792.46   22.26  -2
   6  10  14  792.46   22.26   1
  -7 -14 -10 1505.97   33.81  -2
   7  10  14 1505.97   33.81   1
  -8 -14 -10  842.69   66.91  -2
   8  10  14  842.69   66.91   1
  -9 -14 -10  256.24   31.76  -2
   9  10  14  256.24   31.76   1
 -10 -14 -10   12.44   22.98  -2
  10  10  14   12.44   22.98   1
 -11 -14 -10  552.38   28.44  -2
  11  10  14  552.38   28.44   1
 -12 -14 -10  182.89   27.74  -2
  12  10  14  182.89   27.74   1
 -13 -14 -10  504.14   28.94  -2
  13  10  14  504.14   28.94   1
  -1 -14 -11  266.76   10.60  -2
   1  11  14  266.76   10.60   1
  -2 -14 -11  559.69   18.12  -2
   2  11  14  559.69   18.12   1
  -3 -14 -11  191.79   10.52  -2
   3  11  14  191.79   10.52   1
  -4 -14 -11  533.64   15.14  -2
   4  11  14  533.64   15.14   1
  -5 -14 -11  720.73   20.78  -2
   5  11  14  720.73   20.78   1
  -6 -14 -11 1673.02   35.53  -2
   6  11  14 1673.02   35.53   1
  -7 -14 -11  579.57   30.22  -2
   7  11  14  579.57   30.22   1
  -8 -14 -11  977.89   44.85  -2
   8  11  14  977.89   44.85   1
  -9 -14 -11  786.70   29.56  -2
   9  11  14  786.70   29.56   1
 -10 -14 -11  530.92   28.42  -2
  10  11  14  530.92   28.42   1
 -11 -14 -11  374.70   28.88  -2
  11  11  14  374.70   28.88   1
 -12 -14 -11 1978.96   51.57  -2
  12  11  14 1978.96   51.57   1
 -13 -14 -11  584.55   31.34  -2
  13  11  14  584.55   31.34   1
   0 -14 -12 3520.10   59.43  -2
   0  12  14 3520.10   59.43   1
  -1 -14 -12 5033.93   55.83  -2
   1  12  14 5033.93   55.83   1
  -2 -14 -12 1692.18   25.26  -2
   2  12  14 1692.18   25.26   1
  -3 -14 -12 6176.28   80.89  -2
   3  12  14 6176.28   80.89   1
  -4 -14 -12  937.22   26.08  -2
   4  12  14  937.22   26.08   1
  -5 -14 -12 4072.52   97.37  -2
   5  12  14 4072.52   97.37   1
  -6 -14 -12 1419.18   33.53  -2
   6  12  14 1419.18   33.53   1
  -7 -14 -12 3257.54   74.57  -2
   7  12  14 3257.54   74.57   1
  -8 -14 -12  790.76   42.97  -2
   8  12  14  790.76   42.97   1
  -9 -14 -12 1466.00   36.49  -2
   9  12  14 1466.00   36.49   1
 -10 -14 -12  157.48   28.02  -2
  10  12  14  157.48   28.02   1
 -11 -14 -12 1950.66   44.73  -2
  11  12  14 1950.66   44.73   1
 -12 -14 -12  242.92   29.84  -2
  12  12  14  242.92   29.84   1
 -13 -14 -12 1935.18   46.03  -2
  13  12  14 1935.18   46.03   1
  -1 -14 -13  212.55   10.72  -2
   1  13  14  212.55   10.72   1
  -2 -14 -13  501.90   13.36  -2
   2  13  14  501.90   13.36   1
  -3 -14 -13  244.30   11.18  -2
   3  13  14  244.30   11.18   1
  -4 -14 -13  103.46   12.12  -2
   4  13  14  103.46   12.12   1
  -5 -14 -13  607.65   24.10  -2
   5  13  14  607.65   24.10   1
  -6 -14 -13  573.87   32.20  -2
   6  13  14  573.87   32.20   1
  -7 -14 -13  341.85   26.02  -2
   7  13  14  341.85   26.02   1
  -8 -14 -13  500.48   28.16  -2
   8  13  14  500.48   28.16   1
  -9 -14 -13  697.69   30.00  -2
   9  13  14  697.69   30.00   1
 -10 -14 -13  490.36   28.24  -2
  10  13  14  490.36   28.24   1
 -11 -14 -13  541.04   27.96  -2
  11  13  14  541.04   27.96   1
 -12 -14 -13 1882.13   43.45  -2
  12  13  14 1882.13   43.45   1
 -13 -14 -13 1286.36   38.91  -2
  13  13  14 1286.36   38.91   1
   0 -14 -14 2739.66   44.11  -2
   0  14  14 2739.66   44.11   1
  -1 -14 -14  512.98   12.88  -2
   1  14  14  512.98   12.88   1
  -2 -14 -14 1190.38   23.00  -2
   2  14  14 1190.38   23.00   1
  -3 -14 -14  495.92   25.84  -2
   3  14  14  495.92   25.84   1
  -4 -14 -14  399.16   26.08  -2
   4  14  14  399.16   26.08   1
  -5 -14 -14  403.90   27.08  -2
   5  14  14  403.90   27.08   1
  -6 -14 -14  519.34   25.86  -2
   6  14  14  519.34   25.86   1
  -7 -14 -14 1475.17   37.71  -2
   7  14  14 1475.17   37.71   1
  -8 -14 -14  330.05   27.90  -2
   8  14  14  330.05   27.90   1
  -9 -14 -14  242.78   27.54  -2
   9  14  14  242.78   27.54   1
 -10 -14 -14   56.59   26.36  -2
  10  14  14   56.59   26.36   1
 -11 -14 -14  677.02   32.36  -2
  11  14  14  677.02   32.36   1
 -12 -14 -14  374.64   32.40  -2
  12  14  14  374.64   32.40   1
 -13 -14 -14 1113.03   55.89  -2
  13  14  14 1113.03   55.89   1
  -1 -15   0 2970.29   46.91  -2
   1   0  15 2970.29   46.91   1
  -3 -15   0 1733.57   25.72  -2
   3   0  15 1733.57   25.72   1
  -5 -15   0 5346.92   78.31  -2
   5   0  15 5346.92   78.31   1
  -7 -15   0  646.66   18.38  -2
   7   0  15  646.66   18.38   1
  -9 -15   0  814.84   22.80  -2
   9   0  15  814.84   22.80   1
 -11 -15   0 6387.14  133.32  -2
  11   0  15 6387.14  133.32   1
 -13 -15   0 6225.01  105.46  -2
  13   0  15 6225.01  105.46   1
   0 -15  -1 2942.93   45.05  -2
   0   1  15 2942.93   45.05   1
  -1 -15  -1 8718.47   88.69  -2
   1   1  15 8718.47   88.69   1
  -2 -15  -1 1232.89   15.30  -2
   2   1  15 1232.89   15.30   1
  -3 -15  -1  379.22    9.72  -2
   3   1  15  379.22    9.72   1
  -4 -15  -1  468.99   15.50  -2
   4   1  15  468.99   15.50   1
  -5 -15  -1  223.37   11.14  -2
   5   1  15  223.37   11.14   1
  -6 -15  -1  556.07   15.04  -2
   6   1  15  556.07   15.04   1
  -7 -15  -1 1364.75   18.20  -2
   7   1  15 1364.75   18.20   1
  -8 -15  -1  447.69   12.76  -2
   8   1  15  447.69   12.76   1
  -9 -15  -1   39.11   11.60  -2
   9   1  15   39.11   11.60   1
 -10 -15  -1  492.64   13.68  -2
  10   1  15  492.64   13.68   1
 -11 -15  -1   72.67   11.94  -2
  11   1  15   72.67   11.94   1
 -12 -15  -1  321.53   12.82  -2
  12   1  15  321.53   12.82   1
 -13 -15  -1 1454.04   22.32  -2
  13   1  15 1454.04   22.32   1
 -14 -15  -1  268.26   13.76  -2
  14   1  15  268.26   13.76   1
  -1 -15  -2 1320.00   18.80  -2
   1   2  15 1320.00   18.80   1
  -2 -15  -2  510.84   11.26  -2
   2   2  15  510.84   11.26   1
  -3 -15  -2 1238.77   16.50  -2
   3   2  15 1238.77   16.50   1
  -4 -15  -2   74.67    9.40  -2
   4   2  15   74.67    9.40   1
  -5 -15  -2 5893.06   57.05  -2
   5   2  15 5893.06   57.05   1
  -6 -15  -2  384.24    9.72  -2
   6   2  15  384.24    9.72   1
  -7 -15  -2  908.00   15.46  -2
   7   2  15  908.00   15.46   1
  -8 -15  -2   36.93    9.76  -2
   8   2  15   36.93    9.76   1
  -9 -15  -2  179.45   11.78  -2
   9   2  15  179.45   11.78   1
 -10 -15  -2  226.95   11.44  -2
  10   2  15  226.95   11.44   1
 -11 -15  -2 5410.75   71.91  -2
  11   2  15 5410.75   71.91   1
 -12 -15  -2  520.00   13.64  -2
  12   2  15  520.00   13.64   1
 -13 -15  -2 5123.74   61.67  -2
  13   2  15 5123.74   61.67   1
 -14 -15  -2  433.25   13.20  -2
  14   2  15  433.25   13.20   1
   0 -15  -3 1701.72   25.70  -2
   0   3  15 1701.72   25.70   1
  -1 -15  -3  381.50   10.26  -2
   1   3  15  381.50   10.26   1
  -2 -15  -3 1250.11   16.78  -2
   2   3  15 1250.11   16.78   1
  -3 -15  -3  759.90   12.94  -2
   3   3  15  759.90   12.94   1
  -4 -15  -3  863.05   13.46  -2
   4   3  15  863.05   13.46   1
  -5 -15  -3  537.02   16.02  -2
   5   3  15  537.02   16.02   1
  -6 -15  -3  263.62    9.78  -2
   6   3  15  263.62    9.78   1
  -7 -15  -3  214.59   10.84  -2
   7   3  15  214.59   10.84   1
  -8 -15  -3   47.19    9.72  -2
   8   3  15   47.19    9.72   1
  -9 -15  -3  282.12   11.64  -2
   9   3  15  282.12   11.64   1
 -10 -15  -3  338.07   10.84  -2
  10   3  15  338.07   10.84   1
 -11 -15  -3  382.30   18.16  -2
  11   3  15  382.30   18.16   1
 -12 -15  -3   80.79    9.84  -2
  12   3  15   80.79    9.84   1
 -13 -15  -3  381.80   13.52  -2
  13   3  15  381.80   13.52   1
 -14 -15  -3  194.63   14.22  -2
  14   3  15  194.63   14.22   1
  -1 -15  -4  482.71   10.66  -2
   1   4  15  482.71   10.66   1
  -2 -15  -4   79.67    9.90  -2
   2   4  15   79.67    9.90   1
  -3 -15  -4  871.45   13.92  -2
   3   4  15  871.45   13.92   1
  -4 -15  -4   -2.32    9.50  -2
   4   4  15   -2.32    9.50   1
  -5 -15  -4 7568.44   73.15  -2
   5   4  15 7568.44   73.15   1
  -6 -15  -4   71.03    7.96  -2
   6   4  15   71.03    7.96   1
  -7 -15  -4 1816.72   21.64  -2
   7   4  15 1816.72   21.64   1
  -8 -15  -4  499.98   16.86  -2
   8   4  15  499.98   16.86   1
  -9 -15  -4 1344.23   25.78  -2
   9   4  15 1344.23   25.78   1
 -10 -15  -4  451.41   17.54  -2
  10   4  15  451.41   17.54   1
 -11 -15  -4 6036.12  103.10  -2
  11   4  15 6036.12  103.10   1
 -12 -15  -4  215.89   21.66  -2
  12   4  15  215.89   21.66   1
 -13 -15  -4 4978.32   75.21  -2
  13   4  15 4978.32   75.21   1
 -14 -15  -4   61.53   25.02  -2
  14   4  15   61.53   25.02   1
   0 -15  -5 5235.10   76.79  -2
   0   5  15 5235.10   76.79   1
  -1 -15  -5  217.53   10.12  -2
   1   5  15  217.53   10.12   1
  -2 -15  -5 5809.59   63.23  -2
   2   5  15 5809.59   63.23   1
  -3 -15  -5  545.84   11.60  -2
   3   5  15  545.84   11.60   1
  -4 -15  -5 7535.07   72.51  -2
   4   5  15 7535.07   72.51   1
  -5 -15  -5   43.23    8.30  -2
   5   5  15   43.23    8.30   1
  -6 -15  -5 6606.53   64.03  -2
   6   5  15 6606.53   64.03   1
  -7 -15  -5 2086.12   24.22  -2
   7   5  15 2086.12   24.22   1
  -8 -15  -5 5004.91   66.09  -2
   8   5  15 5004.91   66.09   1
  -9 -15  -5   83.41   10.96  -2
   9   5  15   83.41   10.96   1
 -10 -15  -5 3371.82   60.95  -2
  10   5  15 3371.82   60.95   1
 -11 -15  -5   59.67   19.66  -2
  11   5  15   59.67   19.66   1
 -12 -15  -5 1249.85   27.46  -2
  12   5  15 1249.85   27.46   1
 -13 -15  -5  319.89   23.54  -2
  13   5  15  319.89   23.54   1
 -14 -15  -5  402.70   30.76  -2
  14   5  15  402.70   30.76   1
  -1 -15  -6  538.02   12.18  -2
   1   6  15  538.02   12.18   1
  -2 -15  -6  384.00   10.66  -2
   2   6  15  384.00   10.66   1
  -3 -15  -6  271.52    9.72  -2
   3   6  15  271.52    9.72   1
  -4 -15  -6   90.71    8.78  -2
   4   6  15   90.71    8.78   1
  -5 -15  -6 6806.58   69.41  -2
   5   6  15 6806.58   69.41   1
  -6 -15  -6   44.19    7.56  -2
   6   6  15   44.19    7.56   1
  -7 -15  -6  806.58   14.06  -2
   7   6  15  806.58   14.06   1
  -8 -15  -6  658.84   12.86  -2
   8   6  15  658.84   12.86   1
  -9 -15  -6 1149.02   30.66  -2
   9   6  15 1149.02   30.66   1
 -10 -15  -6  427.17   19.84  -2
  10   6  15  427.17   19.84   1
 -11 -15  -6 2620.34   47.33  -2
  11   6  15 2620.34   47.33   1
 -12 -15  -6   79.79   25.98  -2
  12   6  15   79.79   25.98   1
 -13 -15  -6 2021.97   52.03  -2
  13   6  15 2021.97   52.03   1
 -14 -15  -6  170.83   31.64  -2
  14   6  15  170.83   31.64   1
   0 -15  -7  661.94   18.28  -2
   0   7  15  661.94   18.28   1
  -1 -15  -7 1359.05   18.10  -2
   1   7  15 1359.05   18.10   1
  -2 -15  -7  880.61   14.74  -2
   2   7  15  880.61   14.74   1
  -3 -15  -7  213.91    9.58  -2
   3   7  15  213.91    9.58   1
  -4 -15  -7 1911.19   30.74  -2
   4   7  15 1911.19   30.74   1
  -5 -15  -7 2038.47   25.48  -2
   5   7  15 2038.47   25.48   1
  -6 -15  -7  770.02   20.36  -2
   6   7  15  770.02   20.36   1
  -7 -15  -7 5187.55   53.11  -2
   7   7  15 5187.55   53.11   1
  -8 -15  -7  631.70   22.40  -2
   8   7  15  631.70   22.40   1
  -9 -15  -7 1366.99   32.87  -2
   9   7  15 1366.99   32.87   1
 -10 -15  -7  792.76   27.48  -2
  10   7  15  792.76   27.48   1
 -11 -15  -7  285.10   30.48  -2
  11   7  15  285.10   30.48   1
 -12 -15  -7  184.21   30.18  -2
  12   7  15  184.21   30.18   1
 -13 -15  -7  273.28   29.66  -2
  13   7  15  273.28   29.66   1
 -14 -15  -7  422.68   28.62  -2
  14   7  15  422.68   28.62   1
  -1 -15  -8  437.37   12.64  -2
   1   8  15  437.37   12.64   1
  -2 -15  -8   24.66    9.96  -2
   2   8  15   24.66    9.96   1
  -3 -15  -8   35.07    9.00  -2
   3   8  15   35.07    9.00   1
  -4 -15  -8  487.59    9.76  -2
   4   8  15  487.59    9.76   1
  -5 -15  -8 4985.48   60.03  -2
   5   8  15 4985.48   60.03   1
  -6 -15  -8  628.46   19.12  -2
   6   8  15  628.46   19.12   1
  -7 -15  -8  618.93   21.36  -2
   7   8  15  618.93   21.36   1
  -8 -15  -8   34.85   23.40  -2
   8   8  15   34.85   23.40   1
  -9 -15  -8  483.05   25.82  -2
   9   8  15  483.05   25.82   1
 -10 -15  -8  264.40   55.39  -2
  10   8  15  264.40   55.39   1
 -11 -15  -8 1463.54   42.87  -2
  11   8  15 1463.54   42.87   1
 -12 -15  -8  377.74   33.67  -2
  12   8  15  377.74   33.67   1
 -13 -15  -8 1857.60   42.85  -2
  13   8  15 1857.60   42.85   1
 -14 -15  -8   87.07   29.52  -2
  14   8  15   87.07   29.52   1
   0 -15  -9  809.62   34.99  -2
   0   9  15  809.62   34.99   1
  -1 -15  -9   50.39    8.52  -2
   1   9  15   50.39    8.52   1
  -2 -15  -9  173.43    8.10  -2
   2   9  15  173.43    8.10   1
  -3 -15  -9  293.10    9.52  -2
   3   9  15  293.10    9.52   1
  -4 -15  -9 1380.69   25.16  -2
   4   9  15 1380.69   25.16   1
  -5 -15  -9   96.75    7.94  -2
   5   9  15   96.75    7.94   1
  -6 -15  -9 1083.85   21.68  -2
   6   9  15 1083.85   21.68   1
  -7 -15  -9 1361.29   34.13  -2
   7   9  15 1361.29   34.13   1
  -8 -15  -9  471.09   23.82  -2
   8   9  15  471.09   23.82   1
  -9 -15  -9   13.22   27.20  -2
   9   9  15   13.22   27.20   1
 -10 -15  -9  679.02   63.69  -2
  10   9  15  679.02   63.69   1
 -11 -15  -9   41.63   30.54  -2
  11   9  15   41.63   30.54   1
 -12 -15  -9   -6.16   26.06  -2
  12   9  15   -6.16   26.06   1
 -13 -15  -9  -17.76   25.64  -2
  13   9  15  -17.76   25.64   1
 -14 -15  -9  481.39   28.32  -2
  14   9  15  481.39   28.32   1
  -1 -15 -10  477.35   11.38  -2
   1  10  15  477.35   11.38   1
  -2 -15 -10  224.25   13.02  -2
   2  10  15  224.25   13.02   1
  -3 -15 -10  344.37   10.74  -2
   3  10  15  344.37   10.74   1
  -4 -15 -10  423.10   11.30  -2
   4  10  15  423.10   11.30   1
  -5 -15 -10 3295.16   54.69  -2
   5  10  15 3295.16   54.69   1
  -6 -15 -10  371.40   19.26  -2
   6  10  15  371.40   19.26   1
  -7 -15 -10  768.12   28.12  -2
   7  10  15  768.12   28.12   1
  -8 -15 -10  252.70   39.67  -2
   8  10  15  252.70   39.67   1
  -9 -15 -10  594.31   32.89  -2
   9  10  15  594.31   32.89   1
 -10 -15 -10  146.26   30.06  -2
  10  10  15  146.26   30.06   1
 -11 -15 -10 2261.39   48.49  -2
  11  10  15 2261.39   48.49   1
 -12 -15 -10   32.64   28.38  -2
  12  10  15   32.64   28.38   1
 -13 -15 -10 3015.54   61.21  -2
  13  10  15 3015.54   61.21   1
 -14 -15 -10   77.85   30.44  -2
  14  10  15   77.85   30.44   1
   0 -15 -11 6244.50  105.32  -2
   0  11  15 6244.50  105.32   1
  -1 -15 -11   66.23    9.92  -2
   1  11  15   66.23    9.92   1
  -2 -15 -11 5345.08   59.23  -2
   2  11  15 5345.08   59.23   1
  -3 -15 -11  353.51   16.52  -2
   3  11  15  353.51   16.52   1
  -4 -15 -11 5974.89   71.29  -2
   4  11  15 5974.89   71.29   1
  -5 -15 -11   32.12   18.26  -2
   5  11  15   32.12   18.26   1
  -6 -15 -11 2662.99   44.37  -2
   6  11  15 2662.99   44.37   1
  -7 -15 -11  270.50   31.24  -2
   7  11  15  270.50   31.24   1
  -8 -15 -11 1565.16   62.59  -2
   8  11  15 1565.16   62.59   1
  -9 -15 -11   44.97   29.56  -2
   9  11  15   44.97   29.56   1
 -10 -15 -11 2371.38   49.43  -2
  10  11  15 2371.38   49.43   1
 -11 -15 -11   82.19   27.26  -2
  11  11  15   82.19   27.26   1
 -12 -15 -11 1254.31   36.05  -2
  12  11  15 1254.31   36.05   1
 -13 -15 -11  174.19   30.12  -2
  13  11  15  174.19   30.12   1
 -14 -15 -11 1475.07   42.05  -2
  14  11  15 1475.07   42.05   1
  -1 -15 -12  322.05   12.06  -2
   1  12  15  322.05   12.06   1
  -2 -15 -12  497.90   13.68  -2
   2  12  15  497.90   13.68   1
  -3 -15 -12   48.71   10.60  -2
   3  12  15   48.71   10.60   1
  -4 -15 -12  190.35   11.96  -2
   4  12  15  190.35   11.96   1
  -5 -15 -12 1211.99   34.55  -2
   5  12  15 1211.99   34.55   1
  -6 -15 -12   71.49   33.23  -2
   6  12  15   71.49   33.23   1
  -7 -15 -12  166.77   37.81  -2
   7  12  15  166.77   37.81   1
  -8 -15 -12  370.18   33.49  -2
   8  12  15  370.18   33.49   1
  -9 -15 -12   12.44   27.36  -2
   9  12  15   12.44   27.36   1
 -10 -15 -12   56.27   32.60  -2
  10  12  15   56.27   32.60   1
 -11 -15 -12 1269.59   36.59  -2
  11  12  15 1269.59   36.59   1
 -12 -15 -12   13.28   29.78  -2
  12  12  15   13.28   29.78   1
 -13 -15 -12 1357.77   39.39  -2
  13  12  15 1357.77   39.39   1
 -14 -15 -12  417.72   59.11  -2
  14  12  15  417.72   59.11   1
   0 -15 -13 6145.04   80.61  -2
   0  13  15 6145.04   80.61   1
  -1 -15 -13 1472.71   20.24  -2
   1  13  15 1472.71   20.24   1
  -2 -15 -13 4854.68   63.77  -2
   2  13  15 4854.68   63.77   1
  -3 -15 -13  329.41   15.08  -2
   3  13  15  329.41   15.08   1
  -4 -15 -13 4785.19   62.65  -2
   4  13  15 4785.19   62.65   1
  -5 -15 -13  309.85   23.10  -2
   5  13  15  309.85   23.10   1
  -6 -15 -13 1937.16   50.51  -2
   6  13  15 1937.16   50.51   1
  -7 -15 -13  278.34   31.54  -2
   7  13  15  278.34   31.54   1
  -8 -15 -13 1873.69   55.45  -2
   8  13  15 1873.69   55.45   1
  -9 -15 -13   28.82   26.66  -2
   9  13  15   28.82   26.66   1
 -10 -15 -13 3146.00   61.35  -2
  10  13  15 3146.00   61.35   1
 -11 -15 -13  176.33   29.52  -2
  11  13  15  176.33   29.52   1
 -12 -15 -13 1332.60   37.95  -2
  12  13  15 1332.60   37.95   1
 -13 -15 -13  293.14   36.89  -2
  13  13  15  293.14   36.89   1
  -1 -15 -14  283.80   12.40  -2
   1  14  15  283.80   12.40   1
  -2 -15 -14  448.49   18.08  -2
   2  14  15  448.49   18.08   1
  -3 -15 -14  182.63   22.18  -2
   3  14  15  182.63   22.18   1
  -4 -15 -14   71.23   24.40  -2
   4  14  15   71.23   24.40   1
  -5 -15 -14  395.96   34.43  -2
   5  14  15  395.96   34.43   1
  -6 -15 -14  166.19   32.08  -2
   6  14  15  166.19   32.08   1
  -7 -15 -14  442.87   27.52  -2
   7  14  15  442.87   27.52   1
  -8 -15 -14  114.06   25.98  -2
   8  14  15  114.06   25.98   1
  -9 -15 -14  491.08   31.80  -2
   9  14  15  491.08   31.80   1
 -10 -15 -14   70.55   33.39  -2
  10  14  15   70.55   33.39   1
 -11 -15 -14 1454.08   66.47  -2
  11  14  15 1454.08   66.47   1
 -12 -15 -14  399.42   40.67  -2
  12  14  15  399.42   40.67   1
   0 -15 -15 1207.16   28.26  -2
   0  15  15 1207.16   28.26   1
  -1 -15 -15  554.08   13.86  -2
   1  15  15  554.08   13.86   1
  -2 -15 -15   12.44   17.82  -2
   2  15  15   12.44   17.82   1
  -3 -15 -15   15.14   23.54  -2
   3  15  15   15.14   23.54   1
  -4 -15 -15 1324.72   38.31  -2
   4  15  15 1324.72   38.31   1
  -5 -15 -15   15.08   38.21  -2
   5  15  15   15.08   38.21   1
  -6 -15 -15  427.79   36.15  -2
   6  15  15  427.79   36.15   1
  -7 -15 -15    9.04   25.46  -2
   7  15  15    9.04   25.46   1
  -8 -15 -15  191.71   28.92  -2
   8  15  15  191.71   28.92   1
  -9 -15 -15   52.11   29.10  -2
   9  15  15   52.11   29.10   1
 -10 -15 -15 1483.03   39.09  -2
  10  15  15 1483.03   39.09   1
 -11 -15 -15  -54.29   54.29  -2
  11  15  15  -54.29   54.29   1
 -12 -15 -15   -1.82   58.81  -2
  12  15  15   -1.82   58.81   1
   0 -16   0  973.57   69.83  -2
   0   0  16  973.57   69.83   1
  -2 -16   0   11.26   14.08  -2
   2   0  16   11.26   14.08   1
  -4 -16   0 1753.35   39.75  -2
   4   0  16 1753.35   39.75   1
  -6 -16   0   48.81   12.56  -2
   6   0  16   48.81   12.56   1
  -8 -16   0  292.82   19.02  -2
   8   0  16  292.82   19.02   1
 -10 -16   0 1077.38   26.72  -2
  10   0  16 1077.38   26.72   1
 -12 -16   0   78.87   19.08  -2
  12   0  16   78.87   19.08   1
 -14 -16   0  374.94   19.76  -2
  14   0  16  374.94   19.76   1
  -1 -16  -1  649.22   12.74  -2
   1   1  16  649.22   12.74   1
  -2 -16  -1 5190.45   53.77  -2
   2   1  16 5190.45   53.77   1
  -3 -16  -1   31.02    9.44  -2
   3   1  16   31.02    9.44   1
  -4 -16  -1 2322.00   24.64  -2
   4   1  16 2322.00   24.64   1
  -5 -16  -1   60.39   10.20  -2
   5   1  16   60.39   10.20   1
  -6 -16  -1 1956.54   20.24  -2
   6   1  16 1956.54   20.24   1
  -7 -16  -1  171.51   17.42  -2
   7   1  16  171.51   17.42   1
  -8 -16  -1  352.81   13.60  -2
   8   1  16  352.81   13.60   1
  -9 -16  -1   24.44   12.20  -2
   9   1  16   24.44   12.20   1
 -10 -16  -1 1742.31   25.06  -2
  10   1  16 1742.31   25.06   1
 -11 -16  -1  157.36   12.92  -2
  11   1  16  157.36   12.92   1
 -12 -16  -1 7149.37   85.29  -2
  12   1  16 7149.37   85.29   1
 -13 -16  -1  164.21   13.02  -2
  13   1  16  164.21   13.02   1
 -14 -16  -1 1453.36   22.82  -2
  14   1  16 1453.36   22.82   1
 -15 -16  -1  125.26   14.62  -2
  15   1  16  125.26   14.62   1
   0 -16  -2   15.74   14.56  -2
   0   2  16   15.74   14.56   1
  -1 -16  -2 5250.76   51.41  -2
   1   2  16 5250.76   51.41   1
  -2 -16  -2 1175.66   15.30  -2
   2   2  16 1175.66   15.30   1
  -3 -16  -2 2926.11   32.08  -2
   3   2  16 2926.11   32.08   1
  -4 -16  -2 4003.13   51.37  -2
   4   2  16 4003.13   51.37   1
  -5 -16  -2 1908.99   25.24  -2
   5   2  16 1908.99   25.24   1
  -6 -16  -2  467.31   10.40  -2
   6   2  16  467.31   10.40   1
  -7 -16  -2 1342.19   20.92  -2
   7   2  16 1342.19   20.92   1
  -8 -16  -2  828.39   16.28  -2
   8   2  16  828.39   16.28   1
  -9 -16  -2 1190.36   19.56  -2
   9   2  16 1190.36   19.56   1
 -10 -16  -2 2025.63   39.61  -2
  10   2  16 2025.63   39.61   1
 -11 -16  -2  958.25   20.72  -2
  11   2  16  958.25   20.72   1
 -12 -16  -2  328.63   12.96  -2
  12   2  16  328.63   12.96   1
 -13 -16  -2  673.64   15.60  -2
  13   2  16  673.64   15.60   1
 -14 -16  -2  161.76   12.24  -2
  14   2  16  161.76   12.24   1
 -15 -16  -2  371.40   20.52  -2
  15   2  16  371.40   20.52   1
  -1 -16  -3   31.74   10.00  -2
   1   3  16   31.74   10.00   1
  -2 -16  -3 2860.42   31.38  -2
   2   3  16 2860.42   31.38   1
  -3 -16  -3    4.70   10.58  -2
   3   3  16    4.70   10.58   1
  -4 -16  -3 1459.82   18.70  -2
   4   3  16 1459.82   18.70   1
  -5 -16  -3  138.30    9.78  -2
   5   3  16  138.30    9.78   1
  -6 -16  -3 3085.87   37.81  -2
   6   3  16 3085.87   37.81   1
  -7 -16  -3  101.70   15.70  -2
   7   3  16  101.70   15.70   1
  -8 -16  -3 1701.90   26.54  -2
   8   3  16 1701.90   26.54   1
  -9 -16  -3  111.54   11.50  -2
   9   3  16  111.54   11.50   1
 -10 -16  -3 2144.11   29.86  -2
  10   3  16 2144.11   29.86   1
 -11 -16  -3  111.30   13.22  -2
  11   3  16  111.30   13.22   1
 -12 -16  -3 6353.43   78.69  -2
  12   3  16 6353.43   78.69   1
 -13 -16  -3  249.64   13.32  -2
  13   3  16  249.64   13.32   1
 -14 -16  -3 1379.93   30.24  -2
  14   3  16 1379.93   30.24   1
 -15 -16  -3  107.50   21.44  -2
  15   3  16  107.50   21.44   1
   0 -16  -4 1750.71   27.06  -2
   0   4  16 1750.71   27.06   1
  -1 -16  -4 2373.26   26.22  -2
   1   4  16 2373.26   26.22   1
  -2 -16  -4 4058.12   46.07  -2
   2   4  16 4058.12   46.07   1
  -3 -16  -4 1465.30   18.84  -2
   3   4  16 1465.30   18.84   1
  -4 -16  -4 5172.31   54.11  -2
   4   4  16 5172.31   54.11   1
  -5 -16  -4 2141.43   34.99  -2
   5   4  16 2141.43   34.99   1
  -6 -16  -4  409.94   10.66  -2
   6   4  16  409.94   10.66   1
  -7 -16  -4 3045.07   59.81  -2
   7   4  16 3045.07   59.81   1
  -8 -16  -4  719.17   14.16  -2
   8   4  16  719.17   14.16   1
  -9 -16  -4 2008.41   25.76  -2
   9   4  16 2008.41   25.76   1
 -10 -16  -4 2076.38   30.12  -2
  10   4  16 2076.38   30.12   1
 -11 -16  -4  826.81   26.76  -2
  11   4  16  826.81   26.76   1
 -12 -16  -4  650.08   15.22  -2
  12   4  16  650.08   15.22   1
 -13 -16  -4  209.39   24.68  -2
  13   4  16  209.39   24.68   1
 -14 -16  -4  261.08   30.80  -2
  14   4  16  261.08   30.80   1
 -15 -16  -4   98.22   63.95  -2
  15   4  16   98.22   63.95   1
  -1 -16  -5   72.37   10.48  -2
   1   5  16   72.37   10.48   1
  -2 -16  -5 1919.03   21.60  -2
   2   5  16 1919.03   21.60   1
  -3 -16  -5  132.94   10.48  -2
   3   5  16  132.94   10.48   1
  -4 -16  -5 2139.27   24.82  -2
   4   5  16 2139.27   24.82   1
  -5 -16  -5  455.75   11.48  -2
   5   5  16  455.75   11.48   1
  -6 -16  -5 2850.46   32.81  -2
   6   5  16 2850.46   32.81   1
  -7 -16  -5  430.29   11.98  -2
   7   5  16  430.29   11.98   1
  -8 -16  -5  449.03   12.88  -2
   8   5  16  449.03   12.88   1
  -9 -16  -5  695.47   15.64  -2
   9   5  16  695.47   15.64   1
 -10 -16  -5  221.23   12.18  -2
  10   5  16  221.23   12.18   1
 -11 -16  -5  182.73   26.78  -2
  11   5  16  182.73   26.78   1
 -12 -16  -5 3403.98   88.81  -2
  12   5  16 3403.98   88.81   1
 -13 -16  -5   76.25   27.02  -2
  13   5  16   76.25   27.02   1
 -14 -16  -5  186.69   30.84  -2
  14   5  16  186.69   30.84   1
 -15 -16  -5  227.35   31.52  -2
  15   5  16  227.35   31.52   1
   0 -16  -6   43.99   14.96  -2
   0   6  16   43.99   14.96   1
  -1 -16  -6 1895.73   21.62  -2
   1   6  16 1895.73   21.62   1
  -2 -16  -6  457.31   12.44  -2
   2   6  16  457.31   12.44   1
  -3 -16  -6 3171.65   36.97  -2
   3   6  16 3171.65   36.97   1
  -4 -16  -6  434.21   12.46  -2
   4   6  16  434.21   12.46   1
  -5 -16  -6 2815.77   33.39  -2
   5   6  16 2815.77   33.39   1
  -6 -16  -6  813.52   16.82  -2
   6   6  16  813.52   16.82   1
  -7 -16  -6 2995.18   38.25  -2
   7   6  16 2995.18   38.25   1
  -8 -16  -6  316.59   12.32  -2
   8   6  16  316.59   12.32   1
  -9 -16  -6 1836.38   34.31  -2
   9   6  16 1836.38   34.31   1
 -10 -16  -6  265.14   25.14  -2
  10   6  16  265.14   25.14   1
 -11 -16  -6 1019.92   29.92  -2
  11   6  16 1019.92   29.92   1
 -12 -16  -6  202.83   26.00  -2
  12   6  16  202.83   26.00   1
 -13 -16  -6  523.50   41.63  -2
  13   6  16  523.50   41.63   1
 -14 -16  -6   35.99   28.40  -2
  14   6  16   35.99   28.40   1
 -15 -16  -6  141.26   25.32  -2
  15   6  16  141.26   25.32   1
  -1 -16  -7  140.86   11.96  -2
   1   7  16  140.86   11.96   1
  -2 -16  -7 1298.84   22.24  -2
   2   7  16 1298.84   22.24   1
  -3 -16  -7  106.82   14.90  -2
   3   7  16  106.82   14.90   1
  -4 -16  -7 3120.88   36.41  -2
   4   7  16 3120.88   36.41   1
  -5 -16  -7  445.13   11.78  -2
   5   7  16  445.13   11.78   1
  -6 -16  -7 2979.30   34.57  -2
   6   7  16 2979.30   34.57   1
  -7 -16  -7  347.13   26.72  -2
   7   7  16  347.13   26.72   1
  -8 -16  -7  750.99   27.98  -2
   8   7  16  750.99   27.98   1
  -9 -16  -7  293.96   25.68  -2
   9   7  16  293.96   25.68   1
 -10 -16  -7  881.89   28.74  -2
  10   7  16  881.89   28.74   1
 -11 -16  -7  133.32   26.10  -2
  11   7  16  133.32   26.10   1
 -12 -16  -7 3054.71  149.90  -2
  12   7  16 3054.71  149.90   1
 -13 -16  -7  303.07   34.15  -2
  13   7  16  303.07   34.15   1
 -14 -16  -7 1130.27   48.97  -2
  14   7  16 1130.27   48.97   1
 -15 -16  -7  199.59   28.92  -2
  15   7  16  199.59   28.92   1
   0 -16  -8  324.51   17.62  -2
   0   8  16  324.51   17.62   1
  -1 -16  -8  336.05   12.34  -2
   1   8  16  336.05   12.34   1
  -2 -16  -8  813.38   15.64  -2
   2   8  16  813.38   15.64   1
  -3 -16  -8 1665.85   31.08  -2
   3   8  16 1665.85   31.08   1
  -4 -16  -8  690.81   12.76  -2
   4   8  16  690.81   12.76   1
  -5 -16  -8  444.91    9.98  -2
   5   8  16  444.91    9.98   1
  -6 -16  -8  281.84   10.80  -2
   6   8  16  281.84   10.80   1
  -7 -16  -8  720.79   25.78  -2
   7   8  16  720.79   25.78   1
  -8 -16  -8  114.42   24.70  -2
   8   8  16  114.42   24.70   1
  -9 -16  -8  123.62   23.74  -2
   9   8  16  123.62   23.74   1
 -10 -16  -8  375.00   26.62  -2
  10   8  16  375.00   26.62   1
 -11 -16  -8  302.07   38.71  -2
  11   8  16  302.07   38.71   1
 -12 -16  -8  350.69   36.91  -2
  12   8  16  350.69   36.91   1
 -13 -16  -8  283.46   32.34  -2
  13   8  16  283.46   32.34   1
 -14 -16  -8    4.46   30.36  -2
  14   8  16    4.46   30.36   1
 -15 -16  -8   58.49   31.86  -2
  15   8  16   58.49   31.86   1
  -1 -16  -9   41.25    9.46  -2
   1   9  16   41.25    9.46   1
  -2 -16  -9 1147.98   19.66  -2
   2   9  16 1147.98   19.66   1
  -3 -16  -9  130.30    9.18  -2
   3   9  16  130.30    9.18   1
  -4 -16  -9 1938.70   22.68  -2
   4   9  16 1938.70   22.68   1
  -5 -16  -9  638.90   12.18  -2
   5   9  16  638.90   12.18   1
  -6 -16  -9 1762.27   29.20  -2
   6   9  16 1762.27   29.20   1
  -7 -16  -9  274.26   23.88  -2
   7   9  16  274.26   23.88   1
  -8 -16  -9  108.46   24.16  -2
   8   9  16  108.46   24.16   1
  -9 -16  -9   -4.96   25.08  -2
   9   9  16   -4.96   25.08   1
 -10 -16  -9  256.18   31.52  -2
  10   9  16  256.18   31.52   1
 -11 -16  -9  371.20   33.03  -2
  11   9  16  371.20   33.03   1
 -12 -16  -9 2391.15   59.89  -2
  12   9  16 2391.15   59.89   1
 -13 -16  -9  341.13   29.60  -2
  13   9  16  341.13   29.60   1
 -14 -16  -9  570.05   35.59  -2
  14   9  16  570.05   35.59   1
 -15 -16  -9  234.76   48.67  -2
  15   9  16  234.76   48.67   1
   0 -16 -10 1046.22   24.56  -2
   0  10  16 1046.22   24.56   1
  -1 -16 -10 1676.78   23.74  -2
   1  10  16 1676.78   23.74   1
  -2 -16 -10 2011.83   22.14  -2
   2  10  16 2011.83   22.14   1
  -3 -16 -10 2092.76   22.90  -2
   3  10  16 2092.76   22.90   1
  -4 -16 -10 2038.09   25.48  -2
   4  10  16 2038.09   25.48   1
  -5 -16 -10  221.17   10.96  -2
   5  10  16  221.17   10.96   1
  -6 -16 -10  239.30   24.16  -2
   6  10  16  239.30   24.16   1
  -7 -16 -10  894.22   28.38  -2
   7  10  16  894.22   28.38   1
  -8 -16 -10  335.43   27.08  -2
   8  10  16  335.43   27.08   1
  -9 -16 -10  257.72   32.48  -2
   9  10  16  257.72   32.48   1
 -10 -16 -10 1201.10   53.49  -2
  10  10  16 1201.10   53.49   1
 -11 -16 -10  347.13   33.77  -2
  11  10  16  347.13   33.77   1
 -12 -16 -10  550.70   33.89  -2
  12  10  16  550.70   33.89   1
 -13 -16 -10  522.92   32.93  -2
  13  10  16  522.92   32.93   1
 -14 -16 -10   67.15   37.79  -2
  14  10  16   67.15   37.79   1
 -15 -16 -10  153.12   51.07  -2
  15  10  16  153.12   51.07   1
  -1 -16 -11  155.58   11.06  -2
   1  11  16  155.58   11.06   1
  -2 -16 -11  924.22   14.70  -2
   2  11  16  924.22   14.70   1
  -3 -16 -11  108.54   10.92  -2
   3  11  16  108.54   10.92   1
  -4 -16 -11  820.89   24.38  -2
   4  11  16  820.89   24.38   1
  -5 -16 -11  147.12   17.94  -2
   5  11  16  147.12   17.94   1
  -6 -16 -11 1023.16   30.08  -2
   6  11  16 1023.16   30.08   1
  -7 -16 -11  102.70   24.58  -2
   7  11  16  102.70   24.58   1
  -8 -16 -11  294.37   30.02  -2
   8  11  16  294.37   30.02   1
  -9 -16 -11  342.61   32.28  -2
   9  11  16  342.61   32.28   1
 -10 -16 -11  356.37   34.49  -2
  10  11  16  356.37   34.49   1
 -11 -16 -11  155.86   28.54  -2
  11  11  16  155.86   28.54   1
 -12 -16 -11 2283.95   66.03  -2
  12  11  16 2283.95   66.03   1
 -13 -16 -11  372.86   37.33  -2
  13  11  16  372.86   37.33   1
 -14 -16 -11  835.47   62.43  -2
  14  11  16  835.47   62.43   1
 -15 -16 -11  514.96   55.81  -2
  15  11  16  514.96   55.81   1
   0 -16 -12   87.91   26.62  -2
   0  12  16   87.91   26.62   1
  -1 -16 -12 7048.64   77.47  -2
   1  12  16 7048.64   77.47   1
  -2 -16 -12  324.39   12.66  -2
   2  12  16  324.39   12.66   1
  -3 -16 -12 6350.05   83.35  -2
   3  12  16 6350.05   83.35   1
  -4 -16 -12  651.88   16.64  -2
   4  12  16  651.88   16.64   1
  -5 -16 -12 3346.29   62.41  -2
   5  12  16 3346.29   62.41   1
  -6 -16 -12  164.51   25.66  -2
   6  12  16  164.51   25.66   1
  -7 -16 -12 2952.41   69.19  -2
   7  12  16 2952.41   69.19   1
  -8 -16 -12  312.91   31.64  -2
   8  12  16  312.91   31.64   1
  -9 -16 -12 2311.61   57.97  -2
   9  12  16 2311.61   57.97   1
 -10 -16 -12  548.88   30.22  -2
  10  12  16  548.88   30.22   1
 -11 -16 -12 2257.81   49.19  -2
  11  12  16 2257.81   49.19   1
 -12 -16 -12   56.03   32.81  -2
  12  12  16   56.03   32.81   1
 -13 -16 -12 1898.51   65.51  -2
  13  12  16 1898.51   65.51   1
 -14 -16 -12   43.83   52.19  -2
  14  12  16   43.83   52.19   1
  -1 -16 -13  211.59   14.28  -2
   1  13  16  211.59   14.28   1
  -2 -16 -13  668.60   18.14  -2
   2  13  16  668.60   18.14   1
  -3 -16 -13  241.78   14.48  -2
   3  13  16  241.78   14.48   1
  -4 -16 -13  152.50   11.62  -2
   4  13  16  152.50   11.62   1
  -5 -16 -13   50.13   24.06  -2
   5  13  16   50.13   24.06   1
  -6 -16 -13  556.29   33.87  -2
   6  13  16  556.29   33.87   1
  -7 -16 -13  295.19   32.50  -2
   7  13  16  295.19   32.50   1
  -8 -16 -13  300.63   33.07  -2
   8  13  16  300.63   33.07   1
  -9 -16 -13  306.01   28.20  -2
   9  13  16  306.01   28.20   1
 -10 -16 -13  489.33   32.99  -2
  10  13  16  489.33   32.99   1
 -11 -16 -13  395.28   38.41  -2
  11  13  16  395.28   38.41   1
 -12 -16 -13 1924.33   55.49  -2
  12  13  16 1924.33   55.49   1
   0 -16 -14  417.52   18.82  -2
   0  14  16  417.52   18.82   1
  -1 -16 -14 1483.93   24.66  -2
   1  14  16 1483.93   24.66   1
  -2 -16 -14  201.61   17.28  -2
   2  14  16  201.61   17.28   1
  -3 -16 -14 1328.92   31.32  -2
   3  14  16 1328.92   31.32   1
  -4 -16 -14  179.19   23.28  -2
   4  14  16  179.19   23.28   1
  -5 -16 -14  184.11   30.76  -2
   5  14  16  184.11   30.76   1
  -6 -16 -14   57.01   30.46  -2
   6  14  16   57.01   30.46   1
  -7 -16 -14 1140.03   96.31  -2
   7  14  16 1140.03   96.31   1
  -8 -16 -14   17.86   28.42  -2
   8  14  16   17.86   28.42   1
  -9 -16 -14  561.87   29.26  -2
   9  14  16  561.87   29.26   1
 -10 -16 -14   45.07   58.47  -2
  10  14  16   45.07   58.47   1
 -11 -16 -14  809.02   57.31  -2
  11  14  16  809.02   57.31   1
 -12 -16 -14   35.69   51.67  -2
  12  14  16   35.69   51.67   1
  -1 -16 -15  140.44   17.32  -2
   1  15  16  140.44   17.32   1
  -2 -16 -15  406.54   19.64  -2
   2  15  16  406.54   19.64   1
  -3 -16 -15   66.93   22.02  -2
   3  15  16   66.93   22.02   1
  -4 -16 -15   19.00   34.89  -2
   4  15  16   19.00   34.89   1
  -5 -16 -15  208.69   49.37  -2
   5  15  16  208.69   49.37   1
  -6 -16 -15  128.60   32.20  -2
   6  15  16  128.60   32.20   1
  -7 -16 -15  193.63   37.95  -2
   7  15  16  193.63   37.95   1
  -8 -16 -15   95.95   36.15  -2
   8  15  16   95.95   36.15   1
  -9 -16 -15  203.79   47.15  -2
   9  15  16  203.79   47.15   1
 -10 -16 -15  199.97   51.47  -2
  10  15  16  199.97   51.47   1
 -11 -16 -15  527.02   57.41  -2
  11  15  16  527.02   57.41   1
   0 -16 -16  -10.56   64.99  -2
   0  16  16  -10.56   64.99   1
  -1 -16 -16  671.10   25.38  -2
   1  16  16  671.10   25.38   1
  -2 -16 -16   80.01   27.06  -2
   2  16  16   80.01   27.06   1
  -3 -16 -16 1362.27   97.81  -2
   3  16  16 1362.27   97.81   1
  -4 -16 -16  227.89   45.05  -2
   4  16  16  227.89   45.05   1
  -5 -16 -16   17.48   38.01  -2
   5  16  16   17.48   38.01   1
  -6 -16 -16  155.02   41.73  -2
   6  16  16  155.02   41.73   1
  -7 -16 -16  873.15   54.69  -2
   7  16  16  873.15   54.69   1
  -8 -16 -16  175.43   45.85  -2
   8  16  16  175.43   45.85   1
  -9 -16 -16  379.72   50.67  -2
   9  16  16  379.72   50.67   1
 -10 -16 -16   63.73   49.37  -2
  10  16  16   63.73   49.37   1
  -1 -17   0 4829.78   72.17  -2
   1   0  17 4829.78   72.17   1
  -3 -17   0  261.96   15.96  -2
   3   0  17  261.96   15.96   1
  -5 -17   0 2464.12   61.39  -2
   5   0  17 2464.12   61.39   1
  -7 -17   0 1778.35   33.75  -2
   7   0  17 1778.35   33.75   1
  -9 -17   0 2156.71   42.31  -2
   9   0  17 2156.71   42.31   1
 -11 -17   0 3377.46   60.61  -2
  11   0  17 3377.46   60.61   1
 -13 -17   0 3150.08   76.17  -2
  13   0  17 3150.08   76.17   1
 -15 -17   0 2265.41   59.61  -2
  15   0  17 2265.41   59.61   1
   0 -17  -1 4905.81   72.45  -2
   0   1  17 4905.81   72.45   1
  -1 -17  -1 1591.56   20.18  -2
   1   1  17 1591.56   20.18   1
  -2 -17  -1 3598.03   38.75  -2
   2   1  17 3598.03   38.75   1
  -3 -17  -1 2951.69   33.69  -2
   3   1  17 2951.69   33.69   1
  -4 -17  -1 2234.96   24.22  -2
   4   1  17 2234.96   24.22   1
  -5 -17  -1 2968.57   30.56  -2
   5   1  17 2968.57   30.56   1
  -6 -17  -1 1852.84   31.74  -2
   6   1  17 1852.84   31.74   1
  -7 -17  -1 1224.15   21.44  -2
   7   1  17 1224.15   21.44   1
  -8 -17  -1 1535.96   22.32  -2
   8   1  17 1535.96   22.32   1
  -9 -17  -1 2501.40   30.52  -2
   9   1  17 2501.40   30.52   1
 -10 -17  -1 1117.81   19.54  -2
  10   1  17 1117.81   19.54   1
 -11 -17  -1 1332.16   32.22  -2
  11   1  17 1332.16   32.22   1
 -12 -17  -1  680.60   16.52  -2
  12   1  17  680.60   16.52   1
 -13 -17  -1    5.56   13.10  -2
  13   1  17    5.56   13.10   1
 -14 -17  -1  263.56   16.30  -2
  14   1  17  263.56   16.30   1
 -15 -17  -1   30.48   16.98  -2
  15   1  17   30.48   16.98   1
 -16 -17  -1   90.89   31.66  -2
  16   1  17   90.89   31.66   1
  -1 -17  -2 3631.92   39.03  -2
   1   2  17 3631.92   39.03   1
  -2 -17  -2  298.15   10.78  -2
   2   2  17  298.15   10.78   1
  -3 -17  -2  144.16   10.34  -2
   3   2  17  144.16   10.34   1
  -4 -17  -2   50.41   11.54  -2
   4   2  17   50.41   11.54   1
  -5 -17  -2 1692.50   20.94  -2
   5   2  17 1692.50   20.94   1
  -6 -17  -2  132.14    9.88  -2
   6   2  17  132.14    9.88   1
  -7 -17  -2  842.01   16.78  -2
   7   2  17  842.01   16.78   1
  -8 -17  -2    6.64   12.84  -2
   8   2  17    6.64   12.84   1
  -9 -17  -2 1554.86   27.02  -2
   9   2  17 1554.86   27.02   1
 -10 -17  -2   16.06   14.90  -2
  10   2  17   16.06   14.90   1
 -11 -17  -2 1189.56   40.73  -2
  11   2  17 1189.56   40.73   1
 -12 -17  -2  193.97   21.16  -2
  12   2  17  193.97   21.16   1
 -13 -17  -2  927.48   22.02  -2
  13   2  17  927.48   22.02   1
 -14 -17  -2  116.70   15.02  -2
  14   2  17  116.70   15.02   1
 -15 -17  -2  987.57   32.12  -2
  15   2  17  987.57   32.12   1
 -16 -17  -2   88.07   34.09  -2
  16   2  17   88.07   34.09   1
   0 -17  -3  252.64   16.46  -2
   0   3  17  252.64   16.46   1
  -1 -17  -3 2955.89   30.68  -2
   1   3  17 2955.89   30.68   1
  -2 -17  -3  146.40   10.30  -2
   2   3  17  146.40   10.30   1
  -3 -17  -3 4490.21   56.09  -2
   3   3  17 4490.21   56.09   1
  -4 -17  -3  123.28   11.66  -2
   4   3  17  123.28   11.66   1
  -5 -17  -3 3121.02   34.13  -2
   5   3  17 3121.02   34.13   1
  -6 -17  -3  155.24   12.86  -2
   6   3  17  155.24   12.86   1
  -7 -17  -3 1259.83   20.60  -2
   7   3  17 1259.83   20.60   1
  -8 -17  -3   14.74   12.24  -2
   8   3  17   14.74   12.24   1
  -9 -17  -3 2509.06   51.29  -2
   9   3  17 2509.06   51.29   1
 -10 -17  -3  208.01   15.88  -2
  10   3  17  208.01   15.88   1
 -11 -17  -3 1817.10   35.63  -2
  11   3  17 1817.10   35.63   1
 -12 -17  -3  121.30   14.48  -2
  12   3  17  121.30   14.48   1
 -13 -17  -3  245.30   14.46  -2
  13   3  17  245.30   14.46   1
 -14 -17  -3  142.86   24.06  -2
  14   3  17  142.86   24.06   1
 -15 -17  -3  212.29   35.47  -2
  15   3  17  212.29   35.47   1
 -16 -17  -3   69.87   36.19  -2
  16   3  17   69.87   36.19   1
  -1 -17  -4 2339.54   25.38  -2
   1   4  17 2339.54   25.38   1
  -2 -17  -4   59.85   11.82  -2
   2   4  17   59.85   11.82   1
  -3 -17  -4  127.72   12.68  -2
   3   4  17  127.72   12.68   1
  -4 -17  -4  122.06   11.66  -2
   4   4  17  122.06   11.66   1
  -5 -17  -4 2060.34   24.38  -2
   5   4  17 2060.34   24.38   1
  -6 -17  -4  294.89   11.10  -2
   6   4  17  294.89   11.10   1
  -7 -17  -4  666.62   15.24  -2
   7   4  17  666.62   15.24   1
  -8 -17  -4  139.50   14.76  -2
   8   4  17  139.50   14.76   1
  -9 -17  -4 2061.00   31.58  -2
   9   4  17 2061.00   31.58   1
 -10 -17  -4   84.91   14.04  -2
  10   4  17   84.91   14.04   1
 -11 -17  -4 1336.00   22.44  -2
  11   4  17 1336.00   22.44   1
 -12 -17  -4   31.68   11.68  -2
  12   4  17   31.68   11.68   1
 -13 -17  -4 1226.91   41.57  -2
  13   4  17 1226.91   41.57   1
 -14 -17  -4   27.60   25.44  -2
  14   4  17   27.60   25.44   1
 -15 -17  -4 2216.34  149.86  -2
  15   4  17 2216.34  149.86   1
 -16 -17  -4   72.79   38.71  -2
  16   4  17   72.79   38.71   1
   0 -17  -5 2383.94   44.49  -2
   0   5  17 2383.94   44.49   1
  -1 -17  -5 2951.45   34.95  -2
   1   5  17 2951.45   34.95   1
  -2 -17  -5 1742.51   23.56  -2
   2   5  17 1742.51   23.56   1
  -3 -17  -5 3138.38   36.77  -2
   3   5  17 3138.38   36.77   1
  -4 -17  -5 2060.28   29.18  -2
   4   5  17 2060.28   29.18   1
  -5 -17  -5 1445.72   20.82  -2
   5   5  17 1445.72   20.82   1
  -6 -17  -5 3428.44   39.45  -2
   6   5  17 3428.44   39.45   1
  -7 -17  -5  356.75   15.76  -2
   7   5  17  356.75   15.76   1
  -8 -17  -5 2394.17   37.29  -2
   8   5  17 2394.17   37.29   1
  -9 -17  -5 1462.54   24.54  -2
   9   5  17 1462.54   24.54   1
 -10 -17  -5 1139.15   32.99  -2
  10   5  17 1139.15   32.99   1
 -11 -17  -5 1475.13   31.08  -2
  11   5  17 1475.13   31.08   1
 -12 -17  -5  393.78   22.90  -2
  12   5  17  393.78   22.90   1
 -13 -17  -5  535.64   31.84  -2
  13   5  17  535.64   31.84   1
 -14 -17  -5  557.93   50.65  -2
  14   5  17  557.93   50.65   1
 -15 -17  -5  181.47   39.81  -2
  15   5  17  181.47   39.81   1
 -16 -17  -5  102.86   40.83  -2
  16   5  17  102.86   40.83   1
  -1 -17  -6 1864.29   26.26  -2
   1   6  17 1864.29   26.26   1
  -2 -17  -6  127.56   13.18  -2
   2   6  17  127.56   13.18   1
  -3 -17  -6  165.79   12.70  -2
   3   6  17  165.79   12.70   1
  -4 -17  -6  319.47   14.08  -2
   4   6  17  319.47   14.08   1
  -5 -17  -6 3446.09   43.07  -2
   5   6  17 3446.09   43.07   1
  -6 -17  -6   44.45   11.52  -2
   6   6  17   44.45   11.52   1
  -7 -17  -6  525.16   16.26  -2
   7   6  17  525.16   16.26   1
  -8 -17  -6  553.58   16.22  -2
   8   6  17  553.58   16.22   1
  -9 -17  -6 1042.72   33.41  -2
   9   6  17 1042.72   33.41   1
 -10 -17  -6  288.30   23.84  -2
  10   6  17  288.30   23.84   1
 -11 -17  -6 1432.28   58.07  -2
  11   6  17 1432.28   58.07   1
 -12 -17  -6  134.60   22.00  -2
  12   6  17  134.60   22.00   1
 -13 -17  -6  984.97   81.67  -2
  13   6  17  984.97   81.67   1
 -14 -17  -6  280.08   34.57  -2
  14   6  17  280.08   34.57   1
 -15 -17  -6 1438.38   61.23  -2
  15   6  17 1438.38   61.23   1
 -16 -17  -6  300.61   46.75  -2
  16   6  17  300.61   46.75   1
   0 -17  -7 1659.77   34.61  -2
   0   7  17 1659.77   34.61   1
  -1 -17  -7 1214.11   20.10  -2
   1   7  17 1214.11   20.10   1
  -2 -17  -7  834.99   17.06  -2
   2   7  17  834.99   17.06   1
  -3 -17  -7 1237.39   18.96  -2
   3   7  17 1237.39   18.96   1
  -4 -17  -7  709.39   15.60  -2
   4   7  17  709.39   15.60   1
  -5 -17  -7  343.31   14.72  -2
   5   7  17  343.31   14.72   1
  -6 -17  -7  519.48   12.76  -2
   6   7  17  519.48   12.76   1
  -7 -17  -7   38.53   13.90  -2
   7   7  17   38.53   13.90   1
  -8 -17  -7  100.92   20.30  -2
   8   7  17  100.92   20.30   1
  -9 -17  -7  502.58   22.86  -2
   9   7  17  502.58   22.86   1
 -10 -17  -7  480.79   50.05  -2
  10   7  17  480.79   50.05   1
 -11 -17  -7  729.89   28.62  -2
  11   7  17  729.89   28.62   1
 -12 -17  -7  110.02   32.73  -2
  12   7  17  110.02   32.73   1
 -13 -17  -7  211.75   31.88  -2
  13   7  17  211.75   31.88   1
 -14 -17  -7  245.88   31.86  -2
  14   7  17  245.88   31.86   1
 -15 -17  -7  109.78   45.75  -2
  15   7  17  109.78   45.75   1
 -16 -17  -7  197.45   46.15  -2
  16   7  17  197.45   46.15   1
  -1 -17  -8 1528.25   22.78  -2
   1   8  17 1528.25   22.78   1
  -2 -17  -8   15.04   12.26  -2
   2   8  17   15.04   12.26   1
  -3 -17  -8   20.34   11.48  -2
   3   8  17   20.34   11.48   1
  -4 -17  -8  129.06   18.90  -2
   4   8  17  129.06   18.90   1
  -5 -17  -8 2355.86   31.98  -2
   5   8  17 2355.86   31.98   1
  -6 -17  -8  524.46   26.98  -2
   6   8  17  524.46   26.98   1
  -7 -17  -8  111.00   28.44  -2
   7   8  17  111.00   28.44   1
  -8 -17  -8  538.20   56.37  -2
   8   8  17  538.20   56.37   1
  -9 -17  -8  441.09   26.94  -2
   9   8  17  441.09   26.94   1
 -10 -17  -8  359.86   26.86  -2
  10   8  17  359.86   26.86   1
 -11 -17  -8  491.64   35.35  -2
  11   8  17  491.64   35.35   1
 -12 -17  -8  591.71   33.63  -2
  12   8  17  591.71   33.63   1
 -13 -17  -8  415.98   36.47  -2
  13   8  17  415.98   36.47   1
 -14 -17  -8  375.52   36.05  -2
  14   8  17  375.52   36.05   1
 -15 -17  -8  595.17   51.89  -2
  15   8  17  595.17   51.89   1
 -16 -17  -8  649.16   51.77  -2
  16   8  17  649.16   51.77   1
   0 -17  -9 2162.69   35.31  -2
   0   9  17 2162.69   35.31   1
  -1 -17  -9 2504.24   28.02  -2
   1   9  17 2504.24   28.02   1
  -2 -17  -9 1552.04   39.55  -2
   2   9  17 1552.04   39.55   1
  -3 -17  -9 2508.88   28.24  -2
   3   9  17 2508.88   28.24   1
  -4 -17  -9 2001.61   23.58  -2
   4   9  17 2001.61   23.58   1
  -5 -17  -9 1438.44   21.90  -2
   5   9  17 1438.44   21.90   1
  -6 -17  -9 1033.54   42.09  -2
   6   9  17 1033.54   42.09   1
  -7 -17  -9  451.47   26.44  -2
   7   9  17  451.47   26.44   1
  -8 -17  -9  419.64   26.04  -2
   8   9  17  419.64   26.04   1
  -9 -17  -9 1231.31   39.23  -2
   9   9  17 1231.31   39.23   1
 -10 -17  -9  915.76   39.23  -2
  10   9  17  915.76   39.23   1
 -11 -17  -9 1198.06   40.51  -2
  11   9  17 1198.06   40.51   1
 -12 -17  -9  331.33   36.11  -2
  12   9  17  331.33   36.11   1
 -13 -17  -9  304.43   36.89  -2
  13   9  17  304.43   36.89   1
 -14 -17  -9  500.88   52.69  -2
  14   9  17  500.88   52.69   1
 -15 -17  -9  114.22   52.89  -2
  15   9  17  114.22   52.89   1
 -16 -17  -9  286.62   53.39  -2
  16   9  17  286.62   53.39   1
  -1 -17 -10 1113.89   33.11  -2
   1  10  17 1113.89   33.11   1
  -2 -17 -10   48.59   13.36  -2
   2  10  17   48.59   13.36   1
  -3 -17 -10  218.91   10.72  -2
   3  10  17  218.91   10.72   1
  -4 -17 -10   91.59   12.36  -2
   4  10  17   91.59   12.36   1
  -5 -17 -10 1097.73   20.92  -2
   5  10  17 1097.73   20.92   1
  -6 -17 -10  215.61   25.04  -2
   6  10  17  215.61   25.04   1
  -7 -17 -10  403.74   27.20  -2
   7  10  17  403.74   27.20   1
  -8 -17 -10  319.09   27.08  -2
   8  10  17  319.09   27.08   1
  -9 -17 -10  909.34   45.55  -2
   9  10  17  909.34   45.55   1
 -10 -17 -10  359.76   32.66  -2
  10  10  17  359.76   32.66   1
 -11 -17 -10  807.14   42.13  -2
  11  10  17  807.14   42.13   1
 -12 -17 -10  761.04   33.59  -2
  12  10  17  761.04   33.59   1
 -13 -17 -10 1094.55   87.01  -2
  13  10  17 1094.55   87.01   1
 -14 -17 -10  684.24   54.59  -2
  14  10  17  684.24   54.59   1
 -15 -17 -10 1813.38   75.81  -2
  15  10  17 1813.38   75.81   1
 -16 -17 -10  846.63   61.73  -2
  16  10  17  846.63   61.73   1
   0 -17 -11 3266.68   58.41  -2
   0  11  17 3266.68   58.41   1
  -1 -17 -11 1290.40   18.88  -2
   1  11  17 1290.40   18.88   1
  -2 -17 -11 1193.24   21.94  -2
   2  11  17 1193.24   21.94   1
  -3 -17 -11 1771.47   25.58  -2
   3  11  17 1771.47   25.58   1
  -4 -17 -11 1299.72   21.00  -2
   4  11  17 1299.72   21.00   1
  -5 -17 -11 1399.39   35.03  -2
   5  11  17 1399.39   35.03   1
  -6 -17 -11 1253.47   42.41  -2
   6  11  17 1253.47   42.41   1
  -7 -17 -11  730.53   28.42  -2
   7  11  17  730.53   28.42   1
  -8 -17 -11  430.89   65.51  -2
   8  11  17  430.89   65.51   1
  -9 -17 -11 1194.44   57.31  -2
   9  11  17 1194.44   57.31   1
 -10 -17 -11  824.29   38.61  -2
  10  11  17  824.29   38.61   1
 -11 -17 -11  715.79   37.27  -2
  11  11  17  715.79   37.27   1
 -12 -17 -11  188.37   33.95  -2
  12  11  17  188.37   33.95   1
 -13 -17 -11  117.02   51.57  -2
  13  11  17  117.02   51.57   1
 -14 -17 -11  992.59   59.81  -2
  14  11  17  992.59   59.81   1
  -1 -17 -12  687.69   22.72  -2
   1  12  17  687.69   22.72   1
  -2 -17 -12  156.32   13.02  -2
   2  12  17  156.32   13.02   1
  -3 -17 -12  123.50   14.52  -2
   3  12  17  123.50   14.52   1
  -4 -17 -12   13.94   14.10  -2
   4  12  17   13.94   14.10   1
  -5 -17 -12  323.69   25.36  -2
   5  12  17  323.69   25.36   1
  -6 -17 -12   57.81   23.50  -2
   6  12  17   57.81   23.50   1
  -7 -17 -12   56.19   30.20  -2
   7  12  17   56.19   30.20   1
  -8 -17 -12  587.15   69.31  -2
   8  12  17  587.15   69.31   1
  -9 -17 -12  325.57   58.67  -2
   9  12  17  325.57   58.67   1
 -10 -17 -12  775.12   34.47  -2
  10  12  17  775.12   34.47   1
 -11 -17 -12  178.55   36.87  -2
  11  12  17  178.55   36.87   1
 -12 -17 -12  532.28   39.11  -2
  12  12  17  532.28   39.11   1
   0 -17 -13 3045.21   68.13  -2
   0  13  17 3045.21   68.13   1
  -1 -17 -13   17.82   14.44  -2
   1  13  17   17.82   14.44   1
  -2 -17 -13  899.14   17.34  -2
   2  13  17  899.14   17.34   1
  -3 -17 -13  222.99   16.28  -2
   3  13  17  222.99   16.28   1
  -4 -17 -13 1176.44   31.40  -2
   4  13  17 1176.44   31.40   1
  -5 -17 -13  469.11   26.66  -2
   5  13  17  469.11   26.66   1
  -6 -17 -13  824.07   38.81  -2
   6  13  17  824.07   38.81   1
  -7 -17 -13  180.55   31.36  -2
   7  13  17  180.55   31.36   1
  -8 -17 -13  406.10   35.05  -2
   8  13  17  406.10   35.05   1
  -9 -17 -13  234.56   35.21  -2
   9  13  17  234.56   35.21   1
 -10 -17 -13 1126.17   67.91  -2
  10  13  17 1126.17   67.91   1
 -11 -17 -13  142.26   48.67  -2
  11  13  17  142.26   48.67   1
  -1 -17 -14  327.87   25.52  -2
   1  14  17  327.87   25.52   1
  -2 -17 -14  187.47   34.63  -2
   2  14  17  187.47   34.63   1
  -3 -17 -14  107.26   18.66  -2
   3  14  17  107.26   18.66   1
  -4 -17 -14  -17.38   24.64  -2
   4  14  17  -17.38   24.64   1
  -5 -17 -14  509.12   32.04  -2
   5  14  17  509.12   32.04   1
  -6 -17 -14  310.69   33.79  -2
   6  14  17  310.69   33.79   1
  -7 -17 -14  306.27   39.01  -2
   7  14  17  306.27   39.01   1
  -8 -17 -14  458.45   36.11  -2
   8  14  17  458.45   36.11   1
  -9 -17 -14  499.56   49.77  -2
   9  14  17  499.56   49.77   1
 -10 -17 -14  702.15   56.01  -2
  10  14  17  702.15   56.01   1
 -11 -17 -14 1029.40   62.43  -2
  11  14  17 1029.40   62.43   1
  -1 -17 -15   74.97   21.24  -2
   1  15  17   74.97   21.24   1
  -2 -17 -15 1100.19   50.43  -2
   2  15  17 1100.19   50.43   1
  -3 -17 -15  248.72   34.93  -2
   3  15  17  248.72   34.93   1
  -4 -17 -15 2062.00   53.21  -2
   4  15  17 2062.00   53.21   1
  -5 -17 -15  146.06   48.97  -2
   5  15  17  146.06   48.97   1
  -6 -17 -15 1405.52   59.31  -2
   6  15  17 1405.52   59.31   1
  -7 -17 -15  170.81   43.93  -2
   7  15  17  170.81   43.93   1
  -8 -17 -15  648.16   49.97  -2
   8  15  17  648.16   49.97   1
  -9 -17 -15   63.53   47.45  -2
   9  15  17   63.53   47.45   1
 -10 -17 -15 1691.44   71.07  -2
  10  15  17 1691.44   71.07   1
  -1 -17 -16  132.50   29.86  -2
   1  16  17  132.50   29.86   1
  -2 -17 -16  127.58   32.56  -2
   2  16  17  127.58   32.56   1
  -3 -17 -16   90.07   37.51  -2
   3  16  17   90.07   37.51   1
  -4 -17 -16   87.47   38.31  -2
   4  16  17   87.47   38.31   1
  -5 -17 -16   65.75   39.31  -2
   5  16  17   65.75   39.31   1
  -6 -17 -16  286.52   42.83  -2
   6  16  17  286.52   42.83   1
  -7 -17 -16  189.41   44.43  -2
   7  16  17  189.41   44.43   1
  -8 -17 -16  672.68   51.77  -2
   8  16  17  672.68   51.77   1
  -9 -17 -16  293.96   53.89  -2
   9  16  17  293.96   53.89   1
 -10 -17 -16  741.85   55.49  -2
  10  16  17  741.85   55.49   1
  -3 -17 -17  178.95   36.79  -2
   3  17  17  178.95   36.79   1
  -4 -17 -17  761.88   46.25  -2
   4  17  17  761.88   46.25   1
  -5 -17 -17  142.56   42.23  -2
   5  17  17  142.56   42.23   1
  -6 -17 -17  831.03   50.47  -2
   6  17  17  831.03   50.47   1
  -7 -17 -17   56.11   46.05  -2
   7  17  17   56.11   46.05   1
  -8 -17 -17   35.59   49.37  -2
   8  17  17   35.59   49.37   1
  -9 -17 -17   36.59   50.07  -2
   9  17  17   36.59   50.07   1
   0 -18   0 1440.78   92.19  -2
   0   0  18 1440.78   92.19   1
  -2 -18   0  886.52   22.18  -2
   2   0  18  886.52   22.18   1
  -4 -18   0 1404.19   30.74  -2
   4   0  18 1404.19   30.74   1
  -6 -18   0 1205.02   39.97  -2
   6   0  18 1205.02   39.97   1
  -8 -18   0  909.82   51.73  -2
   8   0  18  909.82   51.73   1
 -10 -18   0  754.74   36.23  -2
  10   0  18  754.74   36.23   1
 -12 -18   0  -18.12   20.28  -2
  12   0  18  -18.12   20.28   1
 -14 -18   0  107.80   26.38  -2
  14   0  18  107.80   26.38   1
  -1 -18  -1  332.01   12.60  -2
   1   1  18  332.01   12.60   1
  -2 -18  -1 3317.49   36.27  -2
   2   1  18 3317.49   36.27   1
  -3 -18  -1    3.62   12.16  -2
   3   1  18    3.62   12.16   1
  -4 -18  -1  705.47   15.48  -2
   4   1  18  705.47   15.48   1
  -5 -18  -1   42.35   17.16  -2
   5   1  18   42.35   17.16   1
  -6 -18  -1  227.61   10.14  -2
   6   1  18  227.61   10.14   1
  -7 -18  -1   13.30   13.48  -2
   7   1  18   13.30   13.48   1
  -8 -18  -1 4744.81   90.61  -2
   8   1  18 4744.81   90.61   1
  -9 -18  -1   35.09   21.52  -2
   9   1  18   35.09   21.52   1
 -10 -18  -1 1413.46   38.19  -2
  10   1  18 1413.46   38.19   1
 -11 -18  -1   44.31   14.62  -2
  11   1  18   44.31   14.62   1
 -12 -18  -1  785.26   17.74  -2
  12   1  18  785.26   17.74   1
 -13 -18  -1    9.60   17.82  -2
  13   1  18    9.60   17.82   1
 -14 -18  -1 1191.64   27.84  -2
  14   1  18 1191.64   27.84   1
 -15 -18  -1  -10.86   32.06  -2
  15   1  18  -10.86   32.06   1
   0 -18  -2  933.76   23.84  -2
   0   2  18  933.76   23.84   1
  -1 -18  -2 3259.16   35.73  -2
   1   2  18 3259.16   35.73   1
  -2 -18  -2  751.86   15.28  -2
   2   2  18  751.86   15.28   1
  -3 -18  -2 2835.69   37.17  -2
   3   2  18 2835.69   37.17   1
  -4 -18  -2 1078.30   19.16  -2
   4   2  18 1078.30   19.16   1
  -5 -18  -2 1829.62   28.08  -2
   5   2  18 1829.62   28.08   1
  -6 -18  -2 1052.96   16.86  -2
   6   2  18 1052.96   16.86   1
  -7 -18  -2 1761.45   25.44  -2
   7   2  18 1761.45   25.44   1
  -8 -18  -2  718.79   19.58  -2
   8   2  18  718.79   19.58   1
  -9 -18  -2 1510.41   26.06  -2
   9   2  18 1510.41   26.06   1
 -10 -18  -2  666.58   19.08  -2
  10   2  18  666.58   19.08   1
 -11 -18  -2 1081.67   47.17  -2
  11   2  18 1081.67   47.17   1
 -12 -18  -2   53.25   16.40  -2
  12   2  18   53.25   16.40   1
 -13 -18  -2  572.51   17.78  -2
  13   2  18  572.51   17.78   1
 -14 -18  -2   49.29   27.36  -2
  14   2  18   49.29   27.36   1
 -15 -18  -2  204.79   34.69  -2
  15   2  18  204.79   34.69   1
  -1 -18  -3    3.78   12.58  -2
   1   3  18    3.78   12.58   1
  -2 -18  -3 2759.58   31.02  -2
   2   3  18 2759.58   31.02   1
  -3 -18  -3    1.66   11.54  -2
   3   3  18    1.66   11.54   1
  -4 -18  -3  670.66   14.70  -2
   4   3  18  670.66   14.70   1
  -5 -18  -3   60.11   14.76  -2
   5   3  18   60.11   14.76   1
  -6 -18  -3  518.36   12.88  -2
   6   3  18  518.36   12.88   1
  -7 -18  -3  192.51   16.52  -2
   7   3  18  192.51   16.52   1
  -8 -18  -3 5113.58   68.91  -2
   8   3  18 5113.58   68.91   1
  -9 -18  -3   61.57   16.44  -2
   9   3  18   61.57   16.44   1
 -10 -18  -3 2195.34   43.75  -2
  10   3  18 2195.34   43.75   1
 -11 -18  -3  123.88   15.96  -2
  11   3  18  123.88   15.96   1
 -12 -18  -3 1211.99   23.44  -2
  12   3  18 1211.99   23.44   1
 -13 -18  -3   18.86   21.70  -2
  13   3  18   18.86   21.70   1
 -14 -18  -3 1938.60   49.51  -2
  14   3  18 1938.60   49.51   1
 -15 -18  -3   14.78   38.61  -2
  15   3  18   14.78   38.61   1
 -16 -18  -3 4294.44  130.50  -2
  16   3  18 4294.44  130.50   1
   0 -18  -4 1468.24   48.99  -2
   0   4  18 1468.24   48.99   1
  -1 -18  -4  720.73   16.48  -2
   1   4  18  720.73   16.48   1
  -2 -18  -4 1074.82   19.42  -2
   2   4  18 1074.82   19.42   1
  -3 -18  -4  649.64   14.74  -2
   3   4  18  649.64   14.74   1
  -4 -18  -4  861.99   19.04  -2
   4   4  18  861.99   19.04   1
  -5 -18  -4  546.54   14.00  -2
   5   4  18  546.54   14.00   1
  -6 -18  -4  658.54   25.98  -2
   6   4  18  658.54   25.98   1
  -7 -18  -4  846.47   20.14  -2
   7   4  18  846.47   20.14   1
  -8 -18  -4  502.48   17.68  -2
   8   4  18  502.48   17.68   1
  -9 -18  -4  226.27   20.20  -2
   9   4  18  226.27   20.20   1
 -10 -18  -4  720.71   21.28  -2
  10   4  18  720.71   21.28   1
 -11 -18  -4   75.83   19.98  -2
  11   4  18   75.83   19.98   1
 -12 -18  -4  214.67   27.28  -2
  12   4  18  214.67   27.28   1
 -13 -18  -4   56.87   28.82  -2
  13   4  18   56.87   28.82   1
 -14 -18  -4  172.01   30.84  -2
  14   4  18  172.01   30.84   1
 -15 -18  -4   24.42   40.63  -2
  15   4  18   24.42   40.63   1
 -16 -18  -4   52.39   39.21  -2
  16   4  18   52.39   39.21   1
  -1 -18  -5   13.56   13.44  -2
   1   5  18   13.56   13.44   1
  -2 -18  -5 1866.35   30.36  -2
   2   5  18 1866.35   30.36   1
  -3 -18  -5   70.07   13.50  -2
   3   5  18   70.07   13.50   1
  -4 -18  -5  546.56   14.22  -2
   4   5  18  546.56   14.22   1
  -5 -18  -5  196.13   30.88  -2
   5   5  18  196.13   30.88   1
  -6 -18  -5  183.27   13.54  -2
   6   5  18  183.27   13.54   1
  -7 -18  -5   -2.90   16.30  -2
   7   5  18   -2.90   16.30   1
  -8 -18  -5 3106.72   50.05  -2
   8   5  18 3106.72   50.05   1
  -9 -18  -5  143.26   15.92  -2
   9   5  18  143.26   15.92   1
 -10 -18  -5  618.13   18.90  -2
  10   5  18  618.13   18.90   1
 -11 -18  -5   11.56   22.84  -2
  11   5  18   11.56   22.84   1
 -12 -18  -5  125.26   23.60  -2
  12   5  18  125.26   23.60   1
 -13 -18  -5   55.43   25.78  -2
  13   5  18   55.43   25.78   1
 -14 -18  -5 1037.82   63.99  -2
  14   5  18 1037.82   63.99   1
 -15 -18  -5   79.33   42.13  -2
  15   5  18   79.33   42.13   1
 -16 -18  -5 2653.17   89.77  -2
  16   5  18 2653.17   89.77   1
 -17 -18  -5   66.25   42.93  -2
  17   5  18   66.25   42.93   1
   0 -18  -6 1178.42   42.81  -2
   0   6  18 1178.42   42.81   1
  -1 -18  -6  211.07   14.02  -2
   1   6  18  211.07   14.02   1
  -2 -18  -6 1039.84   19.00  -2
   2   6  18 1039.84   19.00   1
  -3 -18  -6  522.58   15.56  -2
   3   6  18  522.58   15.56   1
  -4 -18  -6  670.34   30.70  -2
   4   6  18  670.34   30.70   1
  -5 -18  -6  161.96   16.12  -2
   5   6  18  161.96   16.12   1
  -6 -18  -6  420.72   23.76  -2
   6   6  18  420.72   23.76   1
  -7 -18  -6  621.84   19.82  -2
   7   6  18  621.84   19.82   1
  -8 -18  -6  353.65   16.88  -2
   8   6  18  353.65   16.88   1
  -9 -18  -6   39.29   10.96  -2
   9   6  18   39.29   10.96   1
 -10 -18  -6  550.92   30.98  -2
  10   6  18  550.92   30.98   1
 -11 -18  -6  177.27   22.82  -2
  11   6  18  177.27   22.82   1
 -12 -18  -6  262.12   24.82  -2
  12   6  18  262.12   24.82   1
 -13 -18  -6  314.87   32.18  -2
  13   6  18  314.87   32.18   1
 -14 -18  -6  101.24   48.17  -2
  14   6  18  101.24   48.17   1
 -15 -18  -6   25.14   45.45  -2
  15   6  18   25.14   45.45   1
 -16 -18  -6   80.43   45.75  -2
  16   6  18   80.43   45.75   1
 -17 -18  -6  266.02   46.45  -2
  17   6  18  266.02   46.45   1
  -1 -18  -7    6.36   13.76  -2
   1   7  18    6.36   13.76   1
  -2 -18  -7 1815.98   26.20  -2
   2   7  18 1815.98   26.20   1
  -3 -18  -7  202.79   14.46  -2
   3   7  18  202.79   14.46   1
  -4 -18  -7  846.01   26.02  -2
   4   7  18  846.01   26.02   1
  -5 -18  -7   -2.24   15.66  -2
   5   7  18   -2.24   15.66   1
  -6 -18  -7  626.88   19.24  -2
   6   7  18  626.88   19.24   1
  -7 -18  -7    0.20   15.12  -2
   7   7  18    0.20   15.12   1
  -8 -18  -7 2219.14   72.95  -2
   8   7  18 2219.14   72.95   1
  -9 -18  -7  194.39   22.32  -2
   9   7  18  194.39   22.32   1
 -10 -18  -7  970.89   27.86  -2
  10   7  18  970.89   27.86   1
 -11 -18  -7   68.13   35.11  -2
  11   7  18   68.13   35.11   1
 -12 -18  -7 1077.98   63.73  -2
  12   7  18 1077.98   63.73   1
 -13 -18  -7   73.81   43.61  -2
  13   7  18   73.81   43.61   1
 -14 -18  -7 1715.26   71.79  -2
  14   7  18 1715.26   71.79   1
 -15 -18  -7   46.45   48.87  -2
  15   7  18   46.45   48.87   1
 -16 -18  -7 3398.84  110.08  -2
  16   7  18 3398.84  110.08   1
 -17 -18  -7  206.39   47.05  -2
  17   7  18  206.39   47.05   1
   0 -18  -8  839.87   36.95  -2
   0   8  18  839.87   36.95   1
  -1 -18  -8 4693.44   57.23  -2
   1   8  18 4693.44   57.23   1
  -2 -18  -8  722.57   18.76  -2
   2   8  18  722.57   18.76   1
  -3 -18  -8 4933.15   60.27  -2
   3   8  18 4933.15   60.27   1
  -4 -18  -8  533.64   18.20  -2
   4   8  18  533.64   18.20   1
  -5 -18  -8 3079.43   49.05  -2
   5   8  18 3079.43   49.05   1
  -6 -18  -8  316.91   18.74  -2
   6   8  18  316.91   18.74   1
  -7 -18  -8 2269.49   77.99  -2
   7   8  18 2269.49   77.99   1
  -8 -18  -8  298.97   22.52  -2
   8   8  18  298.97   22.52   1
  -9 -18  -8 1957.36   50.15  -2
   9   8  18 1957.36   50.15   1
 -10 -18  -8  529.86   30.34  -2
  10   8  18  529.86   30.34   1
 -11 -18  -8 1729.06   98.08  -2
  11   8  18 1729.06   98.08   1
 -12 -18  -8  336.33   60.03  -2
  12   8  18  336.33   60.03   1
 -13 -18  -8  856.93   39.67  -2
  13   8  18  856.93   39.67   1
 -14 -18  -8  119.34   51.27  -2
  14   8  18  119.34   51.27   1
 -15 -18  -8  368.88   51.17  -2
  15   8  18  368.88   51.17   1
 -16 -18  -8  125.68   51.37  -2
  16   8  18  125.68   51.37   1
 -17 -18  -8  760.86   55.39  -2
  17   8  18  760.86   55.39   1
  -1 -18  -9    8.38   11.40  -2
   1   9  18    8.38   11.40   1
  -2 -18  -9 1536.32   31.66  -2
   2   9  18 1536.32   31.66   1
  -3 -18  -9   98.20   14.58  -2
   3   9  18   98.20   14.58   1
  -4 -18  -9  210.57   12.88  -2
   4   9  18  210.57   12.88   1
  -5 -18  -9  141.02   19.06  -2
   5   9  18  141.02   19.06   1
  -6 -18  -9   23.74    8.30  -2
   6   9  18   23.74    8.30   1
  -7 -18  -9  164.19   22.44  -2
   7   9  18  164.19   22.44   1
  -8 -18  -9 1933.20   60.35  -2
   8   9  18 1933.20   60.35   1
  -9 -18  -9  200.33   46.89  -2
   9   9  18  200.33   46.89   1
 -10 -18  -9  746.79   30.50  -2
  10   9  18  746.79   30.50   1
 -11 -18  -9  388.84   36.69  -2
  11   9  18  388.84   36.69   1
 -12 -18  -9  216.09   35.35  -2
  12   9  18  216.09   35.35   1
 -13 -18  -9  213.53   51.17  -2
  13   9  18  213.53   51.17   1
 -14 -18  -9 1001.45   65.25  -2
  14   9  18 1001.45   65.25   1
 -15 -18  -9  327.55   53.69  -2
  15   9  18  327.55   53.69   1
 -16 -18  -9 2299.77   85.85  -2
  16   9  18 2299.77   85.85   1
   0 -18 -10  742.39   22.28  -2
   0  10  18  742.39   22.28   1
  -1 -18 -10 1387.95   30.68  -2
   1  10  18 1387.95   30.68   1
  -2 -18 -10  675.94   16.70  -2
   2  10  18  675.94   16.70   1
  -3 -18 -10 2237.98   47.81  -2
   3  10  18 2237.98   47.81   1
  -4 -18 -10  715.63   36.83  -2
   4  10  18  715.63   36.83   1
  -5 -18 -10  601.55   16.34  -2
   5  10  18  601.55   16.34   1
  -6 -18 -10  574.63   27.58  -2
   6  10  18  574.63   27.58   1
  -7 -18 -10  954.31   34.49  -2
   7  10  18  954.31   34.49   1
  -8 -18 -10  534.18   35.11  -2
   8  10  18  534.18   35.11   1
  -9 -18 -10  733.91   32.66  -2
   9  10  18  733.91   32.66   1
 -10 -18 -10  502.20   34.85  -2
  10  10  18  502.20   34.85   1
 -11 -18 -10  687.29   38.49  -2
  11  10  18  687.29   38.49   1
 -12 -18 -10  201.65   34.51  -2
  12  10  18  201.65   34.51   1
 -13 -18 -10  559.99   60.03  -2
  13  10  18  559.99   60.03   1
 -14 -18 -10   46.45   57.91  -2
  14  10  18   46.45   57.91   1
  -1 -18 -11   60.33   14.70  -2
   1  11  18   60.33   14.70   1
  -2 -18 -11 1101.83   23.06  -2
   2  11  18 1101.83   23.06   1
  -3 -18 -11  117.72   14.26  -2
   3  11  18  117.72   14.26   1
  -4 -18 -11   60.39   18.50  -2
   4  11  18   60.39   18.50   1
  -5 -18 -11   36.79   20.18  -2
   5  11  18   36.79   20.18   1
  -6 -18 -11  147.96   21.76  -2
   6  11  18  147.96   21.76   1
  -7 -18 -11   42.75   28.20  -2
   7  11  18   42.75   28.20   1
  -8 -18 -11 1576.26   40.49  -2
   8  11  18 1576.26   40.49   1
  -9 -18 -11  357.99   36.83  -2
   9  11  18  357.99   36.83   1
 -10 -18 -11  722.69   39.81  -2
  10  11  18  722.69   39.81   1
 -11 -18 -11  315.31   49.07  -2
  11  11  18  315.31   49.07   1
 -12 -18 -11  366.34   38.27  -2
  12  11  18  366.34   38.27   1
 -13 -18 -11  335.89   61.23  -2
  13  11  18  335.89   61.23   1
   0 -18 -12   40.13   24.74  -2
   0  12  18   40.13   24.74   1
  -1 -18 -12  767.58   17.84  -2
   1  12  18  767.58   17.84   1
  -2 -18 -12   49.67   18.16  -2
   2  12  18   49.67   18.16   1
  -3 -18 -12 1155.02   26.14  -2
   3  12  18 1155.02   26.14   1
  -4 -18 -12  198.51   20.02  -2
   4  12  18  198.51   20.02   1
  -5 -18 -12  115.02   20.80  -2
   5  12  18  115.02   20.80   1
  -6 -18 -12  221.03   27.40  -2
   6  12  18  221.03   27.40   1
  -7 -18 -12  964.89   31.70  -2
   7  12  18  964.89   31.70   1
  -8 -18 -12  196.73   33.77  -2
   8  12  18  196.73   33.77   1
  -9 -18 -12  207.41   35.63  -2
   9  12  18  207.41   35.63   1
 -10 -18 -12  186.45   36.17  -2
  10  12  18  186.45   36.17   1
 -11 -18 -12  385.36   35.69  -2
  11  12  18  385.36   35.69   1
  -1 -18 -13   69.53   27.42  -2
   1  13  18   69.53   27.42   1
  -2 -18 -13  552.04   24.36  -2
   2  13  18  552.04   24.36   1
  -3 -18 -13   13.00   16.68  -2
   3  13  18   13.00   16.68   1
  -4 -18 -13   68.39   19.54  -2
   4  13  18   68.39   19.54   1
  -5 -18 -13   22.70   27.26  -2
   5  13  18   22.70   27.26   1
  -6 -18 -13  235.28   26.44  -2
   6  13  18  235.28   26.44   1
  -7 -18 -13   47.71   35.99  -2
   7  13  18   47.71   35.99   1
  -8 -18 -13  790.72   39.07  -2
   8  13  18  790.72   39.07   1
  -9 -18 -13  209.81   46.85  -2
   9  13  18  209.81   46.85   1
 -10 -18 -13  506.40   53.19  -2
  10  13  18  506.40   53.19   1
 -11 -18 -13  283.20   47.85  -2
  11  13  18  283.20   47.85   1
   0 -18 -14   63.85   44.13  -2
   0  14  18   63.85   44.13   1
  -1 -18 -14 1147.22   42.33  -2
   1  14  18 1147.22   42.33   1
  -2 -18 -14  101.14   34.13  -2
   2  14  18  101.14   34.13   1
  -3 -18 -14 1829.30   40.41  -2
   3  14  18 1829.30   40.41   1
  -4 -18 -14  208.65   54.03  -2
   4  14  18  208.65   54.03   1
  -5 -18 -14 1030.60   38.83  -2
   5  14  18 1030.60   38.83   1
  -6 -18 -14  141.06   42.03  -2
   6  14  18  141.06   42.03   1
  -7 -18 -14 1685.90   66.45  -2
   7  14  18 1685.90   66.45   1
  -8 -18 -14  131.00   43.33  -2
   8  14  18  131.00   43.33   1
  -9 -18 -14  918.60   56.31  -2
   9  14  18  918.60   56.31   1
 -10 -18 -14   22.92   50.07  -2
  10  14  18   22.92   50.07   1
  -3 -18 -15   61.73   35.19  -2
   3  15  18   61.73   35.19   1
  -4 -18 -15   75.61   36.09  -2
   4  15  18   75.61   36.09   1
  -5 -18 -15   39.61   38.41  -2
   5  15  18   39.61   38.41   1
  -6 -18 -15   78.31   41.53  -2
   6  15  18   78.31   41.53   1
  -7 -18 -15  125.28   44.33  -2
   7  15  18  125.28   44.33   1
  -8 -18 -15  362.24   47.65  -2
   8  15  18  362.24   47.65   1
  -9 -18 -15  341.11   53.49  -2
   9  15  18  341.11   53.49   1
  -3 -18 -16 4356.57  131.20  -2
   3  16  18 4356.57  131.20   1
  -4 -18 -16  104.56   38.21  -2
   4  16  18  104.56   38.21   1
  -5 -18 -16 2729.78   90.17  -2
   5  16  18 2729.78   90.17   1
  -6 -18 -16   70.57   44.65  -2
   6  16  18   70.57   44.65   1
  -7 -18 -16 3334.91  108.88  -2
   7  16  18 3334.91  108.88   1
  -8 -18 -16   84.15   49.67  -2
   8  16  18   84.15   49.67   1
  -9 -18 -16 2183.65   81.63  -2
   9  16  18 2183.65   81.63   1
  -5 -18 -17   97.71   42.33  -2
   5  17  18   97.71   42.33   1
  -6 -18 -17  273.16   44.75  -2
   6  17  18  273.16   44.75   1
  -7 -18 -17  221.89   46.85  -2
   7  17  18  221.89   46.85   1
  -8 -18 -17  794.14   54.69  -2
   8  17  18  794.14   54.69   1
  -1 -19   0 2129.67   36.11  -2
   1   0  19 2129.67   36.11   1
  -3 -19   0  585.83   22.64  -2
   3   0  19  585.83   22.64   1
  -5 -19   0 1078.79   26.62  -2
   5   0  19 1078.79   26.62   1
  -7 -19   0 2362.92   45.27  -2
   7   0  19 2362.92   45.27   1
  -9 -19   0 6366.61  108.78  -2
   9   0  19 6366.61  108.78   1
 -11 -19   0 1688.72   45.13  -2
  11   0  19 1688.72   45.13   1
 -13 -19   0 1171.48   38.41  -2
  13   0  19 1171.48   38.41   1
   0 -19  -1 2071.54   35.73  -2
   0   1  19 2071.54   35.73   1
  -1 -19  -1   44.23   13.40  -2
   1   1  19   44.23   13.40   1
  -2 -19  -1 1721.00   25.56  -2
   2   1  19 1721.00   25.56   1
  -3 -19  -1   85.01   13.82  -2
   3   1  19   85.01   13.82   1
  -4 -19  -1 1206.96   20.38  -2
   4   1  19 1206.96   20.38   1
  -5 -19  -1   53.07   11.90  -2
   5   1  19   53.07   11.90   1
  -6 -19  -1 1228.77   23.18  -2
   6   1  19 1228.77   23.18   1
  -7 -19  -1   77.69   17.36  -2
   7   1  19   77.69   17.36   1
  -8 -19  -1 1363.99   26.20  -2
   8   1  19 1363.99   26.20   1
  -9 -19  -1  249.46   17.52  -2
   9   1  19  249.46   17.52   1
 -10 -19  -1  800.92   20.70  -2
  10   1  19  800.92   20.70   1
 -11 -19  -1  187.59   18.30  -2
  11   1  19  187.59   18.30   1
 -12 -19  -1  441.95   25.16  -2
  12   1  19  441.95   25.16   1
 -13 -19  -1   -3.06   25.20  -2
  13   1  19   -3.06   25.20   1
 -14 -19  -1  166.99   34.09  -2
  14   1  19  166.99   34.09   1
  -1 -19  -2 1756.49   26.22  -2
   1   2  19 1756.49   26.22   1
  -2 -19  -2   62.73   13.24  -2
   2   2  19   62.73   13.24   1
  -3 -19  -2  656.64   16.30  -2
   3   2  19  656.64   16.30   1
  -4 -19  -2   53.67   13.44  -2
   4   2  19   53.67   13.44   1
  -5 -19  -2  908.66   21.78  -2
   5   2  19  908.66   21.78   1
  -6 -19  -2   35.63   12.32  -2
   6   2  19   35.63   12.32   1
  -7 -19  -2  868.41   21.00  -2
   7   2  19  868.41   21.00   1
  -8 -19  -2   12.50   16.84  -2
   8   2  19   12.50   16.84   1
  -9 -19  -2 4866.48   65.99  -2
   9   2  19 4866.48   65.99   1
 -10 -19  -2   47.27   17.16  -2
  10   2  19   47.27   17.16   1
 -11 -19  -2  250.52   17.76  -2
  11   2  19  250.52   17.76   1
 -12 -19  -2   45.49   19.30  -2
  12   2  19   45.49   19.30   1
 -13 -19  -2   41.35   29.54  -2
  13   2  19   41.35   29.54   1
 -14 -19  -2    7.44   38.01  -2
  14   2  19    7.44   38.01   1
   0 -19  -3  598.27   25.40  -2
   0   3  19  598.27   25.40   1
  -1 -19  -3  100.52   14.50  -2
   1   3  19  100.52   14.50   1
  -2 -19  -3  680.48   17.30  -2
   2   3  19  680.48   17.30   1
  -3 -19  -3   52.71   15.02  -2
   3   3  19   52.71   15.02   1
  -4 -19  -3  836.07   19.04  -2
   4   3  19  836.07   19.04   1
  -5 -19  -3   64.33   15.26  -2
   5   3  19   64.33   15.26   1
  -6 -19  -3  828.35   20.90  -2
   6   3  19  828.35   20.90   1
  -7 -19  -3   27.80   16.66  -2
   7   3  19   27.80   16.66   1
  -8 -19  -3  728.63   21.76  -2
   8   3  19  728.63   21.76   1
  -9 -19  -3  182.43   17.04  -2
   9   3  19  182.43   17.04   1
 -10 -19  -3  522.46   21.64  -2
  10   3  19  522.46   21.64   1
 -11 -19  -3  127.46   23.62  -2
  11   3  19  127.46   23.62   1
 -12 -19  -3  272.66   27.82  -2
  12   3  19  272.66   27.82   1
 -13 -19  -3  -14.38   33.41  -2
  13   3  19  -14.38   33.41   1
 -14 -19  -3  160.36   40.73  -2
  14   3  19  160.36   40.73   1
 -15 -19  -3  105.66   40.33  -2
  15   3  19  105.66   40.33   1
  -1 -19  -4 1197.92   20.78  -2
   1   4  19 1197.92   20.78   1
  -2 -19  -4   32.52   14.30  -2
   2   4  19   32.52   14.30   1
  -3 -19  -4  800.82   19.26  -2
   3   4  19  800.82   19.26   1
  -4 -19  -4   87.39   32.32  -2
   4   4  19   87.39   32.32   1
  -5 -19  -4 1058.16   35.85  -2
   5   4  19 1058.16   35.85   1
  -6 -19  -4   30.96   14.94  -2
   6   4  19   30.96   14.94   1
  -7 -19  -4  922.62   23.58  -2
   7   4  19  922.62   23.58   1
  -8 -19  -4   34.97   18.60  -2
   8   4  19   34.97   18.60   1
  -9 -19  -4 4587.72   81.93  -2
   9   4  19 4587.72   81.93   1
 -10 -19  -4  103.10   17.92  -2
  10   4  19  103.10   17.92   1
 -11 -19  -4  614.51   30.48  -2
  11   4  19  614.51   30.48   1
 -12 -19  -4    0.18   27.84  -2
  12   4  19    0.18   27.84   1
 -13 -19  -4  761.70   67.21  -2
  13   4  19  761.70   67.21   1
 -14 -19  -4    2.82   43.03  -2
  14   4  19    2.82   43.03   1
 -15 -19  -4 4716.98  143.16  -2
  15   4  19 4716.98  143.16   1
   0 -19  -5 1091.23   38.09  -2
   0   5  19 1091.23   38.09   1
  -1 -19  -5   55.77   14.20  -2
   1   5  19   55.77   14.20   1
  -2 -19  -5  890.38   18.42  -2
   2   5  19  890.38   18.42   1
  -3 -19  -5   27.94   15.78  -2
   3   5  19   27.94   15.78   1
  -4 -19  -5 1047.08   30.54  -2
   4   5  19 1047.08   30.54   1
  -5 -19  -5   79.75   15.44  -2
   5   5  19   79.75   15.44   1
  -6 -19  -5  749.63   21.52  -2
   6   5  19  749.63   21.52   1
  -7 -19  -5   37.29   18.12  -2
   7   5  19   37.29   18.12   1
  -8 -19  -5  415.28   19.36  -2
   8   5  19  415.28   19.36   1
  -9 -19  -5   67.97   21.30  -2
   9   5  19   67.97   21.30   1
 -10 -19  -5  302.23   26.48  -2
  10   5  19  302.23   26.48   1
 -11 -19  -5   27.78   31.82  -2
  11   5  19   27.78   31.82   1
 -12 -19  -5  124.54   28.52  -2
  12   5  19  124.54   28.52   1
 -13 -19  -5   32.89   46.45  -2
  13   5  19   32.89   46.45   1
 -14 -19  -5  277.58   45.85  -2
  14   5  19  277.58   45.85   1
 -15 -19  -5   95.91   45.55  -2
  15   5  19   95.91   45.55   1
 -16 -19  -5  196.65   43.73  -2
  16   5  19  196.65   43.73   1
  -1 -19  -6 1252.73   27.90  -2
   1   6  19 1252.73   27.90   1
  -2 -19  -6   28.96   16.42  -2
   2   6  19   28.96   16.42   1
  -3 -19  -6  825.83   20.28  -2
   3   6  19  825.83   20.28   1
  -4 -19  -6   46.01   15.32  -2
   4   6  19   46.01   15.32   1
  -5 -19  -6  839.75   39.57  -2
   5   6  19  839.75   39.57   1
  -6 -19  -6  266.90   17.92  -2
   6   6  19  266.90   17.92   1
  -7 -19  -6  705.51   27.84  -2
   7   6  19  705.51   27.84   1
  -8 -19  -6    5.50   23.96  -2
   8   6  19    5.50   23.96   1
  -9 -19  -6 3221.21   62.03  -2
   9   6  19 3221.21   62.03   1
 -10 -19  -6  -15.06   28.22  -2
  10   6  19  -15.06   28.22   1
 -11 -19  -6  571.43   31.38  -2
  11   6  19  571.43   31.38   1
 -12 -19  -6  216.55   34.79  -2
  12   6  19  216.55   34.79   1
 -13 -19  -6  487.49   49.27  -2
  13   6  19  487.49   49.27   1
 -14 -19  -6   17.80   50.37  -2
  14   6  19   17.80   50.37   1
 -15 -19  -6 4550.50  140.86  -2
  15   6  19 4550.50  140.86   1
 -16 -19  -6   92.79   48.07  -2
  16   6  19   92.79   48.07   1
   0 -19  -7 2450.98   80.35  -2
   0   7  19 2450.98   80.35   1
  -1 -19  -7   42.79   16.28  -2
   1   7  19   42.79   16.28   1
  -2 -19  -7  904.18   22.20  -2
   2   7  19  904.18   22.20   1
  -3 -19  -7   34.81   16.02  -2
   3   7  19   34.81   16.02   1
  -4 -19  -7  953.17   27.62  -2
   4   7  19  953.17   27.62   1
  -5 -19  -7   44.09   24.66  -2
   5   7  19   44.09   24.66   1
  -6 -19  -7  687.45   20.88  -2
   6   7  19  687.45   20.88   1
  -7 -19  -7   -3.98   16.48  -2
   7   7  19   -3.98   16.48   1
  -8 -19  -7  573.35   29.68  -2
   8   7  19  573.35   29.68   1
  -9 -19  -7   28.08   29.38  -2
   9   7  19   28.08   29.38   1
 -10 -19  -7  706.79   32.77  -2
  10   7  19  706.79   32.77   1
 -11 -19  -7   11.62   26.34  -2
  11   7  19   11.62   26.34   1
 -12 -19  -7  188.63   29.72  -2
  12   7  19  188.63   29.72   1
 -13 -19  -7   30.86   48.87  -2
  13   7  19   30.86   48.87   1
 -14 -19  -7  619.31   54.89  -2
  14   7  19  619.31   54.89   1
 -15 -19  -7   89.57   50.37  -2
  15   7  19   89.57   50.37   1
 -16 -19  -7  123.26   51.57  -2
  16   7  19  123.26   51.57   1
  -1 -19  -8 1253.49   40.67  -2
   1   8  19 1253.49   40.67   1
  -2 -19  -8   17.90   16.08  -2
   2   8  19   17.90   16.08   1
  -3 -19  -8  769.06   21.04  -2
   3   8  19  769.06   21.04   1
  -4 -19  -8   36.97   20.66  -2
   4   8  19   36.97   20.66   1
  -5 -19  -8  423.60   25.62  -2
   5   8  19  423.60   25.62   1
  -6 -19  -8   -5.82   16.12  -2
   6   8  19   -5.82   16.12   1
  -7 -19  -8  560.17   29.44  -2
   7   8  19  560.17   29.44   1
  -8 -19  -8   11.96   27.64  -2
   8   8  19   11.96   27.64   1
  -9 -19  -8 2308.21   51.01  -2
   9   8  19 2308.21   51.01   1
 -10 -19  -8   61.91   24.94  -2
  10   8  19   61.91   24.94   1
 -11 -19  -8  407.18   63.69  -2
  11   8  19  407.18   63.69   1
 -12 -19  -8  139.32   36.11  -2
  12   8  19  139.32   36.11   1
 -13 -19  -8  357.71   52.29  -2
  13   8  19  357.71   52.29   1
 -14 -19  -8   29.36   52.49  -2
  14   8  19   29.36   52.49   1
 -15 -19  -8 3616.81  118.94  -2
  15   8  19 3616.81  118.94   1
 -16 -19  -8  -42.93   51.07  -2
  16   8  19  -42.93   51.07   1
   0 -19  -9 6115.92  103.50  -2
   0   9  19 6115.92  103.50   1
  -1 -19  -9  239.28   15.32  -2
   1   9  19  239.28   15.32   1
  -2 -19  -9 4646.77   62.87  -2
   2   9  19 4646.77   62.87   1
  -3 -19  -9  203.57   17.42  -2
   3   9  19  203.57   17.42   1
  -4 -19  -9 4453.64   94.49  -2
   4   9  19 4453.64   94.49   1
  -5 -19  -9   26.06   26.88  -2
   5   9  19   26.06   26.88   1
  -6 -19  -9 3195.11   61.09  -2
   6   9  19 3195.11   61.09   1
  -7 -19  -9  -11.94   26.94  -2
   7   9  19  -11.94   26.94   1
  -8 -19  -9 2306.09   56.77  -2
   8   9  19 2306.09   56.77   1
  -9 -19  -9   26.86   25.14  -2
   9   9  19   26.86   25.14   1
 -10 -19  -9 2150.69  148.70  -2
  10   9  19 2150.69  148.70   1
 -11 -19  -9  121.22   34.95  -2
  11   9  19  121.22   34.95   1
 -12 -19  -9  987.57   64.25  -2
  12   9  19  987.57   64.25   1
 -13 -19  -9   67.57   52.09  -2
  13   9  19   67.57   52.09   1
 -14 -19  -9 1432.44   69.67  -2
  14   9  19 1432.44   69.67   1
 -15 -19  -9   50.87   57.91  -2
  15   9  19   50.87   57.91   1
  -1 -19 -10  822.13   29.06  -2
   1  10  19  822.13   29.06   1
  -2 -19 -10   64.01   13.78  -2
   2  10  19   64.01   13.78   1
  -3 -19 -10  524.70   19.46  -2
   3  10  19  524.70   19.46   1
  -4 -19 -10   25.48   26.66  -2
   4  10  19   25.48   26.66   1
  -5 -19 -10  268.96   28.02  -2
   5  10  19  268.96   28.02   1
  -6 -19 -10    4.14   26.12  -2
   6  10  19    4.14   26.12   1
  -7 -19 -10  701.93   48.25  -2
   7  10  19  701.93   48.25   1
  -8 -19 -10   47.77   23.98  -2
   8  10  19   47.77   23.98   1
  -9 -19 -10 2158.85   58.11  -2
   9  10  19 2158.85   58.11   1
 -10 -19 -10   67.11   44.39  -2
  10  10  19   67.11   44.39   1
 -11 -19 -10  758.20   92.41  -2
  11  10  19  758.20   92.41   1
 -12 -19 -10   37.31   52.09  -2
  12  10  19   37.31   52.09   1
 -13 -19 -10  932.58   63.43  -2
  13  10  19  932.58   63.43   1
   0 -19 -11 1599.88   75.29  -2
   0  11  19 1599.88   75.29   1
  -1 -19 -11  234.48   38.01  -2
   1  11  19  234.48   38.01   1
  -2 -19 -11  273.80   17.94  -2
   2  11  19  273.80   17.94   1
  -3 -19 -11  103.42   25.50  -2
   3  11  19  103.42   25.50   1
  -4 -19 -11  558.99   28.16  -2
   4  11  19  558.99   28.16   1
  -5 -19 -11   46.53   26.36  -2
   5  11  19   46.53   26.36   1
  -6 -19 -11  577.47   24.44  -2
   6  11  19  577.47   24.44   1
  -7 -19 -11   56.29   26.52  -2
   7  11  19   56.29   26.52   1
  -8 -19 -11  334.03   28.02  -2
   8  11  19  334.03   28.02   1
  -9 -19 -11  131.66   30.58  -2
   9  11  19  131.66   30.58   1
 -10 -19 -11  773.44  105.58  -2
  10  11  19  773.44  105.58   1
 -11 -19 -11   37.43   37.71  -2
  11  11  19   37.43   37.71   1
  -1 -19 -12  473.67   27.10  -2
   1  12  19  473.67   27.10   1
  -2 -19 -12   44.65   36.83  -2
   2  12  19   44.65   36.83   1
  -3 -19 -12  224.11   35.57  -2
   3  12  19  224.11   35.57   1
  -4 -19 -12   14.38   26.88  -2
   4  12  19   14.38   26.88   1
  -5 -19 -12  138.12   21.38  -2
   5  12  19  138.12   21.38   1
  -6 -19 -12  220.23   25.46  -2
   6  12  19  220.23   25.46   1
  -7 -19 -12  194.35   27.00  -2
   7  12  19  194.35   27.00   1
  -8 -19 -12  131.00   27.28  -2
   8  12  19  131.00   27.28   1
  -9 -19 -12  973.91   56.21  -2
   9  12  19  973.91   56.21   1
 -10 -19 -12    7.34   49.37  -2
  10  12  19    7.34   49.37   1
   0 -19 -13 1255.55  104.62  -2
   0  13  19 1255.55  104.62   1
  -1 -19 -13   83.07   24.90  -2
   1  13  19   83.07   24.90   1
  -2 -19 -13  -36.29   47.95  -2
   2  13  19  -36.29   47.95   1
  -3 -19 -13  -15.48   57.71  -2
   3  13  19  -15.48   57.71   1
  -4 -19 -13  716.13   55.19  -2
   4  13  19  716.13   55.19   1
  -5 -19 -13   53.51   26.40  -2
   5  13  19   53.51   26.40   1
  -6 -19 -13  555.42   31.52  -2
   6  13  19  555.42   31.52   1
  -7 -19 -13   88.71   44.99  -2
   7  13  19   88.71   44.99   1
  -8 -19 -13  344.83   46.55  -2
   8  13  19  344.83   46.55   1
  -9 -19 -13    6.64   48.27  -2
   9  13  19    6.64   48.27   1
 -10 -19 -13  942.84   59.41  -2
  10  13  19  942.84   59.41   1
  -4 -19 -14   42.93   35.89  -2
   4  14  19   42.93   35.89   1
  -5 -19 -14  307.95   40.01  -2
   5  14  19  307.95   40.01   1
  -6 -19 -14   69.47   40.53  -2
   6  14  19   69.47   40.53   1
  -7 -19 -14  669.28   49.87  -2
   7  14  19  669.28   49.87   1
  -8 -19 -14   30.76   46.45  -2
   8  14  19   30.76   46.45   1
  -9 -19 -14 1430.94   66.95  -2
   9  14  19 1430.94   66.95   1
  -4 -19 -15 4519.33  136.12  -2
   4  15  19 4519.33  136.12   1
  -5 -19 -15  147.38   41.33  -2
   5  15  19  147.38   41.33   1
  -6 -19 -15 4304.78  132.20  -2
   6  15  19 4304.78  132.20   1
  -7 -19 -15   68.67   45.95  -2
   7  15  19   68.67   45.95   1
  -8 -19 -15 3378.04  110.50  -2
   8  15  19 3378.04  110.50   1
  -5 -19 -16  204.29   43.83  -2
   5  16  19  204.29   43.83   1
  -6 -19 -16   84.55   44.33  -2
   6  16  19   84.55   44.33   1
  -7 -19 -16  152.10   46.65  -2
   7  16  19  152.10   46.65   1
  -8 -19 -16    6.34   46.45  -2
   8  16  19    6.34   46.45   1
   0 -20   0 1273.69   54.59  -2
   0   0  20 1273.69   54.59   1
  -2 -20   0 1500.53   41.63  -2
   2   0  20 1500.53   41.63   1
  -4 -20   0 1879.79   44.53  -2
   4   0  20 1879.79   44.53   1
  -6 -20   0 1719.00   36.05  -2
   6   0  20 1719.00   36.05   1
  -8 -20   0 2026.95   52.11  -2
   8   0  20 2026.95   52.11   1
 -10 -20   0 1300.26   41.99  -2
  10   0  20 1300.26   41.99   1
 -12 -20   0  344.73   36.29  -2
  12   0  20  344.73   36.29   1
  -1 -20  -1  160.14   17.32  -2
   1   1  20  160.14   17.32   1
  -2 -20  -1 2066.06   32.16  -2
   2   1  20 2066.06   32.16   1
  -3 -20  -1    2.56   16.42  -2
   3   1  20    2.56   16.42   1
  -4 -20  -1  417.54   15.20  -2
   4   1  20  417.54   15.20   1
  -5 -20  -1   58.97   13.98  -2
   5   1  20   58.97   13.98   1
  -6 -20  -1  783.34   15.92  -2
   6   1  20  783.34   15.92   1
  -7 -20  -1   21.80   20.42  -2
   7   1  20   21.80   20.42   1
  -8 -20  -1 2487.56   53.11  -2
   8   1  20 2487.56   53.11   1
  -9 -20  -1   27.04   17.80  -2
   9   1  20   27.04   17.80   1
 -10 -20  -1 2086.40   33.83  -2
  10   1  20 2086.40   33.83   1
 -11 -20  -1   18.62   21.24  -2
  11   1  20   18.62   21.24   1
 -12 -20  -1 1108.55   41.55  -2
  12   1  20 1108.55   41.55   1
   0 -20  -2 1502.15   35.05  -2
   0   2  20 1502.15   35.05   1
  -1 -20  -2 2100.78   33.09  -2
   1   2  20 2100.78   33.09   1
  -2 -20  -2 1166.48   23.34  -2
   2   2  20 1166.48   23.34   1
  -3 -20  -2 2205.86   33.99  -2
   3   2  20 2205.86   33.99   1
  -4 -20  -2 1220.21   26.24  -2
   4   2  20 1220.21   26.24   1
  -5 -20  -2 2030.19   55.11  -2
   5   2  20 2030.19   55.11   1
  -6 -20  -2 1117.15   22.40  -2
   6   2  20 1117.15   22.40   1
  -7 -20  -2 2523.93   43.13  -2
   7   2  20 2523.93   43.13   1
  -8 -20  -2 1593.20   27.92  -2
   8   2  20 1593.20   27.92   1
  -9 -20  -2 1548.94   28.32  -2
   9   2  20 1548.94   28.32   1
 -10 -20  -2 1125.87   32.66  -2
  10   2  20 1125.87   32.66   1
 -11 -20  -2  744.39   24.54  -2
  11   2  20  744.39   24.54   1
 -12 -20  -2  233.60   32.73  -2
  12   2  20  233.60   32.73   1
 -13 -20  -2  425.87   43.53  -2
  13   2  20  425.87   43.53   1
  -1 -20  -3   14.34   17.04  -2
   1   3  20   14.34   17.04   1
  -2 -20  -3 2220.30   34.17  -2
   2   3  20 2220.30   34.17   1
  -3 -20  -3  192.29   23.56  -2
   3   3  20  192.29   23.56   1
  -4 -20  -3  266.06   18.90  -2
   4   3  20  266.06   18.90   1
  -5 -20  -3   56.97   16.10  -2
   5   3  20   56.97   16.10   1
  -6 -20  -3 1244.79   31.18  -2
   6   3  20 1244.79   31.18   1
  -7 -20  -3  -16.78   20.10  -2
   7   3  20  -16.78   20.10   1
  -8 -20  -3 2116.22   38.07  -2
   8   3  20 2116.22   38.07   1
  -9 -20  -3   17.54   20.58  -2
   9   3  20   17.54   20.58   1
 -10 -20  -3 1907.03   36.47  -2
  10   3  20 1907.03   36.47   1
 -11 -20  -3   20.76   28.34  -2
  11   3  20   20.76   28.34   1
 -12 -20  -3 1473.75   86.97  -2
  12   3  20 1473.75   86.97   1
 -13 -20  -3   55.91   42.83  -2
  13   3  20   55.91   42.83   1
 -14 -20  -3 1375.65   58.81  -2
  14   3  20 1375.65   58.81   1
   0 -20  -4 1816.04   42.77  -2
   0   4  20 1816.04   42.77   1
  -1 -20  -4  410.78   16.14  -2
   1   4  20  410.78   16.14   1
  -2 -20  -4 1184.12   31.04  -2
   2   4  20 1184.12   31.04   1
  -3 -20  -4  260.82   19.46  -2
   3   4  20  260.82   19.46   1
  -4 -20  -4 1378.39   37.15  -2
   4   4  20 1378.39   37.15   1
  -5 -20  -4   72.35   15.86  -2
   5   4  20   72.35   15.86   1
  -6 -20  -4  996.77   25.54  -2
   6   4  20  996.77   25.54   1
  -7 -20  -4  164.25   19.82  -2
   7   4  20  164.25   19.82   1
  -8 -20  -4 1021.02   25.98  -2
   8   4  20 1021.02   25.98   1
  -9 -20  -4    8.88   19.22  -2
   9   4  20    8.88   19.22   1
 -10 -20  -4  767.40   31.82  -2
  10   4  20  767.40   31.82   1
 -11 -20  -4  120.70   33.91  -2
  11   4  20  120.70   33.91   1
 -12 -20  -4  212.73   45.45  -2
  12   4  20  212.73   45.45   1
 -13 -20  -4  108.28   44.75  -2
  13   4  20  108.28   44.75   1
 -14 -20  -4  328.25   46.45  -2
  14   4  20  328.25   46.45   1
  -1 -20  -5   28.54   16.80  -2
   1   5  20   28.54   16.80   1
  -2 -20  -5 2028.65   46.47  -2
   2   5  20 2028.65   46.47   1
  -3 -20  -5   49.19   18.50  -2
   3   5  20   49.19   18.50   1
  -4 -20  -5   74.77   19.72  -2
   4   5  20   74.77   19.72   1
  -5 -20  -5   44.17   22.12  -2
   5   5  20   44.17   22.12   1
  -6 -20  -5  541.86   21.48  -2
   6   5  20  541.86   21.48   1
  -7 -20  -5  140.00   24.18  -2
   7   5  20  140.00   24.18   1
  -8 -20  -5 1553.16   35.47  -2
   8   5  20 1553.16   35.47   1
  -9 -20  -5   28.22   29.34  -2
   9   5  20   28.22   29.34   1
 -10 -20  -5  690.61   33.33  -2
  10   5  20  690.61   33.33   1
 -11 -20  -5  114.56   37.57  -2
  11   5  20  114.56   37.57   1
 -12 -20  -5  826.61   54.39  -2
  12   5  20  826.61   54.39   1
 -13 -20  -5  209.01   48.37  -2
  13   5  20  209.01   48.37   1
 -14 -20  -5  651.08   51.89  -2
  14   5  20  651.08   51.89   1
   0 -20  -6 1734.61   47.09  -2
   0   6  20 1734.61   47.09   1
  -1 -20  -6  787.88   29.78  -2
   1   6  20  787.88   29.78   1
  -2 -20  -6 1109.11   25.42  -2
   2   6  20 1109.11   25.42   1
  -3 -20  -6 1250.09   41.09  -2
   3   6  20 1250.09   41.09   1
  -4 -20  -6 1093.69   62.29  -2
   4   6  20 1093.69   62.29   1
  -5 -20  -6  555.40   27.68  -2
   5   6  20  555.40   27.68   1
  -6 -20  -6  446.39   20.60  -2
   6   6  20  446.39   20.60   1
  -7 -20  -6  611.33   22.28  -2
   7   6  20  611.33   22.28   1
  -8 -20  -6  427.91   29.38  -2
   8   6  20  427.91   29.38   1
  -9 -20  -6  211.37   28.68  -2
   9   6  20  211.37   28.68   1
 -10 -20  -6  435.91   38.61  -2
  10   6  20  435.91   38.61   1
 -11 -20  -6  508.32   46.55  -2
  11   6  20  508.32   46.55   1
 -12 -20  -6  136.22   48.47  -2
  12   6  20  136.22   48.47   1
 -13 -20  -6  364.24   50.17  -2
  13   6  20  364.24   50.17   1
 -14 -20  -6  344.53   49.47  -2
  14   6  20  344.53   49.47   1
 -15 -20  -6   59.71   49.47  -2
  15   6  20   59.71   49.47   1
  -1 -20  -7    5.46   18.20  -2
   1   7  20    5.46   18.20   1
  -2 -20  -7 2436.93   41.39  -2
   2   7  20 2436.93   41.39   1
  -3 -20  -7   63.11   20.70  -2
   3   7  20   63.11   20.70   1
  -4 -20  -7  160.50   21.06  -2
   4   7  20  160.50   21.06   1
  -5 -20  -7  125.54   26.16  -2
   5   7  20  125.54   26.16   1
  -6 -20  -7  553.20   20.80  -2
   6   7  20  553.20   20.80   1
  -7 -20  -7  146.14   28.44  -2
   7   7  20  146.14   28.44   1
  -8 -20  -7 1465.98   39.93  -2
   8   7  20 1465.98   39.93   1
  -9 -20  -7   40.41   38.89  -2
   9   7  20   40.41   38.89   1
 -10 -20  -7 1073.26   44.09  -2
  10   7  20 1073.26   44.09   1
 -11 -20  -7  387.74   40.43  -2
  11   7  20  387.74   40.43   1
 -12 -20  -7 1329.30   64.35  -2
  12   7  20 1329.30   64.35   1
 -13 -20  -7  235.76   51.77  -2
  13   7  20  235.76   51.77   1
 -14 -20  -7 1704.90   74.69  -2
  14   7  20 1704.90   74.69   1
 -15 -20  -7  251.94   52.09  -2
  15   7  20  251.94   52.09   1
   0 -20  -8 1910.59   71.29  -2
   0   8  20 1910.59   71.29   1
  -1 -20  -8 2331.12   40.27  -2
   1   8  20 2331.12   40.27   1
  -2 -20  -8 1610.57   54.63  -2
   2   8  20 1610.57   54.63   1
  -3 -20  -8 2184.99   71.93  -2
   3   8  20 2184.99   71.93   1
  -4 -20  -8  955.71   30.92  -2
   4   8  20  955.71   30.92   1
  -5 -20  -8 1515.25   38.45  -2
   5   8  20 1515.25   38.45   1
  -6 -20  -8  463.13   40.73  -2
   6   8  20  463.13   40.73   1
  -7 -20  -8 1420.76   38.03  -2
   7   8  20 1420.76   38.03   1
  -8 -20  -8  380.82   30.68  -2
   8   8  20  380.82   30.68   1
  -9 -20  -8  734.43   39.27  -2
   9   8  20  734.43   39.27   1
 -10 -20  -8  331.73   37.45  -2
  10   8  20  331.73   37.45   1
 -11 -20  -8  655.54   38.57  -2
  11   8  20  655.54   38.57   1
 -12 -20  -8  136.62   53.49  -2
  12   8  20  136.62   53.49   1
 -13 -20  -8  909.26   63.13  -2
  13   8  20  909.26   63.13   1
 -14 -20  -8  274.56   53.29  -2
  14   8  20  274.56   53.29   1
 -15 -20  -8  441.87   59.81  -2
  15   8  20  441.87   59.81   1
  -1 -20  -9   14.28   18.26  -2
   1   9  20   14.28   18.26   1
  -2 -20  -9 1497.75   30.76  -2
   2   9  20 1497.75   30.76   1
  -3 -20  -9   42.07   22.12  -2
   3   9  20   42.07   22.12   1
  -4 -20  -9    6.60   26.58  -2
   4   9  20    6.60   26.58   1
  -5 -20  -9   -1.84   28.42  -2
   5   9  20   -1.84   28.42   1
  -6 -20  -9  229.00   29.38  -2
   6   9  20  229.00   29.38   1
  -7 -20  -9    8.40   28.20  -2
   7   9  20    8.40   28.20   1
  -8 -20  -9  720.37   41.09  -2
   8   9  20  720.37   41.09   1
  -9 -20  -9  329.55   48.31  -2
   9   9  20  329.55   48.31   1
 -10 -20  -9  318.03   29.14  -2
  10   9  20  318.03   29.14   1
 -11 -20  -9  359.31   53.09  -2
  11   9  20  359.31   53.09   1
 -12 -20  -9  683.24   63.95  -2
  12   9  20  683.24   63.95   1
 -13 -20  -9  341.11   58.71  -2
  13   9  20  341.11   58.71   1
   0 -20 -10 1230.57   62.53  -2
   0  10  20 1230.57   62.53   1
  -1 -20 -10 1988.16   35.85  -2
   1  10  20 1988.16   35.85   1
  -2 -20 -10 1105.73   31.28  -2
   2  10  20 1105.73   31.28   1
  -3 -20 -10 1848.26   41.35  -2
   3  10  20 1848.26   41.35   1
  -4 -20 -10  764.32   57.99  -2
   4  10  20  764.32   57.99   1
  -5 -20 -10  658.72   31.00  -2
   5  10  20  658.72   31.00   1
  -6 -20 -10  414.98   37.41  -2
   6  10  20  414.98   37.41   1
  -7 -20 -10 1075.70   77.97  -2
   7  10  20 1075.70   77.97   1
  -8 -20 -10  307.19   36.37  -2
   8  10  20  307.19   36.37   1
  -9 -20 -10  348.59   29.56  -2
   9  10  20  348.59   29.56   1
 -10 -20 -10  322.25   31.14  -2
  10  10  20  322.25   31.14   1
 -11 -20 -10  675.10   66.05  -2
  11  10  20  675.10   66.05   1
  -1 -20 -11   56.89   28.48  -2
   1  11  20   56.89   28.48   1
  -2 -20 -11  715.35   36.67  -2
   2  11  20  715.35   36.67   1
  -3 -20 -11  -19.76   34.63  -2
   3  11  20  -19.76   34.63   1
  -4 -20 -11   82.69   32.56  -2
   4  11  20   82.69   32.56   1
  -5 -20 -11  131.70   37.61  -2
   5  11  20  131.70   37.61   1
  -6 -20 -11  440.43   37.59  -2
   6  11  20  440.43   37.59   1
  -7 -20 -11  388.60   54.89  -2
   7  11  20  388.60   54.89   1
  -8 -20 -11  679.68   31.42  -2
   8  11  20  679.68   31.42   1
  -9 -20 -11  444.39   44.09  -2
   9  11  20  444.39   44.09   1
 -10 -20 -11  652.38   55.49  -2
  10  11  20  652.38   55.49   1
  -1 -20 -12 1197.66  103.80  -2
   1  12  20 1197.66  103.80   1
  -2 -20 -12  216.15   51.57  -2
   2  12  20  216.15   51.57   1
  -3 -20 -12 1442.00   68.57  -2
   3  12  20 1442.00   68.57   1
  -6 -20 -12   88.17   46.85  -2
   6  12  20   88.17   46.85   1
  -7 -20 -12 1352.27   42.79  -2
   7  12  20 1352.27   42.79   1
  -8 -20 -12  212.15   33.83  -2
   8  12  20  212.15   33.83   1
  -9 -20 -12  813.04   93.49  -2
   9  12  20  813.04   93.49   1
  -7 -20 -13  263.20   46.15  -2
   7  13  20  263.20   46.15   1
  -8 -20 -13 1097.65   41.75  -2
   8  13  20 1097.65   41.75   1
  -9 -20 -13  365.34   57.01  -2
   9  13  20  365.34   57.01   1
  -6 -20 -14  323.13   44.03  -2
   6  14  20  323.13   44.03   1
  -7 -20 -14 1729.74   67.97  -2
   7  14  20 1729.74   67.97   1
  -8 -20 -14  327.85   49.17  -2
   8  14  20  327.85   49.17   1
  -6 -20 -15  154.12   44.75  -2
   6  15  20  154.12   44.75   1
  -7 -20 -15  269.94   46.65  -2
   7  15  20  269.94   46.65   1
  -8 -20 -15  515.06   48.77  -2
   8  15  20  515.06   48.77   1
  -1 -21   0  731.59   40.97  -2
   1   0  21  731.59   40.97   1
  -3 -21   0   98.22   27.92  -2
   3   0  21   98.22   27.92   1
  -5 -21   0 3546.70   70.75  -2
   5   0  21 3546.70   70.75   1
  -7 -21   0  663.46   34.95  -2
   7   0  21  663.46   34.95   1
  -9 -21   0 2001.25   54.49  -2
   9   0  21 2001.25   54.49   1
 -11 -21   0 1910.79   68.17  -2
  11   0  21 1910.79   68.17   1
   0 -21  -1  725.77   32.52  -2
   0   1  21  725.77   32.52   1
  -1 -21  -1  869.35   23.98  -2
   1   1  21  869.35   23.98   1
  -2 -21  -1  950.99   25.14  -2
   2   1  21  950.99   25.14   1
  -3 -21  -1 1333.58   28.24  -2
   3   1  21 1333.58   28.24   1
  -4 -21  -1  830.49   26.34  -2
   4   1  21  830.49   26.34   1
  -5 -21  -1 1641.51   25.36  -2
   5   1  21 1641.51   25.36   1
  -6 -21  -1  942.82   21.54  -2
   6   1  21  942.82   21.54   1
  -7 -21  -1 1734.01   34.07  -2
   7   1  21 1734.01   34.07   1
  -8 -21  -1  887.90   26.00  -2
   8   1  21  887.90   26.00   1
  -9 -21  -1 1243.37   39.33  -2
   9   1  21 1243.37   39.33   1
 -10 -21  -1  455.49   23.34  -2
  10   1  21  455.49   23.34   1
 -11 -21  -1  304.83   39.71  -2
  11   1  21  304.83   39.71   1
  -1 -21  -2  978.73   24.94  -2
   1   2  21  978.73   24.94   1
  -2 -21  -2   -6.78   19.74  -2
   2   2  21   -6.78   19.74   1
  -3 -21  -2   66.63   19.76  -2
   3   2  21   66.63   19.76   1
  -4 -21  -2  346.15   20.36  -2
   4   2  21  346.15   20.36   1
  -5 -21  -2 2799.91   37.21  -2
   5   2  21 2799.91   37.21   1
  -6 -21  -2   26.82   20.74  -2
   6   2  21   26.82   20.74   1
  -7 -21  -2  156.34   21.30  -2
   7   2  21  156.34   21.30   1
  -8 -21  -2    6.36   22.10  -2
   8   2  21    6.36   22.10   1
  -9 -21  -2 1325.62   38.89  -2
   9   2  21 1325.62   38.89   1
 -10 -21  -2   -5.30   34.23  -2
  10   2  21   -5.30   34.23   1
 -11 -21  -2 1167.44   55.59  -2
  11   2  21 1167.44   55.59   1
 -12 -21  -2    6.54   42.63  -2
  12   2  21    6.54   42.63   1
   0 -21  -3   47.95   28.54  -2
   0   3  21   47.95   28.54   1
  -1 -21  -3 1294.08   28.58  -2
   1   3  21 1294.08   28.58   1
  -2 -21  -3   78.47   20.16  -2
   2   3  21   78.47   20.16   1
  -3 -21  -3 1271.45   28.74  -2
   3   3  21 1271.45   28.74   1
  -4 -21  -3  414.48   28.70  -2
   4   3  21  414.48   28.70   1
  -5 -21  -3 1563.32   46.13  -2
   5   3  21 1563.32   46.13   1
  -6 -21  -3  479.31   22.08  -2
   6   3  21  479.31   22.08   1
  -7 -21  -3 1294.12   28.66  -2
   7   3  21 1294.12   28.66   1
  -8 -21  -3  465.11   23.82  -2
   8   3  21  465.11   23.82   1
  -9 -21  -3 1014.78   33.71  -2
   9   3  21 1014.78   33.71   1
 -10 -21  -3  166.03   33.59  -2
  10   3  21  166.03   33.59   1
 -11 -21  -3  407.98   47.55  -2
  11   3  21  407.98   47.55   1
 -12 -21  -3   83.85   43.83  -2
  12   3  21   83.85   43.83   1
  -1 -21  -4  772.92   23.84  -2
   1   4  21  772.92   23.84   1
  -2 -21  -4  309.87   20.02  -2
   2   4  21  309.87   20.02   1
  -3 -21  -4  352.81   20.00  -2
   3   4  21  352.81   20.00   1
  -4 -21  -4  271.66   37.81  -2
   4   4  21  271.66   37.81   1
  -5 -21  -4 2192.38   49.03  -2
   5   4  21 2192.38   49.03   1
  -6 -21  -4   53.21   20.62  -2
   6   4  21   53.21   20.62   1
  -7 -21  -4  434.13   21.54  -2
   7   4  21  434.13   21.54   1
  -8 -21  -4   46.27   27.02  -2
   8   4  21   46.27   27.02   1
  -9 -21  -4 1352.33   40.45  -2
   9   4  21 1352.33   40.45   1
 -10 -21  -4    7.58   36.69  -2
  10   4  21    7.58   36.69   1
 -11 -21  -4 1908.99   75.11  -2
  11   4  21 1908.99   75.11   1
 -12 -21  -4  108.88   48.57  -2
  12   4  21  108.88   48.57   1
 -13 -21  -4 1693.24   70.07  -2
  13   4  21 1693.24   70.07   1
   0 -21  -5 3538.18   78.49  -2
   0   5  21 3538.18   78.49   1
  -1 -21  -5 1632.49   31.96  -2
   1   5  21 1632.49   31.96   1
  -2 -21  -5 2800.47   46.19  -2
   2   5  21 2800.47   46.19   1
  -3 -21  -5 1583.70   59.59  -2
   3   5  21 1583.70   59.59   1
  -4 -21  -5 2190.92   39.41  -2
   4   5  21 2190.92   39.41   1
  -5 -21  -5 1307.38   36.15  -2
   5   5  21 1307.38   36.15   1
  -6 -21  -5 1128.15   27.30  -2
   6   5  21 1128.15   27.30   1
  -7 -21  -5  617.13   24.04  -2
   7   5  21  617.13   24.04   1
  -8 -21  -5 1067.68   35.61  -2
   8   5  21 1067.68   35.61   1
  -9 -21  -5  546.78   47.15  -2
   9   5  21  546.78   47.15   1
 -10 -21  -5  912.62   42.73  -2
  10   5  21  912.62   42.73   1
 -11 -21  -5  245.52   52.49  -2
  11   5  21  245.52   52.49   1
 -12 -21  -5  640.92   53.59  -2
  12   5  21  640.92   53.59   1
 -13 -21  -5  273.06   50.97  -2
  13   5  21  273.06   50.97   1
  -1 -21  -6  916.18   24.54  -2
   1   6  21  916.18   24.54   1
  -2 -21  -6   56.53   24.94  -2
   2   6  21   56.53   24.94   1
  -3 -21  -6  493.70   23.60  -2
   3   6  21  493.70   23.60   1
  -4 -21  -6   80.99   21.78  -2
   4   6  21   80.99   21.78   1
  -5 -21  -6 1209.04   38.77  -2
   5   6  21 1209.04   38.77   1
  -6 -21  -6  190.85   20.72  -2
   6   6  21  190.85   20.72   1
  -7 -21  -6  140.02   27.46  -2
   7   6  21  140.02   27.46   1
  -8 -21  -6   -7.02   38.13  -2
   8   6  21   -7.02   38.13   1
  -9 -21  -6  670.40   39.37  -2
   9   6  21  670.40   39.37   1
 -10 -21  -6   65.45   36.31  -2
  10   6  21   65.45   36.31   1
 -11 -21  -6 1899.35   77.71  -2
  11   6  21 1899.35   77.71   1
 -12 -21  -6  184.49   51.17  -2
  12   6  21  184.49   51.17   1
 -13 -21  -6 1363.79   68.37  -2
  13   6  21 1363.79   68.37   1
 -14 -21  -6   70.87   51.99  -2
  14   6  21   70.87   51.99   1
   0 -21  -7  601.39   31.62  -2
   0   7  21  601.39   31.62   1
  -1 -21  -7 1785.59   39.95  -2
   1   7  21 1785.59   39.95   1
  -2 -21  -7  142.74   25.68  -2
   2   7  21  142.74   25.68   1
  -3 -21  -7 1351.71   51.91  -2
   3   7  21 1351.71   51.91   1
  -4 -21  -7  469.35   23.62  -2
   4   7  21  469.35   23.62   1
  -5 -21  -7  601.71   37.35  -2
   5   7  21  601.71   37.35   1
  -6 -21  -7  134.32   29.20  -2
   6   7  21  134.32   29.20   1
  -7 -21  -7  325.41   29.04  -2
   7   7  21  325.41   29.04   1
  -8 -21  -7  207.09   35.47  -2
   8   7  21  207.09   35.47   1
  -9 -21  -7  358.13   37.83  -2
   9   7  21  358.13   37.83   1
 -10 -21  -7  388.36   36.91  -2
  10   7  21  388.36   36.91   1
 -11 -21  -7  274.66   55.69  -2
  11   7  21  274.66   55.69   1
 -12 -21  -7   -5.72   51.89  -2
  12   7  21   -5.72   51.89   1
 -13 -21  -7  265.72   54.69  -2
  13   7  21  265.72   54.69   1
 -14 -21  -7  603.93   58.91  -2
  14   7  21  603.93   58.91   1
  -1 -21  -8  837.29   30.16  -2
   1   8  21  837.29   30.16   1
  -2 -21  -8   47.03   25.82  -2
   2   8  21   47.03   25.82   1
  -3 -21  -8  487.99   23.76  -2
   3   8  21  487.99   23.76   1
  -4 -21  -8   42.59   27.26  -2
   4   8  21   42.59   27.26   1
  -5 -21  -8 1064.78   54.59  -2
   5   8  21 1064.78   54.59   1
  -6 -21  -8   23.88   36.55  -2
   6   8  21   23.88   36.55   1
  -7 -21  -8  245.70   36.05  -2
   7   8  21  245.70   36.05   1
  -8 -21  -8   38.21   36.27  -2
   8   8  21   38.21   36.27   1
  -9 -21  -8  289.18   53.29  -2
   9   8  21  289.18   53.29   1
 -10 -21  -8  366.66   58.81  -2
  10   8  21  366.66   58.81   1
 -11 -21  -8 1564.86   72.19  -2
  11   8  21 1564.86   72.19   1
 -12 -21  -8  185.99   53.89  -2
  12   8  21  185.99   53.89   1
 -13 -21  -8 1263.75   71.69  -2
  13   8  21 1263.75   71.69   1
   0 -21  -9 1881.75   76.11  -2
   0   9  21 1881.75   76.11   1
  -1 -21  -9 1262.95   79.21  -2
   1   9  21 1262.95   79.21   1
  -2 -21  -9 1314.14   54.59  -2
   2   9  21 1314.14   54.59   1
  -3 -21  -9 1010.61   26.98  -2
   3   9  21 1010.61   26.98   1
  -4 -21  -9 1312.02   35.37  -2
   4   9  21 1312.02   35.37   1
  -5 -21  -9  520.78   55.25  -2
   5   9  21  520.78   55.25   1
  -6 -21  -9  636.30   38.57  -2
   6   9  21  636.30   38.57   1
  -7 -21  -9  325.37   74.35  -2
   7   9  21  325.37   74.35   1
  -8 -21  -9  282.14   39.05  -2
   8   9  21  282.14   39.05   1
  -9 -21  -9  188.53   37.65  -2
   9   9  21  188.53   37.65   1
 -10 -21  -9  884.94   61.23  -2
  10   9  21  884.94   61.23   1
 -11 -21  -9  244.30   57.81  -2
  11   9  21  244.30   57.81   1
  -1 -21 -10  542.86   49.95  -2
   1  10  21  542.86   49.95   1
  -2 -21 -10   45.23   28.38  -2
   2  10  21   45.23   28.38   1
  -3 -21 -10  109.78   52.79  -2
   3  10  21  109.78   52.79   1
  -4 -21 -10  -10.04   84.95  -2
   4  10  21  -10.04   84.95   1
  -5 -21 -10  837.25   38.95  -2
   5  10  21  837.25   38.95   1
  -6 -21 -10   90.27   37.51  -2
   6  10  21   90.27   37.51   1
  -7 -21 -10  336.61   39.47  -2
   7  10  21  336.61   39.47   1
  -8 -21 -10  258.74   87.31  -2
   8  10  21  258.74   87.31   1
  -9 -21 -10  774.64   57.41  -2
   9  10  21  774.64   57.41   1
  -6 -21 -11 1762.51   69.47  -2
   6  11  21 1762.51   69.47   1
  -7 -21 -11  120.64   49.27  -2
   7  11  21  120.64   49.27   1
  -8 -21 -11 1485.63   68.17  -2
   8  11  21 1485.63   68.17   1
  -8 -21 -12  194.23   50.37  -2
   8  12  21  194.23   50.37   1
   0 -22   0  463.47   46.05  -2
   0   0  22  463.47   46.05   1
  -2 -22   0  -17.30   30.38  -2
   2   0  22  -17.30   30.38   1
  -4 -22   0  126.42   29.44  -2
   4   0  22  126.42   29.44   1
  -6 -22   0  124.98   29.54  -2
   6   0  22  124.98   29.54   1
  -8 -22   0   24.30   32.18  -2
   8   0  22   24.30   32.18   1
  -1 -22  -1   46.51   21.30  -2
   1   1  22   46.51   21.30   1
  -2 -22  -1  405.98   21.56  -2
   2   1  22  405.98   21.56   1
  -3 -22  -1   34.39   20.50  -2
   3   1  22   34.39   20.50   1
  -4 -22  -1 1946.54   36.01  -2
   4   1  22 1946.54   36.01   1
  -5 -22  -1  145.68   20.68  -2
   5   1  22  145.68   20.68   1
  -6 -22  -1 2917.09   48.61  -2
   6   1  22 2917.09   48.61   1
  -7 -22  -1   34.55   22.18  -2
   7   1  22   34.55   22.18   1
  -8 -22  -1  565.27   24.96  -2
   8   1  22  565.27   24.96   1
  -9 -22  -1   27.98   26.64  -2
   9   1  22   27.98   26.64   1
 -10 -22  -1  593.97   47.55  -2
  10   1  22  593.97   47.55   1
   0 -22  -2   21.60   29.24  -2
   0   2  22   21.60   29.24   1
  -1 -22  -2  364.00   22.18  -2
   1   2  22  364.00   22.18   1
  -2 -22  -2   41.35   20.42  -2
   2   2  22   41.35   20.42   1
  -3 -22  -2  717.13   24.26  -2
   3   2  22  717.13   24.26   1
  -4 -22  -2  257.00   40.81  -2
   4   2  22  257.00   40.81   1
  -5 -22  -2  747.51   21.34  -2
   5   2  22  747.51   21.34   1
  -6 -22  -2  192.07   29.16  -2
   6   2  22  192.07   29.16   1
  -7 -22  -2 1061.26   28.38  -2
   7   2  22 1061.26   28.38   1
  -8 -22  -2   66.83   23.02  -2
   8   2  22   66.83   23.02   1
  -9 -22  -2  750.27   37.49  -2
   9   2  22  750.27   37.49   1
 -10 -22  -2  178.75   45.25  -2
  10   2  22  178.75   45.25   1
  -1 -22  -3   47.55   21.14  -2
   1   3  22   47.55   21.14   1
  -2 -22  -3  723.77   24.50  -2
   2   3  22  723.77   24.50   1
  -3 -22  -3  216.59   20.94  -2
   3   3  22  216.59   20.94   1
  -4 -22  -3 1211.99   45.43  -2
   4   3  22 1211.99   45.43   1
  -5 -22  -3  193.51   18.20  -2
   5   3  22  193.51   18.20   1
  -6 -22  -3 2771.64   47.11  -2
   6   3  22 2771.64   47.11   1
  -7 -22  -3    6.44   22.10  -2
   7   3  22    6.44   22.10   1
  -8 -22  -3  738.29   39.73  -2
   8   3  22  738.29   39.73   1
  -9 -22  -3   30.78   35.21  -2
   9   3  22   30.78   35.21   1
 -10 -22  -3  766.70   52.59  -2
  10   3  22  766.70   52.59   1
 -11 -22  -3   41.73   47.85  -2
  11   3  22   41.73   47.85   1
   0 -22  -4  119.08   29.46  -2
   0   4  22  119.08   29.46   1
  -1 -22  -4 1990.36   52.47  -2
   1   4  22 1990.36   52.47   1
  -2 -22  -4  178.95   20.86  -2
   2   4  22  178.95   20.86   1
  -3 -22  -4 1159.50   32.66  -2
   3   4  22 1159.50   32.66   1
  -4 -22  -4  336.13   42.39  -2
   4   4  22  336.13   42.39   1
  -5 -22  -4  498.86   19.46  -2
   5   4  22  498.86   19.46   1
  -6 -22  -4  102.88   21.38  -2
   6   4  22  102.88   21.38   1
  -7 -22  -4  524.16   32.58  -2
   7   4  22  524.16   32.58   1
  -8 -22  -4   -4.88   34.31  -2
   8   4  22   -4.88   34.31   1
  -9 -22  -4  316.27   36.97  -2
   9   4  22  316.27   36.97   1
 -10 -22  -4  130.60   46.65  -2
  10   4  22  130.60   46.65   1
 -11 -22  -4  226.81   50.47  -2
  11   4  22  226.81   50.47   1
  -1 -22  -5   65.01   21.10  -2
   1   5  22   65.01   21.10   1
  -2 -22  -5  693.05   28.54  -2
   2   5  22  693.05   28.54   1
  -3 -22  -5  114.94   26.00  -2
   3   5  22  114.94   26.00   1
  -4 -22  -5  577.11   40.69  -2
   4   5  22  577.11   40.69   1
  -5 -22  -5   74.41   23.82  -2
   5   5  22   74.41   23.82   1
  -6 -22  -5 1441.62   65.29  -2
   6   5  22 1441.62   65.29   1
  -7 -22  -5   14.10   37.01  -2
   7   5  22   14.10   37.01   1
  -8 -22  -5  309.29   39.53  -2
   8   5  22  309.29   39.53   1
  -9 -22  -5   56.83   36.53  -2
   9   5  22   56.83   36.53   1
 -10 -22  -5  584.83   52.39  -2
  10   5  22  584.83   52.39   1
 -11 -22  -5  -13.66   52.19  -2
  11   5  22  -13.66   52.19   1
 -12 -22  -5 3857.99  124.86  -2
  12   5  22 3857.99  124.86   1
   0 -22  -6  347.55  172.23  -2
   0   6  22  347.55  172.23   1
  -1 -22  -6 2686.83   52.07  -2
   1   6  22 2686.83   52.07   1
  -2 -22  -6  216.61   27.04  -2
   2   6  22  216.61   27.04   1
  -3 -22  -6 2769.96   47.29  -2
   3   6  22 2769.96   47.29   1
  -4 -22  -6  186.11   27.80  -2
   4   6  22  186.11   27.80   1
  -5 -22  -6 1479.59   38.73  -2
   5   6  22 1479.59   38.73   1
  -6 -22  -6    5.98   32.22  -2
   6   6  22    5.98   32.22   1
  -7 -22  -6 1854.86   56.31  -2
   7   6  22 1854.86   56.31   1
  -8 -22  -6   21.18   36.55  -2
   8   6  22   21.18   36.55   1
  -9 -22  -6  812.10   42.95  -2
   9   6  22  812.10   42.95   1
 -10 -22  -6    5.72   50.17  -2
  10   6  22    5.72   50.17   1
 -11 -22  -6  565.93   59.01  -2
  11   6  22  565.93   59.01   1
 -12 -22  -6   48.27   54.79  -2
  12   6  22   48.27   54.79   1
  -1 -22  -7   -1.04   35.25  -2
   1   7  22   -1.04   35.25   1
  -2 -22  -7 1068.62   77.85  -2
   2   7  22 1068.62   77.85   1
  -3 -22  -7   33.53   22.28  -2
   3   7  22   33.53   22.28   1
  -4 -22  -7  507.74   25.00  -2
   4   7  22  507.74   25.00   1
  -5 -22  -7    6.84   61.17  -2
   5   7  22    6.84   61.17   1
  -6 -22  -7 1780.29   66.75  -2
   6   7  22 1780.29   66.75   1
  -7 -22  -7    8.70   37.11  -2
   7   7  22    8.70   37.11   1
  -8 -22  -7  344.23   41.59  -2
   8   7  22  344.23   41.59   1
  -9 -22  -7   82.83   52.79  -2
   9   7  22   82.83   52.79   1
 -10 -22  -7 1435.46   68.87  -2
  10   7  22 1435.46   68.87   1
 -11 -22  -7  -23.42   56.31  -2
  11   7  22  -23.42   56.31   1
 -12 -22  -7 4709.84  147.98  -2
  12   7  22 4709.84  147.98   1
 -13 -22  -7   61.03   55.59  -2
  13   7  22   61.03   55.59   1
   0 -22  -8  -13.06   52.09  -2
   0   8  22  -13.06   52.09   1
  -1 -22  -8  545.88   35.53  -2
   1   8  22  545.88   35.53   1
  -2 -22  -8   58.13   33.69  -2
   2   8  22   58.13   33.69   1
  -3 -22  -8  784.14   30.18  -2
   3   8  22  784.14   30.18   1
  -4 -22  -8  -11.00   34.73  -2
   4   8  22  -11.00   34.73   1
  -5 -22  -8  286.94   44.89  -2
   5   8  22  286.94   44.89   1
  -6 -22  -8   41.71   36.03  -2
   6   8  22   41.71   36.03   1
  -7 -22  -8  359.17   38.91  -2
   7   8  22  359.17   38.91   1
  -8 -22  -8  101.46   38.51  -2
   8   8  22  101.46   38.51   1
  -9 -22  -8  387.58   59.71  -2
   9   8  22  387.58   59.71   1
 -10 -22  -8  117.32   58.31  -2
  10   8  22  117.32   58.31   1
  -1 -22  -9  124.00   62.99  -2
   1   9  22  124.00   62.99   1
  -2 -22  -9  766.36   60.53  -2
   2   9  22  766.36   60.53   1
  -3 -22  -9   89.19   40.33  -2
   3   9  22   89.19   40.33   1
  -4 -22  -9  287.54   56.01  -2
   4   9  22  287.54   56.01   1
  -5 -22  -9   34.95   34.77  -2
   5   9  22   34.95   34.77   1
  -6 -22  -9  725.01   39.31  -2
   6   9  22  725.01   39.31   1
  -7 -22  -9   30.98   37.93  -2
   7   9  22   30.98   37.93   1
  -8 -22  -9  307.35   53.49  -2
   8   9  22  307.35   53.49   1
  -7 -22 -10 1423.80   67.37  -2
   7  10  22 1423.80   67.37   1
  -8 -22 -10   57.81   52.49  -2
   8  10  22   57.81   52.49   1
  -1 -23   0  330.51   31.62  -2
   1   0  23  330.51   31.62   1
  -3 -23   0   86.41   31.04  -2
   3   0  23   86.41   31.04   1
  -5 -23   0 3210.35  146.08  -2
   5   0  23 3210.35  146.08   1
  -7 -23   0  427.53   34.81  -2
   7   0  23  427.53   34.81   1
   0 -23  -1  272.86   30.92  -2
   0   1  23  272.86   30.92   1
  -1 -23  -1 2176.33   39.55  -2
   1   1  23 2176.33   39.55   1
  -2 -23  -1  550.20   23.74  -2
   2   1  23  550.20   23.74   1
  -3 -23  -1  607.85   23.92  -2
   3   1  23  607.85   23.92   1
  -4 -23  -1  535.76   42.29  -2
   4   1  23  535.76   42.29   1
  -5 -23  -1  493.98   21.72  -2
   5   1  23  493.98   21.72   1
  -6 -23  -1  476.95   24.10  -2
   6   1  23  476.95   24.10   1
  -7 -23  -1 1217.11   34.69  -2
   7   1  23 1217.11   34.69   1
  -8 -23  -1  612.77   49.77  -2
   8   1  23  612.77   49.77   1
  -1 -23  -2  534.04   23.48  -2
   1   2  23  534.04   23.48   1
  -2 -23  -2   -2.14   21.78  -2
   2   2  23   -2.14   21.78   1
  -3 -23  -2  -14.16   26.40  -2
   3   2  23  -14.16   26.40   1
  -4 -23  -2  192.57   36.49  -2
   4   2  23  192.57   36.49   1
  -5 -23  -2 2826.55   42.23  -2
   5   2  23 2826.55   42.23   1
  -6 -23  -2    8.90   22.96  -2
   6   2  23    8.90   22.96   1
  -7 -23  -2   83.11   35.09  -2
   7   2  23   83.11   35.09   1
  -8 -23  -2   11.26   47.35  -2
   8   2  23   11.26   47.35   1
  -9 -23  -2  304.03   48.57  -2
   9   2  23  304.03   48.57   1
   0 -23  -3  101.76   30.70  -2
   0   3  23  101.76   30.70   1
  -1 -23  -3  640.24   25.02  -2
   1   3  23  640.24   25.02   1
  -2 -23  -3    1.96   25.98  -2
   2   3  23    1.96   25.98   1
  -3 -23  -3  119.92   26.98  -2
   3   3  23  119.92   26.98   1
  -4 -23  -3  193.05   29.22  -2
   4   3  23  193.05   29.22   1
  -5 -23  -3  100.88   19.12  -2
   5   3  23  100.88   19.12   1
  -6 -23  -3   88.73   60.93  -2
   6   3  23   88.73   60.93   1
  -7 -23  -3  741.63   39.49  -2
   7   3  23  741.63   39.49   1
  -8 -23  -3  120.04   48.37  -2
   8   3  23  120.04   48.37   1
  -9 -23  -3  -31.66   48.97  -2
   9   3  23  -31.66   48.97   1
 -10 -23  -3   46.05   47.45  -2
  10   3  23   46.05   47.45   1
  -1 -23  -4  453.89   27.04  -2
   1   4  23  453.89   27.04   1
  -2 -23  -4  125.56   26.66  -2
   2   4  23  125.56   26.66   1
  -3 -23  -4  132.02   26.90  -2
   3   4  23  132.02   26.90   1
  -4 -23  -4  110.80   23.36  -2
   4   4  23  110.80   23.36   1
  -5 -23  -4 2060.20   62.63  -2
   5   4  23 2060.20   62.63   1
  -6 -23  -4   25.38   35.37  -2
   6   4  23   25.38   35.37   1
  -7 -23  -4  319.61   48.41  -2
   7   4  23  319.61   48.41   1
  -8 -23  -4   -4.02   51.77  -2
   8   4  23   -4.02   51.77   1
  -9 -23  -4  629.56   55.19  -2
   9   4  23  629.56   55.19   1
 -10 -23  -4  225.69   51.17  -2
  10   4  23  225.69   51.17   1
   0 -23  -5 3044.77  100.54  -2
   0   5  23 3044.77  100.54   1
  -1 -23  -5  406.90   28.54  -2
   1   5  23  406.90   28.54   1
  -2 -23  -5 2805.67   54.95  -2
   2   5  23 2805.67   54.95   1
  -3 -23  -5  132.32   24.36  -2
   3   5  23  132.32   24.36   1
  -4 -23  -5 1948.34   86.83  -2
   4   5  23 1948.34   86.83   1
  -5 -23  -5  140.92   49.51  -2
   5   5  23  140.92   49.51   1
  -6 -23  -5 1210.21   43.31  -2
   6   5  23 1210.21   43.31   1
  -7 -23  -5 1243.11   68.07  -2
   7   5  23 1243.11   68.07   1
  -8 -23  -5 1051.22   61.93  -2
   8   5  23 1051.22   61.93   1
  -9 -23  -5  117.22   53.29  -2
   9   5  23  117.22   53.29   1
 -10 -23  -5  660.02   58.81  -2
  10   5  23  660.02   58.81   1
  -1 -23  -6  462.15   44.23  -2
   1   6  23  462.15   44.23   1
  -2 -23  -6   30.54   35.11  -2
   2   6  23   30.54   35.11   1
  -3 -23  -6  192.97   58.43  -2
   3   6  23  192.97   58.43   1
  -4 -23  -6   53.21   26.90  -2
   4   6  23   53.21   26.90   1
  -5 -23  -6 1319.22   77.57  -2
   5   6  23 1319.22   77.57   1
  -6 -23  -6   15.98   37.27  -2
   6   6  23   15.98   37.27   1
  -7 -23  -6  164.79   37.43  -2
   7   6  23  164.79   37.43   1
  -8 -23  -6  255.46   55.09  -2
   8   6  23  255.46   55.09   1
  -9 -23  -6  222.99   53.49  -2
   9   6  23  222.99   53.49   1
 -10 -23  -6  278.88   54.29  -2
  10   6  23  278.88   54.29   1
 -11 -23  -6 2862.28  101.04  -2
  11   6  23 2862.28  101.04   1
   0 -23  -7  432.81   47.35  -2
   0   7  23  432.81   47.35   1
  -1 -23  -7 1192.86   64.25  -2
   1   7  23 1192.86   64.25   1
  -2 -23  -7  118.02   51.17  -2
   2   7  23  118.02   51.17   1
  -3 -23  -7  838.59   37.97  -2
   3   7  23  838.59   37.97   1
  -4 -23  -7  279.84   35.55  -2
   4   7  23  279.84   35.55   1
  -5 -23  -7 1131.55   44.19  -2
   5   7  23 1131.55   44.19   1
  -6 -23  -7  173.85   38.73  -2
   6   7  23  173.85   38.73   1
  -7 -23  -7 2415.75   65.19  -2
   7   7  23 2415.75   65.19   1
  -8 -23  -7   36.19   53.59  -2
   8   7  23   36.19   53.59   1
  -9 -23  -7  610.95   57.61  -2
   9   7  23  610.95   57.61   1
 -10 -23  -7  411.70   60.33  -2
  10   7  23  411.70   60.33   1
  -6 -23  -8  219.17   52.19  -2
   6   8  23  219.17   52.19   1
  -7 -23  -8   10.16   57.21  -2
   7   8  23   10.16   57.21   1
   0 -24   0 3886.05  122.06  -2
   0   0  24 3886.05  122.06   1
  -2 -24   0 2170.91   56.35  -2
   2   0  24 2170.91   56.35   1
  -4 -24   0  811.80   36.53  -2
   4   0  24  811.80   36.53   1
  -6 -24   0 2136.31   79.43  -2
   6   0  24 2136.31   79.43   1
  -1 -24  -1   70.49   22.36  -2
   1   1  24   70.49   22.36   1
  -2 -24  -1  765.64   31.74  -2
   2   1  24  765.64   31.74   1
  -3 -24  -1  -15.58   26.52  -2
   3   1  24  -15.58   26.52   1
  -4 -24  -1  675.72   52.45  -2
   4   1  24  675.72   52.45   1
  -5 -24  -1   94.35   24.58  -2
   5   1  24   94.35   24.58   1
  -6 -24  -1  479.15   48.27  -2
   6   1  24  479.15   48.27   1
  -7 -24  -1   24.52   44.75  -2
   7   1  24   24.52   44.75   1
   0 -24  -2 2280.13   58.09  -2
   0   2  24 2280.13   58.09   1
  -1 -24  -2  842.95   31.42  -2
   1   2  24  842.95   31.42   1
  -2 -24  -2 1378.81   37.11  -2
   2   2  24 1378.81   37.11   1
  -3 -24  -2 1291.30   37.11  -2
   3   2  24 1291.30   37.11   1
  -4 -24  -2  458.17   27.20  -2
   4   2  24  458.17   27.20   1
  -5 -24  -2 1013.94   31.88  -2
   5   2  24 1013.94   31.88   1
  -6 -24  -2 1691.64   68.17  -2
   6   2  24 1691.64   68.17   1
  -7 -24  -2 1289.18   61.63  -2
   7   2  24 1289.18   61.63   1
  -1 -24  -3  -27.18   27.18  -2
   1   3  24  -27.18   27.18   1
  -2 -24  -3 1322.60   36.33  -2
   2   3  24 1322.60   36.33   1
  -3 -24  -3   48.25   27.76  -2
   3   3  24   48.25   27.76   1
  -4 -24  -3  442.69   43.93  -2
   4   3  24  442.69   43.93   1
  -5 -24  -3   15.16   33.73  -2
   5   3  24   15.16   33.73   1
  -6 -24  -3  606.43   52.49  -2
   6   3  24  606.43   52.49   1
  -7 -24  -3   19.50   49.87  -2
   7   3  24   19.50   49.87   1
  -8 -24  -3 1138.47   61.83  -2
   8   3  24 1138.47   61.83   1
   0 -24  -4  687.57   55.91  -2
   0   4  24  687.57   55.91   1
  -1 -24  -4  573.35   35.61  -2
   1   4  24  573.35   35.61   1
  -2 -24  -4  368.52   28.74  -2
   2   4  24  368.52   28.74   1
  -3 -24  -4  419.70   42.11  -2
   3   4  24  419.70   42.11   1
  -4 -24  -4   76.89   27.22  -2
   4   4  24   76.89   27.22   1
  -5 -24  -4   79.71   36.09  -2
   5   4  24   79.71   36.09   1
  -6 -24  -4  919.64   53.99  -2
   6   4  24  919.64   53.99   1
  -7 -24  -4  112.70   53.39  -2
   7   4  24  112.70   53.39   1
  -8 -24  -4  565.23   58.21  -2
   8   4  24  565.23   58.21   1
  -9 -24  -4  175.63   52.19  -2
   9   4  24  175.63   52.19   1
  -1 -24  -5   71.39   51.57  -2
   1   5  24   71.39   51.57   1
  -2 -24  -5  869.43   54.29  -2
   2   5  24  869.43   54.29   1
  -3 -24  -5  158.24   77.61  -2
   3   5  24  158.24   77.61   1
  -4 -24  -5  170.29   38.89  -2
   4   5  24  170.29   38.89   1
  -5 -24  -5  -37.07   37.07  -2
   5   5  24  -37.07   37.07   1
  -6 -24  -5  228.29   39.23  -2
   6   5  24  228.29   39.23   1
  -7 -24  -5   58.51   51.89  -2
   7   5  24   58.51   51.89   1
  -8 -24  -5  602.11   60.23  -2
   8   5  24  602.11   60.23   1
  -9 -24  -5  361.34   56.31  -2
   9   5  24  361.34   56.31   1
  -3 -24  -6  790.34   94.41  -2
   3   6  24  790.34   94.41   1
  -4 -24  -6  950.27   59.91  -2
   4   6  24  950.27   59.91   1
  -5 -24  -6  146.48   58.77  -2
   5   6  24  146.48   58.77   1
  -6 -24  -6 2787.25   70.13  -2
   6   6  24 2787.25   70.13   1
  -7 -24  -6  232.04   59.81  -2
   7   6  24  232.04   59.81   1
  -8 -24  -6 1981.48   81.33  -2
   8   6  24 1981.48   81.33   1
  -1 -25   0  581.51   52.29  -2
   1   0  25  581.51   52.29   1
   0 -25  -1  561.61   51.17  -2
   0   1  25  561.61   51.17   1
  -1 -25  -1 1369.99   42.03  -2
   1   1  25 1369.99   42.03   1
  -2 -25  -1  954.81   42.43  -2
   2   1  25  954.81   42.43   1
  -3 -25  -1  176.95   51.89  -2
   3   1  25  176.95   51.89   1
  -4 -25  -1  941.12   51.57  -2
   4   1  25  941.12   51.57   1
  -5 -25  -1  513.24   47.15  -2
   5   1  25  513.24   47.15   1
  -1 -25  -2  997.61   85.61  -2
   1   2  25  997.61   85.61   1
  -2 -25  -2  -25.40   33.19  -2
   2   2  25  -25.40   33.19   1
  -3 -25  -2  744.17  129.18  -2
   3   2  25  744.17  129.18   1
  -4 -25  -2  197.55   44.23  -2
   4   2  25  197.55   44.23   1
  -5 -25  -2  526.62   48.27  -2
   5   2  25  526.62   48.27   1
  -6 -25  -2   68.57   47.15  -2
   6   2  25   68.57   47.15   1
  -1 -25  -3  170.61   47.95  -2
   1   3  25  170.61   47.95   1
  -2 -25  -3  546.72   49.67  -2
   2   3  25  546.72   49.67   1
  -3 -25  -3  235.06   36.45  -2
   3   3  25  235.06   36.45   1
  -4 -25  -3  590.61   91.29  -2
   4   3  25  590.61   91.29   1
  -5 -25  -3  -48.77   48.77  -2
   5   3  25  -48.77   48.77   1
  -6 -25  -3  565.23   51.67  -2
   6   3  25  565.23   51.67   1
  -3 -25  -4  579.45   67.87  -2
   3   4  25  579.45   67.87   1
  -4 -25  -4  110.20   49.07  -2
   4   4  25  110.20   49.07   1
  -5 -25  -4  422.66   54.99  -2
   5   4  25  422.66   54.99   1
  -6 -25  -4    4.12   49.57  -2
   6   4  25    4.12   49.57   1
  -7 -25  -4  436.83   60.63  -2
   7   4  25  436.83   60.63   1
  -3 -26  -1  195.85   42.73  -2
   3   1  26  195.85   42.73   1
  -3 -26  -2 1567.06   64.35  -2
   3   2  26 1567.06   64.35   1
  -4 -26  -2  737.33   52.09  -2
   4   2  26  737.33   52.09   1
   0   0   0    0.00    0.00   0
   0   0   249867.59  999.11   1
   1   1   2    3.72    2.80   1
;
_shelx_hkl_checksum                36170
_shelx_fab_file
;
    1    1    1    -99.78      0.00
    0    0    2   -174.99      0.00
    1    1    2      1.45      0.00
    0    2    2    200.02      0.00
    1    2    2    -12.67      0.00
    2    2    2    -47.29      0.00
    0    1    3    -77.93      0.00
    1    1    3    -27.48      0.00
    2    1    3     49.26      0.00
    1    2    3    -34.63      0.00
    2    2    3     -2.19      0.00
    0    3    3     31.95      0.00
    1    3    3     -6.15      0.00
    2    3    3      3.03      0.00
    3    3    3    -19.57      0.00
    0    0    4    -18.30      0.00
    2    0    4     14.43      0.00
    1    1    4    -19.48      0.00
    2    1    4     -8.87      0.00
    3    1    4     28.71      0.00
    0    2    4     13.88      0.00
    1    2    4      0.79      0.00
    2    2    4    -20.13      0.00
    3    2    4     -9.18      0.00
    1    3    4     12.71      0.00
    2    3    4     -7.21      0.00
    3    3    4    -10.79      0.00
    0    4    4     -8.00      0.00
    1    4    4     -5.27      0.00
    2    4    4      7.81      0.00
    3    4    4      5.04      0.00
    4    4    4    -26.97      0.00
    1    0    5    -41.39      0.00
    3    0    5     25.35      0.00
    0    1    5     57.16      0.00
    1    1    5     27.43      0.00
    2    1    5    -37.42      0.00
    3    1    5     -6.50      0.00
    4    1    5      2.82      0.00
    1    2    5     39.88      0.00
    2    2    5     -3.88      0.00
    3    2    5    -14.62      0.00
    4    2    5      7.60      0.00
    0    3    5    -45.84      0.00
    1    3    5     -6.14      0.00
    2    3    5     20.62      0.00
    3    3    5     45.87      0.00
    4    3    5      6.84      0.00
    1    4    5    -18.79      0.00
    2    4    5     -4.44      0.00
    3    4    5      2.17      0.00
    4    4    5     -2.63      0.00
    0    5    5      4.51      0.00
    1    5    5     17.73      0.00
    2    5    5     -8.22      0.00
    3    5    5    -28.85      0.00
    4    5    5     -3.83      0.00
    5    5    5     15.80      0.00
    0    0    6     46.46      0.00
    2    0    6    -66.15      0.00
    4    0    6    -11.36      0.00
    1    1    6     -0.62      0.00
    2    1    6     -2.30      0.00
    3    1    6      0.68      0.00
    4    1    6      2.76      0.00
    5    1    6      0.66      0.00
    0    2    6    -65.53      0.00
    1    2    6     10.44      0.00
    2    2    6     11.71      0.00
    3    2    6     -9.03      0.00
    4    2    6     -6.17      0.00
    5    2    6      7.01      0.00
    1    3    6    -12.34      0.00
    2    3    6      8.08      0.00
    3    3    6      7.18      0.00
    4    3    6      0.06      0.00
    5    3    6      0.78      0.00
    0    4    6    -14.48      0.00
    1    4    6      6.02      0.00
    2    4    6     -5.24      0.00
    3    4    6     11.33      0.00
    4    4    6     12.06      0.00
    5    4    6     -9.96      0.00
    1    5    6     13.81      0.00
    2    5    6     -7.48      0.00
    3    5    6     -8.84      0.00
    4    5    6     13.03      0.00
    5    5    6      0.04      0.00
    0    6    6     19.13      0.00
    1    6    6      7.14      0.00
    2    6    6     -3.40      0.00
    3    6    6     -2.86      0.00
    4    6    6     -5.66      0.00
    5    6    6      1.37      0.00
    6    6    6      5.35      0.00
    1    0    7     -1.72      0.00
    3    0    7    -21.17      0.00
    5    0    7     13.64      0.00
    0    1    7      2.05      0.00
    1    1    7     13.05      0.00
    2    1    7     -3.94      0.00
    3    1    7     22.12      0.00
    4    1    7     -4.05      0.00
    5    1    7     -4.41      0.00
    6    1    7     -0.41      0.00
    1    2    7      0.29      0.00
    2    2    7      1.68      0.00
    3    2    7      6.33      0.00
    4    2    7     -3.01      0.00
    5    2    7    -11.92      0.00
    6    2    7      7.63      0.00
    0    3    7     -0.02      0.00
    1    3    7     22.74      0.00
    2    3    7    -12.13      0.00
    3    3    7    -18.14      0.00
    4    3    7      0.48      0.00
    5    3    7      1.59      0.00
    6    3    7      6.47      0.00
    1    4    7     -0.34      0.00
    2    4    7      1.50      0.00
    3    4    7      2.56      0.00
    4    4    7      1.82      0.00
    5    4    7     -7.32      0.00
    6    4    7    -10.85      0.00
    0    5    7    -25.25      0.00
    1    5    7     -3.59      0.00
    2    5    7      4.72      0.00
    3    5    7      1.86      0.00
    4    5    7      5.76      0.00
    5    5    7      0.70      0.00
    6    5    7     -2.88      0.00
    1    6    7     -6.83      0.00
    2    6    7     -0.73      0.00
    3    6    7     -9.63      0.00
    4    6    7     -3.61      0.00
    5    6    7     10.42      0.00
    6    6    7      4.57      0.00
    0    7    7      5.10      0.00
    1    7    7     -6.32      0.00
    2    7    7     -1.01      0.00
    3    7    7      7.79      0.00
    4    7    7     -2.36      0.00
    5    7    7     -5.17      0.00
    6    7    7      1.13      0.00
    7    7    7     -2.48      0.00
    0    0    8    -35.77      0.00
    2    0    8      1.91      0.00
    4    0    8      5.77      0.00
    6    0    8     -4.63      0.00
    1    1    8     16.01      0.00
    2    1    8      5.17      0.00
    3    1    8    -16.85      0.00
    4    1    8      2.46      0.00
    5    1    8      5.14      0.00
    6    1    8     -2.93      0.00
    7    1    8      8.07      0.00
    0    2    8      0.81      0.00
    1    2    8     -5.74      0.00
    2    2    8     -7.77      0.00
    3    2    8     20.40      0.00
    4    2    8     -3.67      0.00
    5    2    8    -10.45      0.00
    6    2    8      4.26      0.00
    7    2    8     -6.09      0.00
    1    3    8     -3.41      0.00
    2    3    8     -6.55      0.00
    3    3    8      3.06      0.00
    4    3    8      4.05      0.00
    5    3    8     -0.17      0.00
    6    3    8      4.41      0.00
    7    3    8      3.89      0.00
    0    4    8      7.74      0.00
    1    4    8     14.93      0.00
    2    4    8     -5.85      0.00
    3    4    8    -21.82      0.00
    4    4    8      4.48      0.00
    5    4    8      8.29      0.00
    6    4    8      0.71      0.00
    7    4    8      5.71      0.00
    1    5    8     -6.80      0.00
    2    5    8     10.27      0.00
    3    5    8      6.75      0.00
    4    5    8     -7.43      0.00
    5    5    8      2.22      0.00
    6    5    8     -1.31      0.00
    7    5    8     -4.19      0.00
    0    6    8     -9.12      0.00
    1    6    8     -4.31      0.00
    2    6    8      6.50      0.00
    3    6    8      7.57      0.00
    4    6    8      1.01      0.00
    5    6    8     -8.65      0.00
    6    6    8      1.98      0.00
    7    6    8      1.45      0.00
    1    7    8      5.81      0.00
    2    7    8     -5.26      0.00
    3    7    8     -4.69      0.00
    4    7    8      6.31      0.00
    5    7    8     -0.32      0.00
    6    7    8     -4.98      0.00
    7    7    8      2.35      0.00
    0    8    8      0.68      0.00
    1    8    8     -2.34      0.00
    2    8    8     -3.05      0.00
    3    8    8     -2.02      0.00
    4    8    8     -2.23      0.00
    5    8    8      1.97      0.00
    6    8    8      3.00      0.00
    7    8    8     -3.25      0.00
    8    8    8      6.34      0.00
    1    0    9     17.80      0.00
    3    0    9      5.15      0.00
    5    0    9    -19.62      0.00
    7    0    9      9.81      0.00
    0    1    9    -20.28      0.00
    1    1    9      1.63      0.00
    2    1    9     10.76      0.00
    3    1    9     -1.77      0.00
    4    1    9      2.06      0.00
    5    1    9     -6.33      0.00
    6    1    9     -0.79      0.00
    7    1    9      6.89      0.00
    8    1    9     -1.02      0.00
    1    2    9    -15.52      0.00
    2    2    9      3.43      0.00
    3    2    9     -0.82      0.00
    4    2    9     -2.99      0.00
    5    2    9     10.81      0.00
    6    2    9     -3.96      0.00
    7    2    9     -4.49      0.00
    8    2    9     -3.28      0.00
    0    3    9      8.29      0.00
    1    3    9     -1.39      0.00
    2    3    9     -2.61      0.00
    3    3    9     -6.87      0.00
    4    3    9      1.41      0.00
    5    3    9      8.68      0.00
    6    3    9      1.50      0.00
    7    3    9     -4.53      0.00
    8    3    9     -1.47      0.00
    1    4    9      6.52      0.00
    2    4    9     -0.51      0.00
    3    4    9     -6.47      0.00
    4    4    9     -3.90      0.00
    5    4    9      7.28      0.00
    6    4    9      0.66      0.00
    7    4    9      1.57      0.00
    8    4    9     -3.04      0.00
    0    5    9      7.39      0.00
    1    5    9     -5.19      0.00
    2    5    9      1.13      0.00
    3    5    9      6.34      0.00
    4    5    9      0.94      0.00
    5    5    9     -6.51      0.00
    6    5    9      1.47      0.00
    7    5    9     -1.09      0.00
    8    5    9     -5.61      0.00
    1    6    9      3.27      0.00
    2    6    9     -7.62      0.00
    3    6    9      7.13      0.00
    4    6    9      6.30      0.00
    5    6    9     -6.23      0.00
    6    6    9     -5.05      0.00
    7    6    9      4.47      0.00
    8    6    9      2.70      0.00
    0    7    9     -8.18      0.00
    1    7    9      5.87      0.00
    2    7    9      7.02      0.00
    3    7    9     -3.00      0.00
    4    7    9      6.63      0.00
    5    7    9     -3.72      0.00
    6    7    9     -5.54      0.00
    7    7    9     -1.91      0.00
    8    7    9      0.62      0.00
    1    8    9     -6.24      0.00
    2    8    9      9.42      0.00
    3    8    9      1.22      0.00
    4    8    9     -3.54      0.00
    5    8    9      5.30      0.00
    6    8    9      2.64      0.00
    7    8    9     -3.11      0.00
    8    8    9      1.59      0.00
    0    9    9      5.13      0.00
    1    9    9      1.76      0.00
    2    9    9     -2.75      0.00
    3    9    9      1.10      0.00
    4    9    9     -2.55      0.00
    5    9    9      3.15      0.00
    6    9    9      3.49      0.00
    7    9    9     -1.35      0.00
    8    9    9      1.63      0.00
    9    9    9     -2.87      0.00
    0    0   10      7.43      0.00
    2    0   10      5.64      0.00
    4    0   10     -2.27      0.00
    6    0   10      4.74      0.00
    8    0   10     -4.01      0.00
    1    1   10     -9.08      0.00
    2    1   10     -2.74      0.00
    3    1   10     12.76      0.00
    4    1   10     -0.92      0.00
    5    1   10     -6.22      0.00
    6    1   10      0.29      0.00
    7    1   10     -0.43      0.00
    8    1   10      3.72      0.00
    9    1   10      5.96      0.00
    0    2   10      5.16      0.00
    1    2   10      0.06      0.00
    2    2   10      1.59      0.00
    3    2   10     -7.97      0.00
    4    2   10     10.13      0.00
    5    2   10     -4.23      0.00
    6    2   10     -7.12      0.00
    7    2   10      6.47      0.00
    8    2   10     -3.94      0.00
    9    2   10      2.18      0.00
    1    3   10      4.31      0.00
    2    3   10      1.78      0.00
    3    3   10     -2.62      0.00
    4    3   10     -2.27      0.00
    5    3   10      5.12      0.00
    6    3   10     -4.09      0.00
    7    3   10      3.33      0.00
    8    3   10     -3.14      0.00
    9    3   10     -4.19      0.00
    0    4   10     -2.68      0.00
    1    4   10     -9.93      0.00
    2    4   10     10.14      0.00
    3    4   10      1.15      0.00
    4    4   10     -6.03      0.00
    5    4   10     -0.70      0.00
    6    4   10      2.06      0.00
    7    4   10      0.39      0.00
    8    4   10      2.44      0.00
    9    4   10      1.69      0.00
    1    5   10      0.37      0.00
    2    5   10     -1.23      0.00
    3    5   10      0.53      0.00
    4    5   10     -5.09      0.00
    5    5   10      4.18      0.00
    6    5   10     -1.22      0.00
    7    5   10      0.31      0.00
    8    5   10     -1.05      0.00
    9    5   10     -4.28      0.00
    0    6   10      8.34      0.00
    1    6   10     -3.77      0.00
    2    6   10     -7.26      0.00
    3    6   10     -5.22      0.00
    4    6   10      1.80      0.00
    5    6   10      2.90      0.00
    6    6   10      5.34      0.00
    7    6   10     -0.90      0.00
    8    6   10     -0.19      0.00
    9    6   10      2.44      0.00
    1    7   10      0.38      0.00
    2    7   10     -5.56      0.00
    3    7   10      2.41      0.00
    4    7   10      0.11      0.00
    5    7   10     -4.47      0.00
    6    7   10     -2.14      0.00
    7    7   10     -1.41      0.00
    8    7   10      1.46      0.00
    9    7   10      3.81      0.00
    0    8   10     -6.94      0.00
    1    8   10      2.81      0.00
    2    8   10     -0.64      0.00
    3    8   10     -3.29      0.00
    4    8   10      4.65      0.00
    5    8   10     -2.29      0.00
    6    8   10     -0.60      0.00
    7    8   10      3.20      0.00
    8    8   10     -3.05      0.00
    9    8   10     -2.59      0.00
    1    9   10     -3.63      0.00
    2    9   10      5.97      0.00
    3    9   10     -6.43      0.00
    4    9   10     -0.32      0.00
    5    9   10      4.11      0.00
    6    9   10      1.39      0.00
    7    9   10      1.00      0.00
    8    9   10     -2.31      0.00
    9    9   10     -3.15      0.00
    0   10   10     -4.31      0.00
    1   10   10     -0.33      0.00
    2   10   10      4.12      0.00
    3   10   10      4.54      0.00
    4   10   10     -4.95      0.00
    5   10   10      0.66      0.00
    6   10   10     -2.28      0.00
    7   10   10     -1.29      0.00
    8   10   10      4.72      0.00
    9   10   10     -0.15      0.00
   10   10   10     -0.17      0.00
    1    0   11     -7.37      0.00
    3    0   11      3.31      0.00
    5    0   11      8.03      0.00
    7    0   11    -12.64      0.00
    9    0   11     -2.97      0.00
    0    1   11     12.63      0.00
    1    1   11     -4.24      0.00
    2    1   11     -4.28      0.00
    3    1   11     -7.87      0.00
    4    1   11      4.04      0.00
    5    1   11      3.33      0.00
    6    1   11      2.50      0.00
    7    1   11      0.69      0.00
    8    1   11     -6.46      0.00
    9    1   11      2.74      0.00
   10    1   11      0.74      0.00
    1    2   11     10.56      0.00
    2    2   11     -5.11      0.00
    3    2   11     -1.21      0.00
    4    2   11      1.14      0.00
    5    2   11     -2.10      0.00
    6    2   11     -3.86      0.00
    7    2   11      4.47      0.00
    8    2   11      6.92      0.00
    9    2   11     -2.59      0.00
   10    2   11     -2.07      0.00
    0    3   11     -1.24      0.00
    1    3   11     -7.44      0.00
    2    3   11     10.37      0.00
    3    3   11      4.48      0.00
    4    3   11      4.40      0.00
    5    3   11     -5.43      0.00
    6    3   11     -3.39      0.00
    7    3   11      3.03      0.00
    8    3   11     -3.69      0.00
    9    3   11      0.43      0.00
   10    3   11      3.22      0.00
    1    4   11     -6.26      0.00
    2    4   11     -1.00      0.00
    3    4   11      6.79      0.00
    4    4   11     -3.52      0.00
    5    4   11      1.20      0.00
    6    4   11      0.09      0.00
    7    4   11      3.79      0.00
    8    4   11     -0.81      0.00
    9    4   11     -1.31      0.00
   10    4   11      5.87      0.00
    0    5   11     10.43      0.00
    1    5   11      1.55      0.00
    2    5   11      2.73      0.00
    3    5   11     -3.93      0.00
    4    5   11      0.37      0.00
    5    5   11     -1.26      0.00
    6    5   11     -2.55      0.00
    7    5   11      1.49      0.00
    8    5   11      3.00      0.00
    9    5   11     -1.80      0.00
   10    5   11     -1.55      0.00
    1    6   11      2.23      0.00
    2    6   11      2.64      0.00
    3    6   11      2.84      0.00
    4    6   11     -2.97      0.00
    5    6   11      4.73      0.00
    6    6   11      1.26      0.00
    7    6   11     -3.27      0.00
    8    6   11      0.25      0.00
    9    6   11      1.20      0.00
   10    6   11      2.02      0.00
    0    7   11      3.72      0.00
    1    7   11     -1.30      0.00
    2    7   11     -1.45      0.00
    3    7   11      0.15      0.00
    4    7   11     -1.69      0.00
    5    7   11      1.98      0.00
    6    7   11      3.92      0.00
    7    7   11     -3.47      0.00
    8    7   11     -1.78      0.00
    9    7   11      4.49      0.00
   10    7   11     -0.78      0.00
    1    8   11      2.86      0.00
    2    8   11     -2.21      0.00
    3    8   11     -2.45      0.00
    4    8   11      1.98      0.00
    5    8   11     -2.04      0.00
    6    8   11     -0.04      0.00
    7    8   11      2.37      0.00
    8    8   11      0.54      0.00
    9    8   11     -0.26      0.00
   10    8   11     -1.09      0.00
    0    9   11    -10.50      0.00
    1    9   11      2.23      0.00
    2    9   11      3.04      0.00
    3    9   11     -2.09      0.00
    4    9   11      1.65      0.00
    5    9   11     -2.70      0.00
    6    9   11     -4.24      0.00
    7    9   11      2.34      0.00
    8    9   11      0.28      0.00
    9    9   11     -1.53      0.00
   10    9   11      2.55      0.00
    1   10   11     -6.88      0.00
    2   10   11      3.28      0.00
    3   10   11     -1.96      0.00
    4   10   11     -1.25      0.00
    5   10   11      0.47      0.00
    6   10   11     -2.27      0.00
    7   10   11     -2.26      0.00
    8   10   11     -0.19      0.00
    9   10   11      1.24      0.00
   10   10   11     -0.14      0.00
    0   11   11      4.48      0.00
    1   11   11     -2.86      0.00
    2   11   11     -3.12      0.00
    3   11   11      2.66      0.00
    4   11   11     -2.13      0.00
    5   11   11      2.73      0.00
    6   11   11      0.94      0.00
    7   11   11     -3.13      0.00
    8   11   11     -2.30      0.00
    9   11   11     -2.45      0.00
   10   11   11     -0.05      0.00
   11   11   11      0.75      0.00
    0    0   12      3.77      0.00
    2    0   12      2.41      0.00
    4    0   12      4.45      0.00
    6    0   12     -6.03      0.00
    8    0   12     -1.68      0.00
   10    0   12      3.23      0.00
    1    1   12     -2.72      0.00
    2    1   12     -2.98      0.00
    3    1   12     -1.94      0.00
    4    1   12     -0.49      0.00
    5    1   12      8.73      0.00
    6    1   12      4.20      0.00
    7    1   12     -7.97      0.00
    8    1   12      0.97      0.00
    9    1   12     -4.51      0.00
   10    1   12      2.97      0.00
   11    1   12      5.71      0.00
    0    2   12      2.50      0.00
    1    2   12     -0.22      0.00
    2    2   12      4.61      0.00
    3    2   12    -13.25      0.00
    4    2   12     -5.28      0.00
    5    2   12      7.51      0.00
    6    2   12      4.03      0.00
    7    2   12      0.89      0.00
    8    2   12      0.53      0.00
    9    2   12     -1.34      0.00
   10    2   12     -5.05      0.00
   11    2   12     -4.78      0.00
    1    3   12      3.84      0.00
    2    3   12      2.56      0.00
    3    3   12      2.80      0.00
    4    3   12     -4.15      0.00
    5    3   12     -1.70      0.00
    6    3   12     -3.84      0.00
    7    3   12     -2.01      0.00
    8    3   12      6.36      0.00
    9    3   12     -2.14      0.00
   10    3   12     -0.90      0.00
   11    3   12     -0.38      0.00
    0    4   12      3.33      0.00
    1    4   12     -9.89      0.00
    2    4   12     -3.51      0.00
    3    4   12      8.91      0.00
    4    4   12      6.26      0.00
    5    4   12     -6.82      0.00
    6    4   12     -1.92      0.00
    7    4   12     -0.34      0.00
    8    4   12     -2.37      0.00
    9    4   12      3.02      0.00
   10    4   12      2.05      0.00
   11    4   12     -1.11      0.00
    1    5   12      2.24      0.00
    2    5   12     -9.27      0.00
    3    5   12      1.84      0.00
    4    5   12      2.51      0.00
    5    5   12     -3.56      0.00
    6    5   12     -0.42      0.00
    7    5   12      1.96      0.00
    8    5   12     -2.57      0.00
    9    5   12     -2.18      0.00
   10    5   12      0.80      0.00
   11    5   12     -3.44      0.00
    0    6   12     -3.12      0.00
    1    6   12      3.64      0.00
    2    6   12      3.88      0.00
    3    6   12     -4.75      0.00
    4    6   12      0.18      0.00
    5    6   12      0.35      0.00
    6    6   12     -1.39      0.00
    7    6   12      3.28      0.00
    8    6   12     -0.73      0.00
    9    6   12     -4.65      0.00
   10    6   12     -0.38      0.00
   11    6   12     -0.82      0.00
    1    7   12     -4.80      0.00
    2    7   12      6.31      0.00
    3    7   12     -1.46      0.00
    4    7   12     -4.12      0.00
    5    7   12      5.72      0.00
    6    7   12      1.15      0.00
    7    7   12     -3.10      0.00
    8    7   12      0.09      0.00
    9    7   12     -2.98      0.00
   10    7   12      0.30      0.00
   11    7   12      3.11      0.00
    0    8   12      4.16      0.00
    1    8   12      0.95      0.00
    2    8   12      0.43      0.00
    3    8   12      1.00      0.00
    4    8   12     -1.13      0.00
    5    8   12      4.85      0.00
    6    8   12      1.40      0.00
    7    8   12     -2.88      0.00
    8    8   12      0.38      0.00
    9    8   12      0.58      0.00
   10    8   12     -0.85      0.00
   11    8   12     -0.84      0.00
    1    9   12      2.84      0.00
    2    9   12     -0.47      0.00
    3    9   12      2.14      0.00
    4    9   12      2.92      0.00
    5    9   12     -2.32      0.00
    6    9   12      0.46      0.00
    7    9   12     -0.54      0.00
    8    9   12     -0.89      0.00
    9    9   12      3.47      0.00
   10    9   12      2.72      0.00
   11    9   12     -2.51      0.00
    0   10   12      0.09      0.00
    1   10   12      0.61      0.00
    2   10   12     -0.28      0.00
    3   10   12      2.11      0.00
    4   10   12      4.50      0.00
    5   10   12     -3.48      0.00
    6   10   12     -0.34      0.00
    7   10   12      4.02      0.00
    8   10   12     -0.39      0.00
    9   10   12      2.65      0.00
   10   10   12      2.73      0.00
   11   10   12     -1.67      0.00
    1   11   12     -0.62      0.00
    2   11   12     -0.85      0.00
    3   11   12      0.97      0.00
    4   11   12      1.24      0.00
    5   11   12      0.57      0.00
    6   11   12     -2.36      0.00
    7   11   12      5.30      0.00
    8   11   12      2.59      0.00
    9   11   12     -1.52      0.00
   10   11   12     -0.21      0.00
   11   11   12     -0.73      0.00
    0   12   12      3.12      0.00
    1   12   12     -1.10      0.00
    2   12   12      2.01      0.00
    3   12   12     -1.39      0.00
    4   12   12     -4.74      0.00
    5   12   12      2.87      0.00
    6   12   12      0.99      0.00
    7   12   12     -1.79      0.00
    8   12   12      2.73      0.00
    9   12   12      0.83      0.00
   10   12   12      1.00      0.00
   11   12   12      1.98      0.00
   12   12   12      2.84      0.00
    1    0   13     -2.48      0.00
    3    0   13      1.21      0.00
    5    0   13     -3.72      0.00
    7    0   13     -1.41      0.00
    9    0   13     -1.63      0.00
   11    0   13     -2.42      0.00
    0    1   13     -4.45      0.00
    1    1   13     -2.08      0.00
    2    1   13      5.78      0.00
    3    1   13      3.65      0.00
    4    1   13      1.67      0.00
    5    1   13     -0.31      0.00
    6    1   13     -7.61      0.00
    7    1   13      0.41      0.00
    8    1   13      4.45      0.00
    9    1   13     -1.54      0.00
   10    1   13      2.03      0.00
   11    1   13      2.33      0.00
   12    1   13      2.94      0.00
    1    2   13      0.36      0.00
    2    2   13     -1.34      0.00
    3    2   13      0.49      0.00
    4    2   13     -1.23      0.00
    5    2   13     -0.07      0.00
    6    2   13      6.31      0.00
    7    2   13     -3.32      0.00
    8    2   13     -1.70      0.00
    9    2   13     -3.30      0.00
   10    2   13      3.69      0.00
   11    2   13      1.42      0.00
   12    2   13     -0.21      0.00
    0    3   13      4.70      0.00
    1    3   13      3.23      0.00
    2    3   13      1.35      0.00
    3    3   13     -4.23      0.00
    4    3   13     -3.39      0.00
    5    3   13      1.58      0.00
    6    3   13      2.47      0.00
    7    3   13     -0.22      0.00
    8    3   13      1.21      0.00
    9    3   13      2.85      0.00
   10    3   13     -0.01      0.00
   11    3   13     -3.12      0.00
   12    3   13      3.57      0.00
    1    4   13      3.64      0.00
    2    4   13      0.75      0.00
    3    4   13      2.54      0.00
    4    4   13     -0.25      0.00
    5    4   13      0.04      0.00
    6    4   13      0.03      0.00
    7    4   13     -4.30      0.00
    8    4   13      7.27      0.00
    9    4   13      1.86      0.00
   10    4   13     -1.00      0.00
   11    4   13      0.47      0.00
   12    4   13     -4.33      0.00
    0    5   13     -3.47      0.00
    1    5   13     -2.20      0.00
    2    5   13     -3.29      0.00
    3    5   13      2.40      0.00
    4    5   13      2.27      0.00
    5    5   13      0.15      0.00
    6    5   13      2.17      0.00
    7    5   13     -1.42      0.00
    8    5   13     -1.45      0.00
    9    5   13      3.30      0.00
   10    5   13      1.47      0.00
   11    5   13      1.28      0.00
   12    5   13      3.35      0.00
    1    6   13     -0.35      0.00
    2    6   13     -1.56      0.00
    3    6   13     -3.05      0.00
    4    6   13      0.58      0.00
    5    6   13     -0.61      0.00
    6    6   13      0.07      0.00
    7    6   13      3.24      0.00
    8    6   13      3.25      0.00
    9    6   13     -1.09      0.00
   10    6   13     -1.59      0.00
   11    6   13     -0.46      0.00
   12    6   13      2.39      0.00
    0    7   13     -4.22      0.00
    1    7   13      1.89      0.00
    2    7   13     -1.61      0.00
    3    7   13     -4.71      0.00
    4    7   13     -1.51      0.00
    5    7   13     -0.73      0.00
    6    7   13     -2.93      0.00
    7    7   13      3.96      0.00
    8    7   13      1.69      0.00
    9    7   13     -4.61      0.00
   10    7   13      3.01      0.00
   11    7   13      3.40      0.00
   12    7   13     -0.15      0.00
    1    8   13     -1.74      0.00
    2    8   13      2.45      0.00
    3    8   13     -1.48      0.00
    4    8   13     -0.51      0.00
    5    8   13     -0.69      0.00
    6    8   13      1.16      0.00
    7    8   13      1.22      0.00
    8    8   13     -2.68      0.00
    9    8   13     -3.07      0.00
   10    8   13      2.64      0.00
   11    8   13      1.25      0.00
   12    8   13     -1.53      0.00
    0    9   13      0.92      0.00
    1    9   13     -4.81      0.00
    2    9   13     -1.23      0.00
    3    9   13      2.15      0.00
    4    9   13     -2.84      0.00
    5    9   13     -2.12      0.00
    6    9   13      0.91      0.00
    7    9   13     -0.27      0.00
    8    9   13     -2.82      0.00
    9    9   13      1.07      0.00
   10    9   13     -0.54      0.00
   11    9   13     -3.27      0.00
   12    9   13      1.26      0.00
    1   10   13      0.97      0.00
    2   10   13     -6.29      0.00
    3   10   13      2.76      0.00
    4   10   13      2.83      0.00
    5   10   13     -0.08      0.00
    6   10   13     -1.33      0.00
    7   10   13     -2.73      0.00
    8   10   13     -0.69      0.00
    9   10   13      1.69      0.00
   10   10   13      1.96      0.00
   11   10   13     -3.14      0.00
   12   10   13     -2.69      0.00
    0   11   13      0.21      0.00
    1   11   13     -0.31      0.00
    2   11   13     -0.56      0.00
    3   11   13     -3.51      0.00
    4   11   13      4.06      0.00
    5   11   13      0.57      0.00
    6   11   13     -2.30      0.00
    7   11   13     -2.32      0.00
    8   11   13     -1.28      0.00
    9   11   13      0.12      0.00
   10   11   13     -2.30      0.00
   11   11   13     -3.78      0.00
   12   11   13      0.75      0.00
    1   12   13     -0.82      0.00
    2   12   13      3.30      0.00
    3   12   13     -0.03      0.00
    4   12   13     -6.95      0.00
    5   12   13      4.33      0.00
    6   12   13     -0.98      0.00
    7   12   13     -0.75      0.00
    8   12   13     -0.45      0.00
    9   12   13      0.48      0.00
   10   12   13     -1.90      0.00
   11   12   13     -0.22      0.00
   12   12   13      3.30      0.00
    0   13   13      1.55      0.00
    1   13   13     -1.22      0.00
    2   13   13      1.76      0.00
    3   13   13      2.43      0.00
    4   13   13     -0.50      0.00
    5   13   13     -1.13      0.00
    6   13   13      0.25      0.00
    7   13   13     -1.98      0.00
    8   13   13      1.51      0.00
    9   13   13     -1.30      0.00
   10   13   13     -1.70      0.00
   11   13   13      1.77      0.00
   12   13   13     -3.12      0.00
   13   13   13     -0.62      0.00
    0    0   14     -0.09      0.00
    2    0   14     -3.99      0.00
    4    0   14      0.58      0.00
    6    0   14     -1.38      0.00
    8    0   14      0.33      0.00
   10    0   14      2.49      0.00
   12    0   14     -4.09      0.00
    1    1   14      9.27      0.00
    2    1   14      3.02      0.00
    3    1   14     -3.00      0.00
    4    1   14      0.41      0.00
    5    1   14     -8.13      0.00
    6    1   14      0.52      0.00
    7    1   14      6.86      0.00
    8    1   14      5.05      0.00
    9    1   14     -2.90      0.00
   10    1   14     -0.79      0.00
   11    1   14     -2.13      0.00
   12    1   14     -0.05      0.00
   13    1   14      1.31      0.00
    0    2   14     -2.30      0.00
    1    2   14     -3.82      0.00
    2    2   14     -1.02      0.00
    3    2   14      6.99      0.00
    4    2   14     -2.02      0.00
    5    2   14     -1.49      0.00
    6    2   14      0.32      0.00
    7    2   14     -0.27      0.00
    8    2   14     -0.14      0.00
    9    2   14     -3.54      0.00
   10    2   14     -0.04      0.00
   11    2   14      0.34      0.00
   12    2   14      0.66      0.00
   13    2   14     -3.16      0.00
    1    3   14     -7.53      0.00
    2    3   14     -7.52      0.00
    3    3   14      2.70      0.00
    4    3   14      2.98      0.00
    5    3   14     -0.97      0.00
    6    3   14      7.21      0.00
    7    3   14     -5.51      0.00
    8    3   14     -3.44      0.00
    9    3   14     -1.26      0.00
   10    3   14      2.00      0.00
   11    3   14      1.07      0.00
   12    3   14     -1.14      0.00
   13    3   14      2.50      0.00
    0    4   14      0.43      0.00
    1    4   14      9.71      0.00
    2    4   14     -0.63      0.00
    3    4   14     -8.06      0.00
    4    4   14     -2.68      0.00
    5    4   14      3.15      0.00
    6    4   14      0.91      0.00
    7    4   14     -0.29      0.00
    8    4   14      0.37      0.00
    9    4   14     -2.42      0.00
   10    4   14     -3.50      0.00
   11    4   14     -2.63      0.00
   12    4   14      0.50      0.00
   13    4   14     -3.02      0.00
    1    5   14      1.62      0.00
    2    5   14      6.72      0.00
    3    5   14     -2.66      0.00
    4    5   14     -1.58      0.00
    5    5   14      2.77      0.00
    6    5   14     -1.03      0.00
    7    5   14     -6.66      0.00
    8    5   14      3.77      0.00
    9    5   14      0.18      0.00
   10    5   14     -2.00      0.00
   11    5   14      2.75      0.00
   12    5   14     -3.14      0.00
   13    5   14      0.22      0.00
    0    6   14     -2.60      0.00
    1    6   14      1.17      0.00
    2    6   14     -0.29      0.00
    3    6   14      8.48      0.00
    4    6   14      3.18      0.00
    5    6   14     -0.46      0.00
    6    6   14     -1.79      0.00
    7    6   14     -3.77      0.00
    8    6   14     -1.54      0.00
    9    6   14      3.01      0.00
   10    6   14      0.56      0.00
   11    6   14     -3.80      0.00
   12    6   14     -0.51      0.00
   13    6   14     -1.71      0.00
    1    7   14      1.78      0.00
    2    7   14     -0.88      0.00
    3    7   14      0.26      0.00
    4    7   14      3.70      0.00
    5    7   14     -4.78      0.00
    6    7   14     -0.29      0.00
    7    7   14      2.60      0.00
    8    7   14     -2.04      0.00
    9    7   14     -1.31      0.00
   10    7   14      0.36      0.00
   11    7   14     -1.33      0.00
   12    7   14      1.74      0.00
   13    7   14      2.77      0.00
    0    8   14     -0.72      0.00
    1    8   14      3.25      0.00
    2    8   14      2.40      0.00
    3    8   14      2.01      0.00
    4    8   14      0.50      0.00
    5    8   14     -2.74      0.00
    6    8   14      0.88      0.00
    7    8   14      5.00      0.00
    8    8   14     -0.14      0.00
    9    8   14     -0.81      0.00
   10    8   14      0.12      0.00
   11    8   14     -1.69      0.00
   12    8   14      0.03      0.00
   13    8   14     -0.29      0.00
    1    9   14     -2.18      0.00
    2    9   14     -0.87      0.00
    3    9   14      0.19      0.00
    4    9   14      0.50      0.00
    5    9   14     -1.30      0.00
    6    9   14     -1.71      0.00
    7    9   14      0.79      0.00
    8    9   14      2.02      0.00
    9    9   14     -0.53      0.00
   10    9   14     -0.12      0.00
   11    9   14      0.86      0.00
   12    9   14     -0.45      0.00
   13    9   14     -2.95      0.00
    0   10   14      5.10      0.00
    1   10   14     -0.93      0.00
    2   10   14      2.14      0.00
    3   10   14     -1.74      0.00
    4   10   14     -1.22      0.00
    5   10   14      4.75      0.00
    6   10   14      1.42      0.00
    7   10   14     -1.91      0.00
    8   10   14      1.34      0.00
    9   10   14      0.58      0.00
   10   10   14      0.67      0.00
   11   10   14      4.63      0.00
   12   10   14      1.23      0.00
   13   10   14     -3.59      0.00
    1   11   14      4.56      0.00
    2   11   14      0.88      0.00
    3   11   14     -0.47      0.00
    4   11   14     -5.76      0.00
    5   11   14      3.32      0.00
    6   11   14      1.71      0.00
    7   11   14     -2.42      0.00
    8   11   14     -0.57      0.00
    9   11   14      0.31      0.00
   10   11   14      0.61      0.00
   11   11   14      0.52      0.00
   12   11   14      2.62      0.00
   13   11   14     -0.19      0.00
    0   12   14     -1.19      0.00
    1   12   14     -0.05      0.00
    2   12   14     -0.11      0.00
    3   12   14     -1.58      0.00
    4   12   14      3.99      0.00
    5   12   14     -3.10      0.00
    6   12   14      1.12      0.00
    7   12   14      2.84      0.00
    8   12   14      1.06      0.00
    9   12   14      1.09      0.00
   10   12   14      0.70      0.00
   11   12   14     -0.47      0.00
   12   12   14     -1.17      0.00
   13   12   14      1.83      0.00
    1   13   14     -2.14      0.00
    2   13   14     -2.12      0.00
    3   13   14      1.49      0.00
    4   13   14      0.13      0.00
    5   13   14      3.87      0.00
    6   13   14     -2.63      0.00
    7   13   14      1.33      0.00
    8   13   14      0.02      0.00
    9   13   14      1.07      0.00
   10   13   14      4.09      0.00
   11   13   14     -0.74      0.00
   12   13   14     -2.64      0.00
   13   13   14      2.63      0.00
    0   14   14      0.56      0.00
    1   14   14      0.39      0.00
    2   14   14     -2.81      0.00
    3   14   14     -1.08      0.00
    4   14   14      1.72      0.00
    5   14   14     -0.91      0.00
    6   14   14      0.37      0.00
    7   14   14     -1.98      0.00
    8   14   14     -0.74      0.00
    9   14   14      2.27      0.00
   10   14   14      0.69      0.00
   11   14   14      1.10      0.00
   12   14   14     -0.82      0.00
   13   14   14      0.01      0.00
    1    0   15      8.30      0.00
    3    0   15     -7.03      0.00
    5    0   15      1.26      0.00
    7    0   15     -0.14      0.00
    9    0   15     -4.87      0.00
   11    0   15      2.43      0.00
   13    0   15     -1.73      0.00
    0    1   15     -2.21      0.00
    1    1   15      3.59      0.00
    2    1   15      0.45      0.00
    3    1   15     -0.87      0.00
    4    1   15     -2.89      0.00
    5    1   15      1.99      0.00
    6    1   15      3.22      0.00
    7    1   15      0.19      0.00
    8    1   15      0.17      0.00
    9    1   15     -0.03      0.00
   10    1   15      0.82      0.00
   11    1   15     -2.38      0.00
   12    1   15     -1.69      0.00
   13    1   15      2.34      0.00
   14    1   15      0.31      0.00
    1    2   15     -5.27      0.00
    2    2   15      4.31      0.00
    3    2   15      5.08      0.00
    4    2   15      1.54      0.00
    5    2   15     -4.13      0.00
    6    2   15     -1.75      0.00
    7    2   15     -4.12      0.00
    8    2   15      4.65      0.00
    9    2   15      2.77      0.00
   10    2   15     -1.88      0.00
   11    2   15     -0.93      0.00
   12    2   15      0.18      0.00
   13    2   15      1.37      0.00
   14    2   15     -2.49      0.00
    0    3   15     -2.26      0.00
    1    3   15     -2.62      0.00
    2    3   15     -5.64      0.00
    3    3   15      7.27      0.00
    4    3   15      3.42      0.00
    5    3   15     -0.61      0.00
    6    3   15     -1.64      0.00
    7    3   15     -0.57      0.00
    8    3   15      1.24      0.00
    9    3   15     -1.21      0.00
   10    3   15      1.99      0.00
   11    3   15      4.97      0.00
   12    3   15      1.60      0.00
   13    3   15     -2.58      0.00
   14    3   15      3.64      0.00
    1    4   15      2.27      0.00
    2    4   15     -4.63      0.00
    3    4   15     -4.03      0.00
    4    4   15      3.29      0.00
    5    4   15     -2.29      0.00
    6    4   15      4.95      0.00
    7    4   15      0.73      0.00
    8    4   15     -2.91      0.00
    9    4   15     -0.41      0.00
   10    4   15      2.14      0.00
   11    4   15      1.59      0.00
   12    4   15     -2.32      0.00
   13    4   15      0.42      0.00
   14    4   15      0.45      0.00
    0    5   15     -6.26      0.00
    1    5   15      4.67      0.00
    2    5   15     -1.12      0.00
    3    5   15     -3.78      0.00
    4    5   15     -4.80      0.00
    5    5   15      0.22      0.00
    6    5   15      1.92      0.00
    7    5   15      2.39      0.00
    8    5   15      0.30      0.00
    9    5   15      0.48      0.00
   10    5   15      0.82      0.00
   11    5   15     -1.51      0.00
   12    5   15      5.58      0.00
   13    5   15      1.04      0.00
   14    5   15     -2.74      0.00
    1    6   15     -1.90      0.00
    2    6   15      4.55      0.00
    3    6   15     -1.44      0.00
    4    6   15     -0.97      0.00
    5    6   15     -0.18      0.00
    6    6   15      1.25      0.00
    7    6   15     -0.03      0.00
    8    6   15      2.08      0.00
    9    6   15     -0.70      0.00
   10    6   15     -1.58      0.00
   11    6   15      3.19      0.00
   12    6   15     -2.19      0.00
   13    6   15      2.20      0.00
   14    6   15     -0.55      0.00
    0    7   15     -4.24      0.00
    1    7   15     -0.85      0.00
    2    7   15     -3.60      0.00
    3    7   15      1.50      0.00
    4    7   15      0.70      0.00
    5    7   15      0.11      0.00
    6    7   15     -0.91      0.00
    7    7   15     -2.55      0.00
    8    7   15     -1.30      0.00
    9    7   15      3.65      0.00
   10    7   15      1.11      0.00
   11    7   15     -0.47      0.00
   12    7   15     -1.30      0.00
   13    7   15      1.84      0.00
   14    7   15      5.49      0.00
    1    8   15     -1.01      0.00
    2    8   15     -0.75      0.00
    3    8   15      0.94      0.00
    4    8   15      1.52      0.00
    5    8   15      1.09      0.00
    6    8   15      1.43      0.00
    7    8   15     -1.99      0.00
    8    8   15      1.26      0.00
    9    8   15      4.13      0.00
   10    8   15      0.08      0.00
   11    8   15     -1.72      0.00
   12    8   15     -0.34      0.00
   13    8   15     -1.11      0.00
   14    8   15      1.53      0.00
    0    9   15      0.70      0.00
    1    9   15     -0.41      0.00
    2    9   15     -2.58      0.00
    3    9   15     -2.50      0.00
    4    9   15      1.03      0.00
    5    9   15     -0.31      0.00
    6    9   15     -0.90      0.00
    7    9   15      0.41      0.00
    8    9   15     -0.22      0.00
    9    9   15     -2.48      0.00
   10    9   15     -1.74      0.00
   11    9   15      1.78      0.00
   12    9   15      0.54      0.00
   13    9   15      1.06      0.00
   14    9   15      0.50      0.00
    1   10   15      0.60      0.00
    2   10   15      0.51      0.00
    3   10   15     -0.17      0.00
    4   10   15      0.77      0.00
    5   10   15      0.59      0.00
    6   10   15      0.68      0.00
    7   10   15      4.78      0.00
    8   10   15      0.54      0.00
    9   10   15     -3.14      0.00
   10   10   15     -1.85      0.00
   11   10   15     -1.35      0.00
   12   10   15      5.04      0.00
   13   10   15      0.34      0.00
   14   10   15     -3.05      0.00
    0   11   15      0.26      0.00
    1   11   15     -0.60      0.00
    2   11   15      3.25      0.00
    3   11   15     -1.34      0.00
    4   11   15     -3.47      0.00
    5   11   15     -2.83      0.00
    6   11   15      0.84      0.00
    7   11   15     -1.17      0.00
    8   11   15      1.18      0.00
    9   11   15     -0.09      0.00
   10   11   15     -3.15      0.00
   11   11   15      0.34      0.00
   12   11   15      0.60      0.00
   13   11   15     -0.54      0.00
   14   11   15      1.06      0.00
    1   12   15      1.09      0.00
    2   12   15     -0.31      0.00
    3   12   15      2.47      0.00
    4   12   15      0.21      0.00
    5   12   15      1.42      0.00
    6   12   15     -2.48      0.00
    7   12   15     -2.02      0.00
    8   12   15     -0.44      0.00
    9   12   15     -1.81      0.00
   10   12   15      2.96      0.00
   11   12   15      0.63      0.00
   12   12   15     -4.60      0.00
   13   12   15     -0.57      0.00
   14   12   15      2.62      0.00
    0   13   15     -4.22      0.00
    1   13   15      0.01      0.00
    2   13   15      0.79      0.00
    3   13   15      2.55      0.00
    4   13   15      3.93      0.00
    5   13   15     -2.96      0.00
    6   13   15      2.18      0.00
    7   13   15     -1.75      0.00
    8   13   15     -5.30      0.00
    9   13   15     -0.53      0.00
   10   13   15      0.62      0.00
   11   13   15      0.35      0.00
   12   13   15     -0.25      0.00
   13   13   15      0.18      0.00
    1   14   15     -0.57      0.00
    2   14   15     -1.81      0.00
    3   14   15      0.56      0.00
    4   14   15      0.48      0.00
    5   14   15     -0.17      0.00
    6   14   15     -0.94      0.00
    7   14   15     -0.52      0.00
    8   14   15     -1.09      0.00
    9   14   15      0.61      0.00
   10   14   15     -1.62      0.00
   11   14   15     -1.52      0.00
   12   14   15     -2.01      0.00
    0   15   15      1.82      0.00
    1   15   15      2.17      0.00
    2   15   15     -2.51      0.00
    3   15   15     -1.92      0.00
    4   15   15      2.41      0.00
    5   15   15      3.40      0.00
    6   15   15     -2.30      0.00
    7   15   15      0.11      0.00
    8   15   15      1.22      0.00
    9   15   15     -1.20      0.00
   10   15   15     -0.45      0.00
   11   15   15      0.56      0.00
   12   15   15     -1.45      0.00
    0    0   16     -5.38      0.00
    2    0   16      4.04      0.00
    4    0   16     -5.60      0.00
    6    0   16     -1.17      0.00
    8    0   16      5.02      0.00
   10    0   16     -2.86      0.00
   12    0   16      0.73      0.00
   14    0   16      2.59      0.00
    1    1   16     -1.31      0.00
    2    1   16     -3.61      0.00
    3    1   16     -1.09      0.00
    4    1   16      0.53      0.00
    5    1   16      2.17      0.00
    6    1   16      2.06      0.00
    7    1   16     -2.98      0.00
    8    1   16     -0.19      0.00
    9    1   16     -0.43      0.00
   10    1   16      0.18      0.00
   11    1   16      1.67      0.00
   12    1   16     -0.14      0.00
   13    1   16     -0.18      0.00
   14    1   16     -0.21      0.00
   15    1   16      1.44      0.00
    0    2   16      1.74      0.00
    1    2   16      5.38      0.00
    2    2   16     -2.66      0.00
    3    2   16     -1.98      0.00
    4    2   16      1.28      0.00
    5    2   16     -2.45      0.00
    6    2   16     -2.40      0.00
    7    2   16     -0.05      0.00
    8    2   16     -1.34      0.00
    9    2   16      2.80      0.00
   10    2   16      2.33      0.00
   11    2   16     -3.05      0.00
   12    2   16      0.26      0.00
   13    2   16     -1.90      0.00
   14    2   16      0.80      0.00
   15    2   16      2.38      0.00
    1    3   16      3.83      0.00
    2    3   16      4.60      0.00
    3    3   16     -1.45      0.00
    4    3   16     -0.48      0.00
    5    3   16     -2.27      0.00
    6    3   16     -0.28      0.00
    7    3   16      0.87      0.00
    8    3   16      1.97      0.00
    9    3   16      0.54      0.00
   10    3   16     -2.46      0.00
   11    3   16     -0.81      0.00
   12    3   16     -1.17      0.00
   13    3   16      4.75      0.00
   14    3   16      0.58      0.00
   15    3   16     -3.78      0.00
    0    4   16     -0.36      0.00
    1    4   16     -2.08      0.00
    2    4   16     -2.52      0.00
    3    4   16      7.68      0.00
    4    4   16      0.64      0.00
    5    4   16     -0.77      0.00
    6    4   16      1.53      0.00
    7    4   16     -0.68      0.00
    8    4   16     -3.94      0.00
    9    4   16     -1.02      0.00
   10    4   16      2.01      0.00
   11    4   16     -0.98      0.00
   12    4   16      0.39      0.00
   13    4   16      0.40      0.00
   14    4   16     -3.31      0.00
   15    4   16     -5.44      0.00
    1    5   16     -3.23      0.00
    2    5   16     -2.66      0.00
    3    5   16      0.18      0.00
    4    5   16      4.15      0.00
    5    5   16     -1.65      0.00
    6    5   16      0.38      0.00
    7    5   16      0.58      0.00
    8    5   16     -2.64      0.00
    9    5   16      0.87      0.00
   10    5   16     -1.15      0.00
   11    5   16      2.66      0.00
   12    5   16      0.24      0.00
   13    5   16     -3.46      0.00
   14    5   16     -0.01      0.00
   15    5   16      5.06      0.00
    0    6   16     -1.34      0.00
    1    6   16      5.99      0.00
    2    6   16      0.30      0.00
    3    6   16     -4.05      0.00
    4    6   16     -2.71      0.00
    5    6   16      1.72      0.00
    6    6   16      0.48      0.00
    7    6   16      1.84      0.00
    8    6   16      2.83      0.00
    9    6   16     -1.45      0.00
   10    6   16     -4.79      0.00
   11    6   16      0.77      0.00
   12    6   16     -0.61      0.00
   13    6   16     -4.53      0.00
   14    6   16     -2.50      0.00
   15    6   16      4.06      0.00
    1    7   16     -0.20      0.00
    2    7   16      3.14      0.00
    3    7   16     -2.32      0.00
    4    7   16     -3.00      0.00
    5    7   16      0.03      0.00
    6    7   16     -0.07      0.00
    7    7   16     -1.55      0.00
    8    7   16     -0.78      0.00
    9    7   16      0.04      0.00
   10    7   16     -0.98      0.00
   11    7   16      0.06      0.00
   12    7   16     -3.65      0.00
   13    7   16      2.09      0.00
   14    7   16      0.54      0.00
   15    7   16     -1.57      0.00
    0    8   16     -1.66      0.00
    1    8   16      0.16      0.00
    2    8   16      0.60      0.00
    3    8   16      2.20      0.00
    4    8   16      1.66      0.00
    5    8   16      0.44      0.00
    6    8   16     -1.62      0.00
    7    8   16     -0.10      0.00
    8    8   16     -0.04      0.00
    9    8   16      1.05      0.00
   10    8   16     -0.19      0.00
   11    8   16      0.09      0.00
   12    8   16     -3.49      0.00
   13    8   16     -1.04      0.00
   14    8   16      1.29      0.00
   15    8   16     -1.58      0.00
    1    9   16     -0.18      0.00
    2    9   16      0.12      0.00
    3    9   16      1.41      0.00
    4    9   16     -1.89      0.00
    5    9   16     -2.72      0.00
    6    9   16     -1.58      0.00
    7    9   16     -1.52      0.00
    8    9   16     -0.87      0.00
    9    9   16     -1.13      0.00
   10    9   16     -1.10      0.00
   11    9   16     -1.37      0.00
   12    9   16      2.09      0.00
   13    9   16      0.10      0.00
   14    9   16     -0.79      0.00
   15    9   16     -0.62      0.00
    0   10   16      1.86      0.00
    1   10   16      1.83      0.00
    2   10   16     -2.02      0.00
    3   10   16     -1.06      0.00
    4   10   16      2.39      0.00
    5   10   16     -0.27      0.00
    6   10   16      4.29      0.00
    7   10   16     -1.14      0.00
    8   10   16     -1.73      0.00
    9   10   16      2.02      0.00
   10   10   16      0.07      0.00
   11   10   16     -0.74      0.00
   12   10   16     -1.63      0.00
   13   10   16      2.89      0.00
   14   10   16     -1.91      0.00
   15   10   16     -4.18      0.00
    1   11   16      0.75      0.00
    2   11   16     -1.24      0.00
    3   11   16     -4.34      0.00
    4   11   16      0.93      0.00
    5   11   16      1.34      0.00
    6   11   16     -1.35      0.00
    7   11   16      0.55      0.00
    8   11   16     -1.03      0.00
    9   11   16     -0.94      0.00
   10   11   16      3.77      0.00
   11   11   16     -0.06      0.00
   12   11   16     -0.68      0.00
   13   11   16     -1.97      0.00
   14   11   16     -0.24      0.00
   15   11   16      0.51      0.00
    0   12   16     -3.71      0.00
    1   12   16      0.14      0.00
    2   12   16      0.34      0.00
    3   12   16      0.51      0.00
    4   12   16      1.49      0.00
    5   12   16     -2.85      0.00
    6   12   16      0.92      0.00
    7   12   16      0.46      0.00
    8   12   16      3.08      0.00
    9   12   16      2.03      0.00
   10   12   16      0.40      0.00
   11   12   16      1.90      0.00
   12   12   16     -0.51      0.00
   13   12   16     -2.96      0.00
   14   12   16     -0.64      0.00
    1   13   16     -5.38      0.00
    2   13   16     -1.57      0.00
    3   13   16      2.07      0.00
    4   13   16      2.39      0.00
    5   13   16     -1.84      0.00
    6   13   16     -1.30      0.00
    7   13   16     -0.93      0.00
    8   13   16      3.43      0.00
    9   13   16      2.09      0.00
   10   13   16     -1.14      0.00
   11   13   16      1.31      0.00
   12   13   16      1.83      0.00
    0   14   16     -3.05      0.00
    1   14   16      0.24      0.00
    2   14   16      0.77      0.00
    3   14   16     -0.83      0.00
    4   14   16     -3.53      0.00
    5   14   16      0.72      0.00
    6   14   16      0.71      0.00
    7   14   16      0.60      0.00
    8   14   16      2.91      0.00
    9   14   16      0.27      0.00
   10   14   16     -0.86      0.00
   11   14   16      0.60      0.00
   12   14   16      1.22      0.00
    1   15   16      5.35      0.00
    2   15   16      3.49      0.00
    3   15   16     -1.70      0.00
    4   15   16     -3.22      0.00
    5   15   16     -2.34      0.00
    6   15   16      2.69      0.00
    7   15   16      0.18      0.00
    8   15   16     -1.12      0.00
    9   15   16      1.46      0.00
   10   15   16      1.77      0.00
   11   15   16      1.51      0.00
    0   16   16      0.23      0.00
    1   16   16      0.42      0.00
    2   16   16     -2.37      0.00
    3   16   16      1.07      0.00
    4   16   16      0.42      0.00
    5   16   16     -1.50      0.00
    6   16   16     -0.34      0.00
    7   16   16      2.60      0.00
    8   16   16     -3.35      0.00
    9   16   16      0.33      0.00
   10   16   16      1.81      0.00
    1    0   17     -0.44      0.00
    3    0   17      6.16      0.00
    5    0   17     -0.78      0.00
    7    0   17     -0.93      0.00
    9    0   17      1.93      0.00
   11    0   17      0.26      0.00
   13    0   17     -0.73      0.00
   15    0   17      1.75      0.00
    0    1   17      0.70      0.00
    1    1   17     -2.14      0.00
    2    1   17      0.11      0.00
    3    1   17      1.34      0.00
    4    1   17     -2.89      0.00
    5    1   17      2.72      0.00
    6    1   17      4.08      0.00
    7    1   17      0.71      0.00
    8    1   17     -1.94      0.00
    9    1   17     -1.36      0.00
   10    1   17     -2.10      0.00
   11    1   17     -0.86      0.00
   12    1   17      3.78      0.00
   13    1   17     -3.86      0.00
   14    1   17      0.00      0.00
   15    1   17     -1.82      0.00
   16    1   17     -0.44      0.00
    1    2   17      3.81      0.00
    2    2   17     -4.39      0.00
    3    2   17     -0.52      0.00
    4    2   17     -0.76      0.00
    5    2   17      0.68      0.00
    6    2   17      2.86      0.00
    7    2   17      0.42      0.00
    8    2   17     -3.59      0.00
    9    2   17      0.47      0.00
   10    2   17      2.63      0.00
   11    2   17      0.51      0.00
   12    2   17     -4.36      0.00
   13    2   17     -0.13      0.00
   14    2   17      0.76      0.00
   15    2   17      0.14      0.00
   16    2   17     -0.40      0.00
    0    3   17      0.51      0.00
    1    3   17      2.90      0.00
    2    3   17     -0.34      0.00
    3    3   17     -3.51      0.00
    4    3   17      0.15      0.00
    5    3   17     -0.01      0.00
    6    3   17     -0.64      0.00
    7    3   17      1.47      0.00
    8    3   17     -0.12      0.00
    9    3   17      1.44      0.00
   10    3   17      0.53      0.00
   11    3   17     -3.71      0.00
   12    3   17     -0.58      0.00
   13    3   17      1.04      0.00
   14    3   17      3.23      0.00
   15    3   17      0.68      0.00
   16    3   17     -1.89      0.00
    1    4   17     -2.85      0.00
    2    4   17      4.28      0.00
    3    4   17     -0.49      0.00
    4    4   17     -1.42      0.00
    5    4   17      1.68      0.00
    6    4   17     -4.10      0.00
    7    4   17      0.78      0.00
    8    4   17      3.20      0.00
    9    4   17     -0.49      0.00
   10    4   17     -7.00      0.00
   11    4   17      2.82      0.00
   12    4   17      2.97      0.00
   13    4   17     -0.01      0.00
   14    4   17     -3.11      0.00
   15    4   17     -3.11      0.00
   16    4   17      0.33      0.00
    0    5   17     -1.04      0.00
    1    5   17     -1.44      0.00
    2    5   17     -0.26      0.00
    3    5   17      3.04      0.00
    4    5   17      3.00      0.00
    5    5   17     -0.36      0.00
    6    5   17     -2.29      0.00
    7    5   17     -0.70      0.00
    8    5   17     -0.76      0.00
    9    5   17      0.68      0.00
   10    5   17      0.34      0.00
   11    5   17      2.68      0.00
   12    5   17     -0.59      0.00
   13    5   17      1.07      0.00
   14    5   17      2.90      0.00
   15    5   17      0.73      0.00
   16    5   17      2.46      0.00
    1    6   17      1.71      0.00
    2    6   17     -2.95      0.00
    3    6   17      0.08      0.00
    4    6   17      3.44      0.00
    5    6   17      0.01      0.00
    6    6   17      0.29      0.00
    7    6   17      1.28      0.00
    8    6   17     -4.93      0.00
    9    6   17      3.97      0.00
   10    6   17      4.02      0.00
   11    6   17     -1.29      0.00
   12    6   17     -2.75      0.00
   13    6   17      2.47      0.00
   14    6   17     -0.03      0.00
   15    6   17     -1.83      0.00
   16    6   17     -1.95      0.00
    0    7   17     -0.08      0.00
    1    7   17     -0.04      0.00
    2    7   17      0.40      0.00
    3    7   17      1.27      0.00
    4    7   17     -1.50      0.00
    5    7   17     -1.91      0.00
    6    7   17      1.35      0.00
    7    7   17      2.95      0.00
    8    7   17     -1.46      0.00
    9    7   17     -0.10      0.00
   10    7   17     -1.26      0.00
   11    7   17      1.48      0.00
   12    7   17      4.42      0.00
   13    7   17      4.20      0.00
   14    7   17     -3.86      0.00
   15    7   17      2.06      0.00
   16    7   17      0.14      0.00
    1    8   17     -3.22      0.00
    2    8   17      0.55      0.00
    3    8   17      1.49      0.00
    4    8   17      0.51      0.00
    5    8   17      1.67      0.00
    6    8   17      0.74      0.00
    7    8   17      3.17      0.00
    8    8   17      2.20      0.00
    9    8   17      0.67      0.00
   10    8   17     -0.55      0.00
   11    8   17      1.78      0.00
   12    8   17      2.12      0.00
   13    8   17     -1.60      0.00
   14    8   17     -1.21      0.00
   15    8   17      3.17      0.00
   16    8   17      0.38      0.00
    0    9   17     -0.61      0.00
    1    9   17      1.48      0.00
    2    9   17     -0.51      0.00
    3    9   17     -1.06      0.00
    4    9   17     -0.43      0.00
    5    9   17      0.37      0.00
    6    9   17     -1.10      0.00
    7    9   17     -5.23      0.00
    8    9   17      1.95      0.00
    9    9   17      4.18      0.00
   10    9   17     -0.86      0.00
   11    9   17      4.91      0.00
   12    9   17     -0.84      0.00
   13    9   17     -1.70      0.00
   14    9   17      1.66      0.00
   15    9   17      2.75      0.00
   16    9   17     -1.24      0.00
    1   10   17      2.26      0.00
    2   10   17      6.16      0.00
    3   10   17     -0.11      0.00
    4   10   17     -3.31      0.00
    5   10   17      2.01      0.00
    6   10   17      0.35      0.00
    7   10   17     -0.97      0.00
    8   10   17      3.64      0.00
    9   10   17     -1.01      0.00
   10   10   17      0.71      0.00
   11   10   17      2.53      0.00
   12   10   17      0.17      0.00
   13   10   17     -1.08      0.00
   14   10   17      3.56      0.00
   15   10   17     -1.07      0.00
   16   10   17     -2.19      0.00
    0   11   17     -5.80      0.00
    1   11   17      2.32      0.00
    2   11   17     -0.13      0.00
    3   11   17     -0.76      0.00
    4   11   17      2.87      0.00
    5   11   17     -0.94      0.00
    6   11   17      3.08      0.00
    7   11   17     -0.91      0.00
    8   11   17     -3.54      0.00
    9   11   17     -4.90      0.00
   10   11   17      0.39      0.00
   11   11   17      0.72      0.00
   12   11   17     -3.14      0.00
   13   11   17      4.90      0.00
   14   11   17      2.36      0.00
    1   12   17      0.07      0.00
    2   12   17     -4.36      0.00
    3   12   17     -1.86      0.00
    4   12   17      5.97      0.00
    5   12   17     -1.90      0.00
    6   12   17      4.48      0.00
    7   12   17      2.45      0.00
    8   12   17     -3.85      0.00
    9   12   17     -0.69      0.00
   10   12   17      0.06      0.00
   11   12   17     -5.91      0.00
   12   12   17      0.20      0.00
    0   13   17      3.07      0.00
    1   13   17      4.90      0.00
    2   13   17     -2.12      0.00
    3   13   17     -0.48      0.00
    4   13   17      0.79      0.00
    5   13   17     -3.52      0.00
    6   13   17     -0.63      0.00
    7   13   17      1.06      0.00
    8   13   17      0.55      0.00
    9   13   17     -1.41      0.00
   10   13   17     -1.37      0.00
   11   13   17     -3.21      0.00
    1   14   17     -0.98      0.00
    2   14   17      7.03      0.00
    3   14   17     -1.35      0.00
    4   14   17      1.82      0.00
    5   14   17     -0.37      0.00
    6   14   17     -0.80      0.00
    7   14   17     -2.00      0.00
    8   14   17      0.71      0.00
    9   14   17     -0.86      0.00
   10   14   17     -1.68      0.00
   11   14   17      1.72      0.00
    1   15   17     -1.44      0.00
    2   15   17      0.69      0.00
    3   15   17      5.47      0.00
    4   15   17     -2.14      0.00
    5   15   17      3.50      0.00
    6   15   17     -0.61      0.00
    7   15   17     -5.07      0.00
    8   15   17      0.45      0.00
    9   15   17      1.09      0.00
   10   15   17     -3.43      0.00
    1   16   17     -1.92      0.00
    2   16   17     -3.04      0.00
    3   16   17      0.82      0.00
    4   16   17      4.50      0.00
    5   16   17     -0.10      0.00
    6   16   17      0.05      0.00
    7   16   17     -0.86      0.00
    8   16   17      0.70      0.00
    9   16   17      1.15      0.00
   10   16   17      0.65      0.00
    3   17   17     -0.24      0.00
    4   17   17      0.13      0.00
    5   17   17      0.23      0.00
    6   17   17     -0.26      0.00
    7   17   17      1.58      0.00
    8   17   17     -4.42      0.00
    9   17   17     -0.66      0.00
    0    0   18      2.79      0.00
    2    0   18      0.71      0.00
    4    0   18     -2.08      0.00
    6    0   18      1.61      0.00
    8    0   18     -7.93      0.00
   10    0   18      4.69      0.00
   12    0   18      9.56      0.00
   14    0   18     -2.96      0.00
    1    1   18     -5.40      0.00
    2    1   18     -2.35      0.00
    3    1   18      3.68      0.00
    4    1   18     -3.35      0.00
    5    1   18      1.59      0.00
    6    1   18     -0.31      0.00
    7    1   18     -0.84      0.00
    8    1   18     -1.36      0.00
    9    1   18      3.44      0.00
   10    1   18     -0.89      0.00
   11    1   18     -3.76      0.00
   12    1   18      0.54      0.00
   13    1   18      3.63      0.00
   14    1   18     -0.31      0.00
   15    1   18      0.40      0.00
    0    2   18      3.15      0.00
    1    2   18     -4.93      0.00
    2    2   18     -0.89      0.00
    3    2   18      3.06      0.00
    4    2   18     -0.16      0.00
    5    2   18      1.54      0.00
    6    2   18     -2.53      0.00
    7    2   18     -1.41      0.00
    8    2   18      2.10      0.00
    9    2   18      0.11      0.00
   10    2   18      0.23      0.00
   11    2   18      1.75      0.00
   12    2   18      0.30      0.00
   13    2   18     -1.39      0.00
   14    2   18      7.06      0.00
   15    2   18     -4.36      0.00
    1    3   18      0.68      0.00
    2    3   18     -2.92      0.00
    3    3   18      0.34      0.00
    4    3   18     -1.19      0.00
    5    3   18      3.78      0.00
    6    3   18     -1.82      0.00
    7    3   18      1.11      0.00
    8    3   18      0.18      0.00
    9    3   18      1.92      0.00
   10    3   18      0.21      0.00
   11    3   18      3.74      0.00
   12    3   18     -1.54      0.00
   13    3   18     -4.38      0.00
   14    3   18      2.01      0.00
   15    3   18      6.90      0.00
   16    3   18     -0.21      0.00
    0    4   18     -3.51      0.00
    1    4   18      1.76      0.00
    2    4   18      3.39      0.00
    3    4   18     -7.01      0.00
    4    4   18      0.04      0.00
    5    4   18      0.11      0.00
    6    4   18     -1.96      0.00
    7    4   18      2.65      0.00
    8    4   18      1.99      0.00
    9    4   18      1.26      0.00
   10    4   18     -1.60      0.00
   11    4   18     -0.97      0.00
   12    4   18      0.63      0.00
   13    4   18     -2.89      0.00
   14    4   18     -1.90      0.00
   15    4   18      2.46      0.00
   16    4   18      1.22      0.00
    1    5   18      3.12      0.00
    2    5   18      2.44      0.00
    3    5   18      1.70      0.00
    4    5   18     -2.11      0.00
    5    5   18     -1.00      0.00
    6    5   18     -2.03      0.00
    7    5   18      4.21      0.00
    8    5   18     -1.50      0.00
    9    5   18     -1.87      0.00
   10    5   18     -1.29      0.00
   11    5   18      1.10      0.00
   12    5   18     -0.60      0.00
   13    5   18      8.98      0.00
   14    5   18     -0.37      0.00
   15    5   18     -6.66      0.00
   16    5   18      4.94      0.00
   17    5   18      1.99      0.00
    0    6   18     -1.35      0.00
    1    6   18     -3.71      0.00
    2    6   18      1.74      0.00
    3    6   18      0.80      0.00
    4    6   18      0.91      0.00
    5    6   18     -0.61      0.00
    6    6   18      0.19      0.00
    7    6   18      0.16      0.00
    8    6   18     -3.81      0.00
    9    6   18      2.11      0.00
   10    6   18      0.44      0.00
   11    6   18     -1.97      0.00
   12    6   18     -4.43      0.00
   13    6   18      1.69      0.00
   14    6   18      0.28      0.00
   15    6   18     -4.41      0.00
   16    6   18     -2.28      0.00
   17    6   18      1.91      0.00
    1    7   18      0.68      0.00
    2    7   18     -2.64      0.00
    3    7   18     -1.07      0.00
    4    7   18      0.11      0.00
    5    7   18      0.83      0.00
    6    7   18     -1.71      0.00
    7    7   18     -1.25      0.00
    8    7   18     -3.24      0.00
    9    7   18      3.30      0.00
   10    7   18     -2.58      0.00
   11    7   18     -1.90      0.00
   12    7   18      1.99      0.00
   13    7   18     -5.40      0.00
   14    7   18     -0.53      0.00
   15    7   18      6.54      0.00
   16    7   18     -1.87      0.00
   17    7   18      0.45      0.00
    0    8   18      7.27      0.00
    1    8   18      0.41      0.00
    2    8   18     -5.01      0.00
    3    8   18     -0.09      0.00
    4    8   18      0.65      0.00
    5    8   18     -0.91      0.00
    6    8   18      2.26      0.00
    7    8   18      0.22      0.00
    8    8   18     -0.93      0.00
    9    8   18     -0.64      0.00
   10    8   18     -4.15      0.00
   11    8   18      1.45      0.00
   12    8   18     -2.36      0.00
   13    8   18     -1.17      0.00
   14    8   18     -4.46      0.00
   15    8   18      1.04      0.00
   16    8   18      1.42      0.00
   17    8   18      1.66      0.00
    1    9   18     -2.12      0.00
    2    9   18     -0.22      0.00
    3    9   18     -3.36      0.00
    4    9   18      0.20      0.00
    5    9   18      3.65      0.00
    6    9   18     -3.53      0.00
    7    9   18     -1.02      0.00
    8    9   18     -0.26      0.00
    9    9   18     -3.93      0.00
   10    9   18      0.82      0.00
   11    9   18     -1.34      0.00
   12    9   18     -2.78      0.00
   13    9   18     -0.75      0.00
   14    9   18      0.06      0.00
   15    9   18     -1.35      0.00
   16    9   18     -0.02      0.00
    0   10   18     -5.26      0.00
    1   10   18      1.55      0.00
    2   10   18     -0.33      0.00
    3   10   18      0.59      0.00
    4   10   18      0.91      0.00
    5   10   18     -2.76      0.00
    6   10   18     -0.12      0.00
    7   10   18      0.98      0.00
    8   10   18      4.85      0.00
    9   10   18      0.47      0.00
   10   10   18     -2.64      0.00
   11   10   18      0.27      0.00
   12   10   18     -1.92      0.00
   13   10   18     -0.44      0.00
   14   10   18     -2.04      0.00
    1   11   18     -5.08      0.00
    2   11   18      2.03      0.00
    3   11   18      4.90      0.00
    4   11   18     -1.45      0.00
    5   11   18     -7.34      0.00
    6   11   18      0.90      0.00
    7   11   18     -1.18      0.00
    8   11   18      0.71      0.00
    9   11   18      0.92      0.00
   10   11   18      0.48      0.00
   11   11   18     -2.17      0.00
   12   11   18      0.42      0.00
   13   11   18      0.77      0.00
    0   12   18    -10.16      0.00
    1   12   18      1.42      0.00
    2   12   18      1.82      0.00
    3   12   18     -0.86      0.00
    4   12   18     -2.80      0.00
    5   12   18      0.10      0.00
    6   12   18      4.85      0.00
    7   12   18     -2.07      0.00
    8   12   18      0.46      0.00
    9   12   18      0.51      0.00
   10   12   18      3.97      0.00
   11   12   18      2.41      0.00
    1   13   18      5.86      0.00
    2   13   18      2.49      0.00
    3   13   18     -8.24      0.00
    4   13   18     -0.29      0.00
    5   13   18     -5.23      0.00
    6   13   18      3.22      0.00
    7   13   18      3.04      0.00
    8   13   18     -0.88      0.00
    9   13   18     -1.14      0.00
   10   13   18      0.66      0.00
   11   13   18      2.64      0.00
    0   14   18      3.66      0.00
    1   14   18      0.45      0.00
    2   14   18     -8.40      0.00
    3   14   18     -1.48      0.00
    4   14   18      1.86      0.00
    5   14   18      0.26      0.00
    6   14   18     -0.44      0.00
    7   14   18      0.41      0.00
    8   14   18      2.47      0.00
    9   14   18      1.92      0.00
   10   14   18      2.18      0.00
    3   15   18     -7.39      0.00
    4   15   18      4.89      0.00
    5   15   18      4.99      0.00
    6   15   18     -2.48      0.00
    7   15   18     -6.43      0.00
    8   15   18      0.41      0.00
    9   15   18      2.64      0.00
    3   16   18      1.48      0.00
    4   16   18     -3.70      0.00
    5   16   18      1.85      0.00
    6   16   18      0.00      0.00
    7   16   18      0.81      0.00
    8   16   18      1.03      0.00
    9   16   18      0.54      0.00
    5   17   18     -6.27      0.00
    6   17   18      0.89      0.00
    7   17   18      1.62      0.00
    8   17   18      0.79      0.00
    1    0   19     -1.06      0.00
    3    0   19      5.01      0.00
    5    0   19      1.23      0.00
    7    0   19      2.04      0.00
    9    0   19      0.65      0.00
   11    0   19     -0.20      0.00
   13    0   19      0.25      0.00
    0    1   19      4.20      0.00
    1    1   19     -0.66      0.00
    2    1   19     -2.37      0.00
    3    1   19      0.91      0.00
    4    1   19      4.11      0.00
    5    1   19     -0.19      0.00
    6    1   19     -4.09      0.00
    7    1   19      3.07      0.00
    8    1   19      0.86      0.00
    9    1   19      0.96      0.00
   10    1   19     -0.35      0.00
   11    1   19     -4.18      0.00
   12    1   19     -0.28      0.00
   13    1   19     -5.27      0.00
   14    1   19      3.02      0.00
    1    2   19      1.51      0.00
    2    2   19      0.82      0.00
    3    2   19      1.92      0.00
    4    2   19     -1.34      0.00
    5    2   19      4.15      0.00
    6    2   19     -5.33      0.00
    7    2   19      0.17      0.00
    8    2   19     -0.49      0.00
    9    2   19     -0.67      0.00
   10    2   19     -1.92      0.00
   11    2   19      0.38      0.00
   12    2   19     -0.31      0.00
   13    2   19     -0.31      0.00
   14    2   19     -1.00      0.00
    0    3   19      0.73      0.00
    1    3   19     -2.75      0.00
    2    3   19      3.42      0.00
    3    3   19      1.42      0.00
    4    3   19      0.03      0.00
    5    3   19      1.40      0.00
    6    3   19      1.46      0.00
    7    3   19      0.52      0.00
    8    3   19     -3.79      0.00
    9    3   19     -1.19      0.00
   10    3   19     -0.07      0.00
   11    3   19     -0.99      0.00
   12    3   19      2.80      0.00
   13    3   19     -2.00      0.00
   14    3   19     -0.97      0.00
   15    3   19     -1.05      0.00
    1    4   19      2.79      0.00
    2    4   19     -2.28      0.00
    3    4   19      2.17      0.00
    4    4   19     -3.70      0.00
    5    4   19      0.01      0.00
    6    4   19     -0.78      0.00
    7    4   19      1.74      0.00
    8    4   19     -2.31      0.00
    9    4   19      1.19      0.00
   10    4   19     -0.18      0.00
   11    4   19     -0.82      0.00
   12    4   19     -3.91      0.00
   13    4   19      0.07      0.00
   14    4   19     -2.03      0.00
   15    4   19     -1.48      0.00
    0    5   19      2.27      0.00
    1    5   19      0.94      0.00
    2    5   19      4.92      0.00
    3    5   19     -5.57      0.00
    4    5   19     -0.88      0.00
    5    5   19      0.99      0.00
    6    5   19     -1.43      0.00
    7    5   19      0.49      0.00
    8    5   19      0.66      0.00
    9    5   19      1.18      0.00
   10    5   19      0.03      0.00
   11    5   19      1.58      0.00
   12    5   19      0.13      0.00
   13    5   19      1.84      0.00
   14    5   19      2.49      0.00
   15    5   19     -0.77      0.00
   16    5   19     -0.23      0.00
    1    6   19     -2.64      0.00
    2    6   19      1.01      0.00
    3    6   19      1.18      0.00
    4    6   19     -3.62      0.00
    5    6   19      1.62      0.00
    6    6   19      1.10      0.00
    7    6   19      2.06      0.00
    8    6   19     -0.78      0.00
    9    6   19      2.67      0.00
   10    6   19     -1.61      0.00
   11    6   19      1.04      0.00
   12    6   19      0.18      0.00
   13    6   19     -3.38      0.00
   14    6   19     -1.60      0.00
   15    6   19      2.92      0.00
   16    6   19     -0.24      0.00
    0    7   19      3.56      0.00
    1    7   19     -1.44      0.00
    2    7   19     -0.19      0.00
    3    7   19     -1.90      0.00
    4    7   19      1.15      0.00
    5    7   19      1.33      0.00
    6    7   19      0.35      0.00
    7    7   19     -1.20      0.00
    8    7   19      0.47      0.00
    9    7   19      2.50      0.00
   10    7   19     -1.17      0.00
   11    7   19      6.10      0.00
   12    7   19     -0.43      0.00
   13    7   19      0.16      0.00
   14    7   19      1.97      0.00
   15    7   19      0.10      0.00
   16    7   19     -0.16      0.00
    1    8   19      4.40      0.00
    2    8   19     -0.27      0.00
    3    8   19     -1.07      0.00
    4    8   19      2.93      0.00
    5    8   19      1.61      0.00
    6    8   19     -3.41      0.00
    7    8   19      2.10      0.00
    8    8   19      0.99      0.00
    9    8   19     -0.56      0.00
   10    8   19      2.49      0.00
   11    8   19      1.55      0.00
   12    8   19      2.96      0.00
   13    8   19      4.02      0.00
   14    8   19      1.13      0.00
   15    8   19     -4.00      0.00
   16    8   19     -1.64      0.00
    0    9   19     -2.43      0.00
    1    9   19     -0.69      0.00
    2    9   19     -0.89      0.00
    3    9   19      3.40      0.00
    4    9   19      2.98      0.00
    5    9   19     -2.58      0.00
    6    9   19      2.03      0.00
    7    9   19      0.97      0.00
    8    9   19     -4.07      0.00
    9    9   19     -0.23      0.00
   10    9   19      1.36      0.00
   11    9   19     -1.07      0.00
   12    9   19     -0.59      0.00
   13    9   19      8.00      0.00
   14    9   19     -0.59      0.00
   15    9   19      0.29      0.00
    1   10   19     -1.30      0.00
    2   10   19     -5.23      0.00
    3   10   19     -1.41      0.00
    4   10   19      5.67      0.00
    5   10   19      2.62      0.00
    6   10   19      2.13      0.00
    7   10   19     -0.09      0.00
    8   10   19     -1.42      0.00
    9   10   19      0.72      0.00
   10   10   19      4.69      0.00
   11   10   19     -2.50      0.00
   12   10   19      0.84      0.00
   13   10   19      1.75      0.00
    0   11   19      0.53      0.00
    1   11   19      4.40      0.00
    2   11   19     -1.48      0.00
    3   11   19      4.48      0.00
    4   11   19      1.27      0.00
    5   11   19     -6.62      0.00
    6   11   19     -1.49      0.00
    7   11   19     -2.00      0.00
    8   11   19      3.45      0.00
    9   11   19      0.05      0.00
   10   11   19     -2.65      0.00
   11   11   19      0.60      0.00
    1   12   19     -6.05      0.00
    2   12   19     13.10      0.00
    3   12   19      3.61      0.00
    4   12   19     -2.63      0.00
    5   12   19     -2.70      0.00
    6   12   19      0.61      0.00
    7   12   19     -1.71      0.00
    8   12   19      4.97      0.00
    9   12   19      0.07      0.00
   10   12   19     -4.00      0.00
    0   13   19      0.37      0.00
    1   13   19      4.07      0.00
    2   13   19      1.06      0.00
    3   13   19     -1.70      0.00
    4   13   19     -1.57      0.00
    5   13   19      9.22      0.00
    6   13   19      2.28      0.00
    7   13   19     -9.30      0.00
    8   13   19      0.62      0.00
    9   13   19     -5.06      0.00
   10   13   19     -1.62      0.00
    4   14   19      6.54      0.00
    5   14   19     -0.46      0.00
    6   14   19      5.96      0.00
    7   14   19      1.36      0.00
    8   14   19     -3.69      0.00
    9   14   19     -0.72      0.00
    4   15   19      0.65      0.00
    5   15   19     -6.52      0.00
    6   15   19     -0.15      0.00
    7   15   19      5.61      0.00
    8   15   19     -3.46      0.00
    5   16   19     -2.61      0.00
    6   16   19     -1.76      0.00
    7   16   19      1.26      0.00
    8   16   19      1.95      0.00
    0    0   20      2.00      0.00
    2    0   20     -2.84      0.00
    4    0   20      1.93      0.00
    6    0   20     -5.64      0.00
    8    0   20      0.07      0.00
   10    0   20      1.52      0.00
   12    0   20      0.77      0.00
    1    1   20     -0.19      0.00
    2    1   20     -2.44      0.00
    3    1   20      3.13      0.00
    4    1   20     -1.29      0.00
    5    1   20      1.57      0.00
    6    1   20     -3.45      0.00
    7    1   20     -3.25      0.00
    8    1   20      0.90      0.00
    9    1   20      2.19      0.00
   10    1   20      1.78      0.00
   11    1   20      4.86      0.00
   12    1   20     -1.13      0.00
    0    2   20     -1.74      0.00
    1    2   20      0.07      0.00
    2    2   20      1.72      0.00
    3    2   20     -1.06      0.00
    4    2   20     -1.30      0.00
    5    2   20     -2.03      0.00
    6    2   20     -0.95      0.00
    7    2   20      2.69      0.00
    8    2   20     -3.15      0.00
    9    2   20      0.78      0.00
   10    2   20      1.54      0.00
   11    2   20     -0.21      0.00
   12    2   20      6.21      0.00
   13    2   20     -1.96      0.00
    1    3   20      3.16      0.00
    2    3   20      0.02      0.00
    3    3   20      1.17      0.00
    4    3   20     -2.99      0.00
    5    3   20      1.27      0.00
    6    3   20      0.38      0.00
    7    3   20      4.39      0.00
    8    3   20     -0.86      0.00
    9    3   20     -1.81      0.00
   10    3   20     -1.95      0.00
   11    3   20      2.72      0.00
   12    3   20      4.64      0.00
   13    3   20      4.64      0.00
   14    3   20     -1.15      0.00
    0    4   20      3.37      0.00
    1    4   20     -2.35      0.00
    2    4   20      0.77      0.00
    3    4   20     -1.42      0.00
    4    4   20      0.15      0.00
    5    4   20      0.91      0.00
    6    4   20     -0.28      0.00
    7    4   20      1.20      0.00
    8    4   20      1.18      0.00
    9    4   20     -0.03      0.00
   10    4   20     -2.87      0.00
   11    4   20     -1.39      0.00
   12    4   20      0.29      0.00
   13    4   20     -0.77      0.00
   14    4   20      3.88      0.00
    1    5   20     -2.77      0.00
    2    5   20     -1.75      0.00
    3    5   20     -0.76      0.00
    4    5   20     -1.15      0.00
    5    5   20      2.55      0.00
    6    5   20      0.69      0.00
    7    5   20      1.19      0.00
    8    5   20     -2.44      0.00
    9    5   20      4.15      0.00
   10    5   20      1.31      0.00
   11    5   20     -1.74      0.00
   12    5   20     -1.82      0.00
   13    5   20     -1.70      0.00
   14    5   20      2.61      0.00
    0    6   20      4.64      0.00
    1    6   20     -3.07      0.00
    2    6   20      1.21      0.00
    3    6   20      0.20      0.00
    4    6   20      1.14      0.00
    5    6   20     -0.36      0.00
    6    6   20      1.16      0.00
    7    6   20      0.77      0.00
    8    6   20     -3.66      0.00
    9    6   20     -2.16      0.00
   10    6   20      1.28      0.00
   11    6   20      1.43      0.00
   12    6   20     -4.95      0.00
   13    6   20     -1.74      0.00
   14    6   20     -0.41      0.00
   15    6   20     -0.93      0.00
    1    7   20     -6.11      0.00
    2    7   20      0.55      0.00
    3    7   20      5.79      0.00
    4    7   20      0.89      0.00
    5    7   20     -1.36      0.00
    6    7   20     -3.44      0.00
    7    7   20     -0.50      0.00
    8    7   20      0.30      0.00
    9    7   20     -3.50      0.00
   10    7   20     -0.73      0.00
   11    7   20      0.03      0.00
   12    7   20     -2.21      0.00
   13    7   20      4.59      0.00
   14    7   20     -0.19      0.00
   15    7   20     -5.66      0.00
    0    8   20     -4.25      0.00
    1    8   20      0.03      0.00
    2    8   20      4.94      0.00
    3    8   20     -1.61      0.00
    4    8   20     -1.28      0.00
    5    8   20      0.17      0.00
    6    8   20      0.37      0.00
    7    8   20     -2.77      0.00
    8    8   20      1.02      0.00
    9    8   20      4.59      0.00
   10    8   20     -5.35      0.00
   11    8   20     -1.31      0.00
   12    8   20     -0.23      0.00
   13    8   20     -0.69      0.00
   14    8   20     -2.03      0.00
   15    8   20      0.34      0.00
    1    9   20     13.15      0.00
    2    9   20      1.14      0.00
    3    9   20     -7.57      0.00
    4    9   20     -3.26      0.00
    5    9   20     -1.32      0.00
    6    9   20      1.90      0.00
    7    9   20     -0.11      0.00
    8    9   20     -1.29      0.00
    9    9   20     -0.24      0.00
   10    9   20     -0.81      0.00
   11    9   20     -3.05      0.00
   12    9   20      0.59      0.00
   13    9   20     -4.93      0.00
    0   10   20     -3.24      0.00
    1   10   20      1.51      0.00
    2   10   20     -1.74      0.00
    3   10   20     -2.18      0.00
    4   10   20     -0.68      0.00
    5   10   20     -0.44      0.00
    6   10   20      1.89      0.00
    7   10   20      0.54      0.00
    8   10   20      0.60      0.00
    9   10   20     -0.12      0.00
   10   10   20      2.26      0.00
   11   10   20      0.71      0.00
    1   11   20     -7.62      0.00
    2   11   20     -2.76      0.00
    3   11   20     -3.10      0.00
    4   11   20      2.60      0.00
    5   11   20      0.49      0.00
    6   11   20     -0.99      0.00
    7   11   20     -1.70      0.00
    8   11   20      1.21      0.00
    9   11   20     -1.68      0.00
   10   11   20     -0.94      0.00
    1   12   20     -0.64      0.00
    2   12   20    -12.73      0.00
    3   12   20      0.56      0.00
    6   12   20      0.45      0.00
    7   12   20      1.18      0.00
    8   12   20      5.94      0.00
    9   12   20     -1.26      0.00
    7   13   20     -3.60      0.00
    8   13   20      0.08      0.00
    9   13   20      1.71      0.00
    6   14   20      3.13      0.00
    7   14   20     -1.33      0.00
    8   14   20      2.09      0.00
    6   15   20      3.93      0.00
    7   15   20      4.35      0.00
    8   15   20     -0.14      0.00
    1    0   21      2.85      0.00
    3    0   21      2.53      0.00
    5    0   21      0.54      0.00
    7    0   21     -1.21      0.00
    9    0   21      0.25      0.00
   11    0   21     -3.27      0.00
    0    1   21     -0.36      0.00
    1    1   21      0.72      0.00
    2    1   21     -1.53      0.00
    3    1   21      0.23      0.00
    4    1   21      1.58      0.00
    5    1   21      2.47      0.00
    6    1   21     -1.45      0.00
    7    1   21      2.67      0.00
    8    1   21      0.06      0.00
    9    1   21      1.81      0.00
   10    1   21      1.12      0.00
   11    1   21     -3.79      0.00
    1    2   21      0.45      0.00
    2    2   21     -1.22      0.00
    3    2   21     -1.32      0.00
    4    2   21     -3.21      0.00
    5    2   21      1.30      0.00
    6    2   21      1.13      0.00
    7    2   21      1.85      0.00
    8    2   21      2.76      0.00
    9    2   21     -2.23      0.00
   10    2   21     -5.95      0.00
   11    2   21     -0.19      0.00
   12    2   21      0.49      0.00
    0    3   21      0.73      0.00
    1    3   21      0.98      0.00
    2    3   21     -0.08      0.00
    3    3   21     -2.79      0.00
    4    3   21     -2.26      0.00
    5    3   21      1.41      0.00
    6    3   21      0.09      0.00
    7    3   21      1.17      0.00
    8    3   21      0.15      0.00
    9    3   21     -0.47      0.00
   10    3   21     -0.97      0.00
   11    3   21      1.95      0.00
   12    3   21      2.16      0.00
    1    4   21     -0.68      0.00
    2    4   21     -1.10      0.00
    3    4   21     -0.88      0.00
    4    4   21      4.00      0.00
    5    4   21      0.80      0.00
    6    4   21     -1.03      0.00
    7    4   21     -1.11      0.00
    8    4   21     -6.49      0.00
    9    4   21      1.47      0.00
   10    4   21      4.71      0.00
   11    4   21     -1.48      0.00
   12    4   21     -4.13      0.00
   13    4   21     -0.83      0.00
    0    5   21      1.20      0.00
    1    5   21     -5.28      0.00
    2    5   21     -2.17      0.00
    3    5   21      2.55      0.00
    4    5   21      3.01      0.00
    5    5   21     -1.97      0.00
    6    5   21     -1.14      0.00
    7    5   21      0.45      0.00
    8    5   21     -0.70      0.00
    9    5   21      1.29      0.00
   10    5   21      0.81      0.00
   11    5   21      0.53      0.00
   12    5   21      1.07      0.00
   13    5   21      0.11      0.00
    1    6   21     -4.70      0.00
    2    6   21      2.02      0.00
    3    6   21      3.40      0.00
    4    6   21      1.63      0.00
    5    6   21     -1.89      0.00
    6    6   21     -2.42      0.00
    7    6   21     -0.63      0.00
    8    6   21      4.09      0.00
    9    6   21     -0.26      0.00
   10    6   21     -3.17      0.00
   11    6   21      2.08      0.00
   12    6   21      1.43      0.00
   13    6   21      1.46      0.00
   14    6   21     -0.69      0.00
    0    7   21      0.06      0.00
    1    7   21     -3.13      0.00
    2    7   21      2.09      0.00
    3    7   21      0.93      0.00
    4    7   21     -0.08      0.00
    5    7   21     -3.48      0.00
    6    7   21     -1.21      0.00
    7    7   21      1.07      0.00
    8    7   21     -0.31      0.00
    9    7   21      3.15      0.00
   10    7   21      1.06      0.00
   11    7   21     -0.02      0.00
   12    7   21      0.22      0.00
   13    7   21      1.96      0.00
   14    7   21      1.68      0.00
    1    8   21      4.32      0.00
    2    8   21      1.61      0.00
    3    8   21     -3.15      0.00
    4    8   21     -0.71      0.00
    5    8   21      0.55      0.00
    6    8   21      2.92      0.00
    7    8   21      0.91      0.00
    8    8   21      1.50      0.00
    9    8   21     -0.08      0.00
   10    8   21      2.24      0.00
   11    8   21      0.63      0.00
   12    8   21     -0.04      0.00
   13    8   21      0.19      0.00
    0    9   21     -1.64      0.00
    1    9   21      2.87      0.00
    2    9   21      3.57      0.00
    3    9   21     -4.16      0.00
    4    9   21     -3.10      0.00
    5    9   21      2.78      0.00
    6    9   21      2.53      0.00
    7    9   21     -0.63      0.00
    8    9   21      0.53      0.00
    9    9   21     -2.27      0.00
   10    9   21     -3.44      0.00
   11    9   21      3.59      0.00
    1   10   21     -2.40      0.00
    2   10   21      7.77      0.00
    3   10   21      4.78      0.00
    4   10   21     -3.01      0.00
    5   10   21     -3.45      0.00
    6   10   21      4.14      0.00
    7   10   21      0.18      0.00
    8   10   21     -0.25      0.00
    9   10   21      0.93      0.00
    6   11   21      0.68      0.00
    7   11   21     -5.86      0.00
    8   11   21     -2.53      0.00
    8   12   21     -0.28      0.00
    0    0   22      0.62      0.00
    2    0   22      0.78      0.00
    4    0   22     -4.01      0.00
    6    0   22     -5.47      0.00
    8    0   22      2.44      0.00
    1    1   22      3.45      0.00
    2    1   22      1.00      0.00
    3    1   22     -0.01      0.00
    4    1   22     -1.45      0.00
    5    1   22     -5.76      0.00
    6    1   22      2.31      0.00
    7    1   22      7.60      0.00
    8    1   22     -0.72      0.00
    9    1   22     -4.31      0.00
   10    1   22      1.89      0.00
    0    2   22     -2.13      0.00
    1    2   22      3.00      0.00
    2    2   22      0.27      0.00
    3    2   22     -1.09      0.00
    4    2   22     -1.05      0.00
    5    2   22      3.93      0.00
    6    2   22      1.08      0.00
    7    2   22     -0.22      0.00
    8    2   22     -5.32      0.00
    9    2   22     -0.60      0.00
   10    2   22      1.64      0.00
    1    3   22     -1.95      0.00
    2    3   22      0.17      0.00
    3    3   22     -4.66      0.00
    4    3   22      4.18      0.00
    5    3   22      2.71      0.00
    6    3   22     -1.95      0.00
    7    3   22     -3.10      0.00
    8    3   22      1.50      0.00
    9    3   22      2.39      0.00
   10    3   22      1.87      0.00
   11    3   22     -0.11      0.00
    0    4   22     -1.05      0.00
    1    4   22      0.56      0.00
    2    4   22      2.39      0.00
    3    4   22      4.95      0.00
    4    4   22      1.32      0.00
    5    4   22     -0.46      0.00
    6    4   22     -1.35      0.00
    7    4   22     -2.12      0.00
    8    4   22     -2.25      0.00
    9    4   22      2.08      0.00
   10    4   22      2.40      0.00
   11    4   22     -0.21      0.00
    1    5   22     -2.76      0.00
    2    5   22      3.04      0.00
    3    5   22      0.84      0.00
    4    5   22      1.20      0.00
    5    5   22     -3.70      0.00
    6    5   22      1.12      0.00
    7    5   22     -4.51      0.00
    8    5   22      1.91      0.00
    9    5   22      2.40      0.00
   10    5   22     -2.31      0.00
   11    5   22      1.91      0.00
   12    5   22      1.21      0.00
    0    6   22     10.41      0.00
    1    6   22      1.73      0.00
    2    6   22     -3.81      0.00
    3    6   22     -1.02      0.00
    4    6   22      3.02      0.00
    5    6   22     -0.37      0.00
    6    6   22     -1.13      0.00
    7    6   22      1.99      0.00
    8    6   22      3.88      0.00
    9    6   22     -0.27      0.00
   10    6   22     -8.43      0.00
   11    6   22     -0.84      0.00
   12    6   22      5.59      0.00
    1    7   22      9.55      0.00
    2    7   22     -0.20      0.00
    3    7   22    -13.45      0.00
    4    7   22      1.15      0.00
    5    7   22     -0.88      0.00
    6    7   22      2.79      0.00
    7    7   22      3.32      0.00
    8    7   22     -0.34      0.00
    9    7   22     -3.14      0.00
   10    7   22     -0.58      0.00
   11    7   22      0.61      0.00
   12    7   22     -1.24      0.00
   13    7   22     -4.78      0.00
    0    8   22     -0.98      0.00
    1    8   22     -1.10      0.00
    2    8   22      2.91      0.00
    3    8   22     -1.57      0.00
    4    8   22     -0.82      0.00
    5    8   22      1.49      0.00
    6    8   22     -0.21      0.00
    7    8   22      2.12      0.00
    8    8   22     -2.54      0.00
    9    8   22     -1.89      0.00
   10    8   22      5.63      0.00
    1    9   22    -24.30      0.00
    2    9   22     -2.62      0.00
    3    9   22     12.22      0.00
    4    9   22      1.46      0.00
    5    9   22     -5.22      0.00
    6    9   22      1.20      0.00
    7    9   22     -3.12      0.00
    8    9   22      0.14      0.00
    7   10   22      0.71      0.00
    8   10   22      2.50      0.00
    1    0   23     -3.47      0.00
    3    0   23     -5.93      0.00
    5    0   23      4.59      0.00
    7    0   23     -0.78      0.00
    0    1   23     -2.12      0.00
    1    1   23     -1.22      0.00
    2    1   23      1.26      0.00
    3    1   23      1.54      0.00
    4    1   23     -6.22      0.00
    5    1   23      3.62      0.00
    6    1   23      3.89      0.00
    7    1   23      1.51      0.00
    8    1   23     -2.67      0.00
    1    2   23     -0.61      0.00
    2    2   23      3.09      0.00
    3    2   23      1.49      0.00
    4    2   23      3.57      0.00
    5    2   23     -5.29      0.00
    6    2   23      1.33      0.00
    7    2   23     -0.46      0.00
    8    2   23     -3.49      0.00
    9    2   23     -0.04      0.00
    0    3   23     -8.60      0.00
    1    3   23      0.98      0.00
    2    3   23     -0.89      0.00
    3    3   23     -0.51      0.00
    4    3   23      0.32      0.00
    5    3   23     -2.76      0.00
    6    3   23     -4.83      0.00
    7    3   23      3.57      0.00
    8    3   23      2.87      0.00
    9    3   23      3.81      0.00
   10    3   23     -0.10      0.00
    1    4   23     -4.44      0.00
    2    4   23      5.56      0.00
    3    4   23     -0.85      0.00
    4    4   23      1.39      0.00
    5    4   23     -3.72      0.00
    6    4   23      2.98      0.00
    7    4   23     -1.68      0.00
    8    4   23      6.28      0.00
    9    4   23     -0.24      0.00
   10    4   23     -6.30      0.00
    0    5   23      1.19      0.00
    1    5   23     -1.50      0.00
    2    5   23     -3.06      0.00
    3    5   23     -0.68      0.00
    4    5   23     -4.45      0.00
    5    5   23      0.96      0.00
    6    5   23      2.83      0.00
    7    5   23     -1.58      0.00
    8    5   23     -2.22      0.00
    9    5   23      0.90      0.00
   10    5   23      0.46      0.00
    1    6   23     10.05      0.00
    2    6   23      2.60      0.00
    3    6   23    -11.57      0.00
    4    6   23      7.70      0.00
    5    6   23      0.85      0.00
    6    6   23      3.36      0.00
    7    6   23     -0.59      0.00
    8    6   23     -2.69      0.00
    9    6   23     -2.04      0.00
   10    6   23      1.75      0.00
   11    6   23      1.59      0.00
    0    7   23      0.50      0.00
    1    7   23     -0.86      0.00
    2    7   23     -1.25      0.00
    3    7   23     -3.12      0.00
    4    7   23      1.08      0.00
    5    7   23      3.32      0.00
    6    7   23     -0.45      0.00
    7    7   23      0.13      0.00
    8    7   23     -1.16      0.00
    9    7   23     -2.41      0.00
   10    7   23     -0.57      0.00
    6    8   23      3.14      0.00
    7    8   23     -3.99      0.00
    0    0   24     -0.45      0.00
    2    0   24     -1.80      0.00
    4    0   24      0.95      0.00
    6    0   24      2.02      0.00
    1    1   24     -0.76      0.00
    2    1   24      2.36      0.00
    3    1   24    -12.22      0.00
    4    1   24      2.50      0.00
    5    1   24      9.81      0.00
    6    1   24     -1.48      0.00
    7    1   24     -5.03      0.00
    0    2   24      2.44      0.00
    1    2   24      3.23      0.00
    2    2   24      0.34      0.00
    3    2   24      2.46      0.00
    4    2   24     -1.15      0.00
    5    2   24     -0.52      0.00
    6    2   24     -5.82      0.00
    7    2   24      1.17      0.00
    1    3   24     -6.03      0.00
    2    3   24      2.23      0.00
    3    3   24      5.03      0.00
    4    3   24      1.67      0.00
    5    3   24    -12.96      0.00
    6    3   24      4.89      0.00
    7    3   24     -0.72      0.00
    8    3   24     -1.51      0.00
    0    4   24      2.74      0.00
    1    4   24      2.46      0.00
    2    4   24     -1.46      0.00
    3    4   24      1.82      0.00
    4    4   24     -0.60      0.00
    5    4   24      3.11      0.00
    6    4   24      1.89      0.00
    7    4   24      1.93      0.00
    8    4   24     -1.89      0.00
    9    4   24     -2.58      0.00
    1    5   24      0.94      0.00
    2    5   24      1.43      0.00
    3    5   24    -12.98      0.00
    4    5   24      5.10      0.00
    5    5   24     -2.36      0.00
    6    5   24      2.49      0.00
    7    5   24      1.34      0.00
    8    5   24      0.93      0.00
    9    5   24     -3.79      0.00
    3    6   24      1.45      0.00
    4    6   24     -3.01      0.00
    5    6   24      1.28      0.00
    6    6   24      0.60      0.00
    7    6   24     -1.04      0.00
    8    6   24     -1.79      0.00
    1    0   25      0.24      0.00
    0    1   25     -5.23      0.00
    1    1   25      1.33      0.00
    2    1   25     -1.14      0.00
    3    1   25     -1.38      0.00
    4    1   25      3.44      0.00
    5    1   25     -0.60      0.00
    1    2   25     -1.45      0.00
    2    2   25      1.79      0.00
    3    2   25     -5.01      0.00
    4    2   25      4.27      0.00
    5    2   25      1.17      0.00
    6    2   25      2.30      0.00
    1    3   25     -3.75      0.00
    2    3   25     -5.48      0.00
    3    3   25      3.67      0.00
    4    3   25     -3.32      0.00
    5    3   25      4.65      0.00
    6    3   25      1.12      0.00
    3    4   25     -4.43      0.00
    4    4   25      7.24      0.00
    5    4   25     -2.80      0.00
    6    4   25      3.19      0.00
    7    4   25     -0.92      0.00
    3    1   26     11.62      0.00
    3    2   26      3.07      0.00
    4    2   26      0.37      0.00
    0    1    1     32.61      0.00
    1    0    3     48.82      0.00
   14   14   14      0.03      0.00
   14   13   15     -0.34      0.00
   13   14   15     -0.10      0.00
   14   14   15     -1.17      0.00
   13   15   15      1.92      0.00
   14   15   15      1.02      0.00
   15   15   15     -2.29      0.00
   15   12   16      1.89      0.00
   13   13   16      1.59      0.00
   14   13   16     -0.39      0.00
   15   13   16      0.08      0.00
   13   14   16      0.91      0.00
   14   14   16     -0.97      0.00
   15   14   16     -0.22      0.00
   12   15   16     -1.34      0.00
   13   15   16      1.33      0.00
   14   15   16      0.36      0.00
   15   15   16      0.47      0.00
   11   16   16      0.21      0.00
   12   16   16     -0.37      0.00
   13   16   16     -0.14      0.00
   14   16   16      1.43      0.00
   15   11   17     -1.41      0.00
   16   11   17     -0.17      0.00
   13   12   17      3.79      0.00
   14   12   17     -0.97      0.00
   15   12   17      0.12      0.00
   16   12   17      1.63      0.00
   12   13   17      0.17      0.00
   13   13   17      0.60      0.00
   14   13   17     -1.32      0.00
   15   13   17     -0.27      0.00
   12   14   17     -0.85      0.00
   13   14   17     -2.15      0.00
   14   14   17     -1.17      0.00
   15   14   17      0.59      0.00
    0   15   17      1.24      0.00
   11   15   17      0.17      0.00
   12   15   17      1.89      0.00
   13   15   17     -2.90      0.00
   14   15   17     -0.70      0.00
   11   16   17      0.35      0.00
   12   16   17     -1.29      0.00
    0   17   17     -2.20      0.00
    1   17   17      1.48      0.00
    2   17   17      0.75      0.00
   10   17   17      2.81      0.00
   11   17   17     -0.19      0.00
   16    0   18      4.41      0.00
   16    1   18     -0.80      0.00
   17    1   18     -0.52      0.00
   16    2   18     -1.65      0.00
   17    2   18      0.82      0.00
   17    3   18      0.52      0.00
   17    4   18     -4.39      0.00
   17    9   18     -0.01      0.00
   15   10   18      3.15      0.00
   16   10   18     -1.08      0.00
   14   11   18     -0.90      0.00
   15   11   18     -1.54      0.00
   16   11   18     -0.09      0.00
   12   12   18     -1.31      0.00
   13   12   18      0.75      0.00
   14   12   18      0.06      0.00
   15   12   18     -0.54      0.00
   12   13   18      1.45      0.00
   13   13   18     -1.78      0.00
   14   13   18     -0.03      0.00
   11   14   18     -0.77      0.00
   12   14   18      1.15      0.00
   13   14   18      1.25      0.00
    1   15   18     -5.95      0.00
    2   15   18     -0.54      0.00
   10   15   18      0.50      0.00
   11   15   18      0.09      0.00
   12   15   18      0.04      0.00
    0   16   18     -3.30      0.00
    1   16   18     -2.18      0.00
    2   16   18      1.22      0.00
   10   16   18     -0.47      0.00
   11   16   18      0.41      0.00
    1   17   18      0.11      0.00
    2   17   18     -0.29      0.00
    3   17   18      5.18      0.00
    4   17   18     -1.57      0.00
    9   17   18     -1.79      0.00
    0   18   18      0.04      0.00
    1   18   18      0.33      0.00
    2   18   18     -0.88      0.00
    3   18   18     -0.28      0.00
    4   18   18      0.72      0.00
    5   18   18     -1.47      0.00
    6   18   18     -0.87      0.00
    7   18   18      3.15      0.00
   15    0   19     -0.22      0.00
   17    0   19      1.24      0.00
   15    1   19     -2.25      0.00
   16    1   19     -0.86      0.00
   17    1   19     -0.32      0.00
   18    1   19      2.14      0.00
   15    2   19     -0.26      0.00
   16    2   19     -3.56      0.00
   17    2   19      0.43      0.00
   18    2   19      0.86      0.00
   16    3   19      5.40      0.00
   17    3   19     -0.54      0.00
   18    3   19      1.00      0.00
   16    4   19     -1.26      0.00
   17    4   19     -0.21      0.00
   18    4   19     -0.67      0.00
   17    5   19     -1.17      0.00
   18    5   19      2.06      0.00
   17    6   19     -2.90      0.00
   17    7   19      1.31      0.00
   16    9   19     -1.20      0.00
   14   10   19     -0.03      0.00
   15   10   19      2.24      0.00
   12   11   19      1.08      0.00
   13   11   19     -1.84      0.00
   14   11   19     -3.37      0.00
   15   11   19      3.47      0.00
   11   12   19      2.15      0.00
   12   12   19      2.73      0.00
   13   12   19     -3.76      0.00
   14   12   19      1.00      0.00
   11   13   19      1.39      0.00
   12   13   19     -1.48      0.00
   13   13   19      0.13      0.00
    1   14   19      3.55      0.00
    2   14   19     -0.98      0.00
    3   14   19     -4.79      0.00
   10   14   19      0.34      0.00
   11   14   19     -1.76      0.00
   12   14   19     -1.91      0.00
    0   15   19     -3.59      0.00
    1   15   19      3.29      0.00
    2   15   19      3.01      0.00
    3   15   19      2.71      0.00
    9   15   19     -2.30      0.00
   10   15   19      2.61      0.00
   11   15   19     -3.04      0.00
    1   16   19     -0.06      0.00
    2   16   19      2.80      0.00
    3   16   19      0.73      0.00
    4   16   19      3.18      0.00
    9   16   19     -0.95      0.00
    0   17   19      4.42      0.00
    1   17   19     -0.85      0.00
    2   17   19     -1.59      0.00
    3   17   19      1.20      0.00
    4   17   19      0.36      0.00
    5   17   19      2.85      0.00
    6   17   19     -2.42      0.00
    7   17   19     -1.62      0.00
    1   18   19      0.61      0.00
    2   18   19     -1.75      0.00
    3   18   19     -1.92      0.00
    4   18   19     -2.11      0.00
    5   18   19      2.55      0.00
   14    0   20      8.84      0.00
   16    0   20     -1.34      0.00
   13    1   20     -1.88      0.00
   14    1   20      0.41      0.00
   15    1   20     -1.15      0.00
   16    1   20     -0.21      0.00
   17    1   20      3.77      0.00
   14    2   20     -1.41      0.00
   15    2   20     -1.24      0.00
   16    2   20      3.59      0.00
   17    2   20     -2.14      0.00
   15    3   20      0.82      0.00
   16    3   20      0.00      0.00
   17    3   20      0.35      0.00
   15    4   20     -2.52      0.00
   16    4   20     -0.83      0.00
   17    4   20     -2.12      0.00
   15    5   20      7.63      0.00
   16    5   20     -1.42      0.00
   16    6   20      2.64      0.00
   16    7   20      1.57      0.00
   14    9   20     -2.07      0.00
   15    9   20      1.55      0.00
   12   10   20     -3.08      0.00
   13   10   20      1.49      0.00
   14   10   20     -1.93      0.00
   11   11   20     -1.56      0.00
   12   11   20      0.83      0.00
   13   11   20     -2.08      0.00
    0   12   20      6.04      0.00
    4   12   20      3.49      0.00
    5   12   20     -2.76      0.00
   10   12   20      1.08      0.00
   11   12   20      0.80      0.00
   12   12   20     -0.51      0.00
    1   13   20     -5.68      0.00
    2   13   20      2.70      0.00
    3   13   20     -3.65      0.00
    4   13   20      1.67      0.00
    5   13   20     -1.73      0.00
    6   13   20     -2.42      0.00
   10   13   20      2.38      0.00
   11   13   20     -0.25      0.00
    0   14   20    -13.29      0.00
    1   14   20     -2.35      0.00
    2   14   20      5.18      0.00
    3   14   20      1.24      0.00
    4   14   20     -4.26      0.00
    5   14   20     -0.35      0.00
    9   14   20     -0.12      0.00
   10   14   20      1.23      0.00
    1   15   20      0.15      0.00
    2   15   20      0.50      0.00
    3   15   20      0.58      0.00
    4   15   20     -1.96      0.00
    5   15   20     -9.31      0.00
    9   15   20     -1.20      0.00
    0   16   20      2.70      0.00
    1   16   20      0.76      0.00
    2   16   20     -2.45      0.00
    3   16   20     -3.27      0.00
    4   16   20      0.53      0.00
    5   16   20      1.26      0.00
    6   16   20     -1.07      0.00
    7   16   20      0.79      0.00
    1   17   20      1.12      0.00
    2   17   20     -0.02      0.00
    3   17   20     -3.26      0.00
    4   17   20      2.08      0.00
   13    0   21      1.97      0.00
   15    0   21     -0.29      0.00
   12    1   21     -1.77      0.00
   13    1   21     -1.70      0.00
   14    1   21      0.79      0.00
   15    1   21     -2.69      0.00
   16    1   21      1.75      0.00
   13    2   21     -2.18      0.00
   14    2   21     -3.50      0.00
   15    2   21      1.00      0.00
   16    2   21      0.04      0.00
   13    3   21     -3.93      0.00
   14    3   21      1.49      0.00
   15    3   21     -0.80      0.00
   16    3   21      0.80      0.00
   14    4   21     -2.30      0.00
   15    4   21      0.41      0.00
   14    5   21      1.30      0.00
   15    5   21     -1.44      0.00
   15    6   21     -1.76      0.00
   14    8   21      2.05      0.00
   12    9   21      0.94      0.00
   13    9   21      0.06      0.00
   10   10   21      1.70      0.00
   11   10   21      0.36      0.00
   12   10   21      4.03      0.00
   13   10   21     -0.08      0.00
    0   11   21      2.05      0.00
    1   11   21      3.21      0.00
    2   11   21     -1.12      0.00
    3   11   21      0.68      0.00
    4   11   21      2.81      0.00
    5   11   21      4.15      0.00
    9   11   21     -2.92      0.00
   10   11   21      1.83      0.00
   11   11   21      0.61      0.00
   12   11   21     -2.10      0.00
    1   12   21      5.43      0.00
    2   12   21     -5.36      0.00
    3   12   21     -6.27      0.00
    4   12   21     11.72      0.00
    5   12   21      5.02      0.00
    6   12   21     -1.59      0.00
    7   12   21     -0.58      0.00
    9   12   21     -1.47      0.00
   10   12   21      2.58      0.00
   11   12   21     -0.70      0.00
    0   13   21      0.70      0.00
    1   13   21      3.07      0.00
    2   13   21      0.53      0.00
    3   13   21      6.02      0.00
    4   13   21      2.47      0.00
    5   13   21     -8.81      0.00
    6   13   21     -0.77      0.00
    7   13   21      0.45      0.00
    8   13   21      1.40      0.00
    9   13   21      0.08      0.00
   10   13   21      0.16      0.00
    1   14   21     -4.14      0.00
    2   14   21      5.85      0.00
    3   14   21      2.84      0.00
    4   14   21      1.29      0.00
    5   14   21     -1.40      0.00
    6   14   21     -0.09      0.00
    7   14   21     -0.92      0.00
    8   14   21      1.56      0.00
    0   15   21      3.76      0.00
    1   15   21      0.36      0.00
    2   15   21      0.20      0.00
    3   15   21     -1.02      0.00
    4   15   21     -0.81      0.00
    5   15   21      3.15      0.00
    6   15   21      0.25      0.00
    1   16   21      0.19      0.00
    2   16   21      1.45      0.00
    3   16   21     -0.59      0.00
   10    0   22     -3.57      0.00
   12    0   22      3.70      0.00
   14    0   22      0.91      0.00
   11    1   22     -0.61      0.00
   12    1   22      2.02      0.00
   13    1   22      2.81      0.00
   14    1   22     -0.30      0.00
   15    1   22      2.05      0.00
   11    2   22     -1.53      0.00
   12    2   22     -0.47      0.00
   13    2   22      0.94      0.00
   14    2   22      2.79      0.00
   12    3   22     -0.81      0.00
   13    3   22      3.38      0.00
   14    3   22      0.93      0.00
   12    4   22     -1.21      0.00
   13    4   22     -1.79      0.00
   14    4   22      0.46      0.00
   13    5   22      1.33      0.00
   14    5   22     -1.08      0.00
   13    6   22     -2.07      0.00
   11    8   22      0.15      0.00
   12    8   22     -5.77      0.00
    9    9   22     -1.24      0.00
   10    9   22     -0.49      0.00
   11    9   22     -3.13      0.00
   12    9   22     -1.27      0.00
    0   10   22     -3.07      0.00
    1   10   22     -2.12      0.00
    2   10   22     -1.34      0.00
    3   10   22      1.34      0.00
    4   10   22     -0.69      0.00
    5   10   22     -2.82      0.00
    6   10   22      0.96      0.00
    9   10   22      1.62      0.00
   10   10   22     -1.12      0.00
   11   10   22      1.28      0.00
    1   11   22     13.53      0.00
    2   11   22      2.98      0.00
    3   11   22    -10.51      0.00
    4   11   22     -2.17      0.00
    5   11   22     -0.68      0.00
    6   11   22     -1.47      0.00
    7   11   22      0.03      0.00
    8   11   22      0.56      0.00
    9   11   22     -1.03      0.00
   10   11   22      1.15      0.00
    0   12   22     -8.01      0.00
    1   12   22     -1.19      0.00
    2   12   22      1.83      0.00
    3   12   22     -2.21      0.00
    4   12   22     -3.40      0.00
    5   12   22      2.27      0.00
    6   12   22      4.09      0.00
    7   12   22     -2.82      0.00
    8   12   22      1.78      0.00
    9   12   22      1.19      0.00
    1   13   22     -1.25      0.00
    2   13   22     -2.58      0.00
    3   13   22     -2.48      0.00
    4   13   22     -1.18      0.00
    5   13   22     -1.60      0.00
    6   13   22      2.67      0.00
    7   13   22      0.32      0.00
    0   14   22      4.84      0.00
    1   14   22     -0.65      0.00
    2   14   22     -5.32      0.00
    3   14   22     -1.17      0.00
    4   14   22      2.96      0.00
    5   14   22     -1.32      0.00
    1   15   22     -2.80      0.00
    9    0   23     -2.41      0.00
   11    0   23     -1.07      0.00
   13    0   23     -1.94      0.00
    9    1   23     -0.57      0.00
   10    1   23      0.45      0.00
   11    1   23      2.88      0.00
   12    1   23      1.38      0.00
   13    1   23     -1.94      0.00
   10    2   23      4.90      0.00
   11    2   23     -2.00      0.00
   12    2   23     -3.39      0.00
   13    2   23      0.06      0.00
   11    3   23     -4.40      0.00
   12    3   23     -1.35      0.00
   13    3   23      2.03      0.00
   11    4   23      0.71      0.00
   12    4   23      0.04      0.00
   11    5   23      1.61      0.00
   12    5   23      1.72      0.00
   12    6   23      0.16      0.00
   11    7   23      0.46      0.00
    1    8   23     -9.26      0.00
    2    8   23      4.92      0.00
    3    8   23      6.34      0.00
    4    8   23      2.26      0.00
    5    8   23     -4.08      0.00
    8    8   23     -0.17      0.00
    9    8   23      3.39      0.00
   10    8   23      1.16      0.00
    0    9   23      3.53      0.00
    1    9   23     -0.25      0.00
    2    9   23     -0.39      0.00
    3    9   23      2.90      0.00
    4    9   23      3.57      0.00
    5    9   23     -2.54      0.00
    6    9   23     -5.10      0.00
    7    9   23     -0.12      0.00
    8    9   23      0.27      0.00
    9    9   23      0.99      0.00
   10    9   23      0.89      0.00
    1   10   23      2.92      0.00
    2   10   23     -1.66      0.00
    3   10   23     -2.00      0.00
    4   10   23      6.60      0.00
    5   10   23      1.60      0.00
    6   10   23     -3.07      0.00
    7   10   23     -0.20      0.00
    8   10   23      3.27      0.00
    9   10   23     -1.59      0.00
    0   11   23      0.66      0.00
    1   11   23      1.65      0.00
    2   11   23      3.37      0.00
    3   11   23      1.84      0.00
    4   11   23     -2.64      0.00
    5   11   23     -1.61      0.00
    6   11   23      2.11      0.00
    7   11   23     -0.75      0.00
    1   12   23     -0.08      0.00
    2   12   23      4.87      0.00
    3   12   23      3.60      0.00
    4   12   23     -3.73      0.00
    5   12   23     -2.66      0.00
    6   12   23      3.49      0.00
    0   13   23      0.35      0.00
    1   13   23      0.99      0.00
    2   13   23      1.72      0.00
    3   13   23     -0.48      0.00
    8    0   24     -7.71      0.00
   10    0   24      2.07      0.00
    8    1   24      2.46      0.00
    9    1   24      0.58      0.00
   10    1   24     -0.04      0.00
   11    1   24      0.08      0.00
    8    2   24      3.68      0.00
    9    2   24      0.42      0.00
   10    2   24     -2.87      0.00
   11    2   24      1.04      0.00
    9    3   24      1.45      0.00
   10    3   24      1.69      0.00
   11    3   24      0.29      0.00
   10    4   24     -1.02      0.00
   10    5   24     -1.06      0.00
    0    6   24     -7.32      0.00
    1    6   24      0.77      0.00
    2    6   24      7.11      0.00
    9    6   24      3.15      0.00
    1    7   24    -11.43      0.00
    2    7   24      2.26      0.00
    3    7   24      1.14      0.00
    4    7   24      1.63      0.00
    5    7   24     -4.10      0.00
    6    7   24      2.50      0.00
    7    7   24     -5.67      0.00
    8    7   24      1.56      0.00
    9    7   24      3.46      0.00
    0    8   24      3.59      0.00
    1    8   24     -1.23      0.00
    2    8   24     -3.33      0.00
    3    8   24      0.09      0.00
    4    8   24      2.80      0.00
    5    8   24     -0.91      0.00
    6    8   24     -1.63      0.00
    7    8   24      2.08      0.00
    8    8   24      1.39      0.00
    1    9   24     12.95      0.00
    2    9   24      1.08      0.00
    3    9   24    -12.16      0.00
    4    9   24      0.72      0.00
    5    9   24     -0.02      0.00
    6    9   24      0.62      0.00
    7    9   24      1.56      0.00
    0   10   24      2.08      0.00
    1   10   24     -2.64      0.00
    2   10   24     -2.32      0.00
    3   10   24     -1.06      0.00
    4   10   24     -0.55      0.00
    5   10   24      2.92      0.00
    1   11   24     -9.54      0.00
    2   11   24     -3.54      0.00
    3   11   24      5.16      0.00
    3    0   25      2.34      0.00
    5    0   25     -4.14      0.00
    7    0   25      0.06      0.00
    9    0   25     -0.31      0.00
    6    1   25     -2.93      0.00
    7    1   25      3.04      0.00
    8    1   25      0.53      0.00
    9    1   25      1.35      0.00
    7    2   25     -0.99      0.00
    8    2   25      1.79      0.00
    9    2   25     -0.49      0.00
    0    3   25      4.84      0.00
    7    3   25     -3.19      0.00
    8    3   25     -1.96      0.00
    1    4   25      0.64      0.00
    2    4   25      4.09      0.00
    8    4   25     -1.04      0.00
    0    5   25     -2.42      0.00
    1    5   25      1.62      0.00
    2    5   25     -0.29      0.00
    3    5   25     -1.75      0.00
    4    5   25     -0.37      0.00
    5    5   25     -1.13      0.00
    6    5   25     -3.15      0.00
    7    5   25      3.16      0.00
    1    6   25     -6.43      0.00
    2    6   25      7.26      0.00
    3    6   25      3.09      0.00
    4    6   25      2.60      0.00
    5    6   25     -6.08      0.00
    6    6   25      3.12      0.00
    7    6   25     -2.50      0.00
    0    7   25     -2.41      0.00
    1    7   25     -0.07      0.00
    2    7   25      3.56      0.00
    3    7   25      0.16      0.00
    4    7   25     -2.05      0.00
    5    7   25     -0.40      0.00
    6    7   25     -1.29      0.00
    1    8   25      3.28      0.00
    2    8   25      1.44      0.00
    3    8   25     -4.31      0.00
    4    8   25      4.46      0.00
    0    9   25      3.76      0.00
    1    9   25     -0.69      0.00
    2    9   25     -0.24      0.00
    0    0   26      0.70      0.00
    2    0   26      1.36      0.00
    4    0   26     -2.55      0.00
    1    1   26     -1.73      0.00
    2    1   26      0.41      0.00
    4    1   26      0.30      0.00
    5    1   26    -13.19      0.00
    0    2   26     -1.41      0.00
    1    2   26     -0.76      0.00
    2    2   26     -0.54      0.00
    5    2   26      0.88      0.00
    1    3   26      0.84      0.00
    2    3   26      2.11      0.00
    3    3   26    -12.89      0.00
    4    3   26      2.71      0.00
    5    3   26      4.03      0.00
    0    4   26      1.41      0.00
    1    4   26      1.12      0.00
    2    4   26     -0.82      0.00
    3    4   26      0.06      0.00
    4    4   26     -1.14      0.00
    1    5   26     -4.60      0.00
    2    5   26      1.71      0.00
    3    5   26     -1.76      0.00
    0    0    0      0.00      0.00
# SQUEEZE RESULTS (Version = 290122)
# Note: Data are Listed for all Voids in the P1 Unit Cell
# i.e. Centre of Gravity, Solvent Accessible Volume,
# Recovered number of Electrons in the Void and
# Details about the Squeezed Material
loop_
  _platon_squeeze_void_nr
  _platon_squeeze_void_average_x
  _platon_squeeze_void_average_y
  _platon_squeeze_void_average_z
  _platon_squeeze_void_volume
  _platon_squeeze_void_count_electrons
  _platon_squeeze_void_content
   1  0.000  0.000  0.500        78        31 ' '
   2  0.000  0.500  1.000        78        31 ' '
   3  0.250  0.750  0.250       181        54 ' '
   4  0.250  0.250  0.250       202        37 ' '
   5  0.250  0.750  0.750       181        54 ' '
   6  0.250  0.250  0.750       181        54 ' '
   7  0.500  0.500  0.500        78        31 ' '
   8  0.500  1.000  1.000        78        31 ' '
   9  0.750  0.250  0.750       181        54 ' '
  10  0.750  0.250  0.250       181        54 ' '
  11  0.750  0.750  0.750       202        37 ' '
  12  0.750  0.750  0.250       181        54 ' '
# Missing Reflections Below sin(th)/lambda = 0.25
loop_
  _platon_missing_refln_index_h
  _platon_missing_refln_index_k
  _platon_missing_refln_index_l
  _platon_missing_refln_theta
    0    1    1     1.554
    1    0    3     3.477
_platon_squeeze_void_probe_radius                  1.20
_platon_squeeze_details
)
TITL lmpa297          P n -3       R = 0.03
CELL   18.5286   18.5286   18.5286     90.00     90.00     90.00
SPGR Pn-3
# Solvent Accessible Volume =      1791
# Electrons Found in S.A.V. =       524
# Note: Atoms in Void are Labelled as Cxxx and Qxxx for all Others
C101 0.352 0.704 0.202 !       2.64 eA-3
C102 0.203 0.178 0.789 !       2.51 eA-3
C103 0.172 0.172 0.172 !       2.35 eA-3
C104 0.354 0.776 0.228 !       1.99 eA-3
C105 0.201 0.166 0.203 !       1.58 eA-3
C106 0.164 0.687 0.239 !       1.52 eA-3
C107 0.704 0.265 0.753 !       1.37 eA-3
Q108 0.049 0.079 0.471 !       1.35 eA-3
Q109 0.971 0.565 0.077 !       1.33 eA-3
C110 0.750 0.750 0.250 !       1.32 eA-3
C111 0.233 0.236 0.264 !       1.29 eA-3
Q112 0.367 0.670 0.329 !       1.29 eA-3
Q113 0.633 0.330 0.671 !       1.29 eA-3
Q114 0.288 0.171 0.347 !       1.26 eA-3
Q115 0.679 0.894 0.151 !       1.22 eA-3
C116 0.798 0.704 0.796 !       1.18 eA-3
Q117 0.423 0.046 0.074 !       1.10 eA-3
Q118 0.082 0.802 0.261 !       1.10 eA-3
C119 0.247 0.310 0.313 !       1.04 eA-3
Q120 0.921 0.371 0.065 !       1.04 eA-3
C121 0.738 0.704 0.335 !       1.03 eA-3
Q122 0.600 0.565 0.469 !       1.01 eA-3
Q123 0.917 0.064 0.501 !       0.98 eA-3
Q124 0.498 0.077 0.942 !       0.98 eA-3
C125 0.339 0.183 0.205 !       0.98 eA-3
Q126 0.096 0.160 0.331 !       0.97 eA-3
C127 0.762 0.870 0.328 !       0.97 eA-3
C128 0.064 0.451-0.003 !       0.97 eA-3
Q129 0.102 0.560 0.062 !       0.97 eA-3
Q130 0.747 0.664 0.138 !       0.94 eA-3
Q131 0.469 0.510 0.575 !       0.91 eA-3
Q132 0.828 0.696 0.248 !       0.91 eA-3
C133 0.159 0.800 0.673 !       0.90 eA-3
Q134 0.100 0.796 0.309 !       0.87 eA-3
Q135 0.473 0.877 0.037 !       0.86 eA-3
C136 0.250 0.656 0.248 !       0.86 eA-3
Q137 0.073 0.625 0.044 !       0.84 eA-3
Q138 0.953 0.388 0.019 !       0.79 eA-3
Q139 0.096 0.750 0.191 !       0.79 eA-3
C140 0.207 0.275 0.734 !       0.78 eA-3
Q141 0.922 0.108 0.503 !       0.77 eA-3
Q142 0.682 0.141 0.157 !       0.77 eA-3
Q143 0.675 0.712 0.220 !       0.77 eA-3
Q144 0.325 0.288 0.780 !       0.77 eA-3
C145 0.250 0.266 0.311 !       0.77 eA-3
Q146 0.770 0.200 0.832 !       0.76 eA-3
C147 0.067 0.533 0.051 !       0.76 eA-3
Q148 0.565 0.595 0.492 !       0.76 eA-3
C149 0.233 0.233 0.233 !       0.75 eA-3
Q150 0.319 0.204 0.370 !       0.74 eA-3
Q151 0.359 0.296 0.798 !       0.74 eA-3
Q152 0.385 0.676 0.612 !       0.74 eA-3
C153 0.263 0.700 0.736 !       0.74 eA-3
C154 0.440 0.577 0.437 !       0.74 eA-3
C155 0.451 0.568 0.513 !       0.73 eA-3
Q156 0.174 0.145 0.393 !       0.72 eA-3
Q157 0.572 0.010 0.107 !       0.72 eA-3
Q158 0.617 0.116 0.060 !       0.69 eA-3
Q159 0.069 0.622 0.101 !       0.69 eA-3
Q160 0.138 0.331 0.136 !       0.68 eA-3
Q161 0.811 0.846 0.732 !       0.68 eA-3
Q162 0.249 0.141 0.190 !       0.67 eA-3
C163 0.706 0.184 0.188 !       0.66 eA-3
Q164 0.535 0.125 0.896 !       0.65 eA-3
Q165 0.895 0.099 0.404 !       0.64 eA-3
Q166 0.561 0.341 0.378 !       0.64 eA-3
Q167 0.392 0.738 0.810 !       0.63 eA-3
Q168 0.799 0.126 0.810 !       0.62 eA-3
Q169 0.626 0.907 0.854 !       0.61 eA-3
Q170 0.616 0.360 0.422 !       0.61 eA-3
Q171 0.129 0.323 0.835 !       0.61 eA-3
Q172 0.841 0.647 0.236 !       0.59 eA-3
Q173 0.504 0.858 0.002 !       0.58 eA-3
Q174 0.649 0.353 0.436 !       0.58 eA-3
Q175 0.889 0.625 0.086 !       0.58 eA-3
C176 0.171 0.674 0.722 !       0.58 eA-3
Q177 0.562 0.656 0.640 !       0.56 eA-3
Q178 0.144 0.221 0.254 !       0.56 eA-3
Q179 0.437 0.057 0.126 !       0.56 eA-3
Q180 0.826 0.875 0.717 !       0.54 eA-3
Q181 0.717 0.890 0.125 !       0.54 eA-3
Q182 0.157 0.606 0.328 !       0.54 eA-3
Q183 0.032 0.108 0.662 !       0.53 eA-3
Q184 0.374 0.794 0.809 !       0.53 eA-3
Q185 0.122 0.155 0.281 !       0.52 eA-3
Q186 0.250 0.016 0.253 !       0.52 eA-3
Q187 0.266 0.737 0.332 !       0.51 eA-3
Q188 0.096 0.341 0.063 !       0.50 eA-3
Q189 0.745 0.123 0.208 !       0.50 eA-3
Q190 0.542 0.470 0.363 !       0.50 eA-3
)
;
_shelx_fab_checksum                34040
_platon_squeeze_details            ?
_platon_squeeze_special_details    ?
loop_
  _platon_squeeze_void_nr
  _platon_squeeze_void_average_x
  _platon_squeeze_void_average_y
  _platon_squeeze_void_average_z
  _platon_squeeze_void_volume
  _platon_squeeze_void_count_electrons
  _platon_squeeze_void_content
 1 0.000 0.000 0.500 78 31 '0.25 ?'
 2 0.000 0.500 1.000 78 31 '0.25 ?'
 3 0.250 0.750 0.250 181 54 ' '
 4 0.250 0.250 0.250 202 37 ' '
 5 0.250 0.750 0.750 181 54 ' '
 6 0.250 0.250 0.750 181 54 ' '
 7 0.500 0.500 0.500 78 31 '0.25 ?'
 8 0.500 1.000 1.000 78 31 '0.25 ?'
 9 0.750 0.250 0.750 181 54 ' '
 10 0.750 0.250 0.250 181 54 ' '
 11 0.750 0.750 0.750 202 37 ' '
 12 0.750 0.750 0.250 181 54 ' '

_platon_squeeze_void_probe_radius  1.20
_olex2_submission_special_instructions  'No special instructions were received'
_oxdiff_exptl_absorpt_empirical_details
;
Empirical correction (ABSPACK) includes:
- Absorption correction using spherical harmonics
- Frame scaling
;
_oxdiff_exptl_absorpt_empirical_full_max  1.200
_oxdiff_exptl_absorpt_empirical_full_min  0.798
loop_
  _twin_individual_id
  _twin_individual_mass_fraction_refined
 1 0.5064(18)
 2 0.4936(18)
