# Supplementary material for: Disorder and Sorption Preferences in a Highly Stable Fluoride-Containing Rare-Earth fcu-Type Metal–Organic Framework
Source: Chem Mater. 2024 Feb 8;36(4):1957–65. doi: 10.1021/acs.chemmater.3c02849 (PMC10902816; doi:10.1021/acs.chemmater.3c02849)
Supplement: Supplementary file 2 — cm3c02849_si_002.zip [file cm3c02849_si_002.zip › Attfield_UOM_Yfum_cifs/CCDC2306111-Yfum_CO2_1_vac.cif]

data_Yfum_CO2_1_vacuum
_audit_creation_date               2023-09-01
_audit_creation_method
;
Olex2 1.5
(compiled 2023.08.24 svn.re1ec1418 for OlexSys, GUI svn.r6817)
;
_shelx_SHELXL_version_number       '2019/3'
_audit_contact_author_address      ?
_audit_contact_author_email        ?
_audit_contact_author_name         ''
_audit_contact_author_phone        ?
_publ_contact_author_id_orcid      ?
_publ_section_references
;
Dolomanov, O.V., Bourhis, L.J., Gildea, R.J, Howard, J.A.K. & Puschmann, H.
 (2009), J. Appl. Cryst. 42, 339-341.

Sheldrick, G.M. (2015). Acta Cryst. A71, 3-8.

Sheldrick, G.M. (2015). Acta Cryst. C71, 3-8.
;
_chemical_name_common              ?
_chemical_name_systematic          ?
_chemical_formula_moiety           'C24 H12 F8 O24 Y6, 2[C2H8N]'
_chemical_formula_sum              'C24 H12 F8 O24 Y6'
_chemical_formula_weight           1369.80
_chemical_melting_point            ?
loop_
  _atom_type_symbol
  _atom_type_description
  _atom_type_scat_dispersion_real
  _atom_type_scat_dispersion_imag
  _atom_type_scat_source
 'C' 'C' 0.0033 0.0016 'International Tables Vol C Tables 4.2.6.8 and 6.1.1.4'
 'H' 'H' 0.0000 0.0000 'International Tables Vol C Tables 4.2.6.8 and 6.1.1.4'
 'F' 'F' 0.0171 0.0103 'International Tables Vol C Tables 4.2.6.8 and 6.1.1.4'
 'O' 'O' 0.0106 0.0060 'International Tables Vol C Tables 4.2.6.8 and 6.1.1.4'
 'Y' 'Y' -2.7962 3.5667 'International Tables Vol C Tables 4.2.6.8 and 6.1.1.4'

_shelx_space_group_comment
;
The symmetry employed for this shelxl refinement is uniquely defined
by the following loop, which should always be used as a source of
symmetry information in preference to the above space-group names.
They are only intended as comments.
;
_space_group_crystal_system        'cubic'
_space_group_IT_number             201
_space_group_name_H-M_alt          'P n -3'
_space_group_name_Hall             '-P 2ab 2bc 3'
loop_
  _space_group_symop_operation_xyz
 'x, y, z'
 '-x+1/2, -y+1/2, z'
 '-x+1/2, y, -z+1/2'
 'x, -y+1/2, -z+1/2'
 'z, x, y'
 'z, -x+1/2, -y+1/2'
 '-z+1/2, -x+1/2, y'
 '-z+1/2, x, -y+1/2'
 'y, z, x'
 '-y+1/2, z, -x+1/2'
 'y, -z+1/2, -x+1/2'
 '-y+1/2, -z+1/2, x'
 '-x, -y, -z'
 'x-1/2, y-1/2, -z'
 'x-1/2, -y, z-1/2'
 '-x, y-1/2, z-1/2'
 '-z, -x, -y'
 '-z, x-1/2, y-1/2'
 'z-1/2, x-1/2, -y'
 'z-1/2, -x, y-1/2'
 '-y, -z, -x'
 'y-1/2, -z, x-1/2'
 '-y, z-1/2, x-1/2'
 'y-1/2, z-1/2, -x'

_cell_length_a                     18.5091(6)
_cell_length_b                     18.5091(6)
_cell_length_c                     18.5091(6)
_cell_angle_alpha                  90
_cell_angle_beta                   90
_cell_angle_gamma                  90
_cell_volume                       6341.0(6)
_cell_formula_units_Z              4
_cell_measurement_reflns_used      2146
_cell_measurement_temperature      353.01(10)
_cell_measurement_theta_max        24.9360
_cell_measurement_theta_min        2.1760
_shelx_estimated_absorpt_T_max     0.810
_shelx_estimated_absorpt_T_min     0.667
_exptl_absorpt_coefficient_mu      5.505
_exptl_absorpt_correction_T_max    1.00000
_exptl_absorpt_correction_T_min    0.80533
_exptl_absorpt_correction_type     multi-scan
_exptl_absorpt_process_details
;
CrysAlisPro 1.171.40.69a (Rigaku Oxford Diffraction, 2020)
Empirical absorption correction using spherical harmonics,
 implemented in SCALE3 ABSPACK scaling algorithm.
;
_exptl_absorpt_special_details     ?
_exptl_crystal_colour              'clear colourless'
_exptl_crystal_colour_lustre       clear
_exptl_crystal_colour_modifier     .
_exptl_crystal_colour_primary      colourless
_exptl_crystal_density_diffrn      1.435
_exptl_crystal_density_meas        ?
_exptl_crystal_density_method      ?
_exptl_crystal_description         octahedral
_exptl_crystal_F_000               2616
_exptl_crystal_preparation         ?
_exptl_crystal_size_max            0.08
_exptl_crystal_size_mid            0.07
_exptl_crystal_size_min            0.04
_exptl_transmission_factor_max     ?
_exptl_transmission_factor_min     ?
_diffrn_reflns_av_R_equivalents    0.0904
_diffrn_reflns_av_unetI/netI       0.0432
_diffrn_reflns_Laue_measured_fraction_full  0.999
_diffrn_reflns_Laue_measured_fraction_max  0.999
_diffrn_reflns_limit_h_max         15
_diffrn_reflns_limit_h_min         -22
_diffrn_reflns_limit_k_max         15
_diffrn_reflns_limit_k_min         -15
_diffrn_reflns_limit_l_max         22
_diffrn_reflns_limit_l_min         -15
_diffrn_reflns_number              1952
_diffrn_reflns_point_group_measured_fraction_full  0.999
_diffrn_reflns_point_group_measured_fraction_max  0.999
_diffrn_reflns_theta_full          25.242
_diffrn_reflns_theta_max           25.342
_diffrn_reflns_theta_min           1.906
_diffrn_ambient_environment        air
_diffrn_ambient_temperature        353.01(10)
_diffrn_detector                   'Hybrid Pixel Array Detector'
_diffrn_detector_area_resol_mean   10.0000
_diffrn_measured_fraction_theta_full  0.999
_diffrn_measured_fraction_theta_max  0.999
_diffrn_measurement_details
;
List of Runs (angles in degrees, time in seconds):

  # Type    Start    End  Width  t~exp~   \w     \q     \k     \f   Frames
--------------------------------------------------------------------------
  1  \w    -69.00  90.00   1.00   10.00    --   20.00  45.00   0.00  159
;
_diffrn_measurement_device         'four-circle diffractometer'
_diffrn_measurement_device_type    'XtaLAB AFC11 (RINC): quarter-chi single'
_diffrn_measurement_method         '\w scans'
_diffrn_orient_matrix_type        
 'CrysAlisPro convention (1999,Acta A55,543-557)'
_diffrn_orient_matrix_UB_11        -0.0363612000
_diffrn_orient_matrix_UB_12        0.0106679000
_diffrn_orient_matrix_UB_13        0.0059349000
_diffrn_orient_matrix_UB_21        -0.0058618000
_diffrn_orient_matrix_UB_22        0.0011431000
_diffrn_orient_matrix_UB_23        -0.0378335000
_diffrn_orient_matrix_UB_31        -0.0106830000
_diffrn_orient_matrix_UB_32        -0.0367823000
_diffrn_orient_matrix_UB_33        0.0006461000
_diffrn_radiation_monochromator    mirror
_diffrn_radiation_probe            x-ray
_diffrn_radiation_type             'Mo K\a'
_diffrn_radiation_wavelength       0.71073
_diffrn_source                     'Rotating-anode X-ray tube (dual wavelength)'
_diffrn_source_type                'Rigaku (Mo) X-ray DW Source'
_reflns_Friedel_coverage           0.000
_reflns_Friedel_fraction_full      .
_reflns_Friedel_fraction_max       .
_reflns_number_gt                  1588
_reflns_number_total               1952
_reflns_odcompleteness_completeness  90.03
_reflns_odcompleteness_iscentric   1
_reflns_odcompleteness_theta       26.32
_reflns_special_details
;
 _reflns_Friedel_fraction is defined as the number of unique
 Friedel pairs measured divided by the number that would be
 possible theoretically, ignoring centric projections and
 systematic absences. Completness statistics refer to single and
 composite reflections containing twin component 1 only.
;
_reflns_threshold_expression       'I > 2\s(I)'
_computing_cell_refinement         'CrysAlisPro 1.171.40.69a (Rigaku OD, 2020)'
_computing_data_collection         'CrysAlisPro 1.171.40.69a (Rigaku OD, 2020)'
_computing_data_reduction          'CrysAlisPro 1.171.40.69a (Rigaku OD, 2020)'
_computing_molecular_graphics      'Olex2 1.5 (Dolomanov et al., 2009)'
_computing_publication_material    'Olex2 1.5 (Dolomanov et al., 2009)'
_computing_structure_refinement    'SHELXL 2019/3 (Sheldrick, 2015)'
_computing_structure_solution      'SHELXT  (Sheldrick, 2015)'
_refine_diff_density_max           0.465
_refine_diff_density_min           -0.435
_refine_diff_density_rms           0.106
_refine_ls_extinction_coef         .
_refine_ls_extinction_method       none
_refine_ls_goodness_of_fit_ref     1.072
_refine_ls_hydrogen_treatment      constr
_refine_ls_matrix_type             full
_refine_ls_number_parameters       94
_refine_ls_number_reflns           1952
_refine_ls_number_restraints       0
_refine_ls_R_factor_all            0.0523
_refine_ls_R_factor_gt             0.0342
_refine_ls_restrained_S_all        1.072
_refine_ls_shift/su_max            0.001
_refine_ls_shift/su_mean           0.000
_refine_ls_structure_factor_coef   Fsqd
_refine_ls_weighting_details      
 'w=1/[\s^2^(Fo^2^)+(0.0258P)^2^+10.2809P] where P=(Fo^2^+2Fc^2^)/3'
_refine_ls_weighting_scheme        calc
_refine_ls_wR_factor_gt            0.0671
_refine_ls_wR_factor_ref           0.0749
_refine_special_details
;
 Refined as a 2-component perfect twin.
;
_olex2_refinement_description
;
1. Fixed Uiso
 At 1.2 times of:
  All C(H) groups
2.a Aromatic/amide H refined with riding coordinates:
 C4(H4), C2(H2)
;
_atom_sites_solution_hydrogens     geom
_atom_sites_solution_primary       dual
_atom_sites_solution_secondary     ?
loop_
  _atom_site_label
  _atom_site_type_symbol
  _atom_site_fract_x
  _atom_site_fract_y
  _atom_site_fract_z
  _atom_site_U_iso_or_equiv
  _atom_site_adp_type
  _atom_site_occupancy
  _atom_site_site_symmetry_order
  _atom_site_calc_flag
  _atom_site_refinement_flags_posn
  _atom_site_refinement_flags_adp
  _atom_site_refinement_flags_occupancy
  _atom_site_disorder_assembly
  _atom_site_disorder_group
 Y1 Y 0.51292(3) 0.64611(2) 0.48768(3) 0.01476(13) Uani 1 1 d . . . . .
 F1 F 0.44464(14) 0.56667(18) 0.42060(15) 0.0203(6) Uani 1 1 d . . . . .
 F2 F 0.56686(19) 0.56686(19) 0.56686(19) 0.0178(14) Uani 1 3 d S T P . .
 O4 O 0.3118(3) 0.6292(3) 0.4733(3) 0.0346(13) Uani 1 1 d . . . . .
 O3 O 0.4051(3) 0.7091(3) 0.4731(3) 0.0378(13) Uani 1 1 d . . . . .
 O1 O 0.5081(3) 0.7093(3) 0.5954(3) 0.0344(13) Uani 1 1 d . . . . .
 O2 O 0.4940(3) 0.6306(3) 0.6883(3) 0.0357(14) Uani 1 1 d . . . . .
 C3 C 0.3386(4) 0.6929(4) 0.4726(4) 0.0341(18) Uani 1 1 d . . . . .
 C4 C 0.2861(4) 0.7549(4) 0.4734(4) 0.051(2) Uani 1 1 d . . . . .
 H4 H 0.304082 0.801812 0.473851 0.062 Uiso 1 1 calc R U . . .
 C1 C 0.5008(4) 0.6929(4) 0.6619(4) 0.032(2) Uani 1 1 d . . . . .
 C2 C 0.5002(5) 0.7561(5) 0.7139(4) 0.055(2) Uani 1 1 d . . . . .
 H2 H 0.499858 0.803178 0.696278 0.066 Uiso 1 1 calc R U . . .

loop_
  _atom_site_aniso_label
  _atom_site_aniso_U_11
  _atom_site_aniso_U_22
  _atom_site_aniso_U_33
  _atom_site_aniso_U_23
  _atom_site_aniso_U_13
  _atom_site_aniso_U_12
 Y1 0.0163(4) 0.01135(19) 0.0166(4) 0.0003(2) 0.0002(2) -0.0003(2)
 F1 0.0193(15) 0.0198(19) 0.0217(15) -0.0038(13) 0.0013(14) -0.0012(13)
 F2 0.0178(14) 0.0178(14) 0.0178(14) 0.0009(14) 0.0009(14) 0.0009(14)
 O4 0.029(3) 0.022(3) 0.053(3) 0.002(2) 0.000(2) 0.011(2)
 O3 0.023(3) 0.033(3) 0.058(3) -0.001(3) 0.000(2) 0.007(2)
 O1 0.052(3) 0.029(3) 0.023(3) -0.011(2) 0.002(2) 0.000(2)
 O2 0.052(4) 0.026(3) 0.029(3) -0.011(2) -0.004(2) 0.002(2)
 C3 0.039(5) 0.034(5) 0.030(4) 0.007(3) 0.000(3) 0.016(4)
 C4 0.031(4) 0.020(4) 0.104(6) 0.002(4) 0.003(4) 0.008(3)
 C1 0.043(5) 0.025(4) 0.028(4) -0.007(3) -0.008(3) 0.006(3)
 C2 0.102(7) 0.033(5) 0.030(4) -0.019(3) -0.002(4) -0.001(5)

_geom_special_details
;
 All esds (except the esd in the dihedral angle between two l.s. planes)
 are estimated using the full covariance matrix.  The cell esds are taken
 into account individually in the estimation of esds in distances, angles
 and torsion angles; correlations between esds in cell parameters are only
 used when they are defined by crystal symmetry.  An approximate (isotropic)
 treatment of cell esds is used for estimating esds involving l.s. planes.
;
loop_
  _geom_bond_atom_site_label_1
  _geom_bond_atom_site_label_2
  _geom_bond_distance
  _geom_bond_site_symmetry_2
  _geom_bond_publ_flag
 Y1 F1 2.294(3) 21_666 ?
 Y1 F1 2.312(3) 17_666 ?
 Y1 F1 2.302(3) . ?
 Y1 F2 2.3014(17) . ?
 Y1 O4 2.313(5) 17_666 ?
 Y1 O3 2.327(5) . ?
 Y1 O1 2.314(5) . ?
 Y1 O2 2.317(6) 9 ?
 O4 C3 1.280(9) . ?
 O3 C3 1.267(8) . ?
 O1 C1 1.273(9) . ?
 O2 C1 1.259(9) . ?
 C3 C4 1.504(9) . ?
 C4 C4 1.348(15) 2_565 ?
 C4 H4 0.9300 . ?
 C1 C2 1.515(10) . ?
 C2 C2 1.357(17) 4_566 ?
 C2 H2 0.9300 . ?

loop_
  _geom_angle_atom_site_label_1
  _geom_angle_atom_site_label_2
  _geom_angle_atom_site_label_3
  _geom_angle
  _geom_angle_site_symmetry_1
  _geom_angle_site_symmetry_3
  _geom_angle_publ_flag
 F1 Y1 F1 66.32(9) 21_666 . ?
 F1 Y1 F1 66.02(9) . 17_666 ?
 F1 Y1 F1 100.85(13) 21_666 17_666 ?
 F1 Y1 F2 65.66(10) 21_666 . ?
 F1 Y1 O4 77.26(15) 17_666 17_666 ?
 F1 Y1 O4 139.70(16) 21_666 17_666 ?
 F1 Y1 O4 76.79(15) . 17_666 ?
 F1 Y1 O3 140.32(16) 17_666 . ?
 F1 Y1 O3 77.67(15) . . ?
 F1 Y1 O3 77.44(15) 21_666 . ?
 F1 Y1 O1 140.07(13) . . ?
 F1 Y1 O1 77.12(15) 21_666 . ?
 F1 Y1 O1 139.69(15) 17_666 . ?
 F1 Y1 O2 76.49(15) 17_666 9 ?
 F1 Y1 O2 139.22(16) 21_666 9 ?
 F1 Y1 O2 139.33(14) . 9 ?
 F2 Y1 F1 65.37(9) . 17_666 ?
 F2 Y1 F1 100.05(14) . . ?
 F2 Y1 O4 139.69(13) . 17_666 ?
 F2 Y1 O3 139.95(13) . . ?
 F2 Y1 O1 77.88(18) . . ?
 F2 Y1 O2 76.96(18) . 9 ?
 O4 Y1 O3 79.4(2) 17_666 . ?
 O4 Y1 O1 129.76(18) 17_666 . ?
 O4 Y1 O2 80.23(16) 17_666 9 ?
 O1 Y1 O3 79.29(15) . . ?
 O1 Y1 O2 79.74(19) . 9 ?
 O2 Y1 O3 130.05(18) 9 . ?
 Y1 F1 Y1 112.93(12) . 21_666 ?
 Y1 F1 Y1 113.61(11) 17_666 . ?
 Y1 F1 Y1 113.81(14) 17_666 21_666 ?
 Y1 F2 Y1 113.96(12) 5 . ?
 Y1 F2 Y1 113.96(12) 5 9 ?
 Y1 F2 Y1 113.96(12) . 9 ?
 C3 O4 Y1 137.1(4) . 21_666 ?
 C3 O3 Y1 135.7(5) . . ?
 C1 O1 Y1 135.7(5) . . ?
 C1 O2 Y1 137.4(5) . 5 ?
 O4 C3 C4 116.9(6) . . ?
 O3 C3 O4 126.5(6) . . ?
 O3 C3 C4 116.6(7) . . ?
 C3 C4 H4 118.7 . . ?
 C4 C4 C3 122.5(9) 2_565 . ?
 C4 C4 H4 118.7 2_565 . ?
 O1 C1 C2 115.5(7) . . ?
 O2 C1 O1 127.2(6) . . ?
 O2 C1 C2 117.4(7) . . ?
 C1 C2 H2 120.1 . . ?
 C2 C2 C1 119.9(10) 4_566 . ?
 C2 C2 H2 120.1 4_566 . ?

loop_
  _geom_torsion_atom_site_label_1
  _geom_torsion_atom_site_label_2
  _geom_torsion_atom_site_label_3
  _geom_torsion_atom_site_label_4
  _geom_torsion
  _geom_torsion_site_symmetry_1
  _geom_torsion_site_symmetry_2
  _geom_torsion_site_symmetry_3
  _geom_torsion_site_symmetry_4
  _geom_torsion_publ_flag
 Y1 O4 C3 O3 7.7(13) 21_666 . . . ?
 Y1 O4 C3 C4 -170.4(5) 21_666 . . . ?
 Y1 O3 C3 O4 -8.2(12) . . . . ?
 Y1 O3 C3 C4 170.0(5) . . . . ?
 Y1 O1 C1 O2 0.5(12) . . . . ?
 Y1 O1 C1 C2 -179.3(5) . . . . ?
 Y1 O2 C1 O1 -1.3(12) 5 . . . ?
 Y1 O2 C1 C2 178.5(5) 5 . . . ?
 O4 C3 C4 C4 -1.3(8) . . . 2_565 ?
 O3 C3 C4 C4 -179.6(4) . . . 2_565 ?
 O1 C1 C2 C2 -173.2(4) . . . 4_566 ?
 O2 C1 C2 C2 6.9(8) . . . 4_566 ?

_shelx_res_file
;
TITL lmpa132_yfum_vacuum_353k_3_a.res in Pn-3
    lmpa132_yfum_vacuum_353k_3.res
    created by SHELXL-2019/3 at 17:18:32 on 01-Sep-2023
REM Old TITL lmpa132_yfum_vacuum_353K_3 in Pn-3
REM SHELXT solution in Pn-3: R1 0.272, Rweak 0.080, Alpha 0.130
REM <I/s> 0.324 for 196 systematic absences, Orientation as input
REM Formula found by SHELXT: C12 O6 F10 Y3
CELL 0.71073 18.5091 18.5091 18.5091 90 90 90
ZERR 4 0.0006 0.0006 0.0006 0 0 0
LATT 1
SYMM 0.5-X,0.5-Y,+Z
SYMM 0.5-X,+Y,0.5-Z
SYMM +X,0.5-Y,0.5-Z
SYMM +Z,+X,+Y
SYMM +Z,0.5-X,0.5-Y
SYMM 0.5-Z,0.5-X,+Y
SYMM 0.5-Z,+X,0.5-Y
SYMM +Y,+Z,+X
SYMM 0.5-Y,+Z,0.5-X
SYMM +Y,0.5-Z,0.5-X
SYMM 0.5-Y,0.5-Z,+X
SFAC C H F O Y
UNIT 96 48 32 96 24
EQIV $1 1-Y,1-Z,1-X
EQIV $2 +Y,+Z,+X
EQIV $3 1-Z,1-X,1-Y
EQIV $4 +Z,+X,+Y

L.S. 7 0 0
PLAN  6
SIZE 0.04 0.07 0.08
TEMP 79.86(10)
CONF
FREE Y1 Y1_$1
FREE Y1 Y1_$2
FREE Y1 Y1_$3
FREE Y1 Y1_$4
BOND
list 8
MORE -1
BOND $H
fmap 2 53
acta
REM <olex2.extras>
REM <HklSrc "%.\\lmpa132_yfum_vacuum_353K_3_tw.hkl">
REM </olex2.extras>

WGHT    0.025800   10.280900
FVAR       2.91579
Y1    5    0.512918    0.646112    0.487682    11.00000    0.01631    0.01135 =
         0.01661    0.00034    0.00024   -0.00030
F1    3    0.444639    0.566667    0.420597    11.00000    0.01931    0.01985 =
         0.02174   -0.00379    0.00132   -0.00121
F2    3    0.566860    0.566860    0.566860    10.33333    0.01779    0.01779 =
         0.01779    0.00086    0.00086    0.00086
O4    4    0.311756    0.629168    0.473318    11.00000    0.02932    0.02154 =
         0.05280    0.00156   -0.00009    0.01093
O3    4    0.405088    0.709105    0.473051    11.00000    0.02291    0.03280 =
         0.05768   -0.00097    0.00040    0.00736
O1    4    0.508142    0.709347    0.595446    11.00000    0.05182    0.02868 =
         0.02279   -0.01081    0.00214   -0.00007
O2    4    0.494029    0.630619    0.688271    11.00000    0.05191    0.02630 =
         0.02886   -0.01082   -0.00398    0.00204
C3    1    0.338571    0.692901    0.472598    11.00000    0.03930    0.03353 =
         0.02950    0.00663    0.00037    0.01643
C4    1    0.286075    0.754907    0.473362    11.00000    0.03063    0.01981 =
         0.10358    0.00160    0.00250    0.00844
AFIX  43
H4    2    0.304082    0.801812    0.473851    11.00000   -1.20000
AFIX   0
C1    1    0.500845    0.692933    0.661852    11.00000    0.04348    0.02477 =
         0.02847   -0.00679   -0.00794    0.00578
C2    1    0.500233    0.756108    0.713853    11.00000    0.10209    0.03255 =
         0.03045   -0.01878   -0.00198   -0.00105
AFIX  43
H2    2    0.499858    0.803178    0.696278    11.00000   -1.20000
AFIX   0
HKLF 5


REM  lmpa132_yfum_vacuum_353k_3_a.res in Pn-3
REM wR2 = 0.0749, GooF = S = 1.072, Restrained GooF = 1.072 for all data
REM R1 = 0.0342 for 1588 Fo > 4sig(Fo) and 0.0523 for all 1952 data
REM 94 parameters refined using 0 restraints

END

WGHT      0.0257     10.2648

REM Highest difference peak  0.465,  deepest hole -0.435,  1-sigma level  0.106
Q1    1   0.4571  0.8429  0.6419  11.00000  0.05    0.47
Q2    1   0.3011  0.8160  0.5399  11.00000  0.05    0.46
Q3    1   0.3164  0.8170  0.4418  11.00000  0.05    0.46
Q4    1   0.4884  0.8209  0.6801  11.00000  0.05    0.46
Q5    1   0.3018  0.7817  0.5782  11.00000  0.05    0.43
Q6    1   0.3587  0.8385  0.5615  11.00000  0.05    0.43
;
_shelx_res_checksum                41054
_shelx_hkl_file
;
  -1  -1  -1 6073513  137594  -2
   1   1   1 6073513  137594   1
  -2   0   0 2873310   65189  -2
   0   0   2 2873310   65189   1
  -2  -1  -1     218     347  -2
   1   1   2     218     347   1
  -2  -2   0   83759    1525  -2
   0   2   2   83759    1525   1
  -2  -2  -1    -208     399  -2
   1   2   2    -208     399   1
  -2  -2  -2   90675    3889  -2
   2   2   2   90675    3889   1
  -3   0  -1   37218    1092  -2
   1   0   3   37218    1092   1
  -3  -1   0   38204    1238  -2
   0   1   3   38204    1238   1
  -3  -1  -1     -29     540  -2
   1   1   3     -29     540   1
  -3  -1  -2   16551     692  -2
   2   1   3   16551     692   1
  -3  -2  -1   16011     694  -2
   1   2   3   16011     694   1
  -3  -2  -2    3599     809  -2
   2   2   3    3599     809   1
  -3  -3   0    2970    1236  -2
   0   3   3    2970    1236   1
  -3  -3  -1 1131737   14330  -2
   1   3   3 1131737   14330   1
  -3  -3  -2    5789     768  -2
   2   3   3    5789     768   1
  -3  -3  -3  659451   11510  -2
   3   3   3  659451   11510   1
  -4   0   0 2198117   57623  -2
   0   0   4 2198117   57623   1
  -4   0  -2  380886    5945  -2
   2   0   4  380886    5945   1
  -4  -1  -1   16143     938  -2
   1   1   4   16143     938   1
  -4  -1  -2  109107    1672  -2
   2   1   4  109107    1672   1
  -4  -1  -3    4106     772  -2
   3   1   4    4106     772   1
  -4  -2   0  391647    7428  -2
   0   2   4  391647    7428   1
  -4  -2  -1  107427    1613  -2
   1   2   4  107427    1613   1
  -4  -2  -2  374775    4274  -2
   2   2   4  374775    4274   1
  -4  -2  -3     111     761  -2
   3   2   4     111     761   1
  -4  -3  -1    4335     751  -2
   1   3   4    4335     751   1
  -4  -3  -2    -698     719  -2
   2   3   4    -698     719   1
  -4  -3  -3    1461     563  -2
   3   3   4    1461     563   1
  -4  -4   0  419587    6183  -2
   0   4   4  419587    6183   1
  -4  -4  -1    -763     763  -2
   1   4   4    -763     763   1
  -4  -4  -2 1023232   12093  -2
   2   4   4 1023232   12093   1
  -4  -4  -3    -280     712  -2
   3   4   4    -280     712   1
  -4  -4  -4 2347709   43795  -2
   4   4   4 2347709   43795   1
  -5   0  -1  347148    7482  -2
   1   0   5  347148    7482   1
  -5   0  -3   23735    1030  -2
   3   0   5   23735    1030   1
  -5  -1   0  359616    6898  -2
   0   1   5  359616    6898   1
  -5  -1  -1  790670   10953  -2
   1   1   5  790670   10953   1
  -5  -1  -2   20326     784  -2
   2   1   5   20326     784   1
  -5  -1  -3  205612    2272  -2
   3   1   5  205612    2272   1
  -5  -1  -4   40098     892  -2
   4   1   5   40098     892   1
  -5  -2  -1   20613     806  -2
   1   2   5   20613     806   1
  -5  -2  -2    4618     786  -2
   2   2   5    4618     786   1
  -5  -2  -3   57998     958  -2
   3   2   5   57998     958   1
  -5  -2  -4   34076     898  -2
   4   2   5   34076     898   1
  -5  -3   0   24759    1246  -2
   0   3   5   24759    1246   1
  -5  -3  -1  205426    2645  -2
   1   3   5  205426    2645   1
  -5  -3  -2   59121    1284  -2
   2   3   5   59121    1284   1
  -5  -3  -3  903673   10108  -2
   3   3   5  903673   10108   1
  -5  -3  -4   96757    1374  -2
   4   3   5   96757    1374   1
  -5  -4  -1   39852     903  -2
   1   4   5   39852     903   1
  -5  -4  -2   34545     922  -2
   2   4   5   34545     922   1
  -5  -4  -3   98727    1414  -2
   3   4   5   98727    1414   1
  -5  -4  -4    2410     572  -2
   4   4   5    2410     572   1
  -5  -5   0   11914     987  -2
   0   5   5   11914     987   1
  -5  -5  -1   27568     836  -2
   1   5   5   27568     836   1
  -5  -5  -2    -611     774  -2
   2   5   5    -611     774   1
  -5  -5  -3  934307   10351  -2
   3   5   5  934307   10351   1
  -5  -5  -4   14812     775  -2
   4   5   5   14812     775   1
  -5  -5  -5  940089   17728  -2
   5   5   5  940089   17728   1
  -6   0   0 3654821  117739  -2
   0   0   6 3654821  117739   1
  -6   0  -2  140682    2510  -2
   2   0   6  140682    2510   1
  -6   0  -4   71460    1507  -2
   4   0   6   71460    1507   1
  -6  -1  -1   17024     902  -2
   1   1   6   17024     902   1
  -6  -1  -2  137807    1749  -2
   2   1   6  137807    1749   1
  -6  -1  -3    5061     686  -2
   3   1   6    5061     686   1
  -6  -1  -4   29214     752  -2
   4   1   6   29214     752   1
  -6  -1  -5   69215    1324  -2
   5   1   6   69215    1324   1
  -6  -2   0  136823    3050  -2
   0   2   6  136823    3050   1
  -6  -2  -1  135857    1884  -2
   1   2   6  135857    1884   1
  -6  -2  -2   26220     928  -2
   2   2   6   26220     928   1
  -6  -2  -3   46101     948  -2
   3   2   6   46101     948   1
  -6  -2  -4   58079    1055  -2
   4   2   6   58079    1055   1
  -6  -2  -5  215212    2483  -2
   5   2   6  215212    2483   1
  -6  -3  -1    3105     675  -2
   1   3   6    3105     675   1
  -6  -3  -2   42597     839  -2
   2   3   6   42597     839   1
  -6  -3  -3    7966     636  -2
   3   3   6    7966     636   1
  -6  -3  -4   30256     891  -2
   4   3   6   30256     891   1
  -6  -3  -5  153170    1905  -2
   5   3   6  153170    1905   1
  -6  -4   0   72236    1648  -2
   0   4   6   72236    1648   1
  -6  -4  -1   28918    1040  -2
   1   4   6   28918    1040   1
  -6  -4  -2   56847    1154  -2
   2   4   6   56847    1154   1
  -6  -4  -3   29398     939  -2
   3   4   6   29398     939   1
  -6  -4  -4  700705    8137  -2
   4   4   6  700705    8137   1
  -6  -4  -5   85317    1330  -2
   5   4   6   85317    1330   1
  -6  -5  -1   69472    1183  -2
   1   5   6   69472    1183   1
  -6  -5  -2  216407    2703  -2
   2   5   6  216407    2703   1
  -6  -5  -3  151217    1963  -2
   3   5   6  151217    1963   1
  -6  -5  -4   86931    1439  -2
   4   5   6   86931    1439   1
  -6  -5  -5     622     849  -2
   5   5   6     622     849   1
  -6  -6   0 3090408   46912  -2
   0   6   6 3090408   46912   1
  -6  -6  -1   12424     848  -2
   1   6   6   12424     848   1
  -6  -6  -2 1133343   11936  -2
   2   6   6 1133343   11936   1
  -6  -6  -3    4213     855  -2
   3   6   6    4213     855   1
  -6  -6  -4   29105     960  -2
   4   6   6   29105     960   1
  -6  -6  -5    1225     866  -2
   5   6   6    1225     866   1
  -6  -6  -6  913791   17396  -2
   6   6   6  913791   17396   1
  -7   0  -1  160091    3186  -2
   1   0   7  160091    3186   1
  -7   0  -3   20105    1247  -2
   3   0   7   20105    1247   1
  -7   0  -5  206807    3330  -2
   5   0   7  206807    3330   1
  -7  -1   0  158864    3201  -2
   0   1   7  158864    3201   1
  -7  -1  -1  464641    5812  -2
   1   1   7  464641    5812   1
  -7  -1  -2    2816     789  -2
   2   1   7    2816     789   1
  -7  -1  -3    2655     723  -2
   3   1   7    2655     723   1
  -7  -1  -4   19065     720  -2
   4   1   7   19065     720   1
  -7  -1  -5 1521133   15614  -2
   5   1   7 1521133   15614   1
  -7  -1  -6   28572    1001  -2
   6   1   7   28572    1001   1
  -7  -2  -1     738     788  -2
   1   2   7     738     788   1
  -7  -2  -2    1445     845  -2
   2   2   7    1445     845   1
  -7  -2  -3    -473     816  -2
   3   2   7    -473     816   1
  -7  -2  -4   68424    1127  -2
   4   2   7   68424    1127   1
  -7  -2  -5  127699    1695  -2
   5   2   7  127699    1695   1
  -7  -2  -6  100057    1487  -2
   6   2   7  100057    1487   1
  -7  -3   0   21953    1229  -2
   0   3   7   21953    1229   1
  -7  -3  -1    2814     722  -2
   1   3   7    2814     722   1
  -7  -3  -2     -96     717  -2
   2   3   7     -96     717   1
  -7  -3  -3   51142    1075  -2
   3   3   7   51142    1075   1
  -7  -3  -4   54273    1041  -2
   4   3   7   54273    1041   1
  -7  -3  -5   89574    1405  -2
   5   3   7   89574    1405   1
  -7  -3  -6   40626    1056  -2
   6   3   7   40626    1056   1
  -7  -4  -1   18707     875  -2
   1   4   7   18707     875   1
  -7  -4  -2   69753    1427  -2
   2   4   7   69753    1427   1
  -7  -4  -3   54604    1113  -2
   3   4   7   54604    1113   1
  -7  -4  -4   26578     808  -2
   4   4   7   26578     808   1
  -7  -4  -5   27170    1002  -2
   5   4   7   27170    1002   1
  -7  -4  -6    6967     922  -2
   6   4   7    6967     922   1
  -7  -5   0  206594    3665  -2
   0   5   7  206594    3665   1
  -7  -5  -1 1543546   18193  -2
   1   5   7 1543546   18193   1
  -7  -5  -2  126442    1899  -2
   2   5   7  126442    1899   1
  -7  -5  -3   90994    1497  -2
   3   5   7   90994    1497   1
  -7  -5  -4   26929    1105  -2
   4   5   7   26929    1105   1
  -7  -5  -5  172842    2200  -2
   5   5   7  172842    2200   1
  -7  -5  -6   65736    1310  -2
   6   5   7   65736    1310   1
  -7  -6  -1   28738    1100  -2
   1   6   7   28738    1100   1
  -7  -6  -2   98927    1574  -2
   2   6   7   98927    1574   1
  -7  -6  -3   42639    1359  -2
   3   6   7   42639    1359   1
  -7  -6  -4    6026    1043  -2
   4   6   7    6026    1043   1
  -7  -6  -5   64733    1418  -2
   5   6   7   64733    1418   1
  -7  -6  -6   16481     828  -2
   6   6   7   16481     828   1
  -7  -7   0   14701    1310  -2
   0   7   7   14701    1310   1
  -7  -7  -1 1791900   20411  -2
   1   7   7 1791900   20411   1
  -7  -7  -2    -855     975  -2
   2   7   7    -855     975   1
  -7  -7  -3  324419    3486  -2
   3   7   7  324419    3486   1
  -7  -7  -4   10060    1045  -2
   4   7   7   10060    1045   1
  -7  -7  -5  559443    6338  -2
   5   7   7  559443    6338   1
  -7  -7  -6    1899     992  -2
   6   7   7    1899     992   1
  -7  -7  -7  455925    8878  -2
   7   7   7  455925    8878   1
  -8   0   0  897703   20652  -2
   0   0   8  897703   20652   1
  -8   0  -2   11758    1213  -2
   2   0   8   11758    1213   1
  -8   0  -4  205180    3145  -2
   4   0   8  205180    3145   1
  -8   0  -6 1483713   21386  -2
   6   0   8 1483713   21386   1
  -8  -1  -1   39234    1205  -2
   1   1   8   39234    1205   1
  -8  -1  -2   42051    1061  -2
   2   1   8   42051    1061   1
  -8  -1  -3    2751     835  -2
   3   1   8    2751     835   1
  -8  -1  -4  409613    4229  -2
   4   1   8  409613    4229   1
  -8  -1  -5   45842     980  -2
   5   1   8   45842     980   1
  -8  -1  -6  108743    1479  -2
   6   1   8  108743    1479   1
  -8  -1  -7   32787    1137  -2
   7   1   8   32787    1137   1
  -8  -2   0   11916    1263  -2
   0   2   8   11916    1263   1
  -8  -2  -1   41841    1223  -2
   1   2   8   41841    1223   1
  -8  -2  -2   65640    1298  -2
   2   2   8   65640    1298   1
  -8  -2  -3    5017     931  -2
   3   2   8    5017     931   1
  -8  -2  -4    3410     852  -2
   4   2   8    3410     852   1
  -8  -2  -5   45897    1045  -2
   5   2   8   45897    1045   1
  -8  -2  -6  390200    4299  -2
   6   2   8  390200    4299   1
  -8  -2  -7   51133    1251  -2
   7   2   8   51133    1251   1
  -8  -3  -1    2705     831  -2
   1   3   8    2705     831   1
  -8  -3  -2    4490     806  -2
   2   3   8    4490     806   1
  -8  -3  -3   16707    1054  -2
   3   3   8   16707    1054   1
  -8  -3  -4  135987    1922  -2
   4   3   8  135987    1922   1
  -8  -3  -5   37618     922  -2
   5   3   8   37618     922   1
  -8  -3  -6  164017    2123  -2
   6   3   8  164017    2123   1
  -8  -3  -7    5528    1076  -2
   7   3   8    5528    1076   1
  -8  -4   0  202486    3909  -2
   0   4   8  202486    3909   1
  -8  -4  -1  399932    4454  -2
   1   4   8  399932    4454   1
  -8  -4  -2    2135     755  -2
   2   4   8    2135     755   1
  -8  -4  -3  134209    1838  -2
   3   4   8  134209    1838   1
  -8  -4  -4   36488    1014  -2
   4   4   8   36488    1014   1
  -8  -4  -5   65429    1180  -2
   5   4   8   65429    1180   1
  -8  -4  -6   38692    1159  -2
   6   4   8   38692    1159   1
  -8  -4  -7   74236    1483  -2
   7   4   8   74236    1483   1
  -8  -5  -1   46672    1176  -2
   1   5   8   46672    1176   1
  -8  -5  -2   48114    1381  -2
   2   5   8   48114    1381   1
  -8  -5  -3   36165    1184  -2
   3   5   8   36165    1184   1
  -8  -5  -4   62423    1303  -2
   4   5   8   62423    1303   1
  -8  -5  -5    3238     833  -2
   5   5   8    3238     833   1
  -8  -5  -6  179699    2413  -2
   6   5   8  179699    2413   1
  -8  -5  -7   32212    1261  -2
   7   5   8   32212    1261   1
  -8  -6   0 1470580   27414  -2
   0   6   8 1470580   27414   1
  -8  -6  -1  110527    1824  -2
   1   6   8  110527    1824   1
  -8  -6  -2  394510    4746  -2
   2   6   8  394510    4746   1
  -8  -6  -3  158505    2206  -2
   3   6   8  158505    2206   1
  -8  -6  -4   36754    1219  -2
   4   6   8   36754    1219   1
  -8  -6  -5  179438    2541  -2
   5   6   8  179438    2541   1
  -8  -6  -6  300385    3894  -2
   6   6   8  300385    3894   1
  -8  -6  -7   40920    1284  -2
   7   6   8   40920    1284   1
  -8  -7  -1   28707    1250  -2
   1   7   8   28707    1250   1
  -8  -7  -2   51437    1399  -2
   2   7   8   51437    1399   1
  -8  -7  -3    4919    1219  -2
   3   7   8    4919    1219   1
  -8  -7  -4   74830    1620  -2
   4   7   8   74830    1620   1
  -8  -7  -5   33220    1444  -2
   5   7   8   33220    1444   1
  -8  -7  -6   43056    1488  -2
   6   7   8   43056    1488   1
  -8  -7  -7    1498     965  -2
   7   7   8    1498     965   1
  -8  -8   0  691884   12179  -2
   0   8   8  691884   12179   1
  -8  -8  -1   10975    1241  -2
   1   8   8   10975    1241   1
  -8  -8  -2   96378    2060  -2
   2   8   8   96378    2060   1
  -8  -8  -3   37110    1337  -2
   3   8   8   37110    1337   1
  -8  -8  -4    6752    1284  -2
   4   8   8    6752    1284   1
  -8  -8  -5    2118    1282  -2
   5   8   8    2118    1282   1
  -8  -8  -6   54291    1491  -2
   6   8   8   54291    1491   1
  -8  -8  -7    2100    1281  -2
   7   8   8    2100    1281   1
  -8  -8  -8     537    4560  -2
   8   8   8     537    4560   1
  -9   0  -1  494458    7790  -2
   1   0   9  494458    7790   1
  -9   0  -3   88651    2081  -2
   3   0   9   88651    2081   1
  -9   0  -5  370311    5388  -2
   5   0   9  370311    5388   1
  -9   0  -7   79641    2144  -2
   7   0   9   79641    2144   1
  -9  -1   0  489642    8205  -2
   0   1   9  489642    8205   1
  -9  -1  -1   21283    1003  -2
   1   1   9   21283    1003   1
  -9  -1  -2  118055    1723  -2
   2   1   9  118055    1723   1
  -9  -1  -3  258558    3040  -2
   3   1   9  258558    3040   1
  -9  -1  -4  103388    1470  -2
   4   1   9  103388    1470   1
  -9  -1  -5   36161    1097  -2
   5   1   9   36161    1097   1
  -9  -1  -6  106752    1581  -2
   6   1   9  106752    1581   1
  -9  -1  -7  292678    3630  -2
   7   1   9  292678    3630   1
  -9  -1  -8   79638    1885  -2
   8   1   9   79638    1885   1
  -9  -2  -1  117321    1709  -2
   1   2   9  117321    1709   1
  -9  -2  -2   25737    1233  -2
   2   2   9   25737    1233   1
  -9  -2  -3   47806    1312  -2
   3   2   9   47806    1312   1
  -9  -2  -4   34167    1132  -2
   4   2   9   34167    1132   1
  -9  -2  -5  314764    3573  -2
   5   2   9  314764    3573   1
  -9  -2  -6   76826    1396  -2
   6   2   9   76826    1396   1
  -9  -2  -7   46925    1686  -2
   7   2   9   46925    1686   1
  -9  -2  -8   40419    1558  -2
   8   2   9   40419    1558   1
  -9  -3   0   93678    2201  -2
   0   3   9   93678    2201   1
  -9  -3  -1  252067    3013  -2
   1   3   9  252067    3013   1
  -9  -3  -2   45792    1512  -2
   2   3   9   45792    1512   1
  -9  -3  -3  745844    8637  -2
   3   3   9  745844    8637   1
  -9  -3  -4   13256     971  -2
   4   3   9   13256     971   1
  -9  -3  -5  314204    3640  -2
   5   3   9  314204    3640   1
  -9  -3  -6    6413    1207  -2
   6   3   9    6413    1207   1
  -9  -3  -7   11126    1339  -2
   7   3   9   11126    1339   1
  -9  -3  -8    3025    1823  -2
   8   3   9    3025    1823   1
  -9  -4  -1  103812    1548  -2
   1   4   9  103812    1548   1
  -9  -4  -2   33246     982  -2
   2   4   9   33246     982   1
  -9  -4  -3   13738     866  -2
   3   4   9   13738     866   1
  -9  -4  -4    1354     955  -2
   4   4   9    1354     955   1
  -9  -4  -5  253419    2976  -2
   5   4   9  253419    2976   1
  -9  -4  -6    3259    1212  -2
   6   4   9    3259    1212   1
  -9  -4  -7   93554    1807  -2
   7   4   9   93554    1807   1
  -9  -4  -8   21691    1508  -2
   8   4   9   21691    1508   1
  -9  -5   0  379481    6477  -2
   0   5   9  379481    6477   1
  -9  -5  -1   34529    1050  -2
   1   5   9   34529    1050   1
  -9  -5  -2  310209    3621  -2
   2   5   9  310209    3621   1
  -9  -5  -3  316511    3674  -2
   3   5   9  316511    3674   1
  -9  -5  -4  251493    3656  -2
   4   5   9  251493    3656   1
  -9  -5  -5  200242    2590  -2
   5   5   9  200242    2590   1
  -9  -5  -6  171924    2553  -2
   6   5   9  171924    2553   1
  -9  -5  -7    1849    1317  -2
   7   5   9    1849    1317   1
  -9  -5  -8   47598    1668  -2
   8   5   9   47598    1668   1
  -9  -6  -1  107379    1723  -2
   1   6   9  107379    1723   1
  -9  -6  -2   78341    1752  -2
   2   6   9   78341    1752   1
  -9  -6  -3    5444    1303  -2
   3   6   9    5444    1303   1
  -9  -6  -4    3622    1295  -2
   4   6   9    3622    1295   1
  -9  -6  -5  171098    2561  -2
   5   6   9  171098    2561   1
  -9  -6  -6    8782    1148  -2
   6   6   9    8782    1148   1
  -9  -6  -7   14238    1191  -2
   7   6   9   14238    1191   1
  -9  -6  -8   27248    1446  -2
   8   6   9   27248    1446   1
  -9  -7   0   80012    2317  -2
   0   7   9   80012    2317   1
  -9  -7  -1  289218    4468  -2
   1   7   9  289218    4468   1
  -9  -7  -2   48703    1944  -2
   2   7   9   48703    1944   1
  -9  -7  -3   10790    1489  -2
   3   7   9   10790    1489   1
  -9  -7  -4   93878    2940  -2
   4   7   9   93878    2940   1
  -9  -7  -5    5210    1474  -2
   5   7   9    5210    1474   1
  -9  -7  -6   13553    1486  -2
   6   7   9   13553    1486   1
  -9  -7  -7   27814    1730  -2
   7   7   9   27814    1730   1
  -9  -7  -8    -663    1169  -2
   8   7   9    -663    1169   1
  -9  -8  -1   77893    2067  -2
   1   8   9   77893    2067   1
  -9  -8  -2   44635    1807  -2
   2   8   9   44635    1807   1
  -9  -8  -3    3779    1484  -2
   3   8   9    3779    1484   1
  -9  -8  -4   22237    1628  -2
   4   8   9   22237    1628   1
  -9  -8  -5   48344    1801  -2
   5   8   9   48344    1801   1
  -9  -8  -6   26495    1664  -2
   6   8   9   26495    1664   1
  -9  -8  -7   -1434    1434  -2
   7   8   9   -1434    1434   1
  -9  -8  -8    6197    1649  -2
   8   8   9    6197    1649   1
  -9  -9   0  114424    3134  -2
   0   9   9  114424    3134   1
  -9  -9  -1    5514    1627  -2
   1   9   9    5514    1627   1
  -9  -9  -2   27737    1797  -2
   2   9   9   27737    1797   1
  -9  -9  -3  184294    3317  -2
   3   9   9  184294    3317   1
  -9  -9  -4    7593    1710  -2
   4   9   9    7593    1710   1
  -9  -9  -5  122145    2594  -2
   5   9   9  122145    2594   1
  -9  -9  -6   17902    1666  -2
   6   9   9   17902    1666   1
  -9  -9  -7   15120    1856  -2
   7   9   9   15120    1856   1
  -9  -9  -8    1413    1796  -2
   8   9   9    1413    1796   1
  -9  -9  -9   83850    6518  -2
   9   9   9   83850    6518   1
 -10   0   0  406862    8722  -2
   0   0  10  406862    8722   1
 -10   0  -2   93597    2219  -2
   2   0  10   93597    2219   1
 -10   0  -4  142612    2724  -2
   4   0  10  142612    2724   1
 -10   0  -6  108720    2421  -2
   6   0  10  108720    2421   1
 -10   0  -8   86088    2628  -2
   8   0  10   86088    2628   1
 -10  -1  -1   29689    1176  -2
   1   1  10   29689    1176   1
 -10  -1  -2  315983    3675  -2
   2   1  10  315983    3675   1
 -10  -1  -3    4422    1072  -2
   3   1  10    4422    1072   1
 -10  -1  -4  214146    2552  -2
   4   1  10  214146    2552   1
 -10  -1  -5   41865    1151  -2
   5   1  10   41865    1151   1
 -10  -1  -6  104721    1706  -2
   6   1  10  104721    1706   1
 -10  -1  -7   31587    1366  -2
   7   1  10   31587    1366   1
 -10  -1  -8   28885    1559  -2
   8   1  10   28885    1559   1
 -10  -1  -9   48088    2101  -2
   9   1  10   48088    2101   1
 -10  -2   0   89572    2564  -2
   0   2  10   89572    2564   1
 -10  -2  -1  314605    3591  -2
   1   2  10  314605    3591   1
 -10  -2  -2  638948    7270  -2
   2   2  10  638948    7270   1
 -10  -2  -3  136172    2018  -2
   3   2  10  136172    2018   1
 -10  -2  -4  841050    9515  -2
   4   2  10  841050    9515   1
 -10  -2  -5  195112    2723  -2
   5   2  10  195112    2723   1
 -10  -2  -6   53480    1483  -2
   6   2  10   53480    1483   1
 -10  -2  -7  135919    2408  -2
   7   2  10  135919    2408   1
 -10  -2  -8   22303    1651  -2
   8   2  10   22303    1651   1
 -10  -2  -9   82521    2185  -2
   9   2  10   82521    2185   1
 -10  -3  -1    3683    1042  -2
   1   3  10    3683    1042   1
 -10  -3  -2  139068    1987  -2
   2   3  10  139068    1987   1
 -10  -3  -3      79    1113  -2
   3   3  10      79    1113   1
 -10  -3  -4   74087    1585  -2
   4   3  10   74087    1585   1
 -10  -3  -5   31398    1177  -2
   5   3  10   31398    1177   1
 -10  -3  -6  128703    2455  -2
   6   3  10  128703    2455   1
 -10  -3  -7   31301    1591  -2
   7   3  10   31301    1591   1
 -10  -3  -8   64967    1984  -2
   8   3  10   64967    1984   1
 -10  -3  -9    4020    1736  -2
   9   3  10    4020    1736   1
 -10  -4   0  139458    3185  -2
   0   4  10  139458    3185   1
 -10  -4  -1  209705    2435  -2
   1   4  10  209705    2435   1
 -10  -4  -2  840492    9204  -2
   2   4  10  840492    9204   1
 -10  -4  -3   76366    1427  -2
   3   4  10   76366    1427   1
 -10  -4  -4 1369453   16182  -2
   4   4  10 1369453   16182   1
 -10  -4  -5   25674    1379  -2
   5   4  10   25674    1379   1
 -10  -4  -6  339818    4563  -2
   6   4  10  339818    4563   1
 -10  -4  -7   34037    1590  -2
   7   4  10   34037    1590   1
 -10  -4  -8  129953    2466  -2
   8   4  10  129953    2466   1
 -10  -4  -9   25096    1711  -2
   9   4  10   25096    1711   1
 -10  -5  -1   41752    1208  -2
   1   5  10   41752    1208   1
 -10  -5  -2  196961    2569  -2
   2   5  10  196961    2569   1
 -10  -5  -3   30094    1088  -2
   3   5  10   30094    1088   1
 -10  -5  -4   23357    1331  -2
   4   5  10   23357    1331   1
 -10  -5  -5    1988    1174  -2
   5   5  10    1988    1174   1
 -10  -5  -6   72030    1700  -2
   6   5  10   72030    1700   1
 -10  -5  -7   15161    1466  -2
   7   5  10   15161    1466   1
 -10  -5  -8   55655    1813  -2
   8   5  10   55655    1813   1
 -10  -5  -9   79007    2029  -2
   9   5  10   79007    2029   1
 -10  -6   0  107620    3233  -2
   0   6  10  107620    3233   1
 -10  -6  -1  106616    2021  -2
   1   6  10  106616    2021   1
 -10  -6  -2   51173    1326  -2
   2   6  10   51173    1326   1
 -10  -6  -3  135833    2471  -2
   3   6  10  135833    2471   1
 -10  -6  -4  342094    5121  -2
   4   6  10  342094    5121   1
 -10  -6  -5   70585    1790  -2
   5   6  10   70585    1790   1
 -10  -6  -6    8606    1256  -2
   6   6  10    8606    1256   1
 -10  -6  -7   15262    1449  -2
   7   6  10   15262    1449   1
 -10  -6  -8    4160    1433  -2
   8   6  10    4160    1433   1
 -10  -6  -9   15420    1590  -2
   9   6  10   15420    1590   1
 -10  -7  -1   30607    1194  -2
   1   7  10   30607    1194   1
 -10  -7  -2  133386    2720  -2
   2   7  10  133386    2720   1
 -10  -7  -3   31714    1721  -2
   3   7  10   31714    1721   1
 -10  -7  -4   36317    1896  -2
   4   7  10   36317    1896   1
 -10  -7  -5   15887    1489  -2
   5   7  10   15887    1489   1
 -10  -7  -6   16259    1489  -2
   6   7  10   16259    1489   1
 -10  -7  -7   15246    1843  -2
   7   7  10   15246    1843   1
 -10  -7  -8   55538    2132  -2
   8   7  10   55538    2132   1
 -10  -7  -9   47176    1650  -2
   9   7  10   47176    1650   1
 -10  -8   0   93939    3132  -2
   0   8  10   93939    3132   1
 -10  -8  -1   29418    1723  -2
   1   8  10   29418    1723   1
 -10  -8  -2   25873    1766  -2
   2   8  10   25873    1766   1
 -10  -8  -3   64357    2007  -2
   3   8  10   64357    2007   1
 -10  -8  -4  124900    2502  -2
   4   8  10  124900    2502   1
 -10  -8  -5   56246    2154  -2
   5   8  10   56246    2154   1
 -10  -8  -6    5291    1707  -2
   6   8  10    5291    1707   1
 -10  -8  -7   59136    1691  -2
   7   8  10   59136    1691   1
 -10  -8  -8    3208    1860  -2
   8   8  10    3208    1860   1
 -10  -8  -9   18865    2026  -2
   9   8  10   18865    2026   1
 -10  -9  -1   44759    1890  -2
   1   9  10   44759    1890   1
 -10  -9  -2   80688    2389  -2
   2   9  10   80688    2389   1
 -10  -9  -3     552    1811  -2
   3   9  10     552    1811   1
 -10  -9  -4   19311    1835  -2
   4   9  10   19311    1835   1
 -10  -9  -5   80600    2262  -2
   5   9  10   80600    2262   1
 -10  -9  -6   17107    1813  -2
   6   9  10   17107    1813   1
 -10  -9  -7   42517    2186  -2
   7   9  10   42517    2186   1
 -10  -9  -8   22222    1757  -2
   8   9  10   22222    1757   1
 -10  -9  -9    9789    1994  -2
   9   9  10    9789    1994   1
 -10 -10   0   75408    4494  -2
   0  10  10   75408    4494   1
 -10 -10  -1   32945    3057  -2
   1  10  10   32945    3057   1
 -10 -10  -2  372146    6249  -2
   2  10  10  372146    6249   1
 -10 -10  -3   69317    2254  -2
   3  10  10   69317    2254   1
 -10 -10  -4  577396    7755  -2
   4  10  10  577396    7755   1
 -10 -10  -5     902    2166  -2
   5  10  10     902    2166   1
 -10 -10  -6  157108    3506  -2
   6  10  10  157108    3506   1
 -10 -10  -7   28704    1763  -2
   7  10  10   28704    1763   1
 -10 -10  -8   86465    2800  -2
   8  10  10   86465    2800   1
 -10 -10  -9     869    2099  -2
   9  10  10     869    2099   1
 -10 -10 -10  246113    8582  -2
  10  10  10  246113    8582   1
 -11   0  -1  261968    4258  -2
   1   0  11  261968    4258   1
 -11   0  -3   54524    2097  -2
   3   0  11   54524    2097   1
 -11   0  -5  188681    3765  -2
   5   0  11  188681    3765   1
 -11   0  -7   63402    2176  -2
   7   0  11   63402    2176   1
 -11   0  -9  109872    3014  -2
   9   0  11  109872    3014   1
 -11  -1   0  263140    4301  -2
   0   1  11  263140    4301   1
 -11  -1  -1    8882    1213  -2
   1   1  11    8882    1213   1
 -11  -1  -2   88013    1755  -2
   2   1  11   88013    1755   1
 -11  -1  -3  326068    4089  -2
   3   1  11  326068    4089   1
 -11  -1  -4   76225    1708  -2
   4   1  11   76225    1708   1
 -11  -1  -5   18756    1385  -2
   5   1  11   18756    1385   1
 -11  -1  -6   72925    1690  -2
   6   1  11   72925    1690   1
 -11  -1  -7   35936    1581  -2
   7   1  11   35936    1581   1
 -11  -1  -8   58476    1649  -2
   8   1  11   58476    1649   1
 -11  -1  -9   29511    1770  -2
   9   1  11   29511    1770   1
 -11  -1 -10   46937    2130  -2
  10   1  11   46937    2130   1
 -11  -2  -1   80977    1572  -2
   1   2  11   80977    1572   1
 -11  -2  -2    6841    1188  -2
   2   2  11    6841    1188   1
 -11  -2  -3   90319    1838  -2
   3   2  11   90319    1838   1
 -11  -2  -4   29240    1435  -2
   4   2  11   29240    1435   1
 -11  -2  -5  101205    2002  -2
   5   2  11  101205    2002   1
 -11  -2  -6   37796    1540  -2
   6   2  11   37796    1540   1
 -11  -2  -7   40009    1337  -2
   7   2  11   40009    1337   1
 -11  -2  -8   19222    1812  -2
   8   2  11   19222    1812   1
 -11  -2  -9  109203    2651  -2
   9   2  11  109203    2651   1
 -11  -2 -10   32559    1996  -2
  10   2  11   32559    1996   1
 -11  -3   0   51479    2174  -2
   0   3  11   51479    2174   1
 -11  -3  -1  316662    3866  -2
   1   3  11  316662    3866   1
 -11  -3  -2   87779    1673  -2
   2   3  11   87779    1673   1
 -11  -3  -3 1003971   11528  -2
   3   3  11 1003971   11528   1
 -11  -3  -4  128597    2093  -2
   4   3  11  128597    2093   1
 -11  -3  -5  452171    6059  -2
   5   3  11  452171    6059   1
 -11  -3  -6   84501    1846  -2
   6   3  11   84501    1846   1
 -11  -3  -7   69998    2128  -2
   7   3  11   69998    2128   1
 -11  -3  -8   18025    1881  -2
   8   3  11   18025    1881   1
 -11  -3  -9  247955    4012  -2
   9   3  11  247955    4012   1
 -11  -3 -10   32454    2091  -2
  10   3  11   32454    2091   1
 -11  -4  -1   75919    1455  -2
   1   4  11   75919    1455   1
 -11  -4  -2   28393    1222  -2
   2   4  11   28393    1222   1
 -11  -4  -3  127997    2277  -2
   3   4  11  127997    2277   1
 -11  -4  -4    3872    1140  -2
   4   4  11    3872    1140   1
 -11  -4  -5   61712    1996  -2
   5   4  11   61712    1996   1
 -11  -4  -6    8223    1175  -2
   6   4  11    8223    1175   1
 -11  -4  -7   73844    2232  -2
   7   4  11   73844    2232   1
 -11  -4  -8   32497    1843  -2
   8   4  11   32497    1843   1
 -11  -4  -9  229128    3671  -2
   9   4  11  229128    3671   1
 -11  -4 -10   36725    2193  -2
  10   4  11   36725    2193   1
 -11  -5   0  195543    3885  -2
   0   5  11  195543    3885   1
 -11  -5  -1   18466    1272  -2
   1   5  11   18466    1272   1
 -11  -5  -2  103635    1814  -2
   2   5  11  103635    1814   1
 -11  -5  -3  459706    6109  -2
   3   5  11  459706    6109   1
 -11  -5  -4   58647    1476  -2
   4   5  11   58647    1476   1
 -11  -5  -5  159702    2705  -2
   5   5  11  159702    2705   1
 -11  -5  -6   65216    1674  -2
   6   5  11   65216    1674   1
 -11  -5  -7    2860    1873  -2
   7   5  11    2860    1873   1
 -11  -5  -8   37181    1867  -2
   8   5  11   37181    1867   1
 -11  -5  -9   86828    2452  -2
   9   5  11   86828    2452   1
 -11  -5 -10   31861    1957  -2
  10   5  11   31861    1957   1
 -11  -6  -1   77258    1722  -2
   1   6  11   77258    1722   1
 -11  -6  -2   38383    1616  -2
   2   6  11   38383    1616   1
 -11  -6  -3   77911    2087  -2
   3   6  11   77911    2087   1
 -11  -6  -4    6116    1586  -2
   4   6  11    6116    1586   1
 -11  -6  -5   65681    2345  -2
   5   6  11   65681    2345   1
 -11  -6  -6    2031    1370  -2
   6   6  11    2031    1370   1
 -11  -6  -7  107648    2394  -2
   7   6  11  107648    2394   1
 -11  -6  -8   42741    2034  -2
   8   6  11   42741    2034   1
 -11  -6  -9  185650    3082  -2
   9   6  11  185650    3082   1
 -11  -6 -10   35968    2056  -2
  10   6  11   35968    2056   1
 -11  -7   0   64298    2774  -2
   0   7  11   64298    2774   1
 -11  -7  -1   36313    1480  -2
   1   7  11   36313    1480   1
 -11  -7  -2   39566    2014  -2
   2   7  11   39566    2014   1
 -11  -7  -3   70828    2155  -2
   3   7  11   70828    2155   1
 -11  -7  -4   70844    3235  -2
   4   7  11   70844    3235   1
 -11  -7  -5    1821    1615  -2
   5   7  11    1821    1615   1
 -11  -7  -6  108513    2247  -2
   6   7  11  108513    2247   1
 -11  -7  -7   41465    2443  -2
   7   7  11   41465    2443   1
 -11  -7  -8   45284    2260  -2
   8   7  11   45284    2260   1
 -11  -7  -9    4109    1562  -2
   9   7  11    4109    1562   1
 -11  -7 -10   32242    1705  -2
  10   7  11   32242    1705   1
 -11  -8  -1   58828    2038  -2
   1   8  11   58828    2038   1
 -11  -8  -2   20305    1931  -2
   2   8  11   20305    1931   1
 -11  -8  -3   18199    1896  -2
   3   8  11   18199    1896   1
 -11  -8  -4   31597    2258  -2
   4   8  11   31597    2258   1
 -11  -8  -5   40090    1836  -2
   5   8  11   40090    1836   1
 -11  -8  -6   48755    1847  -2
   6   8  11   48755    1847   1
 -11  -8  -7   45527    2382  -2
   7   8  11   45527    2382   1
 -11  -8  -8   32069    2113  -2
   8   8  11   32069    2113   1
 -11  -8  -9   71320    2337  -2
   9   8  11   71320    2337   1
 -11  -8 -10   14751    1533  -2
  10   8  11   14751    1533   1
 -11  -9   0  118658    5349  -2
   0   9  11  118658    5349   1
 -11  -9  -1   29333    1905  -2
   1   9  11   29333    1905   1
 -11  -9  -2  106264    2668  -2
   2   9  11  106264    2668   1
 -11  -9  -3  242709    4085  -2
   3   9  11  242709    4085   1
 -11  -9  -4  226085    3814  -2
   4   9  11  226085    3814   1
 -11  -9  -5   89236    2474  -2
   5   9  11   89236    2474   1
 -11  -9  -6  178505    3185  -2
   6   9  11  178505    3185   1
 -11  -9  -7    4896    1788  -2
   7   9  11    4896    1788   1
 -11  -9  -8   72979    2383  -2
   8   9  11   72979    2383   1
 -11  -9  -9   61752    2547  -2
   9   9  11   61752    2547   1
 -11  -9 -10   95520    2908  -2
  10   9  11   95520    2908   1
 -11 -10  -1   49908    2072  -2
   1  10  11   49908    2072   1
 -11 -10  -2   34254    2316  -2
   2  10  11   34254    2316   1
 -11 -10  -3   32023    2138  -2
   3  10  11   32023    2138   1
 -11 -10  -4   37486    2114  -2
   4  10  11   37486    2114   1
 -11 -10  -5   28885    2004  -2
   5  10  11   28885    2004   1
 -11 -10  -6   38468    1948  -2
   6  10  11   38468    1948   1
 -11 -10  -7   30907    1848  -2
   7  10  11   30907    1848   1
 -11 -10  -8   23966    2648  -2
   8  10  11   23966    2648   1
 -11 -10  -9   92491    4126  -2
   9  10  11   92491    4126   1
 -11 -10 -10   10878    2999  -2
  10  10  11   10878    2999   1
 -11 -11   0   49684    4774  -2
   0  11  11   49684    4774   1
 -11 -11  -1  176503    3637  -2
   1  11  11  176503    3637   1
 -11 -11  -2    2886    1970  -2
   2  11  11    2886    1970   1
 -11 -11  -3  418135    6640  -2
   3  11  11  418135    6640   1
 -11 -11  -4   39190    2084  -2
   4  11  11   39190    2084   1
 -11 -11  -5  165708    3047  -2
   5  11  11  165708    3047   1
 -11 -11  -6   43401    2016  -2
   6  11  11   43401    2016   1
 -11 -11  -7   30317    1802  -2
   7  11  11   30317    1802   1
 -11 -11  -8    3487    1519  -2
   8  11  11    3487    1519   1
 -11 -11  -9   79650    2801  -2
   9  11  11   79650    2801   1
 -11 -11 -10   15725    3033  -2
  10  11  11   15725    3033   1
 -11 -11 -11  104924    7530  -2
  11  11  11  104924    7530   1
 -12   0   0  332221    7490  -2
   0   0  12  332221    7490   1
 -12   0  -2   17539    2043  -2
   2   0  12   17539    2043   1
 -12   0  -4    3191    2244  -2
   4   0  12    3191    2244   1
 -12   0  -6  131594    3967  -2
   6   0  12  131594    3967   1
 -12   0  -8   40348    2270  -2
   8   0  12   40348    2270   1
 -12   0 -10   10205    2944  -2
  10   0  12   10205    2944   1
 -12  -1  -1   28954    1415  -2
   1   1  12   28954    1415   1
 -12  -1  -2  215673    3430  -2
   2   1  12  215673    3430   1
 -12  -1  -3    2221    1522  -2
   3   1  12    2221    1522   1
 -12  -1  -4    7396    1594  -2
   4   1  12    7396    1594   1
 -12  -1  -5    7763    1586  -2
   5   1  12    7763    1586   1
 -12  -1  -6    9082    1590  -2
   6   1  12    9082    1590   1
 -12  -1  -7    6367    1631  -2
   7   1  12    6367    1631   1
 -12  -1  -8  216933    3519  -2
   8   1  12  216933    3519   1
 -12  -1  -9   17264    1985  -2
   9   1  12   17264    1985   1
 -12  -1 -10   67763    2332  -2
  10   1  12   67763    2332   1
 -12  -1 -11   13988    1671  -2
  11   1  12   13988    1671   1
 -12  -2   0   20072    1832  -2
   0   2  12   20072    1832   1
 -12  -2  -1  215455    2920  -2
   1   2  12  215455    2920   1
 -12  -2  -2   17527    1430  -2
   2   2  12   17527    1430   1
 -12  -2  -3  118735    2146  -2
   3   2  12  118735    2146   1
 -12  -2  -4   49275    1789  -2
   4   2  12   49275    1789   1
 -12  -2  -5  109821    2375  -2
   5   2  12  109821    2375   1
 -12  -2  -6   13382    1726  -2
   6   2  12   13382    1726   1
 -12  -2  -7   68289    2244  -2
   7   2  12   68289    2244   1
 -12  -2  -8    3429    1954  -2
   8   2  12    3429    1954   1
 -12  -2  -9   62187    2551  -2
   9   2  12   62187    2551   1
 -12  -2 -10   78285    2491  -2
  10   2  12   78285    2491   1
 -12  -2 -11   48850    2633  -2
  11   2  12   48850    2633   1
 -12  -3  -1    3561    1411  -2
   1   3  12    3561    1411   1
 -12  -3  -2  118852    2166  -2
   2   3  12  118852    2166   1
 -12  -3  -3    3060    1440  -2
   3   3  12    3060    1440   1
 -12  -3  -4   10959    1547  -2
   4   3  12   10959    1547   1
 -12  -3  -5    4438    1437  -2
   5   3  12    4438    1437   1
 -12  -3  -6   12060    1445  -2
   6   3  12   12060    1445   1
 -12  -3  -7     850    1917  -2
   7   3  12     850    1917   1
 -12  -3  -8  348161    5408  -2
   8   3  12  348161    5408   1
 -12  -3  -9    7345    1988  -2
   9   3  12    7345    1988   1
 -12  -3 -10  149540    3653  -2
  10   3  12  149540    3653   1
 -12  -3 -11    6719    1972  -2
  11   3  12    6719    1972   1
 -12  -4   0    5918    2086  -2
   0   4  12    5918    2086   1
 -12  -4  -1    7801    1351  -2
   1   4  12    7801    1351   1
 -12  -4  -2   51348    1544  -2
   2   4  12   51348    1544   1
 -12  -4  -3    9464    1352  -2
   3   4  12    9464    1352   1
 -12  -4  -4   83237    1796  -2
   4   4  12   83237    1796   1
 -12  -4  -5    -572    1404  -2
   5   4  12    -572    1404   1
 -12  -4  -6    4108    1368  -2
   6   4  12    4108    1368   1
 -12  -4  -7   30132    2218  -2
   7   4  12   30132    2218   1
 -12  -4  -8    2950    1914  -2
   8   4  12    2950    1914   1
 -12  -4  -9   11464    1888  -2
   9   4  12   11464    1888   1
 -12  -4 -10   89765    2311  -2
  10   4  12   89765    2311   1
 -12  -4 -11    6132    1969  -2
  11   4  12    6132    1969   1
 -12  -5  -1    9788    1384  -2
   1   5  12    9788    1384   1
 -12  -5  -2  106177    1977  -2
   2   5  12  106177    1977   1
 -12  -5  -3    2160    1276  -2
   3   5  12    2160    1276   1
 -12  -5  -4    -194    1288  -2
   4   5  12    -194    1288   1
 -12  -5  -5    6544    1258  -2
   5   5  12    6544    1258   1
 -12  -5  -6    7154    1454  -2
   6   5  12    7154    1454   1
 -12  -5  -7   31535    2131  -2
   7   5  12   31535    2131   1
 -12  -5  -8  321152    4981  -2
   8   5  12  321152    4981   1
 -12  -5  -9   53730    1986  -2
   9   5  12   53730    1986   1
 -12  -5 -10   81704    2212  -2
  10   5  12   81704    2212   1
 -12  -5 -11   18441    1946  -2
  11   5  12   18441    1946   1
 -12  -6   0  137275    4687  -2
   0   6  12  137275    4687   1
 -12  -6  -1   10375    1430  -2
   1   6  12   10375    1430   1
 -12  -6  -2   10188    1364  -2
   2   6  12   10188    1364   1
 -12  -6  -3   10602    1237  -2
   3   6  12   10602    1237   1
 -12  -6  -4    2600    1870  -2
   4   6  12    2600    1870   1
 -12  -6  -5    5823    1710  -2
   5   6  12    5823    1710   1
 -12  -6  -6  161589    2899  -2
   6   6  12  161589    2899   1
 -12  -6  -7   27689    1465  -2
   7   6  12   27689    1465   1
 -12  -6  -8   71919    2712  -2
   8   6  12   71919    2712   1
 -12  -6  -9    2410    1817  -2
   9   6  12    2410    1817   1
 -12  -6 -10     511    2247  -2
  10   6  12     511    2247   1
 -12  -6 -11    8176    1782  -2
  11   6  12    8176    1782   1
 -12  -7  -1    7582    1615  -2
   1   7  12    7582    1615   1
 -12  -7  -2   70356    2188  -2
   2   7  12   70356    2188   1
 -12  -7  -3     740    1927  -2
   3   7  12     740    1927   1
 -12  -7  -4   25448    1991  -2
   4   7  12   25448    1991   1
 -12  -7  -5   27071    1881  -2
   5   7  12   27071    1881   1
 -12  -7  -6   26523    1750  -2
   6   7  12   26523    1750   1
 -12  -7  -7    6398    2232  -2
   7   7  12    6398    2232   1
 -12  -7  -8  240114    4775  -2
   8   7  12  240114    4775   1
 -12  -7  -9   10085    1343  -2
   9   7  12   10085    1343   1
 -12  -7 -10   98447    2427  -2
  10   7  12   98447    2427   1
 -12  -7 -11    3876    1650  -2
  11   7  12    3876    1650   1
 -12  -8   0   37344    2796  -2
   0   8  12   37344    2796   1
 -12  -8  -1  216224    4257  -2
   1   8  12  216224    4257   1
 -12  -8  -2    6317    1952  -2
   2   8  12    6317    1952   1
 -12  -8  -3  336493    5466  -2
   3   8  12  336493    5466   1
 -12  -8  -4    -337    1936  -2
   4   8  12    -337    1936   1
 -12  -8  -5  318097    4947  -2
   5   8  12  318097    4947   1
 -12  -8  -6   72329    2415  -2
   6   8  12   72329    2415   1
 -12  -8  -7  234936    3917  -2
   7   8  12  234936    3917   1
 -12  -8  -8   34885    2172  -2
   8   8  12   34885    2172   1
 -12  -8  -9  135668    3097  -2
   9   8  12  135668    3097   1
 -12  -8 -10    6700    2407  -2
  10   8  12    6700    2407   1
 -12  -8 -11  109641    3235  -2
  11   8  12  109641    3235   1
 -12  -9  -1   15441    2369  -2
   1   9  12   15441    2369   1
 -12  -9  -2   63661    2742  -2
   2   9  12   63661    2742   1
 -12  -9  -3    8038    1982  -2
   3   9  12    8038    1982   1
 -12  -9  -4    4837    2073  -2
   4   9  12    4837    2073   1
 -12  -9  -5   52070    2270  -2
   5   9  12   52070    2270   1
 -12  -9  -6    5693    1667  -2
   6   9  12    5693    1667   1
 -12  -9  -7    9373    1580  -2
   7   9  12    9373    1580   1
 -12  -9  -8  144075    3156  -2
   8   9  12  144075    3156   1
 -12  -9  -9    7194    1963  -2
   9   9  12    7194    1963   1
 -12  -9 -10   63446    2819  -2
  10   9  12   63446    2819   1
 -12  -9 -11   30730    2477  -2
  11   9  12   30730    2477   1
 -12 -10   0   17572    4355  -2
   0  10  12   17572    4355   1
 -12 -10  -1   70041    2801  -2
   1  10  12   70041    2801   1
 -12 -10  -2   76766    2510  -2
   2  10  12   76766    2510   1
 -12 -10  -3  149790    3930  -2
   3  10  12  149790    3930   1
 -12 -10  -4   90020    2522  -2
   4  10  12   90020    2522   1
 -12 -10  -5   79820    2431  -2
   5  10  12   79820    2431   1
 -12 -10  -6    2700    1838  -2
   6  10  12    2700    1838   1
 -12 -10  -7   94121    2966  -2
   7  10  12   94121    2966   1
 -12 -10  -8    6210    1843  -2
   8  10  12    6210    1843   1
 -12 -10  -9   58945    2834  -2
   9  10  12   58945    2834   1
 -12 -10 -10   48025    2905  -2
  10  10  12   48025    2905   1
 -12 -10 -11   64134    3385  -2
  11  10  12   64134    3385   1
 -12 -11  -1   12258    2184  -2
   1  11  12   12258    2184   1
 -12 -11  -2   48711    2143  -2
   2  11  12   48711    2143   1
 -12 -11  -3    4885    1934  -2
   3  11  12    4885    1934   1
 -12 -11  -4    3564    1956  -2
   4  11  12    3564    1956   1
 -12 -11  -5   16064    1895  -2
   5  11  12   16064    1895   1
 -12 -11  -6   13894    2094  -2
   6  11  12   13894    2094   1
 -12 -11  -7    2916    2069  -2
   7  11  12    2916    2069   1
 -12 -11  -8  102558    2798  -2
   8  11  12  102558    2798   1
 -12 -11  -9   25702    2131  -2
   9  11  12   25702    2131   1
 -12 -11 -10   60854    3438  -2
  10  11  12   60854    3438   1
 -12 -11 -11   -1575    3347  -2
  11  11  12   -1575    3347   1
 -12 -12   0   -4080    4122  -2
   0  12  12   -4080    4122   1
 -12 -12  -1   17615    2422  -2
   1  12  12   17615    2422   1
 -12 -12  -2    9638    1913  -2
   2  12  12    9638    1913   1
 -12 -12  -3   30714    2690  -2
   3  12  12   30714    2690   1
 -12 -12  -4   21076    2112  -2
   4  12  12   21076    2112   1
 -12 -12  -5    -280    2067  -2
   5  12  12    -280    2067   1
 -12 -12  -6    2579    2023  -2
   6  12  12    2579    2023   1
 -12 -12  -7   62309    2389  -2
   7  12  12   62309    2389   1
 -12 -12  -8   -1567    1664  -2
   8  12  12   -1567    1664   1
 -12 -12  -9    2482    3095  -2
   9  12  12    2482    3095   1
 -12 -12 -10    9241    3824  -2
  10  12  12    9241    3824   1
 -12 -12 -11    7843    3344  -2
  11  12  12    7843    3344   1
 -12 -12 -12   -1702    6107  -2
  12  12  12   -1702    6107   1
 -13   0  -1  133309    3902  -2
   1   0  13  133309    3902   1
 -13   0  -3   38243    2735  -2
   3   0  13   38243    2735   1
 -13   0  -5   22259    2748  -2
   5   0  13   22259    2748   1
 -13   0  -7   33163    2484  -2
   7   0  13   33163    2484   1
 -13   0  -9  243915    5378  -2
   9   0  13  243915    5378   1
 -13   0 -11   51816    7697  -2
  11   0  13   51816    7697   1
 -13  -1   0  137410    3111  -2
   0   1  13  137410    3111   1
 -13  -1  -1  444990    5313  -2
   1   1  13  444990    5313   1
 -13  -1  -2   49030    1880  -2
   2   1  13   49030    1880   1
 -13  -1  -3  114009    2522  -2
   3   1  13  114009    2522   1
 -13  -1  -4   24096    1895  -2
   4   1  13   24096    1895   1
 -13  -1  -5  130575    2837  -2
   5   1  13  130575    2837   1
 -13  -1  -6   21313    2018  -2
   6   1  13   21313    2018   1
 -13  -1  -7  135446    2691  -2
   7   1  13  135446    2691   1
 -13  -1  -8   20973    1810  -2
   8   1  13   20973    1810   1
 -13  -1  -9   17601    1984  -2
   9   1  13   17601    1984   1
 -13  -1 -10   22161    1829  -2
  10   1  13   22161    1829   1
 -13  -1 -11   10660    1830  -2
  11   1  13   10660    1830   1
 -13  -1 -12   16175    1996  -2
  12   1  13   16175    1996   1
 -13  -2  -1   48508    1789  -2
   1   2  13   48508    1789   1
 -13  -2  -2   16764    1645  -2
   2   2  13   16764    1645   1
 -13  -2  -3   49407    1883  -2
   3   2  13   49407    1883   1
 -13  -2  -4    3927    1871  -2
   4   2  13    3927    1871   1
 -13  -2  -5   15537    1870  -2
   5   2  13   15537    1870   1
 -13  -2  -6    4797    1960  -2
   6   2  13    4797    1960   1
 -13  -2  -7   19490    2062  -2
   7   2  13   19490    2062   1
 -13  -2  -8    4886    2177  -2
   8   2  13    4886    2177   1
 -13  -2  -9  262505    4634  -2
   9   2  13  262505    4634   1
 -13  -2 -10   11310    2046  -2
  10   2  13   11310    2046   1
 -13  -2 -11   10618    2628  -2
  11   2  13   10618    2628   1
 -13  -2 -12   15638    3060  -2
  12   2  13   15638    3060   1
 -13  -3   0   41178    2424  -2
   0   3  13   41178    2424   1
 -13  -3  -1  112220    2341  -2
   1   3  13  112220    2341   1
 -13  -3  -2   49501    1872  -2
   2   3  13   49501    1872   1
 -13  -3  -3   17050    1745  -2
   3   3  13   17050    1745   1
 -13  -3  -4   24019    1789  -2
   4   3  13   24019    1789   1
 -13  -3  -5   31505    1734  -2
   5   3  13   31505    1734   1
 -13  -3  -6    8251    1572  -2
   6   3  13    8251    1572   1
 -13  -3  -7   66669    1912  -2
   7   3  13   66669    1912   1
 -13  -3  -8    7159    2076  -2
   8   3  13    7159    2076   1
 -13  -3  -9     881    2096  -2
   9   3  13     881    2096   1
 -13  -3 -10   18623    2408  -2
  10   3  13   18623    2408   1
 -13  -3 -11    1928    1932  -2
  11   3  13    1928    1932   1
 -13  -3 -12   16097    2474  -2
  12   3  13   16097    2474   1
 -13  -4  -1   24654    1593  -2
   1   4  13   24654    1593   1
 -13  -4  -2    3303    1549  -2
   2   4  13    3303    1549   1
 -13  -4  -3   23366    1574  -2
   3   4  13   23366    1574   1
 -13  -4  -4    4049    1413  -2
   4   4  13    4049    1413   1
 -13  -4  -5   36908    1547  -2
   5   4  13   36908    1547   1
 -13  -4  -6    -245    1484  -2
   6   4  13    -245    1484   1
 -13  -4  -7   20764    2501  -2
   7   4  13   20764    2501   1
 -13  -4  -8   25708    2169  -2
   8   4  13   25708    2169   1
 -13  -4  -9  300429    4485  -2
   9   4  13  300429    4485   1
 -13  -4 -10    5666    1860  -2
  10   4  13    5666    1860   1
 -13  -4 -11   52283    2253  -2
  11   4  13   52283    2253   1
 -13  -4 -12    7696    2311  -2
  12   4  13    7696    2311   1
 -13  -5   0   20600    2312  -2
   0   5  13   20600    2312   1
 -13  -5  -1  124365    2348  -2
   1   5  13  124365    2348   1
 -13  -5  -2   15566    1563  -2
   2   5  13   15566    1563   1
 -13  -5  -3   28745    1819  -2
   3   5  13   28745    1819   1
 -13  -5  -4   38505    1516  -2
   4   5  13   38505    1516   1
 -13  -5  -5   88978    2087  -2
   5   5  13   88978    2087   1
 -13  -5  -6   70435    2393  -2
   6   5  13   70435    2393   1
 -13  -5  -7  199572    3766  -2
   7   5  13  199572    3766   1
 -13  -5  -8   44039    2201  -2
   8   5  13   44039    2201   1
 -13  -5  -9   31695    2057  -2
   9   5  13   31695    2057   1
 -13  -5 -10   50349    2138  -2
  10   5  13   50349    2138   1
 -13  -5 -11    8506    1964  -2
  11   5  13    8506    1964   1
 -13  -5 -12    2984    2262  -2
  12   5  13    2984    2262   1
 -13  -6  -1   20464    1588  -2
   1   6  13   20464    1588   1
 -13  -6  -2    3801    1524  -2
   2   6  13    3801    1524   1
 -13  -6  -3    7401    1528  -2
   3   6  13    7401    1528   1
 -13  -6  -4   -1429    1636  -2
   4   6  13   -1429    1636   1
 -13  -6  -5   74963    2587  -2
   5   6  13   74963    2587   1
 -13  -6  -6   51229    1601  -2
   6   6  13   51229    1601   1
 -13  -6  -7   24945    2678  -2
   7   6  13   24945    2678   1
 -13  -6  -8   39037    2055  -2
   8   6  13   39037    2055   1
 -13  -6  -9  235342    4289  -2
   9   6  13  235342    4289   1
 -13  -6 -10   30574    2066  -2
  10   6  13   30574    2066   1
 -13  -6 -11   28251    2763  -2
  11   6  13   28251    2763   1
 -13  -6 -12   21285    2770  -2
  12   6  13   21285    2770   1
 -13  -7   0   33839    2545  -2
   0   7  13   33839    2545   1
 -13  -7  -1  137293    2722  -2
   1   7  13  137293    2722   1
 -13  -7  -2   17021    1456  -2
   2   7  13   17021    1456   1
 -13  -7  -3   66152    2257  -2
   3   7  13   66152    2257   1
 -13  -7  -4   18503    2046  -2
   4   7  13   18503    2046   1
 -13  -7  -5  187603    3694  -2
   5   7  13  187603    3694   1
 -13  -7  -6   22682    2270  -2
   6   7  13   22682    2270   1
 -13  -7  -7  311197    5681  -2
   7   7  13  311197    5681   1
 -13  -7  -8   32801    2466  -2
   8   7  13   32801    2466   1
 -13  -7  -9   96415    2856  -2
   9   7  13   96415    2856   1
 -13  -7 -10   54346    2026  -2
  10   7  13   54346    2026   1
 -13  -7 -11   27029    2292  -2
  11   7  13   27029    2292   1
 -13  -7 -12    9104    1832  -2
  12   7  13    9104    1832   1
 -13  -8  -1   22223    1377  -2
   1   8  13   22223    1377   1
 -13  -8  -2    1488    2303  -2
   2   8  13    1488    2303   1
 -13  -8  -3    7824    1984  -2
   3   8  13    7824    1984   1
 -13  -8  -4   20588    1991  -2
   4   8  13   20588    1991   1
 -13  -8  -5   40980    2016  -2
   5   8  13   40980    2016   1
 -13  -8  -6   31461    2673  -2
   6   8  13   31461    2673   1
 -13  -8  -7   30394    2207  -2
   7   8  13   30394    2207   1
 -13  -8  -8    4200    2394  -2
   8   8  13    4200    2394   1
 -13  -8  -9  182711    3703  -2
   9   8  13  182711    3703   1
 -13  -8 -10    7969    2175  -2
  10   8  13    7969    2175   1
 -13  -8 -11   12496    2664  -2
  11   8  13   12496    2664   1
 -13  -8 -12   37169    2676  -2
  12   8  13   37169    2676   1
 -13  -9   0  235637    6912  -2
   0   9  13  235637    6912   1
 -13  -9  -1   18515    2403  -2
   1   9  13   18515    2403   1
 -13  -9  -2  254324    5569  -2
   2   9  13  254324    5569   1
 -13  -9  -3     493    1954  -2
   3   9  13     493    1954   1
 -13  -9  -4  297231    4792  -2
   4   9  13  297231    4792   1
 -13  -9  -5   27383    1841  -2
   5   9  13   27383    1841   1
 -13  -9  -6  229168    3676  -2
   6   9  13  229168    3676   1
 -13  -9  -7   95639    2232  -2
   7   9  13   95639    2232   1
 -13  -9  -8  176797    3601  -2
   8   9  13  176797    3601   1
 -13  -9  -9   15919    2436  -2
   9   9  13   15919    2436   1
 -13  -9 -10  133315    3155  -2
  10   9  13  133315    3155   1
 -13  -9 -11    4415    2438  -2
  11   9  13    4415    2438   1
 -13  -9 -12   47383    3451  -2
  12   9  13   47383    3451   1
 -13 -10  -1   25208    2482  -2
   1  10  13   25208    2482   1
 -13 -10  -2   13156    2229  -2
   2  10  13   13156    2229   1
 -13 -10  -3   19272    1986  -2
   3  10  13   19272    1986   1
 -13 -10  -4    5383    1863  -2
   4  10  13    5383    1863   1
 -13 -10  -5   41491    2355  -2
   5  10  13   41491    2355   1
 -13 -10  -6   28119    2301  -2
   6  10  13   28119    2301   1
 -13 -10  -7   51090    2296  -2
   7  10  13   51090    2296   1
 -13 -10  -8    8782    2147  -2
   8  10  13    8782    2147   1
 -13 -10  -9  134687    3600  -2
   9  10  13  134687    3600   1
 -13 -10 -10    6488    2416  -2
  10  10  13    6488    2416   1
 -13 -10 -11   39070    3516  -2
  11  10  13   39070    3516   1
 -13 -10 -12   14921    3464  -2
  12  10  13   14921    3464   1
 -13 -11   0   50841    4681  -2
   0  11  13   50841    4681   1
 -13 -11  -1    8804    2031  -2
   1  11  13    8804    2031   1
 -13 -11  -2   10111    2113  -2
   2  11  13   10111    2113   1
 -13 -11  -3    1229    2015  -2
   3  11  13    1229    2015   1
 -13 -11  -4   51817    2214  -2
   4  11  13   51817    2214   1
 -13 -11  -5    8425    2605  -2
   5  11  13    8425    2605   1
 -13 -11  -6   27313    2791  -2
   6  11  13   27313    2791   1
 -13 -11  -7   21244    1994  -2
   7  11  13   21244    1994   1
 -13 -11  -8   13932    2078  -2
   8  11  13   13932    2078   1
 -13 -11  -9    6213    2230  -2
   9  11  13    6213    2230   1
 -13 -11 -10   37765    3369  -2
  10  11  13   37765    3369   1
 -13 -11 -11   -3485    3485  -2
  11  11  13   -3485    3485   1
 -13 -11 -12     552    3519  -2
  12  11  13     552    3519   1
 -13 -12  -1   16634    2349  -2
   1  12  13   16634    2349   1
 -13 -12  -2   23792    2435  -2
   2  12  13   23792    2435   1
 -13 -12  -3    9669    2533  -2
   3  12  13    9669    2533   1
 -13 -12  -4    6945    2410  -2
   4  12  13    6945    2410   1
 -13 -12  -5    5114    2320  -2
   5  12  13    5114    2320   1
 -13 -12  -6   27368    2867  -2
   6  12  13   27368    2867   1
 -13 -12  -7    7934    2165  -2
   7  12  13    7934    2165   1
 -13 -12  -8   41117    3130  -2
   8  12  13   41117    3130   1
 -13 -12  -9   50098    3466  -2
   9  12  13   50098    3466   1
 -13 -12 -10   18111    3420  -2
  10  12  13   18111    3420   1
 -13 -12 -11     614    3540  -2
  11  12  13     614    3540   1
 -13 -12 -12   36367    3654  -2
  12  12  13   36367    3654   1
 -13 -13   0   34631    4578  -2
   0  13  13   34631    4578   1
 -13 -13  -1  125971    4029  -2
   1  13  13  125971    4029   1
 -13 -13  -2    2229    2970  -2
   2  13  13    2229    2970   1
 -13 -13  -3   47434    2815  -2
   3  13  13   47434    2815   1
 -13 -13  -4   33002    2605  -2
   4  13  13   33002    2605   1
 -13 -13  -5   46078    3390  -2
   5  13  13   46078    3390   1
 -13 -13  -6   18416    2571  -2
   6  13  13   18416    2571   1
 -13 -13  -7   54091    2956  -2
   7  13  13   54091    2956   1
 -13 -13  -8   34939    3446  -2
   8  13  13   34939    3446   1
 -13 -13  -9   11245    3404  -2
   9  13  13   11245    3404   1
 -13 -13 -10   28103    3603  -2
  10  13  13   28103    3603   1
 -13 -13 -11    5240    3712  -2
  11  13  13    5240    3712   1
 -13 -13 -12   17924    3837  -2
  12  13  13   17924    3837   1
 -14   0   0  959127   22457  -2
   0   0  14  959127   22457   1
 -14   0  -2  468407    8750  -2
   2   0  14  468407    8750   1
 -14   0  -4  144882    4125  -2
   4   0  14  144882    4125   1
 -14   0  -6  169932    4529  -2
   6   0  14  169932    4529   1
 -14   0  -8  134704    4437  -2
   8   0  14  134704    4437   1
 -14   0 -10    9426    2303  -2
  10   0  14    9426    2303   1
 -14   0 -12  141573    7130  -2
  12   0  14  141573    7130   1
 -14  -1  -1   28619    1802  -2
   1   1  14   28619    1802   1
 -14  -1  -2  127513    2653  -2
   2   1  14  127513    2653   1
 -14  -1  -3     781    1874  -2
   3   1  14     781    1874   1
 -14  -1  -4    4304    2029  -2
   4   1  14    4304    2029   1
 -14  -1  -5    3273    2470  -2
   5   1  14    3273    2470   1
 -14  -1  -6  107575    2873  -2
   6   1  14  107575    2873   1
 -14  -1  -7    2423    2121  -2
   7   1  14    2423    2121   1
 -14  -1  -8   68375    2208  -2
   8   1  14   68375    2208   1
 -14  -1  -9    2969    1349  -2
   9   1  14    2969    1349   1
 -14  -1 -10    7367    2198  -2
  10   1  14    7367    2198   1
 -14  -1 -11   12169    2261  -2
  11   1  14   12169    2261   1
 -14  -1 -12  186351    4886  -2
  12   1  14  186351    4886   1
 -14  -1 -13    8484    3491  -2
  13   1  14    8484    3491   1
 -14  -2   0  483570    9027  -2
   0   2  14  483570    9027   1
 -14  -2  -1  124608    2505  -2
   1   2  14  124608    2505   1
 -14  -2  -2  218210    3695  -2
   2   2  14  218210    3695   1
 -14  -2  -3   48749    2118  -2
   3   2  14   48749    2118   1
 -14  -2  -4   41406    2010  -2
   4   2  14   41406    2010   1
 -14  -2  -5   31512    2225  -2
   5   2  14   31512    2225   1
 -14  -2  -6   78800    2532  -2
   6   2  14   78800    2532   1
 -14  -2  -7   38828    2234  -2
   7   2  14   38828    2234   1
 -14  -2  -8   71940    3445  -2
   8   2  14   71940    3445   1
 -14  -2  -9   21476    2703  -2
   9   2  14   21476    2703   1
 -14  -2 -10     765    2003  -2
  10   2  14     765    2003   1
 -14  -2 -11   24250    2367  -2
  11   2  14   24250    2367   1
 -14  -2 -12   70838    3005  -2
  12   2  14   70838    3005   1
 -14  -2 -13   16557    2342  -2
  13   2  14   16557    2342   1
 -14  -3  -1    1023    1965  -2
   1   3  14    1023    1965   1
 -14  -3  -2   46613    2071  -2
   2   3  14   46613    2071   1
 -14  -3  -3    2495    1847  -2
   3   3  14    2495    1847   1
 -14  -3  -4    3293    1887  -2
   4   3  14    3293    1887   1
 -14  -3  -5    4131    1647  -2
   5   3  14    4131    1647   1
 -14  -3  -6  187688    3499  -2
   6   3  14  187688    3499   1
 -14  -3  -7    3170    1513  -2
   7   3  14    3170    1513   1
 -14  -3  -8   73177    2714  -2
   8   3  14   73177    2714   1
 -14  -3  -9    4603    2301  -2
   9   3  14    4603    2301   1
 -14  -3 -10   34996    2458  -2
  10   3  14   34996    2458   1
 -14  -3 -11    5587    2251  -2
  11   3  14    5587    2251   1
 -14  -3 -12  222610    6349  -2
  12   3  14  222610    6349   1
 -14  -3 -13    9770    2584  -2
  13   3  14    9770    2584   1
 -14  -4   0  140419    4426  -2
   0   4  14  140419    4426   1
 -14  -4  -1    4105    1776  -2
   1   4  14    4105    1776   1
 -14  -4  -2   41929    1858  -2
   2   4  14   41929    1858   1
 -14  -4  -3     657    1686  -2
   3   4  14     657    1686   1
 -14  -4  -4    5581    1606  -2
   4   4  14    5581    1606   1
 -14  -4  -5   22025    1697  -2
   5   4  14   22025    1697   1
 -14  -4  -6   66716    2554  -2
   6   4  14   66716    2554   1
 -14  -4  -7   49051    2698  -2
   7   4  14   49051    2698   1
 -14  -4  -8   71565    2574  -2
   8   4  14   71565    2574   1
 -14  -4  -9   27414    2287  -2
   9   4  14   27414    2287   1
 -14  -4 -10    3877    2024  -2
  10   4  14    3877    2024   1
 -14  -4 -11   24219    2422  -2
  11   4  14   24219    2422   1
 -14  -4 -12   37889    3342  -2
  12   4  14   37889    3342   1
 -14  -4 -13    5934    2543  -2
  13   4  14    5934    2543   1
 -14  -5  -1    5519    1740  -2
   1   5  14    5519    1740   1
 -14  -5  -2   29513    1784  -2
   2   5  14   29513    1784   1
 -14  -5  -3    3208    1624  -2
   3   5  14    3208    1624   1
 -14  -5  -4   16805    1607  -2
   4   5  14   16805    1607   1
 -14  -5  -5    1426    1493  -2
   5   5  14    1426    1493   1
 -14  -5  -6  181150    3223  -2
   6   5  14  181150    3223   1
 -14  -5  -7   33004    1978  -2
   7   5  14   33004    1978   1
 -14  -5  -8   74665    2638  -2
   8   5  14   74665    2638   1
 -14  -5  -9   49468    2283  -2
   9   5  14   49468    2283   1
 -14  -5 -10    6386    2175  -2
  10   5  14    6386    2175   1
 -14  -5 -11   22772    2094  -2
  11   5  14   22772    2094   1
 -14  -5 -12  132977    3331  -2
  12   5  14  132977    3331   1
 -14  -5 -13   22780    2659  -2
  13   5  14   22780    2659   1
 -14  -6   0  172843    4102  -2
   0   6  14  172843    4102   1
 -14  -6  -1  106980    2538  -2
   1   6  14  106980    2538   1
 -14  -6  -2   78439    2199  -2
   2   6  14   78439    2199   1
 -14  -6  -3  193385    3507  -2
   3   6  14  193385    3507   1
 -14  -6  -4   67767    1825  -2
   4   6  14   67767    1825   1
 -14  -6  -5  185688    3131  -2
   5   6  14  185688    3131   1
 -14  -6  -6  238792    4030  -2
   6   6  14  238792    4030   1
 -14  -6  -7  114207    3558  -2
   7   6  14  114207    3558   1
 -14  -6  -8  218601    3886  -2
   8   6  14  218601    3886   1
 -14  -6  -9   69016    2618  -2
   9   6  14   69016    2618   1
 -14  -6 -10   35895    2177  -2
  10   6  14   35895    2177   1
 -14  -6 -11   56565    2625  -2
  11   6  14   56565    2625   1
 -14  -6 -12   59704    3452  -2
  12   6  14   59704    3452   1
 -14  -6 -13   17915    3219  -2
  13   6  14   17915    3219   1
 -14  -7  -1    2716    1682  -2
   1   7  14    2716    1682   1
 -14  -7  -2   35092    2003  -2
   2   7  14   35092    2003   1
 -14  -7  -3    1530    2188  -2
   3   7  14    1530    2188   1
 -14  -7  -4   50443    2236  -2
   4   7  14   50443    2236   1
 -14  -7  -5   33265    2090  -2
   5   7  14   33265    2090   1
 -14  -7  -6  118524    2808  -2
   6   7  14  118524    2808   1
 -14  -7  -7   17156    2553  -2
   7   7  14   17156    2553   1
 -14  -7  -8  117808    3372  -2
   8   7  14  117808    3372   1
 -14  -7  -9   23233    2982  -2
   9   7  14   23233    2982   1
 -14  -7 -10   57252    2752  -2
  10   7  14   57252    2752   1
 -14  -7 -11   20979    2783  -2
  11   7  14   20979    2783   1
 -14  -7 -12   98500    3183  -2
  12   7  14   98500    3183   1
 -14  -7 -13    7636    3461  -2
  13   7  14    7636    3461   1
 -14  -8   0  128799    4152  -2
   0   8  14  128799    4152   1
 -14  -8  -1   64403    2484  -2
   1   8  14   64403    2484   1
 -14  -8  -2   73227    2659  -2
   2   8  14   73227    2659   1
 -14  -8  -3   70687    2650  -2
   3   8  14   70687    2650   1
 -14  -8  -4   74001    2392  -2
   4   8  14   74001    2392   1
 -14  -8  -5   70631    2216  -2
   5   8  14   70631    2216   1
 -14  -8  -6  219486    4055  -2
   6   8  14  219486    4055   1
 -14  -8  -7  112004    3273  -2
   7   8  14  112004    3273   1
 -14  -8  -8  174681    3756  -2
   8   8  14  174681    3756   1
 -14  -8  -9   37427    2511  -2
   9   8  14   37427    2511   1
 -14  -8 -10   25333    2440  -2
  10   8  14   25333    2440   1
 -14  -8 -11   30316    2904  -2
  11   8  14   30316    2904   1
 -14  -8 -12   29374    3425  -2
  12   8  14   29374    3425   1
 -14  -8 -13   23915    3502  -2
  13   8  14   23915    3502   1
 -14  -9  -1    3241    2252  -2
   1   9  14    3241    2252   1
 -14  -9  -2   19660    2257  -2
   2   9  14   19660    2257   1
 -14  -9  -3    2856    1936  -2
   3   9  14    2856    1936   1
 -14  -9  -4   30793    2096  -2
   4   9  14   30793    2096   1
 -14  -9  -5   46292    2045  -2
   5   9  14   46292    2045   1
 -14  -9  -6   70390    2651  -2
   6   9  14   70390    2651   1
 -14  -9  -7   17065    1957  -2
   7   9  14   17065    1957   1
 -14  -9  -8   30761    2432  -2
   8   9  14   30761    2432   1
 -14  -9  -9   26785    2419  -2
   9   9  14   26785    2419   1
 -14  -9 -10    6501    2319  -2
  10   9  14    6501    2319   1
 -14  -9 -11   23795    3465  -2
  11   9  14   23795    3465   1
 -14  -9 -12   54337    3669  -2
  12   9  14   54337    3669   1
 -14  -9 -13   17317    3420  -2
  13   9  14   17317    3420   1
 -14 -10   0   14917    4625  -2
   0  10  14   14917    4625   1
 -14 -10  -1   10024    2580  -2
   1  10  14   10024    2580   1
 -14 -10  -2    1264    2161  -2
   2  10  14    1264    2161   1
 -14 -10  -3   30501    2452  -2
   3  10  14   30501    2452   1
 -14 -10  -4   -2513    2513  -2
   4  10  14   -2513    2513   1
 -14 -10  -5    4896    2978  -2
   5  10  14    4896    2978   1
 -14 -10  -6   34748    3167  -2
   6  10  14   34748    3167   1
 -14 -10  -7   53544    3300  -2
   7  10  14   53544    3300   1
 -14 -10  -8   24866    3189  -2
   8  10  14   24866    3189   1
 -14 -10  -9    5806    2294  -2
   9  10  14    5806    2294   1
 -14 -10 -10    6648    3592  -2
  10  10  14    6648    3592   1
 -14 -10 -11   19970    3553  -2
  11  10  14   19970    3553   1
 -14 -10 -12    2647    3532  -2
  12  10  14    2647    3532   1
 -14 -10 -13   11906    3680  -2
  13  10  14   11906    3680   1
 -14 -11  -1    7876    2089  -2
   1  11  14    7876    2089   1
 -14 -11  -2   21741    2623  -2
   2  11  14   21741    2623   1
 -14 -11  -3    5505    2515  -2
   3  11  14    5505    2515   1
 -14 -11  -4   22591    2583  -2
   4  11  14   22591    2583   1
 -14 -11  -5   22603    3133  -2
   5  11  14   22603    3133   1
 -14 -11  -6   57724    2909  -2
   6  11  14   57724    2909   1
 -14 -11  -7   22926    2029  -2
   7  11  14   22926    2029   1
 -14 -11  -8   32005    2344  -2
   8  11  14   32005    2344   1
 -14 -11  -9   18773    3449  -2
   9  11  14   18773    3449   1
 -14 -11 -10   17207    3502  -2
  10  11  14   17207    3502   1
 -14 -11 -11   11992    3423  -2
  11  11  14   11992    3423   1
 -14 -11 -12   58518    3812  -2
  12  11  14   58518    3812   1
 -14 -11 -13   21564    3793  -2
  13  11  14   21564    3793   1
 -14 -12   0  127208    7892  -2
   0  12  14  127208    7892   1
 -14 -12  -1  188360    4862  -2
   1  12  14  188360    4862   1
 -14 -12  -2   63943    3127  -2
   2  12  14   63943    3127   1
 -14 -12  -3  214902    4725  -2
   3  12  14  214902    4725   1
 -14 -12  -4   36584    3041  -2
   4  12  14   36584    3041   1
 -14 -12  -5  130414    3500  -2
   5  12  14  130414    3500   1
 -14 -12  -6   62345    2943  -2
   6  12  14   62345    2943   1
 -14 -12  -7   95671    4345  -2
   7  12  14   95671    4345   1
 -14 -12  -8   31752    3422  -2
   8  12  14   31752    3422   1
 -14 -12  -9   55925    4055  -2
   9  12  14   55925    4055   1
 -14 -12 -10    1352    3627  -2
  10  12  14    1352    3627   1
 -14 -12 -11   55798    4230  -2
  11  12  14   55798    4230   1
 -14 -12 -12   12998    3825  -2
  12  12  14   12998    3825   1
 -14 -13  -1    8091    3176  -2
   1  13  14    8091    3176   1
 -14 -13  -2   18717    2371  -2
   2  13  14   18717    2371   1
 -14 -13  -3    9726    2639  -2
   3  13  14    9726    2639   1
 -14 -13  -4    3373    2742  -2
   4  13  14    3373    2742   1
 -14 -13  -5   24639    2570  -2
   5  13  14   24639    2570   1
 -14 -13  -6   14224    2610  -2
   6  13  14   14224    2610   1
 -14 -13  -7    8089    3585  -2
   7  13  14    8089    3585   1
 -14 -13  -8   16034    3283  -2
   8  13  14   16034    3283   1
 -14 -13  -9   20712    3760  -2
   9  13  14   20712    3760   1
 -14 -13 -10   21801    4849  -2
  10  13  14   21801    4849   1
 -14 -13 -11   18863    3821  -2
  11  13  14   18863    3821   1
 -14 -14   0   91616    5430  -2
   0  14  14   91616    5430   1
 -14 -14  -1   12621    4897  -2
   1  14  14   12621    4897   1
 -14 -14  -2   34999    3861  -2
   2  14  14   34999    3861   1
 -14 -14  -3   23588    2763  -2
   3  14  14   23588    2763   1
 -14 -14  -4   15731    2864  -2
   4  14  14   15731    2864   1
 -14 -14  -5   12713    2800  -2
   5  14  14   12713    2800   1
 -14 -14  -6   22175    3806  -2
   6  14  14   22175    3806   1
 -14 -14  -7   46767    3758  -2
   7  14  14   46767    3758   1
 -14 -14  -8   15162    3530  -2
   8  14  14   15162    3530   1
 -14 -14  -9    6127    3780  -2
   9  14  14    6127    3780   1
 -14 -14 -10    -362    3777  -2
  10  14  14    -362    3777   1
 -15   0  -1   90636    3659  -2
   1   0  15   90636    3659   1
 -15   0  -3   71086    4021  -2
   3   0  15   71086    4021   1
 -15   0  -5  200512    5593  -2
   5   0  15  200512    5593   1
 -15   0  -7   28835    3844  -2
   7   0  15   28835    3844   1
 -15   0  -9   29010    4819  -2
   9   0  15   29010    4819   1
 -15   0 -11  238858    8607  -2
  11   0  15  238858    8607   1
 -15   0 -13  225570    8701  -2
  13   0  15  225570    8701   1
 -15  -1   0   92344    6770  -2
   0   1  15   92344    6770   1
 -15  -1  -1  313686    4703  -2
   1   1  15  313686    4703   1
 -15  -1  -2   46971    2116  -2
   2   1  15   46971    2116   1
 -15  -1  -3   17032    2094  -2
   3   1  15   17032    2094   1
 -15  -1  -4   25434    2360  -2
   4   1  15   25434    2360   1
 -15  -1  -5    8698    2255  -2
   5   1  15    8698    2255   1
 -15  -1  -6   19031    2219  -2
   6   1  15   19031    2219   1
 -15  -1  -7   67521    2457  -2
   7   1  15   67521    2457   1
 -15  -1  -8   15848    1991  -2
   8   1  15   15848    1991   1
 -15  -1  -9    7108    3828  -2
   9   1  15    7108    3828   1
 -15  -1 -10   15241    2537  -2
  10   1  15   15241    2537   1
 -15  -1 -11    1903    4978  -2
  11   1  15    1903    4978   1
 -15  -1 -12   14229    3555  -2
  12   1  15   14229    3555   1
 -15  -1 -13   52589    4775  -2
  13   1  15   52589    4775   1
 -15  -1 -14   13553    4524  -2
  14   1  15   13553    4524   1
 -15  -2  -1   49146    2433  -2
   1   2  15   49146    2433   1
 -15  -2  -2   27657    2218  -2
   2   2  15   27657    2218   1
 -15  -2  -3   58606    2272  -2
   3   2  15   58606    2272   1
 -15  -2  -4    2538    1963  -2
   4   2  15    2538    1963   1
 -15  -2  -5  214966    3947  -2
   5   2  15  214966    3947   1
 -15  -2  -6   12540    2180  -2
   6   2  15   12540    2180   1
 -15  -2  -7   28521    2251  -2
   7   2  15   28521    2251   1
 -15  -2  -8    1171    1452  -2
   8   2  15    1171    1452   1
 -15  -2  -9    2870    2989  -2
   9   2  15    2870    2989   1
 -15  -2 -10   12122    2449  -2
  10   2  15   12122    2449   1
 -15  -2 -11  194679    4346  -2
  11   2  15  194679    4346   1
 -15  -2 -12   25814    4679  -2
  12   2  15   25814    4679   1
 -15  -2 -13  180533    4524  -2
  13   2  15  180533    4524   1
 -15  -2 -14   13711    3519  -2
  14   2  15   13711    3519   1
 -15  -3   0   72890    3399  -2
   0   3  15   72890    3399   1
 -15  -3  -1   22814    2074  -2
   1   3  15   22814    2074   1
 -15  -3  -2   62772    2478  -2
   2   3  15   62772    2478   1
 -15  -3  -3   29065    2362  -2
   3   3  15   29065    2362   1
 -15  -3  -4   26925    2010  -2
   4   3  15   26925    2010   1
 -15  -3  -5   11295    1690  -2
   5   3  15   11295    1690   1
 -15  -3  -6    9804    1713  -2
   6   3  15    9804    1713   1
 -15  -3  -7   14846    1613  -2
   7   3  15   14846    1613   1
 -15  -3  -8    2406    2410  -2
   8   3  15    2406    2410   1
 -15  -3  -9   10745    2658  -2
   9   3  15   10745    2658   1
 -15  -3 -10   10815    2503  -2
  10   3  15   10815    2503   1
 -15  -3 -11   14015    2438  -2
  11   3  15   14015    2438   1
 -15  -3 -12    3036    2441  -2
  12   3  15    3036    2441   1
 -15  -3 -13   11558    2732  -2
  13   3  15   11558    2732   1
 -15  -3 -14    3250    2626  -2
  14   3  15    3250    2626   1
 -15  -4  -1   21066    1922  -2
   1   4  15   21066    1922   1
 -15  -4  -2    5379    1756  -2
   2   4  15    5379    1756   1
 -15  -4  -3   31025    1895  -2
   3   4  15   31025    1895   1
 -15  -4  -4     569    1663  -2
   4   4  15     569    1663   1
 -15  -4  -5  273300    4171  -2
   5   4  15  273300    4171   1
 -15  -4  -6    2237    1469  -2
   6   4  15    2237    1469   1
 -15  -4  -7   65998    2478  -2
   7   4  15   65998    2478   1
 -15  -4  -8   25616    2329  -2
   8   4  15   25616    2329   1
 -15  -4  -9   47775    2747  -2
   9   4  15   47775    2747   1
 -15  -4 -10   17261    3093  -2
  10   4  15   17261    3093   1
 -15  -4 -11  211746    4659  -2
  11   4  15  211746    4659   1
 -15  -4 -12   12391    2443  -2
  12   4  15   12391    2443   1
 -15  -4 -13  171136    4420  -2
  13   4  15  171136    4420   1
 -15  -4 -14    5024    2844  -2
  14   4  15    5024    2844   1
 -15  -5   0  198420    4680  -2
   0   5  15  198420    4680   1
 -15  -5  -1    9050    1834  -2
   1   5  15    9050    1834   1
 -15  -5  -2  220628    3575  -2
   2   5  15  220628    3575   1
 -15  -5  -3   11333    1979  -2
   3   5  15   11333    1979   1
 -15  -5  -4  271263    4703  -2
   4   5  15  271263    4703   1
 -15  -5  -5    1895    1499  -2
   5   5  15    1895    1499   1
 -15  -5  -6  234679    3759  -2
   6   5  15  234679    3759   1
 -15  -5  -7   70380    2840  -2
   7   5  15   70380    2840   1
 -15  -5  -8  186023    4680  -2
   8   5  15  186023    4680   1
 -15  -5  -9    8366    2446  -2
   9   5  15    8366    2446   1
 -15  -5 -10  129048    3512  -2
  10   5  15  129048    3512   1
 -15  -5 -11    6500    2703  -2
  11   5  15    6500    2703   1
 -15  -5 -12   47462    3339  -2
  12   5  15   47462    3339   1
 -15  -5 -13   19121    2816  -2
  13   5  15   19121    2816   1
 -15  -5 -14   15025    3102  -2
  14   5  15   15025    3102   1
 -15  -6  -1   21445    1658  -2
   1   6  15   21445    1658   1
 -15  -6  -2   15787    1723  -2
   2   6  15   15787    1723   1
 -15  -6  -3    9420    1862  -2
   3   6  15    9420    1862   1
 -15  -6  -4    1532    1467  -2
   4   6  15    1532    1467   1
 -15  -6  -5  228242    3816  -2
   5   6  15  228242    3816   1
 -15  -6  -6    1423    1281  -2
   6   6  15    1423    1281   1
 -15  -6  -7   25931    2871  -2
   7   6  15   25931    2871   1
 -15  -6  -8   28242    1771  -2
   8   6  15   28242    1771   1
 -15  -6  -9   37428    3198  -2
   9   6  15   37428    3198   1
 -15  -6 -10   13719    2478  -2
  10   6  15   13719    2478   1
 -15  -6 -11  101571    3156  -2
  11   6  15  101571    3156   1
 -15  -6 -12    1654    3138  -2
  12   6  15    1654    3138   1
 -15  -6 -13   80609    3622  -2
  13   6  15   80609    3622   1
 -15  -6 -14    3257    3682  -2
  14   6  15    3257    3682   1
 -15  -7   0   28423    2659  -2
   0   7  15   28423    2659   1
 -15  -7  -1   61287    2004  -2
   1   7  15   61287    2004   1
 -15  -7  -2   29295    1622  -2
   2   7  15   29295    1622   1
 -15  -7  -3   13902    1739  -2
   3   7  15   13902    1739   1
 -15  -7  -4   70236    3105  -2
   4   7  15   70236    3105   1
 -15  -7  -5   77782    2990  -2
   5   7  15   77782    2990   1
 -15  -7  -6   34005    2440  -2
   6   7  15   34005    2440   1
 -15  -7  -7  194136    7282  -2
   7   7  15  194136    7282   1
 -15  -7  -8   30526    3153  -2
   8   7  15   30526    3153   1
 -15  -7  -9   41399    2808  -2
   9   7  15   41399    2808   1
 -15  -7 -10   28009    2664  -2
  10   7  15   28009    2664   1
 -15  -7 -11    7745    2073  -2
  11   7  15    7745    2073   1
 -15  -7 -12    4316    3143  -2
  12   7  15    4316    3143   1
 -15  -7 -13    9683    3648  -2
  13   7  15    9683    3648   1
 -15  -7 -14    7044    3951  -2
  14   7  15    7044    3951   1
 -15  -8  -1   15045    1511  -2
   1   8  15   15045    1511   1
 -15  -8  -2    2780    2248  -2
   2   8  15    2780    2248   1
 -15  -8  -3    1379    2201  -2
   3   8  15    1379    2201   1
 -15  -8  -4   23591    2275  -2
   4   8  15   23591    2275   1
 -15  -8  -5  175386    3722  -2
   5   8  15  175386    3722   1
 -15  -8  -6   24515    2516  -2
   6   8  15   24515    2516   1
 -15  -8  -7   24775    2468  -2
   7   8  15   24775    2468   1
 -15  -8  -8    3319    2747  -2
   8   8  15    3319    2747   1
 -15  -8  -9   22036    2897  -2
   9   8  15   22036    2897   1
 -15  -8 -10   15461    2606  -2
  10   8  15   15461    2606   1
 -15  -8 -11   64966    3363  -2
  11   8  15   64966    3363   1
 -15  -8 -12    8282    3699  -2
  12   8  15    8282    3699   1
 -15  -8 -13   67418    3820  -2
  13   8  15   67418    3820   1
 -15  -8 -14    5719    3735  -2
  14   8  15    5719    3735   1
 -15  -9   0   24103    4979  -2
   0   9  15   24103    4979   1
 -15  -9  -1    1972    1951  -2
   1   9  15    1972    1951   1
 -15  -9  -2    4907    2615  -2
   2   9  15    4907    2615   1
 -15  -9  -3   12877    2932  -2
   3   9  15   12877    2932   1
 -15  -9  -4   52142    3671  -2
   4   9  15   52142    3671   1
 -15  -9  -5    6034    2606  -2
   5   9  15    6034    2606   1
 -15  -9  -6   36346    2713  -2
   6   9  15   36346    2713   1
 -15  -9  -7   38392    2895  -2
   7   9  15   38392    2895   1
 -15  -9  -8   18970    2650  -2
   8   9  15   18970    2650   1
 -15  -9  -9    2181    2501  -2
   9   9  15    2181    2501   1
 -15  -9 -10   26705    2930  -2
  10   9  15   26705    2930   1
 -15  -9 -11     619    3446  -2
  11   9  15     619    3446   1
 -15  -9 -12   -1337    4155  -2
  12   9  15   -1337    4155   1
 -15  -9 -13    -125    3499  -2
  13   9  15    -125    3499   1
 -15 -10  -1   15755    1929  -2
   1  10  15   15755    1929   1
 -15 -10  -2    8581    2625  -2
   2  10  15    8581    2625   1
 -15 -10  -3    9123    2516  -2
   3  10  15    9123    2516   1
 -15 -10  -4    6237    2599  -2
   4  10  15    6237    2599   1
 -15 -10  -5  122040    3609  -2
   5  10  15  122040    3609   1
 -15 -10  -6   17149    2741  -2
   6  10  15   17149    2741   1
 -15 -10  -7   31137    2773  -2
   7  10  15   31137    2773   1
 -15 -10  -8   10179    2398  -2
   8  10  15   10179    2398   1
 -15 -10  -9   23193    2900  -2
   9  10  15   23193    2900   1
 -15 -10 -10    4282    3495  -2
  10  10  15    4282    3495   1
 -15 -10 -11   80757    3996  -2
  11  10  15   80757    3996   1
 -15 -10 -12    1296    3696  -2
  12  10  15    1296    3696   1
 -15 -10 -13   97026    4290  -2
  13  10  15   97026    4290   1
 -15 -11   0  247254    8508  -2
   0  11  15  247254    8508   1
 -15 -11  -1    3101    1782  -2
   1  11  15    3101    1782   1
 -15 -11  -2  194270    4985  -2
   2  11  15  194270    4985   1
 -15 -11  -3    7219    2569  -2
   3  11  15    7219    2569   1
 -15 -11  -4  196064    4536  -2
   4  11  15  196064    4536   1
 -15 -11  -5    1725    2783  -2
   5  11  15    1725    2783   1
 -15 -11  -6  100676    3997  -2
   6  11  15  100676    3997   1
 -15 -11  -7    8415    3051  -2
   7  11  15    8415    3051   1
 -15 -11  -8   59250    3000  -2
   8  11  15   59250    3000   1
 -15 -11  -9    2233    3366  -2
   9  11  15    2233    3366   1
 -15 -11 -10   78739    3873  -2
  10  11  15   78739    3873   1
 -15 -11 -11    6282    3717  -2
  11  11  15    6282    3717   1
 -15 -11 -12   44235    3939  -2
  12  11  15   44235    3939   1
 -15 -12  -1   16555    3422  -2
   1  12  15   16555    3422   1
 -15 -12  -2   15347    2445  -2
   2  12  15   15347    2445   1
 -15 -12  -3    -223    3807  -2
   3  12  15    -223    3807   1
 -15 -12  -4    9672    3512  -2
   4  12  15    9672    3512   1
 -15 -12  -5   52669    2918  -2
   5  12  15   52669    2918   1
 -15 -12  -6    2946    3010  -2
   6  12  15    2946    3010   1
 -15 -12  -7    9440    3071  -2
   7  12  15    9440    3071   1
 -15 -12  -8   14812    3456  -2
   8  12  15   14812    3456   1
 -15 -12  -9    1019    3583  -2
   9  12  15    1019    3583   1
 -15 -12 -10    -618    3636  -2
  10  12  15    -618    3636   1
 -15 -12 -11   35417    3868  -2
  11  12  15   35417    3868   1
 -15 -13   0  236914    7904  -2
   0  13  15  236914    7904   1
 -15 -13  -1   52009    3720  -2
   1  13  15   52009    3720   1
 -15 -13  -2  174906    4628  -2
   2  13  15  174906    4628   1
 -15 -13  -3   12690    2553  -2
   3  13  15   12690    2553   1
 -15 -13  -4  173919    4362  -2
   4  13  15  173919    4362   1
 -15 -13  -5   17254    2755  -2
   5  13  15   17254    2755   1
 -15 -13  -6   78235    3488  -2
   6  13  15   78235    3488   1
 -15 -13  -7    7218    3353  -2
   7  13  15    7218    3353   1
 -15 -13  -8   64298    4147  -2
   8  13  15   64298    4147   1
 -15 -13  -9   -1118    3685  -2
   9  13  15   -1118    3685   1
 -15 -13 -10  100757    5036  -2
  10  13  15  100757    5036   1
 -15 -14  -1   10298    3589  -2
   1  14  15   10298    3589   1
 -15 -14  -2   10579    3404  -2
   2  14  15   10579    3404   1
 -15 -14  -3    5470    2761  -2
   3  14  15    5470    2761   1
 -15 -14  -4     717    2801  -2
   4  14  15     717    2801   1
 -15 -14  -5   15770    3139  -2
   5  14  15   15770    3139   1
 -15 -14  -6    6256    3659  -2
   6  14  15    6256    3659   1
 -15 -14  -7   13724    3641  -2
   7  14  15   13724    3641   1
 -15 -14  -8    2521    3908  -2
   8  14  15    2521    3908   1
 -15 -15   0   44057    5414  -2
   0  15  15   44057    5414   1
 -15 -15  -1   13116    3385  -2
   1  15  15   13116    3385   1
 -15 -15  -2    2486    3525  -2
   2  15  15    2486    3525   1
 -15 -15  -3    1973    2559  -2
   3  15  15    1973    2559   1
 -15 -15  -4   38580    3036  -2
   4  15  15   38580    3036   1
 -15 -15  -5    2404    3699  -2
   5  15  15    2404    3699   1
 -15 -15  -6   11430    3847  -2
   6  15  15   11430    3847   1
 -16   0   0   36419    5402  -2
   0   0  16   36419    5402   1
 -16   0  -2   -3610    3610  -2
   2   0  16   -3610    3610   1
 -16   0  -4   66219    4232  -2
   4   0  16   66219    4232   1
 -16   0  -6    -240    3674  -2
   6   0  16    -240    3674   1
 -16   0  -8   18448    5440  -2
   8   0  16   18448    5440   1
 -16   0 -10   51515    7349  -2
  10   0  16   51515    7349   1
 -16   0 -12      86    5434  -2
  12   0  16      86    5434   1
 -16   0 -14   13824    5210  -2
  14   0  16   13824    5210   1
 -16  -1  -1   21190    2398  -2
   1   1  16   21190    2398   1
 -16  -1  -2  182956    3538  -2
   2   1  16  182956    3538   1
 -16  -1  -3   -1371    1962  -2
   3   1  16   -1371    1962   1
 -16  -1  -4   85331    2798  -2
   4   1  16   85331    2798   1
 -16  -1  -5   -2221    2221  -2
   5   1  16   -2221    2221   1
 -16  -1  -6   84824    2736  -2
   6   1  16   84824    2736   1
 -16  -1  -7    8112    2234  -2
   7   1  16    8112    2234   1
 -16  -1  -8   14075    3057  -2
   8   1  16   14075    3057   1
 -16  -1  -9   -1888    3053  -2
   9   1  16   -1888    3053   1
 -16  -1 -10   63221    4590  -2
  10   1  16   63221    4590   1
 -16  -1 -11   -3402    3780  -2
  11   1  16   -3402    3780   1
 -16  -1 -12  281034    6980  -2
  12   1  16  281034    6980   1
 -16  -1 -13    7800    3788  -2
  13   1  16    7800    3788   1
 -16  -1 -14   46437    3937  -2
  14   1  16   46437    3937   1
 -16  -1 -15    4410    3589  -2
  15   1  16    4410    3589   1
 -16  -2   0   -2422    2943  -2
   0   2  16   -2422    2943   1
 -16  -2  -1  183796    3597  -2
   1   2  16  183796    3597   1
 -16  -2  -2   35785    2296  -2
   2   2  16   35785    2296   1
 -16  -2  -3  131237    2990  -2
   3   2  16  131237    2990   1
 -16  -2  -4  141011    2921  -2
   4   2  16  141011    2921   1
 -16  -2  -5   69261    2808  -2
   5   2  16   69261    2808   1
 -16  -2  -6    8869    2145  -2
   6   2  16    8869    2145   1
 -16  -2  -7   48950    2231  -2
   7   2  16   48950    2231   1
 -16  -2  -8   29682    2104  -2
   8   2  16   29682    2104   1
 -16  -2  -9   34776    4380  -2
   9   2  16   34776    4380   1
 -16  -2 -10   77178    3576  -2
  10   2  16   77178    3576   1
 -16  -2 -11   26515    3379  -2
  11   2  16   26515    3379   1
 -16  -2 -12    9505    2718  -2
  12   2  16    9505    2718   1
 -16  -2 -13   15020    3585  -2
  13   2  16   15020    3585   1
 -16  -2 -14    3683    3660  -2
  14   2  16    3683    3660   1
 -16  -2 -15   11161    4469  -2
  15   2  16   11161    4469   1
 -16  -3  -1   -1888    2025  -2
   1   3  16   -1888    2025   1
 -16  -3  -2  127454    3945  -2
   2   3  16  127454    3945   1
 -16  -3  -3     355    1992  -2
   3   3  16     355    1992   1
 -16  -3  -4   70943    2551  -2
   4   3  16   70943    2551   1
 -16  -3  -5    1316    1742  -2
   5   3  16    1316    1742   1
 -16  -3  -6  125301    2560  -2
   6   3  16  125301    2560   1
 -16  -3  -7    2540    2129  -2
   7   3  16    2540    2129   1
 -16  -3  -8   57684    3181  -2
   8   3  16   57684    3181   1
 -16  -3  -9    1895    2863  -2
   9   3  16    1895    2863   1
 -16  -3 -10   67829    3059  -2
  10   3  16   67829    3059   1
 -16  -3 -11     520    3543  -2
  11   3  16     520    3543   1
 -16  -3 -12  246529    5546  -2
  12   3  16  246529    5546   1
 -16  -3 -13    5782    2850  -2
  13   3  16    5782    2850   1
 -16  -3 -14   44040    3520  -2
  14   3  16   44040    3520   1
 -16  -3 -15    3414    4361  -2
  15   3  16    3414    4361   1
 -16  -4   0   55923    2757  -2
   0   4  16   55923    2757   1
 -16  -4  -1   81464    2158  -2
   1   4  16   81464    2158   1
 -16  -4  -2  139290    2925  -2
   2   4  16  139290    2925   1
 -16  -4  -3   69725    2108  -2
   3   4  16   69725    2108   1
 -16  -4  -4  199442    3348  -2
   4   4  16  199442    3348   1
 -16  -4  -5   85252    2185  -2
   5   4  16   85252    2185   1
 -16  -4  -6   18789    1857  -2
   6   4  16   18789    1857   1
 -16  -4  -7  107908    2588  -2
   7   4  16  107908    2588   1
 -16  -4  -8   33947    2833  -2
   8   4  16   33947    2833   1
 -16  -4  -9   65845    3339  -2
   9   4  16   65845    3339   1
 -16  -4 -10   81538    3066  -2
  10   4  16   81538    3066   1
 -16  -4 -11   33335    3144  -2
  11   4  16   33335    3144   1
 -16  -4 -12   19858    3120  -2
  12   4  16   19858    3120   1
 -16  -4 -13   10384    2760  -2
  13   4  16   10384    2760   1
 -16  -4 -14    2205    3146  -2
  14   4  16    2205    3146   1
 -16  -4 -15   -6318    6744  -2
  15   4  16   -6318    6744   1
 -16  -5  -1    2427    1741  -2
   1   5  16    2427    1741   1
 -16  -5  -2   72332    2216  -2
   2   5  16   72332    2216   1
 -16  -5  -3    3742    1677  -2
   3   5  16    3742    1677   1
 -16  -5  -4   87604    2173  -2
   4   5  16   87604    2173   1
 -16  -5  -5   21402    2451  -2
   5   5  16   21402    2451   1
 -16  -5  -6  109866    2811  -2
   6   5  16  109866    2811   1
 -16  -5  -7   14777    1650  -2
   7   5  16   14777    1650   1
 -16  -5  -8    7897    2163  -2
   8   5  16    7897    2163   1
 -16  -5  -9   23189    2668  -2
   9   5  16   23189    2668   1
 -16  -5 -10   16077    2825  -2
  10   5  16   16077    2825   1
 -16  -5 -11    7646    3176  -2
  11   5  16    7646    3176   1
 -16  -5 -12  133690    4069  -2
  12   5  16  133690    4069   1
 -16  -5 -13    1213    3156  -2
  13   5  16    1213    3156   1
 -16  -5 -14    9831    3684  -2
  14   5  16    9831    3684   1
 -16  -6   0    4254    2693  -2
   0   6  16    4254    2693   1
 -16  -6  -1   89403    2245  -2
   1   6  16   89403    2245   1
 -16  -6  -2   12395    1684  -2
   2   6  16   12395    1684   1
 -16  -6  -3  123798    2519  -2
   3   6  16  123798    2519   1
 -16  -6  -4   18236    1598  -2
   4   6  16   18236    1598   1
 -16  -6  -5  114302    2885  -2
   5   6  16  114302    2885   1
 -16  -6  -6   22623    1686  -2
   6   6  16   22623    1686   1
 -16  -6  -7  113610    3042  -2
   7   6  16  113610    3042   1
 -16  -6  -8    6717    2942  -2
   8   6  16    6717    2942   1
 -16  -6  -9   62787    3176  -2
   9   6  16   62787    3176   1
 -16  -6 -10   17931    3002  -2
  10   6  16   17931    3002   1
 -16  -6 -11   43551    3691  -2
  11   6  16   43551    3691   1
 -16  -6 -12    2748    3370  -2
  12   6  16    2748    3370   1
 -16  -6 -13   21261    3826  -2
  13   6  16   21261    3826   1
 -16  -6 -14     -97    3910  -2
  14   6  16     -97    3910   1
 -16  -7  -1    3636    1628  -2
   1   7  16    3636    1628   1
 -16  -7  -2   48602    2096  -2
   2   7  16   48602    2096   1
 -16  -7  -3    5142    2589  -2
   3   7  16    5142    2589   1
 -16  -7  -4  111937    3253  -2
   4   7  16  111937    3253   1
 -16  -7  -5   13014    2508  -2
   5   7  16   13014    2508   1
 -16  -7  -6  115936    5309  -2
   6   7  16  115936    5309   1
 -16  -7  -7    9174    3315  -2
   7   7  16    9174    3315   1
 -16  -7  -8   24843    3199  -2
   8   7  16   24843    3199   1
 -16  -7  -9    9641    3195  -2
   9   7  16    9641    3195   1
 -16  -7 -10   33498    3420  -2
  10   7  16   33498    3420   1
 -16  -7 -11     538    3170  -2
  11   7  16     538    3170   1
 -16  -7 -12  120445    4520  -2
  12   7  16  120445    4520   1
 -16  -7 -13    6821    4012  -2
  13   7  16    6821    4012   1
 -16  -8   0   10597    3304  -2
   0   8  16   10597    3304   1
 -16  -8  -1   13586    1520  -2
   1   8  16   13586    1520   1
 -16  -8  -2   31644    2564  -2
   2   8  16   31644    2564   1
 -16  -8  -3   52975    2733  -2
   3   8  16   52975    2733   1
 -16  -8  -4   27039    2622  -2
   4   8  16   27039    2622   1
 -16  -8  -5   10319    2472  -2
   5   8  16   10319    2472   1
 -16  -8  -6   15261    2453  -2
   6   8  16   15261    2453   1
 -16  -8  -7   29683    5055  -2
   7   8  16   29683    5055   1
 -16  -8  -8    1078    3469  -2
   8   8  16    1078    3469   1
 -16  -8  -9    3698    3408  -2
   9   8  16    3698    3408   1
 -16  -8 -10   15793    3174  -2
  10   8  16   15793    3174   1
 -16  -8 -11   15217    3808  -2
  11   8  16   15217    3808   1
 -16  -8 -12    7143    3892  -2
  12   8  16    7143    3892   1
 -16  -8 -13   10442    3872  -2
  13   8  16   10442    3872   1
 -16  -9  -1    -785    2022  -2
   1   9  16    -785    2022   1
 -16  -9  -2   37179    2583  -2
   2   9  16   37179    2583   1
 -16  -9  -3    8199    3095  -2
   3   9  16    8199    3095   1
 -16  -9  -4   64795    3020  -2
   4   9  16   64795    3020   1
 -16  -9  -5   21201    2679  -2
   5   9  16   21201    2679   1
 -16  -9  -6   70778    3639  -2
   6   9  16   70778    3639   1
 -16  -9  -7    4892    3277  -2
   7   9  16    4892    3277   1
 -16  -9  -8      81    3445  -2
   8   9  16      81    3445   1
 -16  -9  -9   -2243    3259  -2
   9   9  16   -2243    3259   1
 -16  -9 -10    8993    3905  -2
  10   9  16    8993    3905   1
 -16  -9 -11   10205    3641  -2
  11   9  16   10205    3641   1
 -16  -9 -12   79021    4288  -2
  12   9  16   79021    4288   1
 -16 -10   0   47298    5828  -2
   0  10  16   47298    5828   1
 -16 -10  -1   55172    3594  -2
   1  10  16   55172    3594   1
 -16 -10  -2   76280    3361  -2
   2  10  16   76280    3361   1
 -16 -10  -3   60998    3290  -2
   3  10  16   60998    3290   1
 -16 -10  -4   78929    3136  -2
   4  10  16   78929    3136   1
 -16 -10  -5    3821    2759  -2
   5  10  16    3821    2759   1
 -16 -10  -6   10747    3392  -2
   6  10  16   10747    3392   1
 -16 -10  -7   35436    3635  -2
   7  10  16   35436    3635   1
 -16 -10  -8    6753    3400  -2
   8  10  16    6753    3400   1
 -16 -10  -9    9651    3746  -2
   9  10  16    9651    3746   1
 -16 -10 -10   39060    3903  -2
  10  10  16   39060    3903   1
 -16 -10 -11   11041    3664  -2
  11  10  16   11041    3664   1
 -16 -11  -1    3120    1446  -2
   1  11  16    3120    1446   1
 -16 -11  -2   29856    2879  -2
   2  11  16   29856    2879   1
 -16 -11  -3    2763    2634  -2
   3  11  16    2763    2634   1
 -16 -11  -4   28559    2757  -2
   4  11  16   28559    2757   1
 -16 -11  -5    1967    2841  -2
   5  11  16    1967    2841   1
 -16 -11  -6   45089    3488  -2
   6  11  16   45089    3488   1
 -16 -11  -7    2279    3253  -2
   7  11  16    2279    3253   1
 -16 -11  -8    6376    3863  -2
   8  11  16    6376    3863   1
 -16 -11  -9   10668    3769  -2
   9  11  16   10668    3769   1
 -16 -11 -10   16936    3808  -2
  10  11  16   16936    3808   1
 -16 -12   0    3320    5136  -2
   0  12  16    3320    5136   1
 -16 -12  -1  276790    6385  -2
   1  12  16  276790    6385   1
 -16 -12  -2   10869    2418  -2
   2  12  16   10869    2418   1
 -16 -12  -3  235922    7169  -2
   3  12  16  235922    7169   1
 -16 -12  -4   20673    2767  -2
   4  12  16   20673    2767   1
 -16 -12  -5  130029    4238  -2
   5  12  16  130029    4238   1
 -16 -12  -6    2083    3161  -2
   6  12  16    2083    3161   1
 -16 -12  -7  115084    4537  -2
   7  12  16  115084    4537   1
 -16 -12  -8   14092    3973  -2
   8  12  16   14092    3973   1
 -16 -12  -9   82530    4054  -2
   9  12  16   82530    4054   1
 -16 -13  -1    -348    4037  -2
   1  13  16    -348    4037   1
 -16 -13  -2   21788    3700  -2
   2  13  16   21788    3700   1
 -16 -13  -3    8513    2691  -2
   3  13  16    8513    2691   1
 -16 -13  -4    5495    2814  -2
   4  13  16    5495    2814   1
 -16 -13  -5   -2218    3125  -2
   5  13  16   -2218    3125   1
 -16 -13  -6   15115    3583  -2
   6  13  16   15115    3583   1
 -16 -13  -7    8380    3906  -2
   7  13  16    8380    3906   1
 -16 -13  -8   13318    3769  -2
   8  13  16   13318    3769   1
 -16 -14   0    6144    4953  -2
   0  14  16    6144    4953   1
 -16 -14  -1   51636    3856  -2
   1  14  16   51636    3856   1
 -16 -14  -2    7412    3489  -2
   2  14  16    7412    3489   1
 -16 -14  -3   37863    4010  -2
   3  14  16   37863    4010   1
 -16 -14  -4    5593    3050  -2
   4  14  16    5593    3050   1
 -16 -14  -5    5497    3687  -2
   5  14  16    5497    3687   1
 -16 -14  -6    -900    3756  -2
   6  14  16    -900    3756   1
 -16 -15  -1    2612    3605  -2
   1  15  16    2612    3605   1
 -16 -15  -2   14272    3483  -2
   2  15  16   14272    3483   1
 -16 -15  -3    2571    3699  -2
   3  15  16    2571    3699   1
 -16 -15  -4    -908    6901  -2
   4  15  16    -908    6901   1
 -17   0  -1  163062    5865  -2
   1   0  17  163062    5865   1
 -17   0  -3   11194    4250  -2
   3   0  17   11194    4250   1
 -17   0  -5   85314    9071  -2
   5   0  17   85314    9071   1
 -17   0  -7   50213    6053  -2
   7   0  17   50213    6053   1
 -17   0  -9   81747    6710  -2
   9   0  17   81747    6710   1
 -17   0 -11  124701    9099  -2
  11   0  17  124701    9099   1
 -17   0 -13  126842    7032  -2
  13   0  17  126842    7032   1
 -17  -1   0  153546    6950  -2
   0   1  17  153546    6950   1
 -17  -1  -1   69593    2881  -2
   1   1  17   69593    2881   1
 -17  -1  -2  144317    3578  -2
   2   1  17  144317    3578   1
 -17  -1  -3  120874    3142  -2
   3   1  17  120874    3142   1
 -17  -1  -4   96460    3035  -2
   4   1  17   96460    3035   1
 -17  -1  -5  124133    3800  -2
   5   1  17  124133    3800   1
 -17  -1  -6   66176    3609  -2
   6   1  17   66176    3609   1
 -17  -1  -7   47455    3411  -2
   7   1  17   47455    3411   1
 -17  -1  -8   55950    4336  -2
   8   1  17   55950    4336   1
 -17  -1  -9  107833    5404  -2
   9   1  17  107833    5404   1
 -17  -1 -10   29569    4650  -2
  10   1  17   29569    4650   1
 -17  -1 -11   44417    4791  -2
  11   1  17   44417    4791   1
 -17  -1 -12   22681    4146  -2
  12   1  17   22681    4146   1
 -17  -1 -13    4087    3943  -2
  13   1  17    4087    3943   1
 -17  -1 -14    8438    4014  -2
  14   1  17    8438    4014   1
 -17  -2  -1  145249    3528  -2
   1   2  17  145249    3528   1
 -17  -2  -2    6092    2236  -2
   2   2  17    6092    2236   1
 -17  -2  -3    3046    2026  -2
   3   2  17    3046    2026   1
 -17  -2  -4    2761    2211  -2
   4   2  17    2761    2211   1
 -17  -2  -5   78655    3244  -2
   5   2  17   78655    3244   1
 -17  -2  -6    1882    2522  -2
   6   2  17    1882    2522   1
 -17  -2  -7   31294    2575  -2
   7   2  17   31294    2575   1
 -17  -2  -8    1860    2071  -2
   8   2  17    1860    2071   1
 -17  -2  -9   43188    3644  -2
   9   2  17   43188    3644   1
 -17  -2 -10   -1864    3460  -2
  10   2  17   -1864    3460   1
 -17  -2 -11   45594    3410  -2
  11   2  17   45594    3410   1
 -17  -2 -12    5336    4465  -2
  12   2  17    5336    4465   1
 -17  -2 -13   37319    3788  -2
  13   2  17   37319    3788   1
 -17  -2 -14     323    3655  -2
  14   2  17     323    3655   1
 -17  -3   0   14001    2881  -2
   0   3  17   14001    2881   1
 -17  -3  -1  125348    3006  -2
   1   3  17  125348    3006   1
 -17  -3  -2    1320    2159  -2
   2   3  17    1320    2159   1
 -17  -3  -3  184986    3589  -2
   3   3  17  184986    3589   1
 -17  -3  -4    -117    2024  -2
   4   3  17    -117    2024   1
 -17  -3  -5  131378    3017  -2
   5   3  17  131378    3017   1
 -17  -3  -6    6598    2508  -2
   6   3  17    6598    2508   1
 -17  -3  -7   54202    2474  -2
   7   3  17   54202    2474   1
 -17  -3  -8     285    3073  -2
   8   3  17     285    3073   1
 -17  -3  -9   98394    3923  -2
   9   3  17   98394    3923   1
 -17  -3 -10    2421    3431  -2
  10   3  17    2421    3431   1
 -17  -3 -11   63873    3406  -2
  11   3  17   63873    3406   1
 -17  -3 -12    7453    3091  -2
  12   3  17    7453    3091   1
 -17  -3 -13    9709    3404  -2
  13   3  17    9709    3404   1
 -17  -3 -14    5343    4400  -2
  14   3  17    5343    4400   1
 -17  -4  -1   97107    2710  -2
   1   4  17   97107    2710   1
 -17  -4  -2   -1545    1913  -2
   2   4  17   -1545    1913   1
 -17  -4  -3    6479    1807  -2
   3   4  17    6479    1807   1
 -17  -4  -4    3467    1956  -2
   4   4  17    3467    1956   1
 -17  -4  -5   83164    2421  -2
   5   4  17   83164    2421   1
 -17  -4  -6   10648    1910  -2
   6   4  17   10648    1910   1
 -17  -4  -7   22278    1898  -2
   7   4  17   22278    1898   1
 -17  -4  -8    5869    2365  -2
   8   4  17    5869    2365   1
 -17  -4  -9   73134    3354  -2
   9   4  17   73134    3354   1
 -17  -4 -10    5771    3161  -2
  10   4  17    5771    3161   1
 -17  -4 -11   49131    3386  -2
  11   4  17   49131    3386   1
 -17  -4 -12   -1984    3282  -2
  12   4  17   -1984    3282   1
 -17  -4 -13   46212    3457  -2
  13   4  17   46212    3457   1
 -17  -5   0  101138    3546  -2
   0   5  17  101138    3546   1
 -17  -5  -1  128261    2624  -2
   1   5  17  128261    2624   1
 -17  -5  -2   78545    2269  -2
   2   5  17   78545    2269   1
 -17  -5  -3  131398    2887  -2
   3   5  17  131398    2887   1
 -17  -5  -4   88512    2452  -2
   4   5  17   88512    2452   1
 -17  -5  -5   68263    2935  -2
   5   5  17   68263    2935   1
 -17  -5  -6  122084    2847  -2
   6   5  17  122084    2847   1
 -17  -5  -7   20350    2222  -2
   7   5  17   20350    2222   1
 -17  -5  -8   88020    3140  -2
   8   5  17   88020    3140   1
 -17  -5  -9   52816    2840  -2
   9   5  17   52816    2840   1
 -17  -5 -10   41329    3296  -2
  10   5  17   41329    3296   1
 -17  -5 -11   53673    3371  -2
  11   5  17   53673    3371   1
 -17  -5 -12   10158    3309  -2
  12   5  17   10158    3309   1
 -17  -5 -13   14723    3265  -2
  13   5  17   14723    3265   1
 -17  -6  -1   73125    2168  -2
   1   6  17   73125    2168   1
 -17  -6  -2    5869    1803  -2
   2   6  17    5869    1803   1
 -17  -6  -3    8735    1875  -2
   3   6  17    8735    1875   1
 -17  -6  -4    9334    1825  -2
   4   6  17    9334    1825   1
 -17  -6  -5  116284    2869  -2
   5   6  17  116284    2869   1
 -17  -6  -6    5271    1688  -2
   6   6  17    5271    1688   1
 -17  -6  -7   20053    2640  -2
   7   6  17   20053    2640   1
 -17  -6  -8   19465    2146  -2
   8   6  17   19465    2146   1
 -17  -6  -9   34815    2544  -2
   9   6  17   34815    2544   1
 -17  -6 -10    7424    3039  -2
  10   6  17    7424    3039   1
 -17  -6 -11   39898    2561  -2
  11   6  17   39898    2561   1
 -17  -6 -12    1981    3295  -2
  12   6  17    1981    3295   1
 -17  -6 -13   32417    4615  -2
  13   6  17   32417    4615   1
 -17  -7   0   55312    3194  -2
   0   7  17   55312    3194   1
 -17  -7  -1   48814    2260  -2
   1   7  17   48814    2260   1
 -17  -7  -2   24040    2069  -2
   2   7  17   24040    2069   1
 -17  -7  -3   50114    2436  -2
   3   7  17   50114    2436   1
 -17  -7  -4   25975    2730  -2
   4   7  17   25975    2730   1
 -17  -7  -5   23689    3673  -2
   5   7  17   23689    3673   1
 -17  -7  -6   23111    3495  -2
   6   7  17   23111    3495   1
 -17  -7  -7    3636    3116  -2
   7   7  17    3636    3116   1
 -17  -7  -8    1909    3329  -2
   8   7  17    1909    3329   1
 -17  -7  -9   14987    3328  -2
   9   7  17   14987    3328   1
 -17  -7 -10   13757    3302  -2
  10   7  17   13757    3302   1
 -17  -7 -11   26079    3948  -2
  11   7  17   26079    3948   1
 -17  -7 -12    2044    4710  -2
  12   7  17    2044    4710   1
 -17  -8  -1   50613    2124  -2
   1   8  17   50613    2124   1
 -17  -8  -2   -2374    2374  -2
   2   8  17   -2374    2374   1
 -17  -8  -3    1949    2675  -2
   3   8  17    1949    2675   1
 -17  -8  -4    6400    2683  -2
   4   8  17    6400    2683   1
 -17  -8  -5   79519    3176  -2
   5   8  17   79519    3176   1
 -17  -8  -6   22049    3770  -2
   6   8  17   22049    3770   1
 -17  -8  -7    3701    3210  -2
   7   8  17    3701    3210   1
 -17  -8  -8   10699    3352  -2
   8   8  17   10699    3352   1
 -17  -8  -9   19304    3739  -2
   9   8  17   19304    3739   1
 -17  -8 -10    9827    3498  -2
  10   8  17    9827    3498   1
 -17  -8 -11   13546    4045  -2
  11   8  17   13546    4045   1
 -17  -8 -12   23480    6634  -2
  12   8  17   23480    6634   1
 -17  -9   0   66134    4796  -2
   0   9  17   66134    4796   1
 -17  -9  -1  101168    3121  -2
   1   9  17  101168    3121   1
 -17  -9  -2   55677    3661  -2
   2   9  17   55677    3661   1
 -17  -9  -3  101807    3783  -2
   3   9  17  101807    3783   1
 -17  -9  -4   68958    3207  -2
   4   9  17   68958    3207   1
 -17  -9  -5   53691    3278  -2
   5   9  17   53691    3278   1
 -17  -9  -6   31042    3125  -2
   6   9  17   31042    3125   1
 -17  -9  -7   12749    3593  -2
   7   9  17   12749    3593   1
 -17  -9  -8   16235    3573  -2
   8   9  17   16235    3573   1
 -17  -9  -9   37583    3772  -2
   9   9  17   37583    3772   1
 -17  -9 -10   36866    4325  -2
  10   9  17   36866    4325   1
 -17  -9 -11   39717    4249  -2
  11   9  17   39717    4249   1
 -17 -10  -1   33592    2116  -2
   1  10  17   33592    2116   1
 -17 -10  -2   -1566    2544  -2
   2  10  17   -1566    2544   1
 -17 -10  -3    3455    2717  -2
   3  10  17    3455    2717   1
 -17 -10  -4    5782    3959  -2
   4  10  17    5782    3959   1
 -17 -10  -5   36556    3823  -2
   5  10  17   36556    3823   1
 -17 -10  -6    6504    3238  -2
   6  10  17    6504    3238   1
 -17 -10  -7    9429    3537  -2
   7  10  17    9429    3537   1
 -17 -10  -8    6935    3781  -2
   8  10  17    6935    3781   1
 -17 -10  -9   23820    6303  -2
   9  10  17   23820    6303   1
 -17 -10 -10    7286    4268  -2
  10  10  17    7286    4268   1
 -17 -11   0  116392    8045  -2
   0  11  17  116392    8045   1
 -17 -11  -1   49831    3522  -2
   1  11  17   49831    3522   1
 -17 -11  -2   41309    2750  -2
   2  11  17   41309    2750   1
 -17 -11  -3   67428    3067  -2
   3  11  17   67428    3067   1
 -17 -11  -4   43485    2945  -2
   4  11  17   43485    2945   1
 -17 -11  -5   52029    3431  -2
   5  11  17   52029    3431   1
 -17 -11  -6   46905    5118  -2
   6  11  17   46905    5118   1
 -17 -11  -7   24118    3556  -2
   7  11  17   24118    3556   1
 -17 -11  -8    7586    4711  -2
   8  11  17    7586    4711   1
 -17 -11  -9   32278    4657  -2
   9  11  17   32278    4657   1
 -17 -12  -1   17778    3731  -2
   1  12  17   17778    3731   1
 -17 -12  -2    4874    2324  -2
   2  12  17    4874    2324   1
 -17 -12  -3    5395    2653  -2
   3  12  17    5395    2653   1
 -17 -12  -4    1849    3055  -2
   4  12  17    1849    3055   1
 -17 -12  -5   11116    3272  -2
   5  12  17   11116    3272   1
 -17 -12  -6     510    3365  -2
   6  12  17     510    3365   1
 -17 -12  -7   -1108    4136  -2
   7  12  17   -1108    4136   1
 -17 -12  -8   40181    6410  -2
   8  12  17   40181    6410   1
 -17 -13   0  116456    6589  -2
   0  13  17  116456    6589   1
 -17 -13  -1    5360    3785  -2
   1  13  17    5360    3785   1
 -17 -13  -2   38821    3792  -2
   2  13  17   38821    3792   1
 -17 -13  -3    9124    3314  -2
   3  13  17    9124    3314   1
 -17 -13  -4   36245    3206  -2
   4  13  17   36245    3206   1
 -17 -13  -5   18175    3223  -2
   5  13  17   18175    3223   1
 -17 -13  -6   23329    3697  -2
   6  13  17   23329    3697   1
 -17 -14  -1   10616    3734  -2
   1  14  17   10616    3734   1
 -17 -14  -2    6564    3931  -2
   2  14  17    6564    3931   1
 -17 -14  -3    6313    4223  -2
   3  14  17    6313    4223   1
 -18   0   0   68602    6433  -2
   0   0  18   68602    6433   1
 -18   0  -2   61584    6522  -2
   2   0  18   61584    6522   1
 -18   0  -4   55295    4740  -2
   4   0  18   55295    4740   1
 -18   0  -6   63186    7829  -2
   6   0  18   63186    7829   1
 -18   0  -8   26388    6341  -2
   8   0  18   26388    6341   1
 -18   0 -10   32838    7234  -2
  10   0  18   32838    7234   1
 -18   0 -12   -3079    7953  -2
  12   0  18   -3079    7953   1
 -18  -1  -1    7759    2800  -2
   1   1  18    7759    2800   1
 -18  -1  -2  109915    3619  -2
   2   1  18  109915    3619   1
 -18  -1  -3    1167    3391  -2
   3   1  18    1167    3391   1
 -18  -1  -4   20885    2988  -2
   4   1  18   20885    2988   1
 -18  -1  -5     645    3284  -2
   5   1  18     645    3284   1
 -18  -1  -6    5716    3299  -2
   6   1  18    5716    3299   1
 -18  -1  -7    6602    4227  -2
   7   1  18    6602    4227   1
 -18  -1  -8  173559    7589  -2
   8   1  18  173559    7589   1
 -18  -1  -9    -272    4515  -2
   9   1  18    -272    4515   1
 -18  -1 -10   54030    5161  -2
  10   1  18   54030    5161   1
 -18  -1 -11   -4275    5268  -2
  11   1  18   -4275    5268   1
 -18  -1 -12   24509    6053  -2
  12   1  18   24509    6053   1
 -18  -1 -13    1952    4681  -2
  13   1  18    1952    4681   1
 -18  -2   0   42942    3814  -2
   0   2  18   42942    3814   1
 -18  -2  -1  118731    3429  -2
   1   2  18  118731    3429   1
 -18  -2  -2   40783    3287  -2
   2   2  18   40783    3287   1
 -18  -2  -3   99331    3297  -2
   3   2  18   99331    3297   1
 -18  -2  -4   48110    3328  -2
   4   2  18   48110    3328   1
 -18  -2  -5   67671    4585  -2
   5   2  18   67671    4585   1
 -18  -2  -6   48190    4089  -2
   6   2  18   48190    4089   1
 -18  -2  -7   61644    2710  -2
   7   2  18   61644    2710   1
 -18  -2  -8   30390    3701  -2
   8   2  18   30390    3701   1
 -18  -2  -9   56043    3974  -2
   9   2  18   56043    3974   1
 -18  -2 -10   31781    3721  -2
  10   2  18   31781    3721   1
 -18  -2 -11   32752    6373  -2
  11   2  18   32752    6373   1
 -18  -2 -12    5023    4470  -2
  12   2  18    5023    4470   1
 -18  -2 -13   22796    5808  -2
  13   2  18   22796    5808   1
 -18  -3  -1   -2525    2525  -2
   1   3  18   -2525    2525   1
 -18  -3  -2  102567    2904  -2
   2   3  18  102567    2904   1
 -18  -3  -3     926    2131  -2
   3   3  18     926    2131   1
 -18  -3  -4   23800    2647  -2
   4   3  18   23800    2647   1
 -18  -3  -5    2649    2163  -2
   5   3  18    2649    2163   1
 -18  -3  -6   17902    2198  -2
   6   3  18   17902    2198   1
 -18  -3  -7    5299    2549  -2
   7   3  18    5299    2549   1
 -18  -3  -8  185396    6543  -2
   8   3  18  185396    6543   1
 -18  -3  -9    8596    3542  -2
   9   3  18    8596    3542   1
 -18  -3 -10   74751    4017  -2
  10   3  18   74751    4017   1
 -18  -3 -11    4747    3336  -2
  11   3  18    4747    3336   1
 -18  -3 -12   44870    4707  -2
  12   3  18   44870    4707   1
 -18  -4   0   58957    3108  -2
   0   4  18   58957    3108   1
 -18  -4  -1   22811    2096  -2
   1   4  18   22811    2096   1
 -18  -4  -2   49109    2182  -2
   2   4  18   49109    2182   1
 -18  -4  -3   27616    2205  -2
   3   4  18   27616    2205   1
 -18  -4  -4   42529    2229  -2
   4   4  18   42529    2229   1
 -18  -4  -5   18484    2083  -2
   5   4  18   18484    2083   1
 -18  -4  -6   33157    3500  -2
   6   4  18   33157    3500   1
 -18  -4  -7   29737    2499  -2
   7   4  18   29737    2499   1
 -18  -4  -8   24984    2872  -2
   8   4  18   24984    2872   1
 -18  -4  -9   11482    2878  -2
   9   4  18   11482    2878   1
 -18  -4 -10   27778    3627  -2
  10   4  18   27778    3627   1
 -18  -4 -11    6064    3519  -2
  11   4  18    6064    3519   1
 -18  -4 -12    8631    3380  -2
  12   4  18    8631    3380   1
 -18  -5  -1     593    1977  -2
   1   5  18     593    1977   1
 -18  -5  -2   70861    2364  -2
   2   5  18   70861    2364   1
 -18  -5  -3    3275    2050  -2
   3   5  18    3275    2050   1
 -18  -5  -4   18308    2032  -2
   4   5  18   18308    2032   1
 -18  -5  -5    3674    2086  -2
   5   5  18    3674    2086   1
 -18  -5  -6    7087    2126  -2
   6   5  18    7087    2126   1
 -18  -5  -7   -2513    2513  -2
   7   5  18   -2513    2513   1
 -18  -5  -8  108595    3450  -2
   8   5  18  108595    3450   1
 -18  -5  -9    3636    2608  -2
   9   5  18    3636    2608   1
 -18  -5 -10   23077    2722  -2
  10   5  18   23077    2722   1
 -18  -5 -11   -2100    2730  -2
  11   5  18   -2100    2730   1
 -18  -5 -12    5746    3462  -2
  12   5  18    5746    3462   1
 -18  -6   0   60957    3112  -2
   0   6  18   60957    3112   1
 -18  -6  -1    6655    1923  -2
   1   6  18    6655    1923   1
 -18  -6  -2   45464    2058  -2
   2   6  18   45464    2058   1
 -18  -6  -3   20540    2016  -2
   3   6  18   20540    2016   1
 -18  -6  -4   30661    2716  -2
   4   6  18   30661    2716   1
 -18  -6  -5    4389    2306  -2
   5   6  18    4389    2306   1
 -18  -6  -6   13123    2020  -2
   6   6  18   13123    2020   1
 -18  -6  -7   19582    2761  -2
   7   6  18   19582    2761   1
 -18  -6  -8    7938    2602  -2
   8   6  18    7938    2602   1
 -18  -6  -9     750    2132  -2
   9   6  18     750    2132   1
 -18  -6 -10   14197    4082  -2
  10   6  18   14197    4082   1
 -18  -6 -11    1910    3585  -2
  11   6  18    1910    3585   1
 -18  -7  -1   -1818    1818  -2
   1   7  18   -1818    1818   1
 -18  -7  -2   61032    3287  -2
   2   7  18   61032    3287   1
 -18  -7  -3    8668    2072  -2
   3   7  18    8668    2072   1
 -18  -7  -4   27049    2764  -2
   4   7  18   27049    2764   1
 -18  -7  -5    1396    2767  -2
   5   7  18    1396    2767   1
 -18  -7  -6   26924    3390  -2
   6   7  18   26924    3390   1
 -18  -7  -7    4062    3322  -2
   7   7  18    4062    3322   1
 -18  -7  -8   68342    3990  -2
   8   7  18   68342    3990   1
 -18  -7  -9    9672    3634  -2
   9   7  18    9672    3634   1
 -18  -7 -10   32667    3746  -2
  10   7  18   32667    3746   1
 -18  -7 -11   -2690    3999  -2
  11   7  18   -2690    3999   1
 -18  -8   0   37842    3459  -2
   0   8  18   37842    3459   1
 -18  -8  -1  167007    4165  -2
   1   8  18  167007    4165   1
 -18  -8  -2   21442    3234  -2
   2   8  18   21442    3234   1
 -18  -8  -3  170552    4766  -2
   3   8  18  170552    4766   1
 -18  -8  -4   17869    2833  -2
   4   8  18   17869    2833   1
 -18  -8  -5  103842    4020  -2
   5   8  18  103842    4020   1
 -18  -8  -6   16219    3375  -2
   6   8  18   16219    3375   1
 -18  -8  -7   74624    3678  -2
   7   8  18   74624    3678   1
 -18  -8  -8   10638    3498  -2
   8   8  18   10638    3498   1
 -18  -8  -9   73032    3971  -2
   9   8  18   73032    3971   1
 -18  -8 -10   14165    4273  -2
  10   8  18   14165    4273   1
 -18  -9  -1    -301    2610  -2
   1   9  18    -301    2610   1
 -18  -9  -2   57233    4562  -2
   2   9  18   57233    4562   1
 -18  -9  -3    8929    2842  -2
   3   9  18    8929    2842   1
 -18  -9  -4    8408    3072  -2
   4   9  18    8408    3072   1
 -18  -9  -5    5260    4011  -2
   5   9  18    5260    4011   1
 -18  -9  -6   -1419    3286  -2
   6   9  18   -1419    3286   1
 -18  -9  -7    4701    3354  -2
   7   9  18    4701    3354   1
 -18  -9  -8   60779    3694  -2
   8   9  18   60779    3694   1
 -18  -9  -9    3152    4205  -2
   9   9  18    3152    4205   1
 -18 -10   0   25647    7599  -2
   0  10  18   25647    7599   1
 -18 -10  -1   50773    3328  -2
   1  10  18   50773    3328   1
 -18 -10  -2   26804    2704  -2
   2  10  18   26804    2704   1
 -18 -10  -3   70576    3836  -2
   3  10  18   70576    3836   1
 -18 -10  -4   27627    3244  -2
   4  10  18   27627    3244   1
 -18 -10  -5   23570    3356  -2
   5  10  18   23570    3356   1
 -18 -10  -6   16606    3785  -2
   6  10  18   16606    3785   1
 -18 -10  -7   21044    3556  -2
   7  10  18   21044    3556   1
 -18 -10  -8   10672    4258  -2
   8  10  18   10672    4258   1
 -18 -11  -1    1214    3660  -2
   1  11  18    1214    3660   1
 -18 -11  -2   30828    2812  -2
   2  11  18   30828    2812   1
 -18 -11  -3    7258    3020  -2
   3  11  18    7258    3020   1
 -18 -11  -4   -2783    3003  -2
   4  11  18   -2783    3003   1
 -18 -11  -5    -520    3632  -2
   5  11  18    -520    3632   1
 -18 -11  -6    3201    3447  -2
   6  11  18    3201    3447   1
 -18 -11  -7    3325    4241  -2
   7  11  18    3325    4241   1
 -18 -12   0   -1795    4908  -2
   0  12  18   -1795    4908   1
 -18 -12  -1   28910    3753  -2
   1  12  18   28910    3753   1
 -18 -12  -2     894    3673  -2
   2  12  18     894    3673   1
 -18 -12  -3   34470    3110  -2
   3  12  18   34470    3110   1
 -18 -12  -4   10813    5042  -2
   4  12  18   10813    5042   1
 -18 -12  -5   -2010    3375  -2
   5  12  18   -2010    3375   1
 -18 -13  -1    1269    4019  -2
   1  13  18    1269    4019   1
 -18 -13  -2   15308    5190  -2
   2  13  18   15308    5190   1
 -19   0  -1   55293    4716  -2
   1   0  19   55293    4716   1
 -19   0  -3   38799    4428  -2
   3   0  19   38799    4428   1
 -19   0  -5   23869    4413  -2
   5   0  19   23869    4413   1
 -19   0  -7   91048   10200  -2
   7   0  19   91048   10200   1
 -19   0  -9  200184   13817  -2
   9   0  19  200184   13817   1
 -19   0 -11   48306    8691  -2
  11   0  19   48306    8691   1
 -19  -1   0   53595    4469  -2
   0   1  19   53595    4469   1
 -19  -1  -1    2214    2915  -2
   1   1  19    2214    2915   1
 -19  -1  -2   59468    3252  -2
   2   1  19   59468    3252   1
 -19  -1  -3    4542    3405  -2
   3   1  19    4542    3405   1
 -19  -1  -4   47699    3264  -2
   4   1  19   47699    3264   1
 -19  -1  -5    3180    3092  -2
   5   1  19    3180    3092   1
 -19  -1  -6   44302    3726  -2
   6   1  19   44302    3726   1
 -19  -1  -7     789    3629  -2
   7   1  19     789    3629   1
 -19  -1  -8   45624    5238  -2
   8   1  19   45624    5238   1
 -19  -1  -9    8019    4606  -2
   9   1  19    8019    4606   1
 -19  -1 -10   26463    5337  -2
  10   1  19   26463    5337   1
 -19  -1 -11    1418    5380  -2
  11   1  19    1418    5380   1
 -19  -2  -1   64409    3042  -2
   1   2  19   64409    3042   1
 -19  -2  -2    2000    2879  -2
   2   2  19    2000    2879   1
 -19  -2  -3   26074    2916  -2
   3   2  19   26074    2916   1
 -19  -2  -4     957    2849  -2
   4   2  19     957    2849   1
 -19  -2  -5   29427    3141  -2
   5   2  19   29427    3141   1
 -19  -2  -6   -2599    2599  -2
   6   2  19   -2599    2599   1
 -19  -2  -7   33764    4716  -2
   7   2  19   33764    4716   1
 -19  -2  -8   -3624    3624  -2
   8   2  19   -3624    3624   1
 -19  -2  -9  173296    9865  -2
   9   2  19  173296    9865   1
 -19  -2 -10   -5683    5683  -2
  10   2  19   -5683    5683   1
 -19  -2 -11    5511    5671  -2
  11   2  19    5511    5671   1
 -19  -3   0   35708    4743  -2
   0   3  19   35708    4743   1
 -19  -3  -1     250    2683  -2
   1   3  19     250    2683   1
 -19  -3  -2   29086    2513  -2
   2   3  19   29086    2513   1
 -19  -3  -3    2797    2515  -2
   3   3  19    2797    2515   1
 -19  -3  -4   32380    2390  -2
   4   3  19   32380    2390   1
 -19  -3  -5    5589    2579  -2
   5   3  19    5589    2579   1
 -19  -3  -6   34838    2776  -2
   6   3  19   34838    2776   1
 -19  -3  -7    2011    3055  -2
   7   3  19    2011    3055   1
 -19  -3  -8   24523    3115  -2
   8   3  19   24523    3115   1
 -19  -3  -9    6091    3934  -2
   9   3  19    6091    3934   1
 -19  -3 -10   10215    3696  -2
  10   3  19   10215    3696   1
 -19  -3 -11    5839    4062  -2
  11   3  19    5839    4062   1
 -19  -4  -1   43527    2315  -2
   1   4  19   43527    2315   1
 -19  -4  -2    -884    2344  -2
   2   4  19    -884    2344   1
 -19  -4  -3   29116    2274  -2
   3   4  19   29116    2274   1
 -19  -4  -4    3033    2395  -2
   4   4  19    3033    2395   1
 -19  -4  -5   32337    2842  -2
   5   4  19   32337    2842   1
 -19  -4  -6   -2681    2704  -2
   6   4  19   -2681    2704   1
 -19  -4  -7   38610    3075  -2
   7   4  19   38610    3075   1
 -19  -4  -8    5845    3992  -2
   8   4  19    5845    3992   1
 -19  -4  -9  156482    4352  -2
   9   4  19  156482    4352   1
 -19  -4 -10    2015    3031  -2
  10   4  19    2015    3031   1
 -19  -5   0   32911    3061  -2
   0   5  19   32911    3061   1
 -19  -5  -1    3955    2223  -2
   1   5  19    3955    2223   1
 -19  -5  -2   29051    2205  -2
   2   5  19   29051    2205   1
 -19  -5  -3     -91    2339  -2
   3   5  19     -91    2339   1
 -19  -5  -4   33977    2490  -2
   4   5  19   33977    2490   1
 -19  -5  -5    3542    2509  -2
   5   5  19    3542    2509   1
 -19  -5  -6   22613    2776  -2
   6   5  19   22613    2776   1
 -19  -5  -7    3381    2710  -2
   7   5  19    3381    2710   1
 -19  -5  -8   12197    2771  -2
   8   5  19   12197    2771   1
 -19  -5  -9    3757    2782  -2
   9   5  19    3757    2782   1
 -19  -5 -10    6710    2815  -2
  10   5  19    6710    2815   1
 -19  -6  -1   44865    2758  -2
   1   6  19   44865    2758   1
 -19  -6  -2   -1307    2410  -2
   2   6  19   -1307    2410   1
 -19  -6  -3   28258    2506  -2
   3   6  19   28258    2506   1
 -19  -6  -4   -1757    2354  -2
   4   6  19   -1757    2354   1
 -19  -6  -5   19908    2724  -2
   5   6  19   19908    2724   1
 -19  -6  -6    6104    2495  -2
   6   6  19    6104    2495   1
 -19  -6  -7   25779    4345  -2
   7   6  19   25779    4345   1
 -19  -6  -8    1118    3564  -2
   8   6  19    1118    3564   1
 -19  -6  -9  110000    4370  -2
   9   6  19  110000    4370   1
 -19  -6 -10     424    5910  -2
  10   6  19     424    5910   1
 -19  -7   0   86380    5572  -2
   0   7  19   86380    5572   1
 -19  -7  -1      64    2321  -2
   1   7  19      64    2321   1
 -19  -7  -2   34706    2726  -2
   2   7  19   34706    2726   1
 -19  -7  -3    2882    2311  -2
   3   7  19    2882    2311   1
 -19  -7  -4   34319    2935  -2
   4   7  19   34319    2935   1
 -19  -7  -5    -476    3479  -2
   5   7  19    -476    3479   1
 -19  -7  -6   25064    3767  -2
   6   7  19   25064    3767   1
 -19  -7  -7    -135    3655  -2
   7   7  19    -135    3655   1
 -19  -7  -8   20165    3648  -2
   8   7  19   20165    3648   1
 -19  -7  -9   -3633    3633  -2
   9   7  19   -3633    3633   1
 -19  -8  -1   49117    2564  -2
   1   8  19   49117    2564   1
 -19  -8  -2    1107    1747  -2
   2   8  19    1107    1747   1
 -19  -8  -3   27551    3094  -2
   3   8  19   27551    3094   1
 -19  -8  -4    4709    3437  -2
   4   8  19    4709    3437   1
 -19  -8  -5   10060    3454  -2
   5   8  19   10060    3454   1
 -19  -8  -6   -2470    3498  -2
   6   8  19   -2470    3498   1
 -19  -8  -7   21265    3537  -2
   7   8  19   21265    3537   1
 -19  -8  -8    4373    3686  -2
   8   8  19    4373    3686   1
 -19  -9   0  224026    6922  -2
   0   9  19  224026    6922   1
 -19  -9  -1    5820    3099  -2
   1   9  19    5820    3099   1
 -19  -9  -2  173646    4155  -2
   2   9  19  173646    4155   1
 -19  -9  -3    4002    2884  -2
   3   9  19    4002    2884   1
 -19  -9  -4  154981    6188  -2
   4   9  19  154981    6188   1
 -19  -9  -5    1280    3313  -2
   5   9  19    1280    3313   1
 -19  -9  -6  101414    5109  -2
   6   9  19  101414    5109   1
 -19  -9  -7   -1062    3503  -2
   7   9  19   -1062    3503   1
 -19 -10  -1   24866    3310  -2
   1  10  19   24866    3310   1
 -19 -10  -2    1818    2785  -2
   2  10  19    1818    2785   1
 -19 -10  -3   10220    4133  -2
   3  10  19   10220    4133   1
 -19 -10  -4    6860    3356  -2
   4  10  19    6860    3356   1
 -19 -10  -5   12049    3485  -2
   5  10  19   12049    3485   1
 -19 -10  -6   -2868    4396  -2
   6  10  19   -2868    4396   1
 -19 -11   0   53883    9683  -2
   0  11  19   53883    9683   1
 -19 -11  -1    2488    3425  -2
   1  11  19    2488    3425   1
 -19 -11  -2   12613    3521  -2
   2  11  19   12613    3521   1
 -19 -11  -3    2851    3119  -2
   3  11  19    2851    3119   1
 -20   0   0   73518    6860  -2
   0   0  20   73518    6860   1
 -20   0  -2   61901    4836  -2
   2   0  20   61901    4836   1
 -20   0  -4   74093    5080  -2
   4   0  20   74093    5080   1
 -20   0  -6   63203    8082  -2
   6   0  20   63203    8082   1
 -20   0  -8   66662    7170  -2
   8   0  20   66662    7170   1
 -20  -1  -1   -2166    3160  -2
   1   1  20   -2166    3160   1
 -20  -1  -2   69228    3482  -2
   2   1  20   69228    3482   1
 -20  -1  -3    -515    3073  -2
   3   1  20    -515    3073   1
 -20  -1  -4   11620    3206  -2
   4   1  20   11620    3206   1
 -20  -1  -5   -1849    3237  -2
   5   1  20   -1849    3237   1
 -20  -1  -6   30686    3362  -2
   6   1  20   30686    3362   1
 -20  -1  -7   -1121    3890  -2
   7   1  20   -1121    3890   1
 -20  -1  -8   74322    4316  -2
   8   1  20   74322    4316   1
 -20  -1  -9   -4841    4841  -2
   9   1  20   -4841    4841   1
 -20  -2   0   57803    4784  -2
   0   2  20   57803    4784   1
 -20  -2  -1   68283    3631  -2
   1   2  20   68283    3631   1
 -20  -2  -2   39084    3313  -2
   2   2  20   39084    3313   1
 -20  -2  -3   84932    3713  -2
   3   2  20   84932    3713   1
 -20  -2  -4   56939    3430  -2
   4   2  20   56939    3430   1
 -20  -2  -5   65380    3135  -2
   5   2  20   65380    3135   1
 -20  -2  -6   45789    3723  -2
   6   2  20   45789    3723   1
 -20  -2  -7   76080    4096  -2
   7   2  20   76080    4096   1
 -20  -2  -8   46638    5375  -2
   8   2  20   46638    5375   1
 -20  -2  -9   48695    4079  -2
   9   2  20   48695    4079   1
 -20  -3  -1    -631    2677  -2
   1   3  20    -631    2677   1
 -20  -3  -2   80554    3133  -2
   2   3  20   80554    3133   1
 -20  -3  -3    1552    2708  -2
   3   3  20    1552    2708   1
 -20  -3  -4    8013    2624  -2
   4   3  20    8013    2624   1
 -20  -3  -5    1705    3254  -2
   5   3  20    1705    3254   1
 -20  -3  -6   37147    3257  -2
   6   3  20   37147    3257   1
 -20  -3  -7   -3108    3108  -2
   7   3  20   -3108    3108   1
 -20  -3  -8   73066    3474  -2
   8   3  20   73066    3474   1
 -20  -3  -9   -1914    3246  -2
   9   3  20   -1914    3246   1
 -20  -4   0   77599    4050  -2
   0   4  20   77599    4050   1
 -20  -4  -1   10720    2515  -2
   1   4  20   10720    2515   1
 -20  -4  -2   49657    2679  -2
   2   4  20   49657    2679   1
 -20  -4  -3   10348    2486  -2
   3   4  20   10348    2486   1
 -20  -4  -4   58165    2642  -2
   4   4  20   58165    2642   1
 -20  -4  -5   -2505    3001  -2
   5   4  20   -2505    3001   1
 -20  -4  -6   46249    3101  -2
   6   4  20   46249    3101   1
 -20  -4  -7    9126    2970  -2
   7   4  20    9126    2970   1
 -20  -4  -8   29593    3176  -2
   8   4  20   29593    3176   1
 -20  -4  -9     763    3528  -2
   9   4  20     763    3528   1
 -20  -5  -1   -2481    2481  -2
   1   5  20   -2481    2481   1
 -20  -5  -2   69319    2986  -2
   2   5  20   69319    2986   1
 -20  -5  -3    2627    2441  -2
   3   5  20    2627    2441   1
 -20  -5  -4    -621    2434  -2
   4   5  20    -621    2434   1
 -20  -5  -5   -1042    2930  -2
   5   5  20   -1042    2930   1
 -20  -5  -6   10867    2796  -2
   6   5  20   10867    2796   1
 -20  -5  -7    5684    2900  -2
   7   5  20    5684    2900   1
 -20  -5  -8   48057    4234  -2
   8   5  20   48057    4234   1
 -20  -6   0   62649    3927  -2
   0   6  20   62649    3927   1
 -20  -6  -1   22825    2596  -2
   1   6  20   22825    2596   1
 -20  -6  -2   50925    2785  -2
   2   6  20   50925    2785   1
 -20  -6  -3   38188    2584  -2
   3   6  20   38188    2584   1
 -20  -6  -4   43149    3652  -2
   4   6  20   43149    3652   1
 -20  -6  -5   18456    3305  -2
   5   6  20   18456    3305   1
 -20  -6  -6   22649    3866  -2
   6   6  20   22649    3866   1
 -20  -6  -7   20873    3873  -2
   7   6  20   20873    3873   1
 -20  -7  -1     745    2441  -2
   1   7  20     745    2441   1
 -20  -7  -2   79279    2840  -2
   2   7  20   79279    2840   1
 -20  -7  -3    3925    2311  -2
   3   7  20    3925    2311   1
 -20  -7  -4   12596    3699  -2
   4   7  20   12596    3699   1
 -20  -7  -5   11729    4125  -2
   5   7  20   11729    4125   1
 -20  -7  -6   17191    3894  -2
   6   7  20   17191    3894   1
 -20  -8   0   62322    5320  -2
   0   8  20   62322    5320   1
 -20  -8  -1   72092    2949  -2
   1   8  20   72092    2949   1
 -20  -8  -2   40790    2901  -2
   2   8  20   40790    2901   1
 -20  -8  -3   66218    4646  -2
   3   8  20   66218    4646   1
 -20  -8  -4   31234    3643  -2
   4   8  20   31234    3643   1
 -20  -8  -5   48509    4091  -2
   5   8  20   48509    4091   1
 -20  -9  -1   -1522    3015  -2
   1   9  20   -1522    3015   1
 -20  -9  -2   55953    4645  -2
   2   9  20   55953    4645   1
 -20  -9  -3     859    3486  -2
   3   9  20     859    3486   1
 -20  -9  -4    2596    4405  -2
   4   9  20    2596    4405   1
 -21   0  -1   10337    5582  -2
   1   0  21   10337    5582   1
 -21   0  -3   -2980    5873  -2
   3   0  21   -2980    5873   1
 -21   0  -5  105893    5693  -2
   5   0  21  105893    5693   1
 -21   0  -7   18760    5287  -2
   7   0  21   18760    5287   1
 -21  -1   0   18358    4715  -2
   0   1  21   18358    4715   1
 -21  -1  -1   35185    3376  -2
   1   1  21   35185    3376   1
 -21  -1  -2   37197    3375  -2
   2   1  21   37197    3375   1
 -21  -1  -3   49009    4282  -2
   3   1  21   49009    4282   1
 -21  -1  -4   31667    3410  -2
   4   1  21   31667    3410   1
 -21  -1  -5   68692    3846  -2
   5   1  21   68692    3846   1
 -21  -1  -6   23465    3562  -2
   6   1  21   23465    3562   1
 -21  -1  -7   64952    3941  -2
   7   1  21   64952    3941   1
 -21  -2  -1   39960    3423  -2
   1   2  21   39960    3423   1
 -21  -2  -2   -2969    3314  -2
   2   2  21   -2969    3314   1
 -21  -2  -3    1453    3317  -2
   3   2  21    1453    3317   1
 -21  -2  -4    9470    2950  -2
   4   2  21    9470    2950   1
 -21  -2  -5   92421    3949  -2
   5   2  21   92421    3949   1
 -21  -2  -6    -162    3497  -2
   6   2  21    -162    3497   1
 -21  -2  -7    4784    3625  -2
   7   2  21    4784    3625   1
 -21  -3   0    2760    4125  -2
   0   3  21    2760    4125   1
 -21  -3  -1   51329    2962  -2
   1   3  21   51329    2962   1
 -21  -3  -2    6042    2707  -2
   2   3  21    6042    2707   1
 -21  -3  -3   55607    2866  -2
   3   3  21   55607    2866   1
 -21  -3  -4   15344    2752  -2
   4   3  21   15344    2752   1
 -21  -3  -5   59406    3258  -2
   5   3  21   59406    3258   1
 -21  -3  -6   14253    3292  -2
   6   3  21   14253    3292   1
 -21  -4  -1   25676    2682  -2
   1   4  21   25676    2682   1
 -21  -4  -2    7848    2637  -2
   2   4  21    7848    2637   1
 -21  -4  -3    9645    2615  -2
   3   4  21    9645    2615   1
 -21  -4  -4    4035    2974  -2
   4   4  21    4035    2974   1
 -21  -4  -5   79840    3606  -2
   5   4  21   79840    3606   1
 -21  -4  -6    1972    3201  -2
   6   4  21    1972    3201   1
 -21  -5   0  109219    4586  -2
   0   5  21  109219    4586   1
 -21  -5  -1   66398    3131  -2
   1   5  21   66398    3131   1
 -21  -5  -2   93172    3107  -2
   2   5  21   93172    3107   1
 -21  -5  -3   65038    4037  -2
   3   5  21   65038    4037   1
 -21  -5  -4   73990    3298  -2
   4   5  21   73990    3298   1
 -21  -5  -5   46851    3052  -2
   5   5  21   46851    3052   1
 -21  -6  -1   32402    2780  -2
   1   6  21   32402    2780   1
 -21  -6  -2   -2638    2638  -2
   2   6  21   -2638    2638   1
 -21  -6  -3   11056    2914  -2
   3   6  21   11056    2914   1
 -21  -6  -4   -2925    3359  -2
   4   6  21   -2925    3359   1
 -21  -7   0   21759    3820  -2
   0   7  21   21759    3820   1
 -21  -7  -1   61620    2874  -2
   1   7  21   61620    2874   1
 -21  -7  -2    6882    3822  -2
   2   7  21    6882    3822   1
 -22   0   0   -2130    7000  -2
   0   0  22   -2130    7000   1
 -22   0  -2   -2068    6161  -2
   2   0  22   -2068    6161   1
 -22  -1  -1     146    3442  -2
   1   1  22     146    3442   1
 -22  -1  -2    5247    3395  -2
   2   1  22    5247    3395   1
 -22  -1  -3    2205    3533  -2
   3   1  22    2205    3533   1
 -22  -2   0   -3569    4790  -2
   0   2  22   -3569    4790   1
 -22  -2  -1   19877    3625  -2
   1   2  22   19877    3625   1
 -22  -2  -2     -59    3415  -2
   2   2  22     -59    3415   1
 -22  -2  -3   24955    3631  -2
   3   2  22   24955    3631   1
 -22  -3  -1    2432    2940  -2
   1   3  22    2432    2940   1
 -22  -3  -2   20051    3352  -2
   2   3  22   20051    3352   1
;
_shelx_hkl_checksum                99823
_olex2_submission_special_instructions  'No special instructions were received'
_oxdiff_exptl_absorpt_empirical_details
;
Empirical correction (ABSPACK) includes:
- Absorption correction using spherical harmonics
- Frame scaling
;
_oxdiff_exptl_absorpt_empirical_full_max  1.246
_oxdiff_exptl_absorpt_empirical_full_min  0.877
_vrf_PLAT602_Yfum_CO2_1_vacuum
;
PROBLEM: Solvent Accessible VOID(S) in Structure ........          ! Check 
RESPONSE: MOF structure- expected to accomodate voids
;
