# Supplementary material for: Disorder and Sorption Preferences in a Highly Stable Fluoride-Containing Rare-Earth fcu-Type Metal–Organic Framework
Source: Chem Mater. 2024 Feb 8;36(4):1957–65. doi: 10.1021/acs.chemmater.3c02849 (PMC10902816; doi:10.1021/acs.chemmater.3c02849)
Supplement: Supplementary file 2 — cm3c02849_si_002.zip [file cm3c02849_si_002.zip › Attfield_UOM_Yfum_cifs/CCDC2306112-Yfum_CO2_2_1b_298K.cif]

data_Yfum_CO2_1b_298K
_audit_creation_date               2023-09-15
_audit_creation_method
;
Olex2 1.5
(compiled 2023.08.24 svn.re1ec1418 for OlexSys, GUI svn.r6817)
;
_shelx_SHELXL_version_number       '2019/3'
_audit_contact_author_address      ?
_audit_contact_author_email        ?
_audit_contact_author_name         ''
_audit_contact_author_phone        ?
_publ_contact_author_id_orcid      ?
_publ_section_references
;
Dolomanov, O.V., Bourhis, L.J., Gildea, R.J, Howard, J.A.K. & Puschmann, H.
 (2009), J. Appl. Cryst. 42, 339-341.

Sheldrick, G.M. (2015). Acta Cryst. A71, 3-8.

Sheldrick, G.M. (2015). Acta Cryst. C71, 3-8.
;
_chemical_name_common              ?
_chemical_name_systematic          ?
_chemical_formula_moiety           'C24 H12 F8 O24.27 Y6, 0.25[]'
_chemical_formula_sum              'C24 H12 F8 O25.31 Y6'
_chemical_formula_weight           1390.84
_chemical_melting_point            ?
loop_
  _atom_type_symbol
  _atom_type_description
  _atom_type_scat_dispersion_real
  _atom_type_scat_dispersion_imag
  _atom_type_scat_source
 'C' 'C' 0.0033 0.0016 'International Tables Vol C Tables 4.2.6.8 and 6.1.1.4'
 'H' 'H' 0.0000 0.0000 'International Tables Vol C Tables 4.2.6.8 and 6.1.1.4'
 'F' 'F' 0.0171 0.0103 'International Tables Vol C Tables 4.2.6.8 and 6.1.1.4'
 'O' 'O' 0.0106 0.0060 'International Tables Vol C Tables 4.2.6.8 and 6.1.1.4'
 'Y' 'Y' -2.7962 3.5667 'International Tables Vol C Tables 4.2.6.8 and 6.1.1.4'

_shelx_space_group_comment
;
The symmetry employed for this shelxl refinement is uniquely defined
by the following loop, which should always be used as a source of
symmetry information in preference to the above space-group names.
They are only intended as comments.
;
_space_group_crystal_system        'cubic'
_space_group_IT_number             201
_space_group_name_H-M_alt          'P n -3'
_space_group_name_Hall             '-P 2ab 2bc 3'
loop_
  _space_group_symop_operation_xyz
 'x, y, z'
 '-x+1/2, -y+1/2, z'
 '-x+1/2, y, -z+1/2'
 'x, -y+1/2, -z+1/2'
 'z, x, y'
 'z, -x+1/2, -y+1/2'
 '-z+1/2, -x+1/2, y'
 '-z+1/2, x, -y+1/2'
 'y, z, x'
 '-y+1/2, z, -x+1/2'
 'y, -z+1/2, -x+1/2'
 '-y+1/2, -z+1/2, x'
 '-x, -y, -z'
 'x-1/2, y-1/2, -z'
 'x-1/2, -y, z-1/2'
 '-x, y-1/2, z-1/2'
 '-z, -x, -y'
 '-z, x-1/2, y-1/2'
 'z-1/2, x-1/2, -y'
 'z-1/2, -x, y-1/2'
 '-y, -z, -x'
 'y-1/2, -z, x-1/2'
 '-y, z-1/2, x-1/2'
 'y-1/2, z-1/2, -x'

_cell_length_a                     18.5386(6)
_cell_length_b                     18.5386(6)
_cell_length_c                     18.5386(6)
_cell_angle_alpha                  90
_cell_angle_beta                   90
_cell_angle_gamma                  90
_cell_volume                       6371.3(6)
_cell_formula_units_Z              4
_cell_measurement_reflns_used      2263
_cell_measurement_temperature      297.99(10)
_cell_measurement_theta_max        24.8100
_cell_measurement_theta_min        1.8890
_shelx_estimated_absorpt_T_max     0.811
_shelx_estimated_absorpt_T_min     0.668
_exptl_absorpt_coefficient_mu      5.482
_exptl_absorpt_correction_T_max    1.00000
_exptl_absorpt_correction_T_min    0.73663
_exptl_absorpt_correction_type     multi-scan
_exptl_absorpt_process_details
;
CrysAlisPro 1.171.40.69a (Rigaku Oxford Diffraction, 2020)
Empirical absorption correction using spherical harmonics,
 implemented in SCALE3 ABSPACK scaling algorithm.
;
_exptl_absorpt_special_details     ?
_exptl_crystal_colour              'clear colourless'
_exptl_crystal_colour_lustre       clear
_exptl_crystal_colour_modifier     .
_exptl_crystal_colour_primary      colourless
_exptl_crystal_density_diffrn      1.450
_exptl_crystal_density_meas        ?
_exptl_crystal_density_method      ?
_exptl_crystal_description         octahedral
_exptl_crystal_F_000               2658
_exptl_crystal_size_max            0.08
_exptl_crystal_size_mid            0.07
_exptl_crystal_size_min            0.04
_exptl_transmission_factor_max     ?
_exptl_transmission_factor_min     ?
_diffrn_reflns_av_R_equivalents    ?
_diffrn_reflns_av_unetI/netI       0.0425
_diffrn_reflns_Laue_measured_fraction_full  0.999
_diffrn_reflns_Laue_measured_fraction_max  0.999
_diffrn_reflns_limit_h_max         15
_diffrn_reflns_limit_h_min         -22
_diffrn_reflns_limit_k_max         15
_diffrn_reflns_limit_k_min         -15
_diffrn_reflns_limit_l_max         22
_diffrn_reflns_limit_l_min         -15
_diffrn_reflns_number              1956
_diffrn_reflns_point_group_measured_fraction_full  0.999
_diffrn_reflns_point_group_measured_fraction_max  0.999
_diffrn_reflns_theta_full          25.242
_diffrn_reflns_theta_max           25.326
_diffrn_reflns_theta_min           1.903
_diffrn_ambient_environment        air
_diffrn_ambient_temperature        297.99(10)
_diffrn_detector                   'Hybrid Pixel Array Detector'
_diffrn_detector_area_resol_mean   10.0000
_diffrn_measured_fraction_theta_full  0.999
_diffrn_measured_fraction_theta_max  0.999
_diffrn_measurement_details
;
List of Runs (angles in degrees, time in seconds):

  # Type    Start    End  Width  t~exp~   \w     \q     \k     \f   Frames
--------------------------------------------------------------------------
  1  \w    -69.00  90.00   1.00   10.00    --   20.00  45.00   0.00  159
;
_diffrn_measurement_device         'four-circle diffractometer'
_diffrn_measurement_device_type    'XtaLAB AFC11 (RINC): quarter-chi single'
_diffrn_measurement_method         '\w scans'
_diffrn_orient_matrix_type        
 'CrysAlisPro convention (1999,Acta A55,543-557)'
_diffrn_orient_matrix_UB_11        0.0366934000
_diffrn_orient_matrix_UB_12        -0.0092984000
_diffrn_orient_matrix_UB_13        0.0058355000
_diffrn_orient_matrix_UB_21        0.0054588000
_diffrn_orient_matrix_UB_22        -0.0022211000
_diffrn_orient_matrix_UB_23        -0.0377840000
_diffrn_orient_matrix_UB_31        0.0095027000
_diffrn_orient_matrix_UB_32        0.0370339000
_diffrn_orient_matrix_UB_33        -0.0007467000
_diffrn_radiation_monochromator    mirror
_diffrn_radiation_probe            x-ray
_diffrn_radiation_type             'Mo K\a'
_diffrn_radiation_wavelength       0.71073
_diffrn_source                     'Rotating-anode X-ray tube (dual wavelength)'
_diffrn_source_type                'Rigaku (Mo) X-ray DW Source'
_reflns_Friedel_coverage           0.000
_reflns_Friedel_fraction_full      .
_reflns_Friedel_fraction_max       .
_reflns_number_gt                  1611
_reflns_number_total               1956
_reflns_odcompleteness_completeness  89.93
_reflns_odcompleteness_iscentric   1
_reflns_odcompleteness_theta       26.32
_reflns_special_details
;
 _reflns_Friedel_fraction is defined as the number of unique
 Friedel pairs measured divided by the number that would be
 possible theoretically, ignoring centric projections and
 systematic absences. Completness statistics refer to single and
 composite reflections containing twin component 1 only.
;
_reflns_threshold_expression       'I > 2\s(I)'
_computing_cell_refinement         'CrysAlisPro 1.171.40.69a (Rigaku OD, 2020)'
_computing_data_collection         'CrysAlisPro 1.171.40.69a (Rigaku OD, 2020)'
_computing_data_reduction          'CrysAlisPro 1.171.40.69a (Rigaku OD, 2020)'
_computing_molecular_graphics      'Olex2 1.5 (Dolomanov et al., 2009)'
_computing_publication_material    'Olex2 1.5 (Dolomanov et al., 2009)'
_computing_structure_refinement    'SHELXL 2019/3 (Sheldrick, 2015)'
_computing_structure_solution      'SHELXT  (Sheldrick, 2015)'
_refine_diff_density_max           0.629
_refine_diff_density_min           -0.480
_refine_diff_density_rms           0.151
_refine_ls_extinction_coef         .
_refine_ls_extinction_method       none
_refine_ls_goodness_of_fit_ref     1.109
_refine_ls_hydrogen_treatment      constr
_refine_ls_matrix_type             full
_refine_ls_number_parameters       99
_refine_ls_number_reflns           1956
_refine_ls_number_restraints       0
_refine_ls_R_factor_all            0.0556
_refine_ls_R_factor_gt             0.0392
_refine_ls_restrained_S_all        1.109
_refine_ls_shift/su_max            0.001
_refine_ls_shift/su_mean           0.000
_refine_ls_structure_factor_coef   Fsqd
_refine_ls_weighting_details      
 'w=1/[\s^2^(Fo^2^)+(0.0601P)^2^+20.1913P] where P=(Fo^2^+2Fc^2^)/3'
_refine_ls_weighting_scheme        calc
_refine_ls_wR_factor_gt            0.1121
_refine_ls_wR_factor_ref           0.1216
_refine_special_details
;
 Refined as a 2-component twin.
;
_olex2_refinement_description
;
1. Twinned data refinement
 Scales: 0.500(3)
 0.500(3)
2. Fixed Uiso
 At 1.2 times of:
  All C(H) groups
3. Others
 Fixed Uiso: O5(0.1)
4.a Aromatic/amide H refined with riding coordinates:
 C2(H2), C4(H4)
;
_atom_sites_solution_hydrogens     geom
_atom_sites_solution_primary       dual
_atom_sites_solution_secondary     ?
loop_
  _atom_site_label
  _atom_site_type_symbol
  _atom_site_fract_x
  _atom_site_fract_y
  _atom_site_fract_z
  _atom_site_U_iso_or_equiv
  _atom_site_adp_type
  _atom_site_occupancy
  _atom_site_site_symmetry_order
  _atom_site_calc_flag
  _atom_site_refinement_flags_posn
  _atom_site_refinement_flags_adp
  _atom_site_refinement_flags_occupancy
  _atom_site_disorder_assembly
  _atom_site_disorder_group
 Y1 Y 0.48752(4) 0.85391(3) 0.51310(4) 0.0129(2) Uani 1 1 d . . . . .
 F1 F 0.42047(19) 0.9331(2) 0.44455(19) 0.0177(9) Uani 1 1 d . . . . .
 F2 F 0.5671(2) 0.9329(2) 0.5671(2) 0.0162(17) Uani 1 3 d S T P . .
 O2 O 0.4736(4) 0.8707(4) 0.3120(3) 0.0315(16) Uani 1 1 d . . . . .
 O1 O 0.4732(4) 0.7903(3) 0.4052(4) 0.0345(17) Uani 1 1 d . . . . .
 O3 O 0.5947(4) 0.7907(4) 0.5083(3) 0.0331(17) Uani 1 1 d . . . . .
 O4 O 0.6878(4) 0.8698(4) 0.4940(4) 0.0323(18) Uani 1 1 d . . . . .
 C1 C 0.4730(5) 0.8069(5) 0.3386(5) 0.032(2) Uani 1 1 d . . . . .
 C2 C 0.4723(6) 0.7445(5) 0.2866(5) 0.049(3) Uani 1 1 d . . . . .
 H2 H 0.471778 0.697568 0.304446 0.059 Uiso 1 1 calc R U . . .
 C4 C 0.7134(6) 0.7446(6) 0.4994(7) 0.051(3) Uani 1 1 d . . . . .
 H4 H 0.695571 0.697697 0.498658 0.062 Uiso 1 1 calc R U . . .
 C3 C 0.6607(6) 0.8074(6) 0.5005(5) 0.032(3) Uani 1 1 d . . . . .
 O5 O 0.484(3) 0.690(2) 0.522(3) 0.100 Uiso 0.219(15) 1 d . U . . .

loop_
  _atom_site_aniso_label
  _atom_site_aniso_U_11
  _atom_site_aniso_U_22
  _atom_site_aniso_U_33
  _atom_site_aniso_U_23
  _atom_site_aniso_U_13
  _atom_site_aniso_U_12
 Y1 0.0145(5) 0.0095(3) 0.0147(5) 0.0004(3) 0.0004(3) -0.0001(3)
 F1 0.0184(19) 0.019(2) 0.0154(19) 0.0025(17) 0.0005(17) 0.0021(17)
 F2 0.0162(17) 0.0162(17) 0.0162(17) 0.0012(17) -0.0012(17) 0.0012(17)
 O2 0.046(4) 0.023(4) 0.025(4) -0.009(3) 0.000(3) -0.005(3)
 O1 0.051(4) 0.028(4) 0.025(4) -0.008(3) -0.007(3) 0.000(3)
 O3 0.024(4) 0.028(4) 0.048(4) -0.003(3) 0.001(3) 0.010(3)
 O4 0.031(4) 0.021(4) 0.045(4) -0.001(3) -0.004(3) 0.011(3)
 C1 0.039(6) 0.030(6) 0.028(6) -0.013(4) -0.006(4) 0.000(4)
 C2 0.097(8) 0.021(5) 0.029(5) -0.017(4) 0.003(6) -0.011(5)
 C4 0.031(6) 0.033(6) 0.090(9) -0.003(6) -0.002(5) 0.017(5)
 C3 0.031(6) 0.024(6) 0.042(6) -0.007(4) -0.007(4) 0.011(4)

_geom_special_details
;
 All esds (except the esd in the dihedral angle between two l.s. planes)
 are estimated using the full covariance matrix.  The cell esds are taken
 into account individually in the estimation of esds in distances, angles
 and torsion angles; correlations between esds in cell parameters are only
 used when they are defined by crystal symmetry.  An approximate (isotropic)
 treatment of cell esds is used for estimating esds involving l.s. planes.
;
loop_
  _geom_bond_atom_site_label_1
  _geom_bond_atom_site_label_2
  _geom_bond_distance
  _geom_bond_site_symmetry_2
  _geom_bond_publ_flag
 Y1 F1 2.304(4) 18_665 ?
 Y1 F1 2.315(4) 24_566 ?
 Y1 F1 2.305(4) . ?
 Y1 F2 2.307(2) . ?
 Y1 O2 2.313(7) 24_566 ?
 Y1 O1 2.338(6) . ?
 Y1 O3 2.307(7) . ?
 Y1 O4 2.307(7) 6_566 ?
 Y1 O5 3.04(4) . ?
 O2 C1 1.282(12) . ?
 O1 C1 1.272(11) . ?
 O3 C3 1.270(12) . ?
 O4 C3 1.267(13) . ?
 C1 C2 1.506(12) . ?
 C2 C2 1.37(2) 4_565 ?
 C2 H2 0.9300 . ?
 C4 C4 1.37(2) 2_665 ?
 C4 H4 0.9300 . ?
 C4 C3 1.521(13) . ?

loop_
  _geom_angle_atom_site_label_1
  _geom_angle_atom_site_label_2
  _geom_angle_atom_site_label_3
  _geom_angle
  _geom_angle_site_symmetry_1
  _geom_angle_site_symmetry_3
  _geom_angle_publ_flag
 F1 Y1 F1 66.35(12) 18_665 . ?
 F1 Y1 F1 66.18(12) . 24_566 ?
 F1 Y1 F1 101.08(17) 18_665 24_566 ?
 F1 Y1 F2 65.78(12) 18_665 . ?
 F1 Y1 F2 100.34(17) . . ?
 F1 Y1 O2 76.6(2) . 24_566 ?
 F1 Y1 O2 139.5(2) 18_665 24_566 ?
 F1 Y1 O1 77.4(2) 18_665 . ?
 F1 Y1 O1 140.5(2) 24_566 . ?
 F1 Y1 O1 77.76(19) . . ?
 F1 Y1 O3 77.1(2) 18_665 . ?
 F1 Y1 O3 140.01(19) . . ?
 F1 Y1 O4 139.46(19) . 6_566 ?
 F1 Y1 O4 139.2(2) 18_665 6_566 ?
 F1 Y1 O5 130.8(14) . . ?
 F1 Y1 O5 125.7(8) 18_665 . ?
 F1 Y1 O5 133.1(8) 24_566 . ?
 F2 Y1 F1 65.61(12) . 24_566 ?
 F2 Y1 O2 139.90(17) . 24_566 ?
 F2 Y1 O1 139.84(17) . . ?
 F2 Y1 O3 77.8(2) . . ?
 F2 Y1 O4 76.8(2) . 6_566 ?
 F2 Y1 O5 128.7(14) . . ?
 O2 Y1 F1 77.20(19) 24_566 24_566 ?
 O2 Y1 O1 79.4(3) 24_566 . ?
 O2 Y1 O5 68.7(12) 24_566 . ?
 O1 Y1 O5 62.7(12) . . ?
 O3 Y1 F1 139.8(2) . 24_566 ?
 O3 Y1 O2 129.8(2) . 24_566 ?
 O3 Y1 O1 79.0(2) . . ?
 O3 Y1 O5 61.1(12) . . ?
 O4 Y1 F1 76.43(19) 6_566 24_566 ?
 O4 Y1 O2 80.5(2) 6_566 24_566 ?
 O4 Y1 O1 129.9(2) 6_566 . ?
 O4 Y1 O3 79.7(3) 6_566 . ?
 O4 Y1 O5 67.3(11) 6_566 . ?
 Y1 F1 Y1 113.41(15) 24_566 . ?
 Y1 F1 Y1 113.62(18) 24_566 18_665 ?
 Y1 F1 Y1 113.01(15) . 18_665 ?
 Y1 F2 Y1 113.84(14) . 12_665 ?
 Y1 F2 Y1 113.84(14) . 6_566 ?
 Y1 F2 Y1 113.84(14) 6_566 12_665 ?
 C1 O2 Y1 137.4(5) . 18_665 ?
 C1 O1 Y1 135.1(6) . . ?
 C3 O3 Y1 135.2(6) . . ?
 C3 O4 Y1 136.9(6) . 12_665 ?
 O2 C1 C2 117.6(9) . . ?
 O1 C1 O2 126.6(8) . . ?
 O1 C1 C2 115.8(9) . . ?
 C1 C2 H2 119.4 . . ?
 C2 C2 C1 121.2(12) 4_565 . ?
 C2 C2 H2 119.4 4_565 . ?
 C4 C4 H4 119.2 2_665 . ?
 C4 C4 C3 121.6(15) 2_665 . ?
 C3 C4 H4 119.2 . . ?
 O3 C3 C4 115.7(10) . . ?
 O4 C3 O3 128.0(9) . . ?
 O4 C3 C4 116.3(10) . . ?

loop_
  _geom_torsion_atom_site_label_1
  _geom_torsion_atom_site_label_2
  _geom_torsion_atom_site_label_3
  _geom_torsion_atom_site_label_4
  _geom_torsion
  _geom_torsion_site_symmetry_1
  _geom_torsion_site_symmetry_2
  _geom_torsion_site_symmetry_3
  _geom_torsion_site_symmetry_4
  _geom_torsion_publ_flag
 Y1 O2 C1 O1 8.0(17) 18_665 . . . ?
 Y1 O2 C1 C2 -171.8(7) 18_665 . . . ?
 Y1 O1 C1 O2 -8.4(16) . . . . ?
 Y1 O1 C1 C2 171.4(6) . . . . ?
 Y1 O3 C3 O4 1.6(16) . . . . ?
 Y1 O3 C3 C4 -178.8(7) . . . . ?
 Y1 O4 C3 O3 -2.5(16) 12_665 . . . ?
 Y1 O4 C3 C4 177.9(7) 12_665 . . . ?
 O2 C1 C2 C2 0.1(12) . . . 4_565 ?
 O1 C1 C2 C2 -179.8(6) . . . 4_565 ?
 C4 C4 C3 O3 -172.6(5) 2_665 . . . ?
 C4 C4 C3 O4 7.0(11) 2_665 . . . ?

_shelx_res_file
;
TITL lmpa133_yfum_co2_1b_298k_2_a.res in Pn-3
    lmpa133_yfum_co2_1b_298k_2.res
    created by SHELXL-2019/3 at 17:22:35 on 15-Sep-2023
REM Old TITL lmpa133_yfum_CO2_1b_298K_2 in Pn-3
REM SHELXT solution in Pn-3: R1 0.272, Rweak 0.083, Alpha 0.132
REM <I/s> 0.300 for 196 systematic absences, Orientation as input
REM Formula found by SHELXT: C12 O9 F7 Y3
CELL 0.71073 18.5386 18.5386 18.5386 90 90 90
ZERR 4 0.0006 0.0006 0.0006 0 0 0
LATT 1
SYMM 0.5-X,0.5-Y,+Z
SYMM 0.5-X,+Y,0.5-Z
SYMM +X,0.5-Y,0.5-Z
SYMM +Z,+X,+Y
SYMM +Z,0.5-X,0.5-Y
SYMM 0.5-Z,0.5-X,+Y
SYMM 0.5-Z,+X,0.5-Y
SYMM +Y,+Z,+X
SYMM 0.5-Y,+Z,0.5-X
SYMM +Y,0.5-Z,0.5-X
SYMM 0.5-Y,0.5-Z,+X
SFAC C H F O Y
UNIT 96 48 32 101.26 24
EQIV $1 1.5-Y,1.5-Z,+X
EQIV $2 +Z,1.5-X,1.5-Y
EQIV $3 1-Z,0.5+X,-0.5+Y
EQIV $4 -0.5+Y,0.5+Z,1-X

L.S. 4 0 0
PLAN  8
SIZE 0.08 0.07 0.04
TEMP 25
CONF
BIND O5 Y1
FREE Y1 Y1_$1
FREE Y1 Y1_$2
FREE Y1 Y1_$3
FREE Y1 Y1_$4
list 8
MORE -1
BOND $H
fmap 2 53
acta
REM <olex2.extras>
REM <HklSrc "%.\\lmpa133_yfum_CO2_1b_298K_2_tw.hkl">
REM </olex2.extras>

WGHT    0.060100   20.191299
BASF   0.50031
FVAR       2.94324
Y1    5    0.487521    0.853905    0.513099    11.00000    0.01447    0.00945 =
         0.01467    0.00042    0.00040   -0.00014
F1    3    0.420469    0.933055    0.444547    11.00000    0.01840    0.01927 =
         0.01542    0.00248    0.00047    0.00210
F2    3    0.567064    0.932936    0.567064    10.33333    0.01618    0.01618 =
         0.01618    0.00125   -0.00125    0.00125
O2    4    0.473562    0.870729    0.312044    11.00000    0.04642    0.02331 =
         0.02482   -0.00864    0.00046   -0.00525
O1    4    0.473189    0.790277    0.405180    11.00000    0.05083    0.02795 =
         0.02486   -0.00815   -0.00655    0.00048
O3    4    0.594658    0.790727    0.508327    11.00000    0.02367    0.02797 =
         0.04755   -0.00293    0.00103    0.00975
O4    4    0.687799    0.869807    0.493976    11.00000    0.03071    0.02097 =
         0.04513   -0.00092   -0.00365    0.01132
C1    1    0.473005    0.806892    0.338611    11.00000    0.03914    0.02979 =
         0.02751   -0.01265   -0.00563    0.00028
C2    1    0.472253    0.744459    0.286625    11.00000    0.09696    0.02111 =
         0.02854   -0.01705    0.00317   -0.01095
AFIX  43
H2    2    0.471778    0.697568    0.304446    11.00000   -1.20000
AFIX   0
C4    1    0.713387    0.744587    0.499369    11.00000    0.03114    0.03319 =
         0.08980   -0.00333   -0.00161    0.01664
AFIX  43
H4    2    0.695571    0.697697    0.498658    11.00000   -1.20000
AFIX   0
C3    1    0.660655    0.807450    0.500508    11.00000    0.03068    0.02372 =
         0.04167   -0.00731   -0.00716    0.01110
O5    4    0.483535    0.690281    0.522330     0.21938   10.10000
HKLF 5


REM  lmpa133_yfum_co2_1b_298k_2_a.res in Pn-3
REM wR2 = 0.1216, GooF = S = 1.109, Restrained GooF = 1.109 for all data
REM R1 = 0.0392 for 1611 Fo > 4sig(Fo) and 0.0556 for all 1956 data
REM 99 parameters refined using 0 restraints

END

WGHT      0.0601     20.1961

REM Highest difference peak  0.629,  deepest hole -0.480,  1-sigma level  0.151
Q1    1   0.5548  0.6372  0.3629  11.00000  0.05    0.63
Q2    1   0.5531  0.6384  0.4355  11.00000  0.05    0.59
Q3    1   0.3417  0.6550  0.3790  11.00000  0.05    0.59
Q4    1   0.6537  0.6831  0.3585  11.00000  0.05    0.57
Q5    1   0.5993  0.6352  0.3787  11.00000  0.05    0.56
Q6    1   0.5157  0.6552  0.4978  11.00000  0.05    0.53
Q7    1   0.6580  0.6678  0.6478  11.00000  0.05    0.53
Q8    1   0.5173  0.6812  0.3150  11.00000  0.05    0.53
;
_shelx_res_checksum                53148
_shelx_hkl_file
;
  -1  -1  -1 5191803  127018  -2
   1   1   1 5191803  127018   1
  -2   0   0 2978335   73026  -2
   0   0   2 2978335   73026   1
  -2  -1  -1     221     360  -2
   1   1   2     221     360   1
  -2  -2   0    8202     609  -2
   0   2   2    8202     609   1
  -2  -2  -1    -425     425  -2
   1   2   2    -425     425   1
  -2  -2  -2   15688    1125  -2
   2   2   2   15688    1125   1
  -3   0  -1   23197     802  -2
   1   0   3   23197     802   1
  -3  -1   0   23390    1300  -2
   0   1   3   23390    1300   1
  -3  -1  -1    -566     566  -2
   1   1   3    -566     566   1
  -3  -1  -2    7143     665  -2
   2   1   3    7143     665   1
  -3  -2  -1    7246     635  -2
   1   2   3    7246     635   1
  -3  -2  -2    5079     850  -2
   2   2   3    5079     850   1
  -3  -3   0    2441    1152  -2
   0   3   3    2441    1152   1
  -3  -3  -1 1124891   15413  -2
   1   3   3 1124891   15413   1
  -3  -3  -2    3248     737  -2
   2   3   3    3248     737   1
  -3  -3  -3  475975    9000  -2
   3   3   3  475975    9000   1
  -4   0   0 2151086   60945  -2
   0   0   4 2151086   60945   1
  -4   0  -2  477623    9891  -2
   2   0   4  477623    9891   1
  -4  -1  -1   16626    1441  -2
   1   1   4   16626    1441   1
  -4  -1  -2  125472    1806  -2
   2   1   4  125472    1806   1
  -4  -1  -3    2892     814  -2
   3   1   4    2892     814   1
  -4  -2   0  487784    9131  -2
   0   2   4  487784    9131   1
  -4  -2  -1  127288    2346  -2
   1   2   4  127288    2346   1
  -4  -2  -2  481876    6038  -2
   2   2   4  481876    6038   1
  -4  -2  -3     -32     785  -2
   3   2   4     -32     785   1
  -4  -3  -1    2032     772  -2
   1   3   4    2032     772   1
  -4  -3  -2     338     735  -2
   2   3   4     338     735   1
  -4  -3  -3    2259     579  -2
   3   3   4    2259     579   1
  -4  -4   0  368429    6218  -2
   0   4   4  368429    6218   1
  -4  -4  -1    -761     761  -2
   1   4   4    -761     761   1
  -4  -4  -2 1179042   14109  -2
   2   4   4 1179042   14109   1
  -4  -4  -3     209     715  -2
   3   4   4     209     715   1
  -4  -4  -4 2737852   50841  -2
   4   4   4 2737852   50841   1
  -5   0  -1  416196    9425  -2
   1   0   5  416196    9425   1
  -5   0  -3    8409     952  -2
   3   0   5    8409     952   1
  -5  -1   0  407393    8395  -2
   0   1   5  407393    8395   1
  -5  -1  -1  849037   12627  -2
   1   1   5  849037   12627   1
  -5  -1  -2   17282     849  -2
   2   1   5   17282     849   1
  -5  -1  -3  227419    2808  -2
   3   1   5  227419    2808   1
  -5  -1  -4   57292    1418  -2
   4   1   5   57292    1418   1
  -5  -2  -1   16043     836  -2
   1   2   5   16043     836   1
  -5  -2  -2    6532     671  -2
   2   2   5    6532     671   1
  -5  -2  -3   61975    1047  -2
   3   2   5   61975    1047   1
  -5  -2  -4   29897     912  -2
   4   2   5   29897     912   1
  -5  -3   0    9297     919  -2
   0   3   5    9297     919   1
  -5  -3  -1  233064    3259  -2
   1   3   5  233064    3259   1
  -5  -3  -2   61184    1294  -2
   2   3   5   61184    1294   1
  -5  -3  -3  864902   10142  -2
   3   3   5  864902   10142   1
  -5  -3  -4  115849    1615  -2
   4   3   5  115849    1615   1
  -5  -4  -1   51915    1048  -2
   1   4   5   51915    1048   1
  -5  -4  -2   28128     884  -2
   2   4   5   28128     884   1
  -5  -4  -3  116048    1648  -2
   3   4   5  116048    1648   1
  -5  -4  -4    3551     611  -2
   4   4   5    3551     611   1
  -5  -5   0   18285     928  -2
   0   5   5   18285     928   1
  -5  -5  -1   15011     760  -2
   1   5   5   15011     760   1
  -5  -5  -2    -814     814  -2
   2   5   5    -814     814   1
  -5  -5  -3  998536   11641  -2
   3   5   5  998536   11641   1
  -5  -5  -4   16616     645  -2
   4   5   5   16616     645   1
  -5  -5  -5 1032564   20905  -2
   5   5   5 1032564   20905   1
  -6   0   0 4345945  122907  -2
   0   0   6 4345945  122907   1
  -6   0  -2  130522    2536  -2
   2   0   6  130522    2536   1
  -6   0  -4   93662    1887  -2
   4   0   6   93662    1887   1
  -6  -1  -1   22940    1031  -2
   1   1   6   22940    1031   1
  -6  -1  -2  155222    2101  -2
   2   1   6  155222    2101   1
  -6  -1  -3    4282     699  -2
   3   1   6    4282     699   1
  -6  -1  -4   15658     697  -2
   4   1   6   15658     697   1
  -6  -1  -5   84014    1364  -2
   5   1   6   84014    1364   1
  -6  -2   0  127891    3703  -2
   0   2   6  127891    3703   1
  -6  -2  -1  155522    3105  -2
   1   2   6  155522    3105   1
  -6  -2  -2   33735    1190  -2
   2   2   6   33735    1190   1
  -6  -2  -3   48111     993  -2
   3   2   6   48111     993   1
  -6  -2  -4   53872     976  -2
   4   2   6   53872     976   1
  -6  -2  -5  221463    2785  -2
   5   2   6  221463    2785   1
  -6  -3  -1    4532     676  -2
   1   3   6    4532     676   1
  -6  -3  -2   48795    1210  -2
   2   3   6   48795    1210   1
  -6  -3  -3   11422     716  -2
   3   3   6   11422     716   1
  -6  -3  -4   35019     816  -2
   4   3   6   35019     816   1
  -6  -3  -5  168836    2148  -2
   5   3   6  168836    2148   1
  -6  -4   0   95625    2075  -2
   0   4   6   95625    2075   1
  -6  -4  -1   15329     899  -2
   1   4   6   15329     899   1
  -6  -4  -2   52814    1116  -2
   2   4   6   52814    1116   1
  -6  -4  -3   34134     992  -2
   3   4   6   34134     992   1
  -6  -4  -4  735980    9181  -2
   4   4   6  735980    9181   1
  -6  -4  -5   99914    1474  -2
   5   4   6   99914    1474   1
  -6  -5  -1   88505    1413  -2
   1   5   6   88505    1413   1
  -6  -5  -2  224338    2962  -2
   2   5   6  224338    2962   1
  -6  -5  -3  169888    2286  -2
   3   5   6  169888    2286   1
  -6  -5  -4  100031    1532  -2
   4   5   6  100031    1532   1
  -6  -5  -5    -370     690  -2
   5   5   6    -370     690   1
  -6  -6   0 3485237   57159  -2
   0   6   6 3485237   57159   1
  -6  -6  -1   10083     841  -2
   1   6   6   10083     841   1
  -6  -6  -2 1212795   13744  -2
   2   6   6 1212795   13744   1
  -6  -6  -3    5772     871  -2
   3   6   6    5772     871   1
  -6  -6  -4   36372    1038  -2
   4   6   6   36372    1038   1
  -6  -6  -5    2470     698  -2
   5   6   6    2470     698   1
  -6  -6  -6 1012194   20408  -2
   6   6   6 1012194   20408   1
  -7   0  -1  170252    4364  -2
   1   0   7  170252    4364   1
  -7   0  -3   28306    1330  -2
   3   0   7   28306    1330   1
  -7   0  -5  249687    4386  -2
   5   0   7  249687    4386   1
  -7  -1   0  171443    3389  -2
   0   1   7  171443    3389   1
  -7  -1  -1  429119    6012  -2
   1   1   7  429119    6012   1
  -7  -1  -2    -900     900  -2
   2   1   7    -900     900   1
  -7  -1  -3    3617     791  -2
   3   1   7    3617     791   1
  -7  -1  -4   20751     823  -2
   4   1   7   20751     823   1
  -7  -1  -5 1582133   17938  -2
   5   1   7 1582133   17938   1
  -7  -1  -6   33308    1063  -2
   6   1   7   33308    1063   1
  -7  -2  -1     370     798  -2
   1   2   7     370     798   1
  -7  -2  -2    1521     866  -2
   2   2   7    1521     866   1
  -7  -2  -3    4034     820  -2
   3   2   7    4034     820   1
  -7  -2  -4   71467    1215  -2
   4   2   7   71467    1215   1
  -7  -2  -5  137392    1866  -2
   5   2   7  137392    1866   1
  -7  -2  -6  102505    1591  -2
   6   2   7  102505    1591   1
  -7  -3   0   27919    1374  -2
   0   3   7   27919    1374   1
  -7  -3  -1    2279     718  -2
   1   3   7    2279     718   1
  -7  -3  -2    2249     686  -2
   2   3   7    2249     686   1
  -7  -3  -3   54418    1096  -2
   3   3   7   54418    1096   1
  -7  -3  -4   53686    1218  -2
   4   3   7   53686    1218   1
  -7  -3  -5  101658    1591  -2
   5   3   7  101658    1591   1
  -7  -3  -6   44859    1102  -2
   6   3   7   44859    1102   1
  -7  -4  -1   20081     763  -2
   1   4   7   20081     763   1
  -7  -4  -2   65393    1328  -2
   2   4   7   65393    1328   1
  -7  -4  -3   53684    1207  -2
   3   4   7   53684    1207   1
  -7  -4  -4   29285     914  -2
   4   4   7   29285     914   1
  -7  -4  -5   31065     894  -2
   5   4   7   31065     894   1
  -7  -4  -6    7563     958  -2
   6   4   7    7563     958   1
  -7  -5   0  253417    5012  -2
   0   5   7  253417    5012   1
  -7  -5  -1 1593844   21784  -2
   1   5   7 1593844   21784   1
  -7  -5  -2  138420    2127  -2
   2   5   7  138420    2127   1
  -7  -5  -3  102303    1663  -2
   3   5   7  102303    1663   1
  -7  -5  -4   29733    1317  -2
   4   5   7   29733    1317   1
  -7  -5  -5  170310    2312  -2
   5   5   7  170310    2312   1
  -7  -5  -6   78810    1425  -2
   6   5   7   78810    1425   1
  -7  -6  -1   32794    1103  -2
   1   6   7   32794    1103   1
  -7  -6  -2  101084    1621  -2
   2   6   7  101084    1621   1
  -7  -6  -3   43638    1322  -2
   3   6   7   43638    1322   1
  -7  -6  -4    8295     973  -2
   4   6   7    8295     973   1
  -7  -6  -5   80423    1462  -2
   5   6   7   80423    1462   1
  -7  -6  -6   18660     916  -2
   6   6   7   18660     916   1
  -7  -7   0   18916    1125  -2
   0   7   7   18916    1125   1
  -7  -7  -1 1930732   24556  -2
   1   7   7 1930732   24556   1
  -7  -7  -2      97     997  -2
   2   7   7      97     997   1
  -7  -7  -3  354004    4137  -2
   3   7   7  354004    4137   1
  -7  -7  -4   11362    1042  -2
   4   7   7   11362    1042   1
  -7  -7  -5  585410    7182  -2
   5   7   7  585410    7182   1
  -7  -7  -6    2937     925  -2
   6   7   7    2937     925   1
  -7  -7  -7  465745    9768  -2
   7   7   7  465745    9768   1
  -8   0   0  961716   23841  -2
   0   0   8  961716   23841   1
  -8   0  -2   10471    1317  -2
   2   0   8   10471    1317   1
  -8   0  -4  209798    3697  -2
   4   0   8  209798    3697   1
  -8   0  -6 1554948   27073  -2
   6   0   8 1554948   27073   1
  -8  -1  -1   35773    1111  -2
   1   1   8   35773    1111   1
  -8  -1  -2   38051    1102  -2
   2   1   8   38051    1102   1
  -8  -1  -3    3579     863  -2
   3   1   8    3579     863   1
  -8  -1  -4  425448    5103  -2
   4   1   8  425448    5103   1
  -8  -1  -5   49583    1099  -2
   5   1   8   49583    1099   1
  -8  -1  -6  124222    2271  -2
   6   1   8  124222    2271   1
  -8  -1  -7   34486    1181  -2
   7   1   8   34486    1181   1
  -8  -2   0    9694    1334  -2
   0   2   8    9694    1334   1
  -8  -2  -1   38555    1079  -2
   1   2   8   38555    1079   1
  -8  -2  -2   80941    1516  -2
   2   2   8   80941    1516   1
  -8  -2  -3    5627     954  -2
   3   2   8    5627     954   1
  -8  -2  -4    2715     898  -2
   4   2   8    2715     898   1
  -8  -2  -5   47275    1012  -2
   5   2   8   47275    1012   1
  -8  -2  -6  411038    4846  -2
   6   2   8  411038    4846   1
  -8  -2  -7   51332    1518  -2
   7   2   8   51332    1518   1
  -8  -3  -1    2309     800  -2
   1   3   8    2309     800   1
  -8  -3  -2    5161     823  -2
   2   3   8    5161     823   1
  -8  -3  -3   18073     948  -2
   3   3   8   18073     948   1
  -8  -3  -4  141107    1971  -2
   4   3   8  141107    1971   1
  -8  -3  -5   41920    1016  -2
   5   3   8   41920    1016   1
  -8  -3  -6  182922    2446  -2
   6   3   8  182922    2446   1
  -8  -3  -7    4251    1136  -2
   7   3   8    4251    1136   1
  -8  -4   0  208159    4688  -2
   0   4   8  208159    4688   1
  -8  -4  -1  424448    5133  -2
   1   4   8  424448    5133   1
  -8  -4  -2    3349     745  -2
   2   4   8    3349     745   1
  -8  -4  -3  141565    2027  -2
   3   4   8  141565    2027   1
  -8  -4  -4   39788    1152  -2
   4   4   8   39788    1152   1
  -8  -4  -5   64802    1257  -2
   5   4   8   64802    1257   1
  -8  -4  -6   37851    1178  -2
   6   4   8   37851    1178   1
  -8  -4  -7   77831    1544  -2
   7   4   8   77831    1544   1
  -8  -5  -1   51586    1182  -2
   1   5   8   51586    1182   1
  -8  -5  -2   47692    1323  -2
   2   5   8   47692    1323   1
  -8  -5  -3   42503    1286  -2
   3   5   8   42503    1286   1
  -8  -5  -4   63158    1435  -2
   4   5   8   63158    1435   1
  -8  -5  -5    2692     846  -2
   5   5   8    2692     846   1
  -8  -5  -6  205647    2640  -2
   6   5   8  205647    2640   1
  -8  -5  -7   33765    1528  -2
   7   5   8   33765    1528   1
  -8  -6   0 1583933   29430  -2
   0   6   8 1583933   29430   1
  -8  -6  -1  122439    2496  -2
   1   6   8  122439    2496   1
  -8  -6  -2  409223    5624  -2
   2   6   8  409223    5624   1
  -8  -6  -3  176949    2695  -2
   3   6   8  176949    2695   1
  -8  -6  -4   37822    1254  -2
   4   6   8   37822    1254   1
  -8  -6  -5  200888    2834  -2
   5   6   8  200888    2834   1
  -8  -6  -6  316278    4051  -2
   6   6   8  316278    4051   1
  -8  -6  -7   43152    1201  -2
   7   6   8   43152    1201   1
  -8  -7  -1   32289    1299  -2
   1   7   8   32289    1299   1
  -8  -7  -2   52107    1355  -2
   2   7   8   52107    1355   1
  -8  -7  -3    5193    1153  -2
   3   7   8    5193    1153   1
  -8  -7  -4   75385    1772  -2
   4   7   8   75385    1772   1
  -8  -7  -5   37846    1473  -2
   5   7   8   37846    1473   1
  -8  -7  -6   47830    1561  -2
   6   7   8   47830    1561   1
  -8  -7  -7    1049    1051  -2
   7   7   8    1049    1051   1
  -8  -8   0  709236   12528  -2
   0   8   8  709236   12528   1
  -8  -8  -1   11615    1209  -2
   1   8   8   11615    1209   1
  -8  -8  -2   99641    1865  -2
   2   8   8   99641    1865   1
  -8  -8  -3   37226    1589  -2
   3   8   8   37226    1589   1
  -8  -8  -4    8349    1295  -2
   4   8   8    8349    1295   1
  -8  -8  -5    2710    1337  -2
   5   8   8    2710    1337   1
  -8  -8  -6   55513    1565  -2
   6   8   8   55513    1565   1
  -8  -8  -7    2819    1005  -2
   7   8   8    2819    1005   1
  -8  -8  -8    4339    1702  -2
   8   8   8    4339    1702   1
  -9   0  -1  535539    9597  -2
   1   0   9  535539    9597   1
  -9   0  -3   89973    2161  -2
   3   0   9   89973    2161   1
  -9   0  -5  385088    6244  -2
   5   0   9  385088    6244   1
  -9   0  -7   87385    2298  -2
   7   0   9   87385    2298   1
  -9  -1   0  536733    9603  -2
   0   1   9  536733    9603   1
  -9  -1  -1   20328    1067  -2
   1   1   9   20328    1067   1
  -9  -1  -2  145422    2370  -2
   2   1   9  145422    2370   1
  -9  -1  -3  266079    3541  -2
   3   1   9  266079    3541   1
  -9  -1  -4  112580    1650  -2
   4   1   9  112580    1650   1
  -9  -1  -5   39078    1088  -2
   5   1   9   39078    1088   1
  -9  -1  -6  113185    2287  -2
   6   1   9  113185    2287   1
  -9  -1  -7  317742    4587  -2
   7   1   9  317742    4587   1
  -9  -1  -8   87030    2042  -2
   8   1   9   87030    2042   1
  -9  -2  -1  142461    2088  -2
   1   2   9  142461    2088   1
  -9  -2  -2   29414    1143  -2
   2   2   9   29414    1143   1
  -9  -2  -3   48574    1242  -2
   3   2   9   48574    1242   1
  -9  -2  -4   32529    1156  -2
   4   2   9   32529    1156   1
  -9  -2  -5  335245    4025  -2
   5   2   9  335245    4025   1
  -9  -2  -6   83365    1431  -2
   6   2   9   83365    1431   1
  -9  -2  -7   47108    1478  -2
   7   2   9   47108    1478   1
  -9  -2  -8   45291    1657  -2
   8   2   9   45291    1657   1
  -9  -3   0   94457    2285  -2
   0   3   9   94457    2285   1
  -9  -3  -1  264377    3253  -2
   1   3   9  264377    3253   1
  -9  -3  -2   50262    1157  -2
   2   3   9   50262    1157   1
  -9  -3  -3  784204   10090  -2
   3   3   9  784204   10090   1
  -9  -3  -4   16100    1022  -2
   4   3   9   16100    1022   1
  -9  -3  -5  321453    4006  -2
   5   3   9  321453    4006   1
  -9  -3  -6    5448    1216  -2
   6   3   9    5448    1216   1
  -9  -3  -7    9223    1289  -2
   7   3   9    9223    1289   1
  -9  -3  -8    4938    1419  -2
   8   3   9    4938    1419   1
  -9  -4  -1  112918    1734  -2
   1   4   9  112918    1734   1
  -9  -4  -2   35965    1037  -2
   2   4   9   35965    1037   1
  -9  -4  -3   15413     890  -2
   3   4   9   15413     890   1
  -9  -4  -4    1406     987  -2
   4   4   9    1406     987   1
  -9  -4  -5  262253    3451  -2
   5   4   9  262253    3451   1
  -9  -4  -6    5177    1242  -2
   6   4   9    5177    1242   1
  -9  -4  -7   96539    1958  -2
   7   4   9   96539    1958   1
  -9  -4  -8   24797    1557  -2
   8   4   9   24797    1557   1
  -9  -5   0  397578    7205  -2
   0   5   9  397578    7205   1
  -9  -5  -1   40592    1101  -2
   1   5   9   40592    1101   1
  -9  -5  -2  330962    4482  -2
   2   5   9  330962    4482   1
  -9  -5  -3  322662    4576  -2
   3   5   9  322662    4576   1
  -9  -5  -4  269303    3615  -2
   4   5   9  269303    3615   1
  -9  -5  -5  210284    2886  -2
   5   5   9  210284    2886   1
  -9  -5  -6  188612    2582  -2
   6   5   9  188612    2582   1
  -9  -5  -7    3031    1320  -2
   7   5   9    3031    1320   1
  -9  -5  -8   53952    1671  -2
   8   5   9   53952    1671   1
  -9  -6  -1  118164    2330  -2
   1   6   9  118164    2330   1
  -9  -6  -2   87814    1851  -2
   2   6   9   87814    1851   1
  -9  -6  -3    5638    1281  -2
   3   6   9    5638    1281   1
  -9  -6  -4    5461    1316  -2
   4   6   9    5461    1316   1
  -9  -6  -5  188543    2908  -2
   5   6   9  188543    2908   1
  -9  -6  -6    7790    1311  -2
   6   6   9    7790    1311   1
  -9  -6  -7   12034    1253  -2
   7   6   9   12034    1253   1
  -9  -6  -8   28312    1493  -2
   8   6   9   28312    1493   1
  -9  -7   0   90615    2907  -2
   0   7   9   90615    2907   1
  -9  -7  -1  312742    5259  -2
   1   7   9  312742    5259   1
  -9  -7  -2   50065    1717  -2
   2   7   9   50065    1717   1
  -9  -7  -3    7791    1406  -2
   3   7   9    7791    1406   1
  -9  -7  -4   93934    2045  -2
   4   7   9   93934    2045   1
  -9  -7  -5    2240    1527  -2
   5   7   9    2240    1527   1
  -9  -7  -6   13720    1558  -2
   6   7   9   13720    1558   1
  -9  -7  -7   20958    1347  -2
   7   7   9   20958    1347   1
  -9  -7  -8     159    1385  -2
   8   7   9     159    1385   1
  -9  -8  -1   87743    2232  -2
   1   8   9   87743    2232   1
  -9  -8  -2   47611    1841  -2
   2   8   9   47611    1841   1
  -9  -8  -3    7652    1471  -2
   3   8   9    7652    1471   1
  -9  -8  -4   25187    1658  -2
   4   8   9   25187    1658   1
  -9  -8  -5   53480    2078  -2
   5   8   9   53480    2078   1
  -9  -8  -6   26596    1653  -2
   6   8   9   26596    1653   1
  -9  -8  -7    1315    1545  -2
   7   8   9    1315    1545   1
  -9  -8  -8    5591    1251  -2
   8   8   9    5591    1251   1
  -9  -9   0  136665    4597  -2
   0   9   9  136665    4597   1
  -9  -9  -1    7640    1423  -2
   1   9   9    7640    1423   1
  -9  -9  -2   31616    1702  -2
   2   9   9   31616    1702   1
  -9  -9  -3  192339    3617  -2
   3   9   9  192339    3617   1
  -9  -9  -4   11287    1587  -2
   4   9   9   11287    1587   1
  -9  -9  -5  127294    2499  -2
   5   9   9  127294    2499   1
  -9  -9  -6   25295    1620  -2
   6   9   9   25295    1620   1
  -9  -9  -7   16427    1636  -2
   7   9   9   16427    1636   1
  -9  -9  -8    2594    2215  -2
   8   9   9    2594    2215   1
  -9  -9  -9   86699    4274  -2
   9   9   9   86699    4274   1
 -10   0   0  417442    9616  -2
   0   0  10  417442    9616   1
 -10   0  -2  100497    2434  -2
   2   0  10  100497    2434   1
 -10   0  -4  143299    2705  -2
   4   0  10  143299    2705   1
 -10   0  -6  114335    2620  -2
   6   0  10  114335    2620   1
 -10   0  -8   98785    2676  -2
   8   0  10   98785    2676   1
 -10  -1  -1   34334    1253  -2
   1   1  10   34334    1253   1
 -10  -1  -2  320463    4237  -2
   2   1  10  320463    4237   1
 -10  -1  -3    4580    1171  -2
   3   1  10    4580    1171   1
 -10  -1  -4  227218    2936  -2
   4   1  10  227218    2936   1
 -10  -1  -5   41977    1249  -2
   5   1  10   41977    1249   1
 -10  -1  -6  119374    2014  -2
   6   1  10  119374    2014   1
 -10  -1  -7   37071    1650  -2
   7   1  10   37071    1650   1
 -10  -1  -8   32446    1592  -2
   8   1  10   32446    1592   1
 -10  -1  -9   45929    1851  -2
   9   1  10   45929    1851   1
 -10  -2   0  100105    2605  -2
   0   2  10  100105    2605   1
 -10  -2  -1  334150    4554  -2
   1   2  10  334150    4554   1
 -10  -2  -2  660598    8083  -2
   2   2  10  660598    8083   1
 -10  -2  -3  139742    2144  -2
   3   2  10  139742    2144   1
 -10  -2  -4  884560   10427  -2
   4   2  10  884560   10427   1
 -10  -2  -5  210958    2965  -2
   5   2  10  210958    2965   1
 -10  -2  -6   56085    1370  -2
   6   2  10   56085    1370   1
 -10  -2  -7  149192    2684  -2
   7   2  10  149192    2684   1
 -10  -2  -8   27817    1744  -2
   8   2  10   27817    1744   1
 -10  -2  -9   95117    2458  -2
   9   2  10   95117    2458   1
 -10  -3  -1    5702    1084  -2
   1   3  10    5702    1084   1
 -10  -3  -2  137356    2065  -2
   2   3  10  137356    2065   1
 -10  -3  -3    1807    1004  -2
   3   3  10    1807    1004   1
 -10  -3  -4   78112    1578  -2
   4   3  10   78112    1578   1
 -10  -3  -5   36278    1301  -2
   5   3  10   36278    1301   1
 -10  -3  -6  148679    2350  -2
   6   3  10  148679    2350   1
 -10  -3  -7   36481    1683  -2
   7   3  10   36481    1683   1
 -10  -3  -8   68392    1959  -2
   8   3  10   68392    1959   1
 -10  -3  -9    4083    1699  -2
   9   3  10    4083    1699   1
 -10  -4   0  143185    2925  -2
   0   4  10  143185    2925   1
 -10  -4  -1  224569    2832  -2
   1   4  10  224569    2832   1
 -10  -4  -2  894576   10487  -2
   2   4  10  894576   10487   1
 -10  -4  -3   75242    1493  -2
   3   4  10   75242    1493   1
 -10  -4  -4 1442346   19113  -2
   4   4  10 1442346   19113   1
 -10  -4  -5   25857    1253  -2
   5   4  10   25857    1253   1
 -10  -4  -6  362992    4771  -2
   6   4  10  362992    4771   1
 -10  -4  -7   38644    1668  -2
   7   4  10   38644    1668   1
 -10  -4  -8  132248    2633  -2
   8   4  10  132248    2633   1
 -10  -4  -9   23570    1943  -2
   9   4  10   23570    1943   1
 -10  -5  -1   44159    1239  -2
   1   5  10   44159    1239   1
 -10  -5  -2  211359    2921  -2
   2   5  10  211359    2921   1
 -10  -5  -3   33883    1112  -2
   3   5  10   33883    1112   1
 -10  -5  -4   25265    1379  -2
   4   5  10   25265    1379   1
 -10  -5  -5    1395    1198  -2
   5   5  10    1395    1198   1
 -10  -5  -6   82395    1774  -2
   6   5  10   82395    1774   1
 -10  -5  -7   15220    1646  -2
   7   5  10   15220    1646   1
 -10  -5  -8   61296    1938  -2
   8   5  10   61296    1938   1
 -10  -5  -9   89002    2222  -2
   9   5  10   89002    2222   1
 -10  -6   0  117690    3710  -2
   0   6  10  117690    3710   1
 -10  -6  -1  124220    2227  -2
   1   6  10  124220    2227   1
 -10  -6  -2   55361    1807  -2
   2   6  10   55361    1807   1
 -10  -6  -3  148145    2964  -2
   3   6  10  148145    2964   1
 -10  -6  -4  364759    5535  -2
   4   6  10  364759    5535   1
 -10  -6  -5   82868    2613  -2
   5   6  10   82868    2613   1
 -10  -6  -6    6815    1450  -2
   6   6  10    6815    1450   1
 -10  -6  -7   19291    1385  -2
   7   6  10   19291    1385   1
 -10  -6  -8    1162    1503  -2
   8   6  10    1162    1503   1
 -10  -6  -9   17817    1676  -2
   9   6  10   17817    1676   1
 -10  -7  -1   35842    1729  -2
   1   7  10   35842    1729   1
 -10  -7  -2  147893    2919  -2
   2   7  10  147893    2919   1
 -10  -7  -3   35389    1779  -2
   3   7  10   35389    1779   1
 -10  -7  -4   37267    1748  -2
   4   7  10   37267    1748   1
 -10  -7  -5   16207    1662  -2
   5   7  10   16207    1662   1
 -10  -7  -6   18906    1547  -2
   6   7  10   18906    1547   1
 -10  -7  -7   16196    1420  -2
   7   7  10   16196    1420   1
 -10  -7  -8   61554    1794  -2
   8   7  10   61554    1794   1
 -10  -7  -9   50298    2466  -2
   9   7  10   50298    2466   1
 -10  -8   0   95750    3252  -2
   0   8  10   95750    3252   1
 -10  -8  -1   34464    1729  -2
   1   8  10   34464    1729   1
 -10  -8  -2   30893    1901  -2
   2   8  10   30893    1901   1
 -10  -8  -3   70244    2568  -2
   3   8  10   70244    2568   1
 -10  -8  -4  131456    3150  -2
   4   8  10  131456    3150   1
 -10  -8  -5   62548    2112  -2
   5   8  10   62548    2112   1
 -10  -8  -6    5447    1792  -2
   6   8  10    5447    1792   1
 -10  -8  -7   68908    2133  -2
   7   8  10   68908    2133   1
 -10  -8  -8    4449    1465  -2
   8   8  10    4449    1465   1
 -10  -8  -9   24194    1392  -2
   9   8  10   24194    1392   1
 -10  -9  -1   48823    1868  -2
   1   9  10   48823    1868   1
 -10  -9  -2   94098    2568  -2
   2   9  10   94098    2568   1
 -10  -9  -3    1356    2128  -2
   3   9  10    1356    2128   1
 -10  -9  -4   20213    1897  -2
   4   9  10   20213    1897   1
 -10  -9  -5   82718    2264  -2
   5   9  10   82718    2264   1
 -10  -9  -6   21517    1886  -2
   6   9  10   21517    1886   1
 -10  -9  -7   46124    1938  -2
   7   9  10   46124    1938   1
 -10  -9  -8   27067    1745  -2
   8   9  10   27067    1745   1
 -10  -9  -9   11002    2001  -2
   9   9  10   11002    2001   1
 -10 -10   0   85272    4365  -2
   0  10  10   85272    4365   1
 -10 -10  -1   34589    1836  -2
   1  10  10   34589    1836   1
 -10 -10  -2  396820    7043  -2
   2  10  10  396820    7043   1
 -10 -10  -3   76184    2423  -2
   3  10  10   76184    2423   1
 -10 -10  -4  602934    9025  -2
   4  10  10  602934    9025   1
 -10 -10  -5    3419    2154  -2
   5  10  10    3419    2154   1
 -10 -10  -6  169501    3529  -2
   6  10  10  169501    3529   1
 -10 -10  -7   32568    1849  -2
   7  10  10   32568    1849   1
 -10 -10  -8   85986    2493  -2
   8  10  10   85986    2493   1
 -10 -10  -9    -946    1927  -2
   9  10  10    -946    1927   1
 -10 -10 -10  259477    9789  -2
  10  10  10  259477    9789   1
 -11   0  -1  303093    5141  -2
   1   0  11  303093    5141   1
 -11   0  -3   55265    2136  -2
   3   0  11   55265    2136   1
 -11   0  -5  207072    3958  -2
   5   0  11  207072    3958   1
 -11   0  -7   73214    2418  -2
   7   0  11   73214    2418   1
 -11   0  -9  129487    3493  -2
   9   0  11  129487    3493   1
 -11  -1   0  311867    5543  -2
   0   1  11  311867    5543   1
 -11  -1  -1    7794    1248  -2
   1   1  11    7794    1248   1
 -11  -1  -2   95821    1872  -2
   2   1  11   95821    1872   1
 -11  -1  -3  345476    4595  -2
   3   1  11  345476    4595   1
 -11  -1  -4   85412    2223  -2
   4   1  11   85412    2223   1
 -11  -1  -5   22382    1406  -2
   5   1  11   22382    1406   1
 -11  -1  -6   84587    1862  -2
   6   1  11   84587    1862   1
 -11  -1  -7   37848    1641  -2
   7   1  11   37848    1641   1
 -11  -1  -8   63153    1771  -2
   8   1  11   63153    1771   1
 -11  -1  -9   34540    1845  -2
   9   1  11   34540    1845   1
 -11  -1 -10   52250    2263  -2
  10   1  11   52250    2263   1
 -11  -2  -1   93578    1757  -2
   1   2  11   93578    1757   1
 -11  -2  -2    8693    1243  -2
   2   2  11    8693    1243   1
 -11  -2  -3   92063    1922  -2
   3   2  11   92063    1922   1
 -11  -2  -4   30336    1482  -2
   4   2  11   30336    1482   1
 -11  -2  -5  110135    2200  -2
   5   2  11  110135    2200   1
 -11  -2  -6   41368    1804  -2
   6   2  11   41368    1804   1
 -11  -2  -7   43442    1821  -2
   7   2  11   43442    1821   1
 -11  -2  -8   21034    1798  -2
   8   2  11   21034    1798   1
 -11  -2  -9  112340    2689  -2
   9   2  11  112340    2689   1
 -11  -2 -10   37196    2038  -2
  10   2  11   37196    2038   1
 -11  -3   0   53904    2048  -2
   0   3  11   53904    2048   1
 -11  -3  -1  343171    4293  -2
   1   3  11  343171    4293   1
 -11  -3  -2   98717    1883  -2
   2   3  11   98717    1883   1
 -11  -3  -3 1015162   12702  -2
   3   3  11 1015162   12702   1
 -11  -3  -4  141431    2439  -2
   4   3  11  141431    2439   1
 -11  -3  -5  486625    6676  -2
   5   3  11  486625    6676   1
 -11  -3  -6   86619    1798  -2
   6   3  11   86619    1798   1
 -11  -3  -7   71446    2216  -2
   7   3  11   71446    2216   1
 -11  -3  -8   17613    1867  -2
   8   3  11   17613    1867   1
 -11  -3  -9  256110    4135  -2
   9   3  11  256110    4135   1
 -11  -3 -10   33198    2110  -2
  10   3  11   33198    2110   1
 -11  -4  -1   83206    1584  -2
   1   4  11   83206    1584   1
 -11  -4  -2   31567    1291  -2
   2   4  11   31567    1291   1
 -11  -4  -3  140080    2225  -2
   3   4  11  140080    2225   1
 -11  -4  -4    2309    1114  -2
   4   4  11    2309    1114   1
 -11  -4  -5   67821    1789  -2
   5   4  11   67821    1789   1
 -11  -4  -6    8119    1270  -2
   6   4  11    8119    1270   1
 -11  -4  -7   75471    2024  -2
   7   4  11   75471    2024   1
 -11  -4  -8   37504    1926  -2
   8   4  11   37504    1926   1
 -11  -4  -9  236941    3971  -2
   9   4  11  236941    3971   1
 -11  -4 -10   40987    2193  -2
  10   4  11   40987    2193   1
 -11  -5   0  210121    4397  -2
   0   5  11  210121    4397   1
 -11  -5  -1   21362    1252  -2
   1   5  11   21362    1252   1
 -11  -5  -2  111292    2006  -2
   2   5  11  111292    2006   1
 -11  -5  -3  486213    6906  -2
   3   5  11  486213    6906   1
 -11  -5  -4   66886    1748  -2
   4   5  11   66886    1748   1
 -11  -5  -5  173464    2827  -2
   5   5  11  173464    2827   1
 -11  -5  -6   68228    1716  -2
   6   5  11   68228    1716   1
 -11  -5  -7    3692    1603  -2
   7   5  11    3692    1603   1
 -11  -5  -8   42550    1987  -2
   8   5  11   42550    1987   1
 -11  -5  -9   93596    2805  -2
   9   5  11   93596    2805   1
 -11  -5 -10   27264    1931  -2
  10   5  11   27264    1931   1
 -11  -6  -1   81230    1964  -2
   1   6  11   81230    1964   1
 -11  -6  -2   40602    1824  -2
   2   6  11   40602    1824   1
 -11  -6  -3   87540    2254  -2
   3   6  11   87540    2254   1
 -11  -6  -4    8874    1676  -2
   4   6  11    8874    1676   1
 -11  -6  -5   70255    2682  -2
   5   6  11   70255    2682   1
 -11  -6  -6   -1534    1534  -2
   6   6  11   -1534    1534   1
 -11  -6  -7  115772    2800  -2
   7   6  11  115772    2800   1
 -11  -6  -8   49272    2205  -2
   8   6  11   49272    2205   1
 -11  -6  -9  202759    3482  -2
   9   6  11  202759    3482   1
 -11  -6 -10   45162    1934  -2
  10   6  11   45162    1934   1
 -11  -7   0   73034    3511  -2
   0   7  11   73034    3511   1
 -11  -7  -1   35426    2080  -2
   1   7  11   35426    2080   1
 -11  -7  -2   42700    2011  -2
   2   7  11   42700    2011   1
 -11  -7  -3   73832    2371  -2
   3   7  11   73832    2371   1
 -11  -7  -4   70851    2234  -2
   4   7  11   70851    2234   1
 -11  -7  -5    2176    1776  -2
   5   7  11    2176    1776   1
 -11  -7  -6  114091    2498  -2
   6   7  11  114091    2498   1
 -11  -7  -7   44473    1711  -2
   7   7  11   44473    1711   1
 -11  -7  -8   53138    2490  -2
   8   7  11   53138    2490   1
 -11  -7  -9    5592    1486  -2
   9   7  11    5592    1486   1
 -11  -7 -10   35828    1726  -2
  10   7  11   35828    1726   1
 -11  -8  -1   67327    2843  -2
   1   8  11   67327    2843   1
 -11  -8  -2   22683    1902  -2
   2   8  11   22683    1902   1
 -11  -8  -3   16635    1974  -2
   3   8  11   16635    1974   1
 -11  -8  -4   34908    2071  -2
   4   8  11   34908    2071   1
 -11  -8  -5   40628    2104  -2
   5   8  11   40628    2104   1
 -11  -8  -6   52938    2700  -2
   6   8  11   52938    2700   1
 -11  -8  -7   50665    1881  -2
   7   8  11   50665    1881   1
 -11  -8  -8   40988    2272  -2
   8   8  11   40988    2272   1
 -11  -8  -9   76083    2555  -2
   9   8  11   76083    2555   1
 -11  -8 -10   25105    1627  -2
  10   8  11   25105    1627   1
 -11  -9   0  127059    5024  -2
   0   9  11  127059    5024   1
 -11  -9  -1   35259    1868  -2
   1   9  11   35259    1868   1
 -11  -9  -2  110964    2744  -2
   2   9  11  110964    2744   1
 -11  -9  -3  260753    4558  -2
   3   9  11  260753    4558   1
 -11  -9  -4  247374    4255  -2
   4   9  11  247374    4255   1
 -11  -9  -5   94257    2495  -2
   5   9  11   94257    2495   1
 -11  -9  -6  200402    3619  -2
   6   9  11  200402    3619   1
 -11  -9  -7    5421    1827  -2
   7   9  11    5421    1827   1
 -11  -9  -8   77142    2067  -2
   8   9  11   77142    2067   1
 -11  -9  -9   55030    2709  -2
   9   9  11   55030    2709   1
 -11  -9 -10   97789    3133  -2
  10   9  11   97789    3133   1
 -11 -10  -1   49006    2284  -2
   1  10  11   49006    2284   1
 -11 -10  -2   36283    2107  -2
   2  10  11   36283    2107   1
 -11 -10  -3   36681    2189  -2
   3  10  11   36681    2189   1
 -11 -10  -4   36739    2374  -2
   4  10  11   36739    2374   1
 -11 -10  -5   30403    2031  -2
   5  10  11   30403    2031   1
 -11 -10  -6   44107    2066  -2
   6  10  11   44107    2066   1
 -11 -10  -7   33630    1941  -2
   7  10  11   33630    1941   1
 -11 -10  -8   24409    1793  -2
   8  10  11   24409    1793   1
 -11 -10  -9   98212    2953  -2
   9  10  11   98212    2953   1
 -11 -10 -10   12991    2246  -2
  10  10  11   12991    2246   1
 -11 -11   0   70024    4655  -2
   0  11  11   70024    4655   1
 -11 -11  -1  189552    4151  -2
   1  11  11  189552    4151   1
 -11 -11  -2    1814    1974  -2
   2  11  11    1814    1974   1
 -11 -11  -3  440769    7424  -2
   3  11  11  440769    7424   1
 -11 -11  -4   49279    2655  -2
   4  11  11   49279    2655   1
 -11 -11  -5  174516    3375  -2
   5  11  11  174516    3375   1
 -11 -11  -6   51017    2600  -2
   6  11  11   51017    2600   1
 -11 -11  -7   31926    2108  -2
   7  11  11   31926    2108   1
 -11 -11  -8    8434    1696  -2
   8  11  11    8434    1696   1
 -11 -11  -9   81001    2625  -2
   9  11  11   81001    2625   1
 -11 -11 -10   17302    3251  -2
  10  11  11   17302    3251   1
 -11 -11 -11  109509    6949  -2
  11  11  11  109509    6949   1
 -12   0   0  364639   16770  -2
   0   0  12  364639   16770   1
 -12   0  -2   18559    2170  -2
   2   0  12   18559    2170   1
 -12   0  -4    5245    2688  -2
   4   0  12    5245    2688   1
 -12   0  -6  135479    3899  -2
   6   0  12  135479    3899   1
 -12   0  -8   42435    4955  -2
   8   0  12   42435    4955   1
 -12   0 -10   10182    2112  -2
  10   0  12   10182    2112   1
 -12  -1  -1   36752    1479  -2
   1   1  12   36752    1479   1
 -12  -1  -2  233765    3483  -2
   2   1  12  233765    3483   1
 -12  -1  -3   -1137    1686  -2
   3   1  12   -1137    1686   1
 -12  -1  -4    5341    1698  -2
   4   1  12    5341    1698   1
 -12  -1  -5   11365    1711  -2
   5   1  12   11365    1711   1
 -12  -1  -6    8608    1689  -2
   6   1  12    8608    1689   1
 -12  -1  -7    7734    1748  -2
   7   1  12    7734    1748   1
 -12  -1  -8  242516    4107  -2
   8   1  12  242516    4107   1
 -12  -1  -9   14332    2007  -2
   9   1  12   14332    2007   1
 -12  -1 -10   77803    2476  -2
  10   1  12   77803    2476   1
 -12  -1 -11   18113    1657  -2
  11   1  12   18113    1657   1
 -12  -2   0   20065    1964  -2
   0   2  12   20065    1964   1
 -12  -2  -1  237783    3427  -2
   1   2  12  237783    3427   1
 -12  -2  -2   19181    1488  -2
   2   2  12   19181    1488   1
 -12  -2  -3  120459    2533  -2
   3   2  12  120459    2533   1
 -12  -2  -4   51386    1995  -2
   4   2  12   51386    1995   1
 -12  -2  -5  113888    2331  -2
   5   2  12  113888    2331   1
 -12  -2  -6   11269    1700  -2
   6   2  12   11269    1700   1
 -12  -2  -7   73308    1849  -2
   7   2  12   73308    1849   1
 -12  -2  -8    4750    1969  -2
   8   2  12    4750    1969   1
 -12  -2  -9   71316    2500  -2
   9   2  12   71316    2500   1
 -12  -2 -10   82199    2559  -2
  10   2  12   82199    2559   1
 -12  -2 -11   57116    2198  -2
  11   2  12   57116    2198   1
 -12  -3  -1     771    1397  -2
   1   3  12     771    1397   1
 -12  -3  -2  119533    2355  -2
   2   3  12  119533    2355   1
 -12  -3  -3    4227    1372  -2
   3   3  12    4227    1372   1
 -12  -3  -4    9611    1470  -2
   4   3  12    9611    1470   1
 -12  -3  -5    6231    1427  -2
   5   3  12    6231    1427   1
 -12  -3  -6   11381    1427  -2
   6   3  12   11381    1427   1
 -12  -3  -7     336    1254  -2
   7   3  12     336    1254   1
 -12  -3  -8  382336    5986  -2
   8   3  12  382336    5986   1
 -12  -3  -9    7056    1977  -2
   9   3  12    7056    1977   1
 -12  -3 -10  165171    3254  -2
  10   3  12  165171    3254   1
 -12  -3 -11    4640    2164  -2
  11   3  12    4640    2164   1
 -12  -4   0    3527    1928  -2
   0   4  12    3527    1928   1
 -12  -4  -1    7725    1380  -2
   1   4  12    7725    1380   1
 -12  -4  -2   49088    1539  -2
   2   4  12   49088    1539   1
 -12  -4  -3   11896    1357  -2
   3   4  12   11896    1357   1
 -12  -4  -4   85647    1894  -2
   4   4  12   85647    1894   1
 -12  -4  -5   -1423    1423  -2
   5   4  12   -1423    1423   1
 -12  -4  -6    2418    1377  -2
   6   4  12    2418    1377   1
 -12  -4  -7   24807    1433  -2
   7   4  12   24807    1433   1
 -12  -4  -8    4551    2155  -2
   8   4  12    4551    2155   1
 -12  -4  -9   10342    2014  -2
   9   4  12   10342    2014   1
 -12  -4 -10   96051    2442  -2
  10   4  12   96051    2442   1
 -12  -4 -11    3591    2385  -2
  11   4  12    3591    2385   1
 -12  -5  -1    9421    1394  -2
   1   5  12    9421    1394   1
 -12  -5  -2  113202    2101  -2
   2   5  12  113202    2101   1
 -12  -5  -3    2216    1249  -2
   3   5  12    2216    1249   1
 -12  -5  -4    -655    1215  -2
   4   5  12    -655    1215   1
 -12  -5  -5    7450    1254  -2
   5   5  12    7450    1254   1
 -12  -5  -6    8383    1618  -2
   6   5  12    8383    1618   1
 -12  -5  -7   26578    1426  -2
   7   5  12   26578    1426   1
 -12  -5  -8  351534    5385  -2
   8   5  12  351534    5385   1
 -12  -5  -9   56345    2116  -2
   9   5  12   56345    2116   1
 -12  -5 -10   88803    3139  -2
  10   5  12   88803    3139   1
 -12  -5 -11   20368    2024  -2
  11   5  12   20368    2024   1
 -12  -6   0  144003    3640  -2
   0   6  12  144003    3640   1
 -12  -6  -1    7391    1413  -2
   1   6  12    7391    1413   1
 -12  -6  -2   10955    1362  -2
   2   6  12   10955    1362   1
 -12  -6  -3   12936    1878  -2
   3   6  12   12936    1878   1
 -12  -6  -4    2926    1883  -2
   4   6  12    2926    1883   1
 -12  -6  -5    8113    1844  -2
   5   6  12    8113    1844   1
 -12  -6  -6  176305    3200  -2
   6   6  12  176305    3200   1
 -12  -6  -7   31450    2116  -2
   7   6  12   31450    2116   1
 -12  -6  -8   79683    2544  -2
   8   6  12   79683    2544   1
 -12  -6  -9    2598    1673  -2
   9   6  12    2598    1673   1
 -12  -6 -10   -1730    1730  -2
  10   6  12   -1730    1730   1
 -12  -6 -11    9637    2058  -2
  11   6  12    9637    2058   1
 -12  -7  -1    6159    1155  -2
   1   7  12    6159    1155   1
 -12  -7  -2   76815    2300  -2
   2   7  12   76815    2300   1
 -12  -7  -3   -1104    1904  -2
   3   7  12   -1104    1904   1
 -12  -7  -4   30174    2013  -2
   4   7  12   30174    2013   1
 -12  -7  -5   28626    2280  -2
   5   7  12   28626    2280   1
 -12  -7  -6   37025    1934  -2
   6   7  12   37025    1934   1
 -12  -7  -7    2825    1671  -2
   7   7  12    2825    1671   1
 -12  -7  -8  270743    5168  -2
   8   7  12  270743    5168   1
 -12  -7  -9   11700    1946  -2
   9   7  12   11700    1946   1
 -12  -7 -10  112271    2542  -2
  10   7  12  112271    2542   1
 -12  -7 -11    5073    1846  -2
  11   7  12    5073    1846   1
 -12  -8   0   36289    2764  -2
   0   8  12   36289    2764   1
 -12  -8  -1  249882    5497  -2
   1   8  12  249882    5497   1
 -12  -8  -2    3794    1882  -2
   2   8  12    3794    1882   1
 -12  -8  -3  386865    7139  -2
   3   8  12  386865    7139   1
 -12  -8  -4    2110    2124  -2
   4   8  12    2110    2124   1
 -12  -8  -5  355977    5640  -2
   5   8  12  355977    5640   1
 -12  -8  -6   80495    2295  -2
   6   8  12   80495    2295   1
 -12  -8  -7  273077    4424  -2
   7   8  12  273077    4424   1
 -12  -8  -8   33701    2416  -2
   8   8  12   33701    2416   1
 -12  -8  -9  154385    4620  -2
   9   8  12  154385    4620   1
 -12  -8 -10    7527    2135  -2
  10   8  12    7527    2135   1
 -12  -8 -11  106716    2628  -2
  11   8  12  106716    2628   1
 -12  -9  -1   13290    2379  -2
   1   9  12   13290    2379   1
 -12  -9  -2   70843    2821  -2
   2   9  12   70843    2821   1
 -12  -9  -3    5937    2036  -2
   3   9  12    5937    2036   1
 -12  -9  -4    9973    2159  -2
   4   9  12    9973    2159   1
 -12  -9  -5   54047    2199  -2
   5   9  12   54047    2199   1
 -12  -9  -6    4674    1791  -2
   6   9  12    4674    1791   1
 -12  -9  -7   12903    1772  -2
   7   9  12   12903    1772   1
 -12  -9  -8  149032    3160  -2
   8   9  12  149032    3160   1
 -12  -9  -9    6564    2094  -2
   9   9  12    6564    2094   1
 -12  -9 -10   71338    2536  -2
  10   9  12   71338    2536   1
 -12  -9 -11   28854    4080  -2
  11   9  12   28854    4080   1
 -12 -10   0   12395    4529  -2
   0  10  12   12395    4529   1
 -12 -10  -1   76830    3398  -2
   1  10  12   76830    3398   1
 -12 -10  -2   85883    3760  -2
   2  10  12   85883    3760   1
 -12 -10  -3  168663    3547  -2
   3  10  12  168663    3547   1
 -12 -10  -4   91674    2510  -2
   4  10  12   91674    2510   1
 -12 -10  -5   87196    2392  -2
   5  10  12   87196    2392   1
 -12 -10  -6     -30    2002  -2
   6  10  12     -30    2002   1
 -12 -10  -7  110402    2719  -2
   7  10  12  110402    2719   1
 -12 -10  -8   10858    2458  -2
   8  10  12   10858    2458   1
 -12 -10  -9   67883    2472  -2
   9  10  12   67883    2472   1
 -12 -10 -10   45423    2753  -2
  10  10  12   45423    2753   1
 -12 -10 -11   63465    3622  -2
  11  10  12   63465    3622   1
 -12 -11  -1   15366    1921  -2
   1  11  12   15366    1921   1
 -12 -11  -2   55001    2143  -2
   2  11  12   55001    2143   1
 -12 -11  -3    1852    1889  -2
   3  11  12    1852    1889   1
 -12 -11  -4    5989    2027  -2
   4  11  12    5989    2027   1
 -12 -11  -5   21036    2253  -2
   5  11  12   21036    2253   1
 -12 -11  -6   12967    1960  -2
   6  11  12   12967    1960   1
 -12 -11  -7    6308    2387  -2
   7  11  12    6308    2387   1
 -12 -11  -8  116463    3305  -2
   8  11  12  116463    3305   1
 -12 -11  -9   27204    2045  -2
   9  11  12   27204    2045   1
 -12 -11 -10   68899    3634  -2
  10  11  12   68899    3634   1
 -12 -11 -11    2048    3596  -2
  11  11  12    2048    3596   1
 -12 -12   0   -2628    4175  -2
   0  12  12   -2628    4175   1
 -12 -12  -1   12793    3142  -2
   1  12  12   12793    3142   1
 -12 -12  -2   11164    2128  -2
   2  12  12   11164    2128   1
 -12 -12  -3   36032    2414  -2
   3  12  12   36032    2414   1
 -12 -12  -4   18796    2066  -2
   4  12  12   18796    2066   1
 -12 -12  -5   -2274    2274  -2
   5  12  12   -2274    2274   1
 -12 -12  -6    5946    2123  -2
   6  12  12    5946    2123   1
 -12 -12  -7   66845    4010  -2
   7  12  12   66845    4010   1
 -12 -12  -8    -985    1878  -2
   8  12  12    -985    1878   1
 -12 -12  -9    7118    3039  -2
   9  12  12    7118    3039   1
 -12 -12 -10   15713    4729  -2
  10  12  12   15713    4729   1
 -12 -12 -11    9160    3797  -2
  11  12  12    9160    3797   1
 -12 -12 -12   -3461    6528  -2
  12  12  12   -3461    6528   1
 -13   0  -1  150523    3782  -2
   1   0  13  150523    3782   1
 -13   0  -3   40395    3263  -2
   3   0  13   40395    3263   1
 -13   0  -5   25629    2652  -2
   5   0  13   25629    2652   1
 -13   0  -7   37184    2990  -2
   7   0  13   37184    2990   1
 -13   0  -9  255636    6768  -2
   9   0  13  255636    6768   1
 -13   0 -11   62353    5164  -2
  11   0  13   62353    5164   1
 -13  -1   0  146460    3366  -2
   0   1  13  146460    3366   1
 -13  -1  -1  482301    6110  -2
   1   1  13  482301    6110   1
 -13  -1  -2   53814    2098  -2
   2   1  13   53814    2098   1
 -13  -1  -3  119878    3004  -2
   3   1  13  119878    3004   1
 -13  -1  -4   24845    1983  -2
   4   1  13   24845    1983   1
 -13  -1  -5  131696    2929  -2
   5   1  13  131696    2929   1
 -13  -1  -6   26751    2085  -2
   6   1  13   26751    2085   1
 -13  -1  -7  135109    2873  -2
   7   1  13  135109    2873   1
 -13  -1  -8   28261    2556  -2
   8   1  13   28261    2556   1
 -13  -1  -9   14497    2383  -2
   9   1  13   14497    2383   1
 -13  -1 -10   22254    1901  -2
  10   1  13   22254    1901   1
 -13  -1 -11   11563    1624  -2
  11   1  13   11563    1624   1
 -13  -1 -12   19304    3345  -2
  12   1  13   19304    3345   1
 -13  -2  -1   54418    1749  -2
   1   2  13   54418    1749   1
 -13  -2  -2   17296    1748  -2
   2   2  13   17296    1748   1
 -13  -2  -3   51258    1920  -2
   3   2  13   51258    1920   1
 -13  -2  -4    6269    1858  -2
   4   2  13    6269    1858   1
 -13  -2  -5   16622    1816  -2
   5   2  13   16622    1816   1
 -13  -2  -6    5155    2060  -2
   6   2  13    5155    2060   1
 -13  -2  -7   18431    2063  -2
   7   2  13   18431    2063   1
 -13  -2  -8    5385    1446  -2
   8   2  13    5385    1446   1
 -13  -2  -9  274642    5046  -2
   9   2  13  274642    5046   1
 -13  -2 -10   10616    2028  -2
  10   2  13   10616    2028   1
 -13  -2 -11   16100    1921  -2
  11   2  13   16100    1921   1
 -13  -2 -12   25755    2599  -2
  12   2  13   25755    2599   1
 -13  -3   0   47403    2535  -2
   0   3  13   47403    2535   1
 -13  -3  -1  125199    2579  -2
   1   3  13  125199    2579   1
 -13  -3  -2   51723    2553  -2
   2   3  13   51723    2553   1
 -13  -3  -3   21640    1648  -2
   3   3  13   21640    1648   1
 -13  -3  -4   26066    1663  -2
   4   3  13   26066    1663   1
 -13  -3  -5   30675    1809  -2
   5   3  13   30675    1809   1
 -13  -3  -6   10292    1685  -2
   6   3  13   10292    1685   1
 -13  -3  -7   65548    2071  -2
   7   3  13   65548    2071   1
 -13  -3  -8    7283    2264  -2
   8   3  13    7283    2264   1
 -13  -3  -9     849    2044  -2
   9   3  13     849    2044   1
 -13  -3 -10   26653    2029  -2
  10   3  13   26653    2029   1
 -13  -3 -11    1124    1930  -2
  11   3  13    1124    1930   1
 -13  -3 -12   15197    2340  -2
  12   3  13   15197    2340   1
 -13  -4  -1   28265    1619  -2
   1   4  13   28265    1619   1
 -13  -4  -2    6238    1537  -2
   2   4  13    6238    1537   1
 -13  -4  -3   29104    1604  -2
   3   4  13   29104    1604   1
 -13  -4  -4    2478    1447  -2
   4   4  13    2478    1447   1
 -13  -4  -5   41763    1647  -2
   5   4  13   41763    1647   1
 -13  -4  -6    1281    1593  -2
   6   4  13    1281    1593   1
 -13  -4  -7   24054    1750  -2
   7   4  13   24054    1750   1
 -13  -4  -8   28736    2302  -2
   8   4  13   28736    2302   1
 -13  -4  -9  320701    5087  -2
   9   4  13  320701    5087   1
 -13  -4 -10   10031    2057  -2
  10   4  13   10031    2057   1
 -13  -4 -11   57383    2322  -2
  11   4  13   57383    2322   1
 -13  -4 -12   11598    2370  -2
  12   4  13   11598    2370   1
 -13  -5   0   28533    2722  -2
   0   5  13   28533    2722   1
 -13  -5  -1  135583    2570  -2
   1   5  13  135583    2570   1
 -13  -5  -2   15562    1560  -2
   2   5  13   15562    1560   1
 -13  -5  -3   30417    1744  -2
   3   5  13   30417    1744   1
 -13  -5  -4   44654    2085  -2
   4   5  13   44654    2085   1
 -13  -5  -5  101390    2137  -2
   5   5  13  101390    2137   1
 -13  -5  -6   79650    2112  -2
   6   5  13   79650    2112   1
 -13  -5  -7  200971    3544  -2
   7   5  13  200971    3544   1
 -13  -5  -8   52443    3096  -2
   8   5  13   52443    3096   1
 -13  -5  -9   32807    1918  -2
   9   5  13   32807    1918   1
 -13  -5 -10   50498    2441  -2
  10   5  13   50498    2441   1
 -13  -5 -11    4585    2055  -2
  11   5  13    4585    2055   1
 -13  -5 -12    -485    2362  -2
  12   5  13    -485    2362   1
 -13  -6  -1   24991    1785  -2
   1   6  13   24991    1785   1
 -13  -6  -2    4816    1446  -2
   2   6  13    4816    1446   1
 -13  -6  -3    9419    1241  -2
   3   6  13    9419    1241   1
 -13  -6  -4    2928    1954  -2
   4   6  13    2928    1954   1
 -13  -6  -5   77786    3395  -2
   5   6  13   77786    3395   1
 -13  -6  -6   57457    2072  -2
   6   6  13   57457    2072   1
 -13  -6  -7   23661    1758  -2
   7   6  13   23661    1758   1
 -13  -6  -8   35926    1963  -2
   8   6  13   35926    1963   1
 -13  -6  -9  253603    4420  -2
   9   6  13  253603    4420   1
 -13  -6 -10   26630    1828  -2
  10   6  13   26630    1828   1
 -13  -6 -11   30862    2063  -2
  11   6  13   30862    2063   1
 -13  -6 -12   33408    3030  -2
  12   6  13   33408    3030   1
 -13  -7   0   36575    2244  -2
   0   7  13   36575    2244   1
 -13  -7  -1  135742    2947  -2
   1   7  13  135742    2947   1
 -13  -7  -2   23888    2271  -2
   2   7  13   23888    2271   1
 -13  -7  -3   69838    4329  -2
   3   7  13   69838    4329   1
 -13  -7  -4   20539    2258  -2
   4   7  13   20539    2258   1
 -13  -7  -5  201879    3897  -2
   5   7  13  201879    3897   1
 -13  -7  -6   26388    1895  -2
   6   7  13   26388    1895   1
 -13  -7  -7  319485    5232  -2
   7   7  13  319485    5232   1
 -13  -7  -8   38879    2871  -2
   8   7  13   38879    2871   1
 -13  -7  -9  100443    3105  -2
   9   7  13  100443    3105   1
 -13  -7 -10   58725    2244  -2
  10   7  13   58725    2244   1
 -13  -7 -11   22523    1934  -2
  11   7  13   22523    1934   1
 -13  -7 -12    8194    2031  -2
  12   7  13    8194    2031   1
 -13  -8  -1   26138    2471  -2
   1   8  13   26138    2471   1
 -13  -8  -2    4814    2365  -2
   2   8  13    4814    2365   1
 -13  -8  -3    5888    1998  -2
   3   8  13    5888    1998   1
 -13  -8  -4   23211    2508  -2
   4   8  13   23211    2508   1
 -13  -8  -5   47182    2140  -2
   5   8  13   47182    2140   1
 -13  -8  -6   34063    2054  -2
   6   8  13   34063    2054   1
 -13  -8  -7   38347    1903  -2
   7   8  13   38347    1903   1
 -13  -8  -8    1917    2364  -2
   8   8  13    1917    2364   1
 -13  -8  -9  191166    4132  -2
   9   8  13  191166    4132   1
 -13  -8 -10    9096    2261  -2
  10   8  13    9096    2261   1
 -13  -8 -11   15022    2569  -2
  11   8  13   15022    2569   1
 -13  -8 -12   38418    2309  -2
  12   8  13   38418    2309   1
 -13  -9   0  263318    9129  -2
   0   9  13  263318    9129   1
 -13  -9  -1   18582    2237  -2
   1   9  13   18582    2237   1
 -13  -9  -2  286633    5925  -2
   2   9  13  286633    5925   1
 -13  -9  -3     907    2046  -2
   3   9  13     907    2046   1
 -13  -9  -4  330997    5512  -2
   4   9  13  330997    5512   1
 -13  -9  -5   28101    1996  -2
   5   9  13   28101    1996   1
 -13  -9  -6  257157    4376  -2
   6   9  13  257157    4376   1
 -13  -9  -7  103605    2655  -2
   7   9  13  103605    2655   1
 -13  -9  -8  190028    3963  -2
   8   9  13  190028    3963   1
 -13  -9  -9   17067    2378  -2
   9   9  13   17067    2378   1
 -13  -9 -10  148636    3583  -2
  10   9  13  148636    3583   1
 -13  -9 -11    4686    3444  -2
  11   9  13    4686    3444   1
 -13  -9 -12   59295    4445  -2
  12   9  13   59295    4445   1
 -13 -10  -1   23546    2069  -2
   1  10  13   23546    2069   1
 -13 -10  -2   14762    3321  -2
   2  10  13   14762    3321   1
 -13 -10  -3   20434    2278  -2
   3  10  13   20434    2278   1
 -13 -10  -4   12550    2173  -2
   4  10  13   12550    2173   1
 -13 -10  -5   47584    2197  -2
   5  10  13   47584    2197   1
 -13 -10  -6   30337    1909  -2
   6  10  13   30337    1909   1
 -13 -10  -7   53981    2281  -2
   7  10  13   53981    2281   1
 -13 -10  -8    7949    2415  -2
   8  10  13    7949    2415   1
 -13 -10  -9  147529    3532  -2
   9  10  13  147529    3532   1
 -13 -10 -10    6127    2190  -2
  10  10  13    6127    2190   1
 -13 -10 -11   48910    3800  -2
  11  10  13   48910    3800   1
 -13 -10 -12   19633    3576  -2
  12  10  13   19633    3576   1
 -13 -11   0   49210    4394  -2
   0  11  13   49210    4394   1
 -13 -11  -1   15315    3051  -2
   1  11  13   15315    3051   1
 -13 -11  -2   14012    1830  -2
   2  11  13   14012    1830   1
 -13 -11  -3    1599    1973  -2
   3  11  13    1599    1973   1
 -13 -11  -4   57842    2666  -2
   4  11  13   57842    2666   1
 -13 -11  -5    5979    2320  -2
   5  11  13    5979    2320   1
 -13 -11  -6   28705    2515  -2
   6  11  13   28705    2515   1
 -13 -11  -7   24383    2147  -2
   7  11  13   24383    2147   1
 -13 -11  -8   15308    1959  -2
   8  11  13   15308    1959   1
 -13 -11  -9    2394    2203  -2
   9  11  13    2394    2203   1
 -13 -11 -10   47973    3609  -2
  10  11  13   47973    3609   1
 -13 -11 -11    3342    3578  -2
  11  11  13    3342    3578   1
 -13 -11 -12    4516    3731  -2
  12  11  13    4516    3731   1
 -13 -12  -1   17432    3132  -2
   1  12  13   17432    3132   1
 -13 -12  -2   23560    2373  -2
   2  12  13   23560    2373   1
 -13 -12  -3   16029    3839  -2
   3  12  13   16029    3839   1
 -13 -12  -4   10980    2403  -2
   4  12  13   10980    2403   1
 -13 -12  -5    2353    2453  -2
   5  12  13    2353    2453   1
 -13 -12  -6   24552    2674  -2
   6  12  13   24552    2674   1
 -13 -12  -7   13651    2144  -2
   7  12  13   13651    2144   1
 -13 -12  -8   40828    2619  -2
   8  12  13   40828    2619   1
 -13 -12  -9   53465    3452  -2
   9  12  13   53465    3452   1
 -13 -12 -10   25677    3688  -2
  10  12  13   25677    3688   1
 -13 -12 -11    2813    3720  -2
  11  12  13    2813    3720   1
 -13 -12 -12   51140    5559  -2
  12  12  13   51140    5559   1
 -13 -13   0   41152    4799  -2
   0  13  13   41152    4799   1
 -13 -13  -1  128400    5297  -2
   1  13  13  128400    5297   1
 -13 -13  -2   -2510    2510  -2
   2  13  13   -2510    2510   1
 -13 -13  -3   53306    3978  -2
   3  13  13   53306    3978   1
 -13 -13  -4   34893    2666  -2
   4  13  13   34893    2666   1
 -13 -13  -5   51226    2697  -2
   5  13  13   51226    2697   1
 -13 -13  -6   26430    3365  -2
   6  13  13   26430    3365   1
 -13 -13  -7   56921    3215  -2
   7  13  13   56921    3215   1
 -13 -13  -8   42469    3531  -2
   8  13  13   42469    3531   1
 -13 -13  -9   14498    3485  -2
   9  13  13   14498    3485   1
 -13 -13 -10   34457    3529  -2
  10  13  13   34457    3529   1
 -13 -13 -11     471    3685  -2
  11  13  13     471    3685   1
 -13 -13 -12   14177    3915  -2
  12  13  13   14177    3915   1
 -14   0   0 1043580   26153  -2
   0   0  14 1043580   26153   1
 -14   0  -2  523141   12123  -2
   2   0  14  523141   12123   1
 -14   0  -4  161326    4952  -2
   4   0  14  161326    4952   1
 -14   0  -6  167091    5131  -2
   6   0  14  167091    5131   1
 -14   0  -8  142969    4430  -2
   8   0  14  142969    4430   1
 -14   0 -10   15058    5525  -2
  10   0  14   15058    5525   1
 -14   0 -12  154188    8190  -2
  12   0  14  154188    8190   1
 -14  -1  -1   29898    1821  -2
   1   1  14   29898    1821   1
 -14  -1  -2  136116    2692  -2
   2   1  14  136116    2692   1
 -14  -1  -3     808    1890  -2
   3   1  14     808    1890   1
 -14  -1  -4    2974    2105  -2
   4   1  14    2974    2105   1
 -14  -1  -5    2888    2113  -2
   5   1  14    2888    2113   1
 -14  -1  -6  117852    2937  -2
   6   1  14  117852    2937   1
 -14  -1  -7    1718    2122  -2
   7   1  14    1718    2122   1
 -14  -1  -8   76131    2391  -2
   8   1  14   76131    2391   1
 -14  -1  -9    -161    1112  -2
   9   1  14    -161    1112   1
 -14  -1 -10   11504    2595  -2
  10   1  14   11504    2595   1
 -14  -1 -11    9119    3215  -2
  11   1  14    9119    3215   1
 -14  -1 -12  217338    5597  -2
  12   1  14  217338    5597   1
 -14  -1 -13   10359    3582  -2
  13   1  14   10359    3582   1
 -14  -2   0  524692   10345  -2
   0   2  14  524692   10345   1
 -14  -2  -1  143392    2893  -2
   1   2  14  143392    2893   1
 -14  -2  -2  245601    4265  -2
   2   2  14  245601    4265   1
 -14  -2  -3   54897    2828  -2
   3   2  14   54897    2828   1
 -14  -2  -4   47246    2110  -2
   4   2  14   47246    2110   1
 -14  -2  -5   33088    2271  -2
   5   2  14   33088    2271   1
 -14  -2  -6   80790    2704  -2
   6   2  14   80790    2704   1
 -14  -2  -7   37616    1898  -2
   7   2  14   37616    1898   1
 -14  -2  -8   75772    2279  -2
   8   2  14   75772    2279   1
 -14  -2  -9   23868    2171  -2
   9   2  14   23868    2171   1
 -14  -2 -10    3320    1966  -2
  10   2  14    3320    1966   1
 -14  -2 -11   23997    2423  -2
  11   2  14   23997    2423   1
 -14  -2 -12   79067    2986  -2
  12   2  14   79067    2986   1
 -14  -2 -13   19476    2316  -2
  13   2  14   19476    2316   1
 -14  -3  -1    2302    1769  -2
   1   3  14    2302    1769   1
 -14  -3  -2   50507    2150  -2
   2   3  14   50507    2150   1
 -14  -3  -3    3273    1752  -2
   3   3  14    3273    1752   1
 -14  -3  -4    2798    1729  -2
   4   3  14    2798    1729   1
 -14  -3  -5    6606    1894  -2
   5   3  14    6606    1894   1
 -14  -3  -6  209996    4043  -2
   6   3  14  209996    4043   1
 -14  -3  -7    4350    1774  -2
   7   3  14    4350    1774   1
 -14  -3  -8   73905    2797  -2
   8   3  14   73905    2797   1
 -14  -3  -9    4803    2031  -2
   9   3  14    4803    2031   1
 -14  -3 -10   31712    2140  -2
  10   3  14   31712    2140   1
 -14  -3 -11    8145    3026  -2
  11   3  14    8145    3026   1
 -14  -3 -12  248290    4974  -2
  12   3  14  248290    4974   1
 -14  -3 -13   10101    2596  -2
  13   3  14   10101    2596   1
 -14  -4   0  157906    3812  -2
   0   4  14  157906    3812   1
 -14  -4  -1    3135    1761  -2
   1   4  14    3135    1761   1
 -14  -4  -2   46576    1909  -2
   2   4  14   46576    1909   1
 -14  -4  -3    4930    1688  -2
   3   4  14    4930    1688   1
 -14  -4  -4    9767    1637  -2
   4   4  14    9767    1637   1
 -14  -4  -5   21735    1560  -2
   5   4  14   21735    1560   1
 -14  -4  -6   70516    2199  -2
   6   4  14   70516    2199   1
 -14  -4  -7   53635    2040  -2
   7   4  14   53635    2040   1
 -14  -4  -8   80141    2626  -2
   8   4  14   80141    2626   1
 -14  -4  -9   35703    2333  -2
   9   4  14   35703    2333   1
 -14  -4 -10   -2227    2227  -2
  10   4  14   -2227    2227   1
 -14  -4 -11   21962    2843  -2
  11   4  14   21962    2843   1
 -14  -4 -12   41318    2591  -2
  12   4  14   41318    2591   1
 -14  -4 -13    7036    2637  -2
  13   4  14    7036    2637   1
 -14  -5  -1    3393    1721  -2
   1   5  14    3393    1721   1
 -14  -5  -2   32281    2001  -2
   2   5  14   32281    2001   1
 -14  -5  -3    1846    1602  -2
   3   5  14    1846    1602   1
 -14  -5  -4   23482    2108  -2
   4   5  14   23482    2108   1
 -14  -5  -5    2459    1439  -2
   5   5  14    2459    1439   1
 -14  -5  -6  205147    3584  -2
   6   5  14  205147    3584   1
 -14  -5  -7   34121    1755  -2
   7   5  14   34121    1755   1
 -14  -5  -8   80322    2648  -2
   8   5  14   80322    2648   1
 -14  -5  -9   52327    2335  -2
   9   5  14   52327    2335   1
 -14  -5 -10    2672    2415  -2
  10   5  14    2672    2415   1
 -14  -5 -11   27407    2406  -2
  11   5  14   27407    2406   1
 -14  -5 -12  145690    3650  -2
  12   5  14  145690    3650   1
 -14  -5 -13   27384    2665  -2
  13   5  14   27384    2665   1
 -14  -6   0  174788    4975  -2
   0   6  14  174788    4975   1
 -14  -6  -1  118887    2725  -2
   1   6  14  118887    2725   1
 -14  -6  -2   83845    2223  -2
   2   6  14   83845    2223   1
 -14  -6  -3  208750    3948  -2
   3   6  14  208750    3948   1
 -14  -6  -4   71259    2011  -2
   4   6  14   71259    2011   1
 -14  -6  -5  203500    4021  -2
   5   6  14  203500    4021   1
 -14  -6  -6  253795    4823  -2
   6   6  14  253795    4823   1
 -14  -6  -7  131474    3277  -2
   7   6  14  131474    3277   1
 -14  -6  -8  222890    4350  -2
   8   6  14  222890    4350   1
 -14  -6  -9   73618    3113  -2
   9   6  14   73618    3113   1
 -14  -6 -10   44001    3090  -2
  10   6  14   44001    3090   1
 -14  -6 -11   69640    2771  -2
  11   6  14   69640    2771   1
 -14  -6 -12   63399    3056  -2
  12   6  14   63399    3056   1
 -14  -6 -13   20001    3620  -2
  13   6  14   20001    3620   1
 -14  -7  -1    4520    1551  -2
   1   7  14    4520    1551   1
 -14  -7  -2   39131    2371  -2
   2   7  14   39131    2371   1
 -14  -7  -3    4786    2250  -2
   3   7  14    4786    2250   1
 -14  -7  -4   58399    2314  -2
   4   7  14   58399    2314   1
 -14  -7  -5   38093    2090  -2
   5   7  14   38093    2090   1
 -14  -7  -6  128920    3311  -2
   6   7  14  128920    3311   1
 -14  -7  -7   19343    1785  -2
   7   7  14   19343    1785   1
 -14  -7  -8  127444    3559  -2
   8   7  14  127444    3559   1
 -14  -7  -9   20651    2558  -2
   9   7  14   20651    2558   1
 -14  -7 -10   64073    2255  -2
  10   7  14   64073    2255   1
 -14  -7 -11   25398    2617  -2
  11   7  14   25398    2617   1
 -14  -7 -12  120423    5880  -2
  12   7  14  120423    5880   1
 -14  -7 -13    9372    3216  -2
  13   7  14    9372    3216   1
 -14  -8   0  135423    5057  -2
   0   8  14  135423    5057   1
 -14  -8  -1   71859    2723  -2
   1   8  14   71859    2723   1
 -14  -8  -2   72631    2704  -2
   2   8  14   72631    2704   1
 -14  -8  -3   76437    2651  -2
   3   8  14   76437    2651   1
 -14  -8  -4   78415    2616  -2
   4   8  14   78415    2616   1
 -14  -8  -5   76289    2634  -2
   5   8  14   76289    2634   1
 -14  -8  -6  235056    4271  -2
   6   8  14  235056    4271   1
 -14  -8  -7  131789    3038  -2
   7   8  14  131789    3038   1
 -14  -8  -8  190214    4220  -2
   8   8  14  190214    4220   1
 -14  -8  -9   33178    3471  -2
   9   8  14   33178    3471   1
 -14  -8 -10   31004    2666  -2
  10   8  14   31004    2666   1
 -14  -8 -11   36533    3562  -2
  11   8  14   36533    3562   1
 -14  -8 -12   19345    2127  -2
  12   8  14   19345    2127   1
 -14  -8 -13   17879    3521  -2
  13   8  14   17879    3521   1
 -14  -9  -1    3050    2098  -2
   1   9  14    3050    2098   1
 -14  -9  -2   19321    2257  -2
   2   9  14   19321    2257   1
 -14  -9  -3    7442    2589  -2
   3   9  14    7442    2589   1
 -14  -9  -4   34971    2473  -2
   4   9  14   34971    2473   1
 -14  -9  -5   52533    2375  -2
   5   9  14   52533    2375   1
 -14  -9  -6   76397    3534  -2
   6   9  14   76397    3534   1
 -14  -9  -7   26158    2316  -2
   7   9  14   26158    2316   1
 -14  -9  -8   27572    1770  -2
   8   9  14   27572    1770   1
 -14  -9  -9   28568    2993  -2
   9   9  14   28568    2993   1
 -14  -9 -10    6962    2572  -2
  10   9  14    6962    2572   1
 -14  -9 -11   31744    2964  -2
  11   9  14   31744    2964   1
 -14  -9 -12   60402    3850  -2
  12   9  14   60402    3850   1
 -14  -9 -13   30692    3791  -2
  13   9  14   30692    3791   1
 -14 -10   0   16829    4434  -2
   0  10  14   16829    4434   1
 -14 -10  -1   11466    3014  -2
   1  10  14   11466    3014   1
 -14 -10  -2     431    2271  -2
   2  10  14     431    2271   1
 -14 -10  -3   35980    2160  -2
   3  10  14   35980    2160   1
 -14 -10  -4    1933    2378  -2
   4  10  14    1933    2378   1
 -14 -10  -5    7980    2673  -2
   5  10  14    7980    2673   1
 -14 -10  -6   43062    4283  -2
   6  10  14   43062    4283   1
 -14 -10  -7   67345    3079  -2
   7  10  14   67345    3079   1
 -14 -10  -8   31630    2503  -2
   8  10  14   31630    2503   1
 -14 -10  -9    9181    2423  -2
   9  10  14    9181    2423   1
 -14 -10 -10    -582    2896  -2
  10  10  14    -582    2896   1
 -14 -10 -11   25364    3646  -2
  11  10  14   25364    3646   1
 -14 -10 -12    4565    3651  -2
  12  10  14    4565    3651   1
 -14 -10 -13   14015    3851  -2
  13  10  14   14015    3851   1
 -14 -11  -1    7494    3212  -2
   1  11  14    7494    3212   1
 -14 -11  -2   28769    3113  -2
   2  11  14   28769    3113   1
 -14 -11  -3    5503    2638  -2
   3  11  14    5503    2638   1
 -14 -11  -4   26781    2792  -2
   4  11  14   26781    2792   1
 -14 -11  -5   25540    2562  -2
   5  11  14   25540    2562   1
 -14 -11  -6   74360    5382  -2
   6  11  14   74360    5382   1
 -14 -11  -7   24318    2293  -2
   7  11  14   24318    2293   1
 -14 -11  -8   31434    3393  -2
   8  11  14   31434    3393   1
 -14 -11  -9   37202    3980  -2
   9  11  14   37202    3980   1
 -14 -11 -10   17253    3574  -2
  10  11  14   17253    3574   1
 -14 -11 -11   14792    3620  -2
  11  11  14   14792    3620   1
 -14 -11 -12   66931    4048  -2
  12  11  14   66931    4048   1
 -14 -11 -13   16090    4051  -2
  13  11  14   16090    4051   1
 -14 -12   0  143723    6098  -2
   0  12  14  143723    6098   1
 -14 -12  -1  214871    5957  -2
   1  12  14  214871    5957   1
 -14 -12  -2   72373    3760  -2
   2  12  14   72373    3760   1
 -14 -12  -3  229224    5127  -2
   3  12  14  229224    5127   1
 -14 -12  -4   42043    2882  -2
   4  12  14   42043    2882   1
 -14 -12  -5  153620    3841  -2
   5  12  14  153620    3841   1
 -14 -12  -6   69430    3522  -2
   6  12  14   69430    3522   1
 -14 -12  -7  120020    3953  -2
   7  12  14  120020    3953   1
 -14 -12  -8   39702    3039  -2
   8  12  14   39702    3039   1
 -14 -12  -9   57360    5404  -2
   9  12  14   57360    5404   1
 -14 -12 -10    7919    3557  -2
  10  12  14    7919    3557   1
 -14 -12 -11   76607    5265  -2
  11  12  14   76607    5265   1
 -14 -12 -12    7090    3871  -2
  12  12  14    7090    3871   1
 -14 -13  -1    8447    3436  -2
   1  13  14    8447    3436   1
 -14 -13  -2   21903    3242  -2
   2  13  14   21903    3242   1
 -14 -13  -3    9481    2632  -2
   3  13  14    9481    2632   1
 -14 -13  -4    6928    2815  -2
   4  13  14    6928    2815   1
 -14 -13  -5   25774    2736  -2
   5  13  14   25774    2736   1
 -14 -13  -6   20323    2966  -2
   6  13  14   20323    2966   1
 -14 -13  -7   20648    4092  -2
   7  13  14   20648    4092   1
 -14 -13  -8   27016    3701  -2
   8  13  14   27016    3701   1
 -14 -13  -9   23704    3684  -2
   9  13  14   23704    3684   1
 -14 -13 -10    8558    3806  -2
  10  13  14    8558    3806   1
 -14 -13 -11   17788    3810  -2
  11  13  14   17788    3810   1
 -14 -14   0   95667    5705  -2
   0  14  14   95667    5705   1
 -14 -14  -1   23664    3615  -2
   1  14  14   23664    3615   1
 -14 -14  -2   51349    4532  -2
   2  14  14   51349    4532   1
 -14 -14  -3   21268    2901  -2
   3  14  14   21268    2901   1
 -14 -14  -4   17548    3560  -2
   4  14  14   17548    3560   1
 -14 -14  -5   17136    3257  -2
   5  14  14   17136    3257   1
 -14 -14  -6   24132    3401  -2
   6  14  14   24132    3401   1
 -14 -14  -7   60353    5725  -2
   7  14  14   60353    5725   1
 -14 -14  -8    6029    3973  -2
   8  14  14    6029    3973   1
 -14 -14  -9   11078    3720  -2
   9  14  14   11078    3720   1
 -14 -14 -10    2483    3806  -2
  10  14  14    2483    3806   1
 -15   0  -1  109622    4927  -2
   1   0  15  109622    4927   1
 -15   0  -3   75172    3372  -2
   3   0  15   75172    3372   1
 -15   0  -5  233531    6518  -2
   5   0  15  233531    6518   1
 -15   0  -7   31766    4215  -2
   7   0  15   31766    4215   1
 -15   0  -9   36601    3366  -2
   9   0  15   36601    3366   1
 -15   0 -11  277141    9952  -2
  11   0  15  277141    9952   1
 -15   0 -13  265171   10966  -2
  13   0  15  265171   10966   1
 -15  -1   0   99746    3850  -2
   0   1  15   99746    3850   1
 -15  -1  -1  341462    5502  -2
   1   1  15  341462    5502   1
 -15  -1  -2   50033    2194  -2
   2   1  15   50033    2194   1
 -15  -1  -3   21414    2148  -2
   3   1  15   21414    2148   1
 -15  -1  -4   25081    2734  -2
   4   1  15   25081    2734   1
 -15  -1  -5   11065    2327  -2
   5   1  15   11065    2327   1
 -15  -1  -6   23375    2683  -2
   6   1  15   23375    2683   1
 -15  -1  -7   68172    2526  -2
   7   1  15   68172    2526   1
 -15  -1  -8   18953    2120  -2
   8   1  15   18953    2120   1
 -15  -1  -9    2197    3469  -2
   9   1  15    2197    3469   1
 -15  -1 -10   15191    3605  -2
  10   1  15   15191    3605   1
 -15  -1 -11    6358    3706  -2
  11   1  15    6358    3706   1
 -15  -1 -12   17725    4381  -2
  12   1  15   17725    4381   1
 -15  -1 -13   54608    3939  -2
  13   1  15   54608    3939   1
 -15  -1 -14    9178    3365  -2
  14   1  15    9178    3365   1
 -15  -2  -1   51619    2492  -2
   1   2  15   51619    2492   1
 -15  -2  -2   35637    2293  -2
   2   2  15   35637    2293   1
 -15  -2  -3   70339    2366  -2
   3   2  15   70339    2366   1
 -15  -2  -4    3015    2192  -2
   4   2  15    3015    2192   1
 -15  -2  -5  249526    4774  -2
   5   2  15  249526    4774   1
 -15  -2  -6   14498    2204  -2
   6   2  15   14498    2204   1
 -15  -2  -7   35465    1953  -2
   7   2  15   35465    1953   1
 -15  -2  -8    1163    1526  -2
   8   2  15    1163    1526   1
 -15  -2  -9    7921    2672  -2
   9   2  15    7921    2672   1
 -15  -2 -10    6027    2497  -2
  10   2  15    6027    2497   1
 -15  -2 -11  219868    5210  -2
  11   2  15  219868    5210   1
 -15  -2 -12   18960    2595  -2
  12   2  15   18960    2595   1
 -15  -2 -13  203800    5314  -2
  13   2  15  203800    5314   1
 -15  -2 -14   13609    3551  -2
  14   2  15   13609    3551   1
 -15  -3   0   76321    3462  -2
   0   3  15   76321    3462   1
 -15  -3  -1   26488    2423  -2
   1   3  15   26488    2423   1
 -15  -3  -2   70764    2455  -2
   2   3  15   70764    2455   1
 -15  -3  -3   26125    1988  -2
   3   3  15   26125    1988   1
 -15  -3  -4   32775    1871  -2
   4   3  15   32775    1871   1
 -15  -3  -5    8326    1806  -2
   5   3  15    8326    1806   1
 -15  -3  -6    9909    1788  -2
   6   3  15    9909    1788   1
 -15  -3  -7   11996    1889  -2
   7   3  15   11996    1889   1
 -15  -3  -8    1751    1253  -2
   8   3  15    1751    1253   1
 -15  -3  -9   11242    2586  -2
   9   3  15   11242    2586   1
 -15  -3 -10   10899    2418  -2
  10   3  15   10899    2418   1
 -15  -3 -11    9808    2452  -2
  11   3  15    9808    2452   1
 -15  -3 -12    4332    2749  -2
  12   3  15    4332    2749   1
 -15  -3 -13   18408    3025  -2
  13   3  15   18408    3025   1
 -15  -3 -14    4158    2606  -2
  14   3  15    4158    2606   1
 -15  -4  -1   27141    1909  -2
   1   4  15   27141    1909   1
 -15  -4  -2    4146    1798  -2
   2   4  15    4146    1798   1
 -15  -4  -3   30871    1833  -2
   3   4  15   30871    1833   1
 -15  -4  -4    -375    1664  -2
   4   4  15    -375    1664   1
 -15  -4  -5  301328    4911  -2
   5   4  15  301328    4911   1
 -15  -4  -6     917    1525  -2
   6   4  15     917    1525   1
 -15  -4  -7   77623    2208  -2
   7   4  15   77623    2208   1
 -15  -4  -8   30201    2404  -2
   8   4  15   30201    2404   1
 -15  -4  -9   58862    3711  -2
   9   4  15   58862    3711   1
 -15  -4 -10   12728    2599  -2
  10   4  15   12728    2599   1
 -15  -4 -11  224576    4465  -2
  11   4  15  224576    4465   1
 -15  -4 -12   11020    2846  -2
  12   4  15   11020    2846   1
 -15  -4 -13  204448    4790  -2
  13   4  15  204448    4790   1
 -15  -4 -14     632    2882  -2
  14   4  15     632    2882   1
 -15  -5   0  233688    5502  -2
   0   5  15  233688    5502   1
 -15  -5  -1   10417    1715  -2
   1   5  15   10417    1715   1
 -15  -5  -2  238578    3971  -2
   2   5  15  238578    3971   1
 -15  -5  -3   11127    1612  -2
   3   5  15   11127    1612   1
 -15  -5  -4  305326    4969  -2
   4   5  15  305326    4969   1
 -15  -5  -5    5008    1729  -2
   5   5  15    5008    1729   1
 -15  -5  -6  257073    4291  -2
   6   5  15  257073    4291   1
 -15  -5  -7   80811    2580  -2
   7   5  15   80811    2580   1
 -15  -5  -8  204177    4391  -2
   8   5  15  204177    4391   1
 -15  -5  -9   11977    2517  -2
   9   5  15   11977    2517   1
 -15  -5 -10  139406    4006  -2
  10   5  15  139406    4006   1
 -15  -5 -11    2950    2587  -2
  11   5  15    2950    2587   1
 -15  -5 -12   56338    3052  -2
  12   5  15   56338    3052   1
 -15  -5 -13   19460    2901  -2
  13   5  15   19460    2901   1
 -15  -5 -14   17280    3457  -2
  14   5  15   17280    3457   1
 -15  -6  -1   20832    1681  -2
   1   6  15   20832    1681   1
 -15  -6  -2   15460    2327  -2
   2   6  15   15460    2327   1
 -15  -6  -3    7480    2142  -2
   3   6  15    7480    2142   1
 -15  -6  -4    2939    1576  -2
   4   6  15    2939    1576   1
 -15  -6  -5  263415    4089  -2
   5   6  15  263415    4089   1
 -15  -6  -6    1236    2686  -2
   6   6  15    1236    2686   1
 -15  -6  -7   32792    2313  -2
   7   6  15   32792    2313   1
 -15  -6  -8   26491    1995  -2
   8   6  15   26491    1995   1
 -15  -6  -9   41928    2405  -2
   9   6  15   41928    2405   1
 -15  -6 -10   10734    2297  -2
  10   6  15   10734    2297   1
 -15  -6 -11  111415    3526  -2
  11   6  15  111415    3526   1
 -15  -6 -12    3398    3296  -2
  12   6  15    3398    3296   1
 -15  -6 -13   94887    4029  -2
  13   6  15   94887    4029   1
 -15  -6 -14   11123    3948  -2
  14   6  15   11123    3948   1
 -15  -7   0   34498    2327  -2
   0   7  15   34498    2327   1
 -15  -7  -1   67196    2301  -2
   1   7  15   67196    2301   1
 -15  -7  -2   34262    2312  -2
   2   7  15   34262    2312   1
 -15  -7  -3    9029    2205  -2
   3   7  15    9029    2205   1
 -15  -7  -4   73587    3263  -2
   4   7  15   73587    3263   1
 -15  -7  -5   89999    2551  -2
   5   7  15   89999    2551   1
 -15  -7  -6   39346    3191  -2
   6   7  15   39346    3191   1
 -15  -7  -7  198453    4468  -2
   7   7  15  198453    4468   1
 -15  -7  -8   27720    3039  -2
   8   7  15   27720    3039   1
 -15  -7  -9   40551    3258  -2
   9   7  15   40551    3258   1
 -15  -7 -10   34547    3170  -2
  10   7  15   34547    3170   1
 -15  -7 -11   12239    2478  -2
  11   7  15   12239    2478   1
 -15  -7 -12    9391    3263  -2
  12   7  15    9391    3263   1
 -15  -7 -13   11473    3368  -2
  13   7  15   11473    3368   1
 -15  -7 -14   13129    3896  -2
  14   7  15   13129    3896   1
 -15  -8  -1   17187    1993  -2
   1   8  15   17187    1993   1
 -15  -8  -2     775    2299  -2
   2   8  15     775    2299   1
 -15  -8  -3    3664    2268  -2
   3   8  15    3664    2268   1
 -15  -8  -4   23582    2218  -2
   4   8  15   23582    2218   1
 -15  -8  -5  202040    3988  -2
   5   8  15  202040    3988   1
 -15  -8  -6   34454    2729  -2
   6   8  15   34454    2729   1
 -15  -8  -7   33799    2679  -2
   7   8  15   33799    2679   1
 -15  -8  -8    7455    3170  -2
   8   8  15    7455    3170   1
 -15  -8  -9   23862    3602  -2
   9   8  15   23862    3602   1
 -15  -8 -10    8672    2703  -2
  10   8  15    8672    2703   1
 -15  -8 -11   66827    3556  -2
  11   8  15   66827    3556   1
 -15  -8 -12   22347    4771  -2
  12   8  15   22347    4771   1
 -15  -8 -13   74704    4241  -2
  13   8  15   74704    4241   1
 -15  -8 -14    2494    5026  -2
  14   8  15    2494    5026   1
 -15  -9   0   29697    5690  -2
   0   9  15   29697    5690   1
 -15  -9  -1    1564    1793  -2
   1   9  15    1564    1793   1
 -15  -9  -2    6112    2377  -2
   2   9  15    6112    2377   1
 -15  -9  -3    9007    2263  -2
   3   9  15    9007    2263   1
 -15  -9  -4   49298    2735  -2
   4   9  15   49298    2735   1
 -15  -9  -5   -1975    3008  -2
   5   9  15   -1975    3008   1
 -15  -9  -6   41502    2819  -2
   6   9  15   41502    2819   1
 -15  -9  -7   51396    2939  -2
   7   9  15   51396    2939   1
 -15  -9  -8   24890    3301  -2
   8   9  15   24890    3301   1
 -15  -9  -9   -1191    2674  -2
   9   9  15   -1191    2674   1
 -15  -9 -10   19430    3218  -2
  10   9  15   19430    3218   1
 -15  -9 -11    -351    3760  -2
  11   9  15    -351    3760   1
 -15  -9 -12     427    3878  -2
  12   9  15     427    3878   1
 -15  -9 -13     124    3831  -2
  13   9  15     124    3831   1
 -15 -10  -1   14686    1664  -2
   1  10  15   14686    1664   1
 -15 -10  -2    9815    2377  -2
   2  10  15    9815    2377   1
 -15 -10  -3   12469    2558  -2
   3  10  15   12469    2558   1
 -15 -10  -4   10801    2694  -2
   4  10  15   10801    2694   1
 -15 -10  -5  135773    4418  -2
   5  10  15  135773    4418   1
 -15 -10  -6    8996    2884  -2
   6  10  15    8996    2884   1
 -15 -10  -7   38385    3152  -2
   7  10  15   38385    3152   1
 -15 -10  -8   11404    2639  -2
   8  10  15   11404    2639   1
 -15 -10  -9   21881    3261  -2
   9  10  15   21881    3261   1
 -15 -10 -10    3735    3871  -2
  10  10  15    3735    3871   1
 -15 -10 -11   90151    4192  -2
  11  10  15   90151    4192   1
 -15 -10 -12   -1277    3900  -2
  12  10  15   -1277    3900   1
 -15 -10 -13  115415    4589  -2
  13  10  15  115415    4589   1
 -15 -11   0  266753   10290  -2
   0  11  15  266753   10290   1
 -15 -11  -1    9604    3387  -2
   1  11  15    9604    3387   1
 -15 -11  -2  206671    5425  -2
   2  11  15  206671    5425   1
 -15 -11  -3   14705    4201  -2
   3  11  15   14705    4201   1
 -15 -11  -4  233821    5411  -2
   4  11  15  233821    5411   1
 -15 -11  -5    4597    2909  -2
   5  11  15    4597    2909   1
 -15 -11  -6  105028    3643  -2
   6  11  15  105028    3643   1
 -15 -11  -7    2766    4688  -2
   7  11  15    2766    4688   1
 -15 -11  -8   71401    3784  -2
   8  11  15   71401    3784   1
 -15 -11  -9    3629    3642  -2
   9  11  15    3629    3642   1
 -15 -11 -10   87864    4145  -2
  10  11  15   87864    4145   1
 -15 -11 -11    2809    3697  -2
  11  11  15    2809    3697   1
 -15 -11 -12   42205    4094  -2
  12  11  15   42205    4094   1
 -15 -12  -1   17768    4018  -2
   1  12  15   17768    4018   1
 -15 -12  -2   14981    2601  -2
   2  12  15   14981    2601   1
 -15 -12  -3    1596    2590  -2
   3  12  15    1596    2590   1
 -15 -12  -4    7828    2930  -2
   4  12  15    7828    2930   1
 -15 -12  -5   57806    3213  -2
   5  12  15   57806    3213   1
 -15 -12  -6    2035    2837  -2
   6  12  15    2035    2837   1
 -15 -12  -7   11077    4293  -2
   7  12  15   11077    4293   1
 -15 -12  -8    3065    3673  -2
   8  12  15    3065    3673   1
 -15 -12  -9     -82    3593  -2
   9  12  15     -82    3593   1
 -15 -12 -10    3126    3865  -2
  10  12  15    3126    3865   1
 -15 -12 -11   53817    4244  -2
  11  12  15   53817    4244   1
 -15 -13   0  272062    9795  -2
   0  13  15  272062    9795   1
 -15 -13  -1   53651    4389  -2
   1  13  15   53651    4389   1
 -15 -13  -2  203782    5392  -2
   2  13  15  203782    5392   1
 -15 -13  -3   13860    2594  -2
   3  13  15   13860    2594   1
 -15 -13  -4  198860    7719  -2
   4  13  15  198860    7719   1
 -15 -13  -5   20936    2978  -2
   5  13  15   20936    2978   1
 -15 -13  -6   94215    3483  -2
   6  13  15   94215    3483   1
 -15 -13  -7   11578    3770  -2
   7  13  15   11578    3770   1
 -15 -13  -8   76171    4204  -2
   8  13  15   76171    4204   1
 -15 -13  -9    2680    3723  -2
   9  13  15    2680    3723   1
 -15 -13 -10  109584    4624  -2
  10  13  15  109584    4624   1
 -15 -14  -1    9460    3843  -2
   1  14  15    9460    3843   1
 -15 -14  -2   15201    3657  -2
   2  14  15   15201    3657   1
 -15 -14  -3    7408    2555  -2
   3  14  15    7408    2555   1
 -15 -14  -4    1040    2907  -2
   4  14  15    1040    2907   1
 -15 -14  -5   10386    3049  -2
   5  14  15   10386    3049   1
 -15 -14  -6    9472    3863  -2
   6  14  15    9472    3863   1
 -15 -14  -7   13758    3779  -2
   7  14  15   13758    3779   1
 -15 -14  -8    9212    3957  -2
   8  14  15    9212    3957   1
 -15 -15   0   53326    5822  -2
   0  15  15   53326    5822   1
 -15 -15  -1   17942    3650  -2
   1  15  15   17942    3650   1
 -15 -15  -2    4085    3518  -2
   2  15  15    4085    3518   1
 -15 -15  -3    1726    3705  -2
   3  15  15    1726    3705   1
 -15 -15  -4   42973    3013  -2
   4  15  15   42973    3013   1
 -15 -15  -5    7283    3427  -2
   5  15  15    7283    3427   1
 -15 -15  -6   14715    3888  -2
   6  15  15   14715    3888   1
 -16   0   0   28346    5244  -2
   0   0  16   28346    5244   1
 -16   0  -2    -308    3849  -2
   2   0  16    -308    3849   1
 -16   0  -4   69646    4225  -2
   4   0  16   69646    4225   1
 -16   0  -6    1347    3803  -2
   6   0  16    1347    3803   1
 -16   0  -8      76    6357  -2
   8   0  16      76    6357   1
 -16   0 -10   42888    5649  -2
  10   0  16   42888    5649   1
 -16   0 -12    5872    5502  -2
  12   0  16    5872    5502   1
 -16   0 -14   19018    5648  -2
  14   0  16   19018    5648   1
 -16  -1  -1   25085    2827  -2
   1   1  16   25085    2827   1
 -16  -1  -2  204002    4440  -2
   2   1  16  204002    4440   1
 -16  -1  -3     798    2055  -2
   3   1  16     798    2055   1
 -16  -1  -4   86414    2586  -2
   4   1  16   86414    2586   1
 -16  -1  -5    1518    2253  -2
   5   1  16    1518    2253   1
 -16  -1  -6  101725    3129  -2
   6   1  16  101725    3129   1
 -16  -1  -7   11471    2429  -2
   7   1  16   11471    2429   1
 -16  -1  -8   13543    5765  -2
   8   1  16   13543    5765   1
 -16  -1  -9    -569    2469  -2
   9   1  16    -569    2469   1
 -16  -1 -10   64469    4405  -2
  10   1  16   64469    4405   1
 -16  -1 -11    2654    3863  -2
  11   1  16    2654    3863   1
 -16  -1 -12  311512    7491  -2
  12   1  16  311512    7491   1
 -16  -1 -13    4885    4032  -2
  13   1  16    4885    4032   1
 -16  -1 -14   55948    3800  -2
  14   1  16   55948    3800   1
 -16  -1 -15     821    3806  -2
  15   1  16     821    3806   1
 -16  -2   0   -1197    3000  -2
   0   2  16   -1197    3000   1
 -16  -2  -1  202544    3788  -2
   1   2  16  202544    3788   1
 -16  -2  -2   35589    2159  -2
   2   2  16   35589    2159   1
 -16  -2  -3  145141    3272  -2
   3   2  16  145141    3272   1
 -16  -2  -4  152201    3468  -2
   4   2  16  152201    3468   1
 -16  -2  -5   74130    2926  -2
   5   2  16   74130    2926   1
 -16  -2  -6   14108    2202  -2
   6   2  16   14108    2202   1
 -16  -2  -7   60426    2516  -2
   7   2  16   60426    2516   1
 -16  -2  -8   32842    2646  -2
   8   2  16   32842    2646   1
 -16  -2  -9   38721    3014  -2
   9   2  16   38721    3014   1
 -16  -2 -10   81049    3411  -2
  10   2  16   81049    3411   1
 -16  -2 -11   32680    3671  -2
  11   2  16   32680    3671   1
 -16  -2 -12   23199    4810  -2
  12   2  16   23199    4810   1
 -16  -2 -13   22246    3647  -2
  13   2  16   22246    3647   1
 -16  -2 -14    6630    3760  -2
  14   2  16    6630    3760   1
 -16  -2 -15    7241    3755  -2
  15   2  16    7241    3755   1
 -16  -3  -1   -1216    2011  -2
   1   3  16   -1216    2011   1
 -16  -3  -2  133770    2966  -2
   2   3  16  133770    2966   1
 -16  -3  -3    -141    1887  -2
   3   3  16    -141    1887   1
 -16  -3  -4   76438    2286  -2
   4   3  16   76438    2286   1
 -16  -3  -5    3918    1785  -2
   5   3  16    3918    1785   1
 -16  -3  -6  140877    2997  -2
   6   3  16  140877    2997   1
 -16  -3  -7    3580    2041  -2
   7   3  16    3580    2041   1
 -16  -3  -8   61087    4182  -2
   8   3  16   61087    4182   1
 -16  -3  -9    4940    2705  -2
   9   3  16    4940    2705   1
 -16  -3 -10   80524    3108  -2
  10   3  16   80524    3108   1
 -16  -3 -11    5834    2786  -2
  11   3  16    5834    2786   1
 -16  -3 -12  278087    6069  -2
  12   3  16  278087    6069   1
 -16  -3 -13    4851    2780  -2
  13   3  16    4851    2780   1
 -16  -3 -14   56890    3923  -2
  14   3  16   56890    3923   1
 -16  -3 -15   10318    6824  -2
  15   3  16   10318    6824   1
 -16  -4   0   70158    5196  -2
   0   4  16   70158    5196   1
 -16  -4  -1   90716    2297  -2
   1   4  16   90716    2297   1
 -16  -4  -2  158358    3084  -2
   2   4  16  158358    3084   1
 -16  -4  -3   83776    2409  -2
   3   4  16   83776    2409   1
 -16  -4  -4  210515    4917  -2
   4   4  16  210515    4917   1
 -16  -4  -5   95042    2378  -2
   5   4  16   95042    2378   1
 -16  -4  -6   17497    1808  -2
   6   4  16   17497    1808   1
 -16  -4  -7  119764    2881  -2
   7   4  16  119764    2881   1
 -16  -4  -8   31989    2751  -2
   8   4  16   31989    2751   1
 -16  -4  -9   74907    3071  -2
   9   4  16   74907    3071   1
 -16  -4 -10   83442    3212  -2
  10   4  16   83442    3212   1
 -16  -4 -11   41982    4664  -2
  11   4  16   41982    4664   1
 -16  -4 -12   20164    2929  -2
  12   4  16   20164    2929   1
 -16  -4 -13   12563    2924  -2
  13   4  16   12563    2924   1
 -16  -4 -14    3615    3242  -2
  14   4  16    3615    3242   1
 -16  -4 -15    5978    4483  -2
  15   4  16    5978    4483   1
 -16  -5  -1     155    1734  -2
   1   5  16     155    1734   1
 -16  -5  -2   75833    2189  -2
   2   5  16   75833    2189   1
 -16  -5  -3    3312    1650  -2
   3   5  16    3312    1650   1
 -16  -5  -4   93927    2342  -2
   4   5  16   93927    2342   1
 -16  -5  -5   18533    1621  -2
   5   5  16   18533    1621   1
 -16  -5  -6  122229    2859  -2
   6   5  16  122229    2859   1
 -16  -5  -7   18317    2125  -2
   7   5  16   18317    2125   1
 -16  -5  -8   14638    2276  -2
   8   5  16   14638    2276   1
 -16  -5  -9   25361    2992  -2
   9   5  16   25361    2992   1
 -16  -5 -10   15743    2757  -2
  10   5  16   15743    2757   1
 -16  -5 -11   11036    3944  -2
  11   5  16   11036    3944   1
 -16  -5 -12  150465    4336  -2
  12   5  16  150465    4336   1
 -16  -5 -13    2038    3273  -2
  13   5  16    2038    3273   1
 -16  -5 -14   10776    4083  -2
  14   5  16   10776    4083   1
 -16  -6   0    3048    2354  -2
   0   6  16    3048    2354   1
 -16  -6  -1   93184    2228  -2
   1   6  16   93184    2228   1
 -16  -6  -2   13219    1649  -2
   2   6  16   13219    1649   1
 -16  -6  -3  132338    2946  -2
   3   6  16  132338    2946   1
 -16  -6  -4   15568    1448  -2
   4   6  16   15568    1448   1
 -16  -6  -5  122305    3341  -2
   5   6  16  122305    3341   1
 -16  -6  -6   24142    1624  -2
   6   6  16   24142    1624   1
 -16  -6  -7  129893    3566  -2
   7   6  16  129893    3566   1
 -16  -6  -8   10798    2010  -2
   8   6  16   10798    2010   1
 -16  -6  -9   67808    2484  -2
   9   6  16   67808    2484   1
 -16  -6 -10   10077    2308  -2
  10   6  16   10077    2308   1
 -16  -6 -11   39479    3341  -2
  11   6  16   39479    3341   1
 -16  -6 -12    6399    3292  -2
  12   6  16    6399    3292   1
 -16  -6 -13   20451    3454  -2
  13   6  16   20451    3454   1
 -16  -6 -14    1227    3684  -2
  14   6  16    1227    3684   1
 -16  -7  -1    8810    1946  -2
   1   7  16    8810    1946   1
 -16  -7  -2   44463    2463  -2
   2   7  16   44463    2463   1
 -16  -7  -3     -31    2365  -2
   3   7  16     -31    2365   1
 -16  -7  -4  117362    3425  -2
   4   7  16  117362    3425   1
 -16  -7  -5   20377    2648  -2
   5   7  16   20377    2648   1
 -16  -7  -6  128245    3524  -2
   6   7  16  128245    3524   1
 -16  -7  -7   11195    2473  -2
   7   7  16   11195    2473   1
 -16  -7  -8   34569    3485  -2
   8   7  16   34569    3485   1
 -16  -7  -9    9687    3320  -2
   9   7  16    9687    3320   1
 -16  -7 -10   35586    3342  -2
  10   7  16   35586    3342   1
 -16  -7 -11    6336    3151  -2
  11   7  16    6336    3151   1
 -16  -7 -12  134509    4538  -2
  12   7  16  134509    4538   1
 -16  -7 -13   10113    4073  -2
  13   7  16   10113    4073   1
 -16  -8   0   18230    1981  -2
   0   8  16   18230    1981   1
 -16  -8  -1   15393    2077  -2
   1   8  16   15393    2077   1
 -16  -8  -2   37516    2950  -2
   2   8  16   37516    2950   1
 -16  -8  -3   69283    4194  -2
   3   8  16   69283    4194   1
 -16  -8  -4   32311    2725  -2
   4   8  16   32311    2725   1
 -16  -8  -5   12593    2606  -2
   5   8  16   12593    2606   1
 -16  -8  -6    7435    2534  -2
   6   8  16    7435    2534   1
 -16  -8  -7   29741    4103  -2
   7   8  16   29741    4103   1
 -16  -8  -8   -3369    3369  -2
   8   8  16   -3369    3369   1
 -16  -8  -9    6620    3373  -2
   9   8  16    6620    3373   1
 -16  -8 -10   17098    3333  -2
  10   8  16   17098    3333   1
 -16  -8 -11   13461    3584  -2
  11   8  16   13461    3584   1
 -16  -8 -12   14067    4066  -2
  12   8  16   14067    4066   1
 -16  -8 -13   13929    4016  -2
  13   8  16   13929    4016   1
 -16  -9  -1    3254    1996  -2
   1   9  16    3254    1996   1
 -16  -9  -2   36963    3309  -2
   2   9  16   36963    3309   1
 -16  -9  -3    4381    2544  -2
   3   9  16    4381    2544   1
 -16  -9  -4   74655    3248  -2
   4   9  16   74655    3248   1
 -16  -9  -5   27472    2732  -2
   5   9  16   27472    2732   1
 -16  -9  -6   71457    3329  -2
   6   9  16   71457    3329   1
 -16  -9  -7    7825    3505  -2
   7   9  16    7825    3505   1
 -16  -9  -8    1578    3506  -2
   8   9  16    1578    3506   1
 -16  -9  -9   -2643    3377  -2
   9   9  16   -2643    3377   1
 -16  -9 -10    2174    3310  -2
  10   9  16    2174    3310   1
 -16  -9 -11   14273    3991  -2
  11   9  16   14273    3991   1
 -16  -9 -12   95482    4787  -2
  12   9  16   95482    4787   1
 -16 -10   0   44753    4617  -2
   0  10  16   44753    4617   1
 -16 -10  -1   69086    3625  -2
   1  10  16   69086    3625   1
 -16 -10  -2   77704    2682  -2
   2  10  16   77704    2682   1
 -16 -10  -3   79444    3099  -2
   3  10  16   79444    3099   1
 -16 -10  -4   82198    4476  -2
   4  10  16   82198    4476   1
 -16 -10  -5    8487    2826  -2
   5  10  16    8487    2826   1
 -16 -10  -6   11006    2853  -2
   6  10  16   11006    2853   1
 -16 -10  -7   43549    4175  -2
   7  10  16   43549    4175   1
 -16 -10  -8   19587    3577  -2
   8  10  16   19587    3577   1
 -16 -10  -9    5742    3392  -2
   9  10  16    5742    3392   1
 -16 -10 -10   37094    5250  -2
  10  10  16   37094    5250   1
 -16 -10 -11   19560    4247  -2
  11  10  16   19560    4247   1
 -16 -11  -1    7184    3206  -2
   1  11  16    7184    3206   1
 -16 -11  -2   28081    4006  -2
   2  11  16   28081    4006   1
 -16 -11  -3   -1155    2668  -2
   3  11  16   -1155    2668   1
 -16 -11  -4   33635    3349  -2
   4  11  16   33635    3349   1
 -16 -11  -5    6268    2985  -2
   5  11  16    6268    2985   1
 -16 -11  -6   55654    5829  -2
   6  11  16   55654    5829   1
 -16 -11  -7    1345    3524  -2
   7  11  16    1345    3524   1
 -16 -11  -8   16849    3640  -2
   8  11  16   16849    3640   1
 -16 -11  -9   16508    4052  -2
   9  11  16   16508    4052   1
 -16 -11 -10   18338    4042  -2
  10  11  16   18338    4042   1
 -16 -11 -11     454    4042  -2
  11  11  16     454    4042   1
 -16 -12   0    7209    5031  -2
   0  12  16    7209    5031   1
 -16 -12  -1  300983    7092  -2
   1  12  16  300983    7092   1
 -16 -12  -2   15340    3678  -2
   2  12  16   15340    3678   1
 -16 -12  -3  264884    6644  -2
   3  12  16  264884    6644   1
 -16 -12  -4   20529    2889  -2
   4  12  16   20529    2889   1
 -16 -12  -5  146887    4750  -2
   5  12  16  146887    4750   1
 -16 -12  -6    6119    3423  -2
   6  12  16    6119    3423   1
 -16 -12  -7  135905    4723  -2
   7  12  16  135905    4723   1
 -16 -12  -8    4537    6417  -2
   8  12  16    4537    6417   1
 -16 -12  -9  103478    4700  -2
   9  12  16  103478    4700   1
 -16 -13  -1    8583    4955  -2
   1  13  16    8583    4955   1
 -16 -13  -2   19561    3906  -2
   2  13  16   19561    3906   1
 -16 -13  -3    4130    3219  -2
   3  13  16    4130    3219   1
 -16 -13  -4    7031    2892  -2
   4  13  16    7031    2892   1
 -16 -13  -5    6703    3164  -2
   5  13  16    6703    3164   1
 -16 -13  -6   29042    3574  -2
   6  13  16   29042    3574   1
 -16 -13  -7    8911    4401  -2
   7  13  16    8911    4401   1
 -16 -13  -8   10589    3964  -2
   8  13  16   10589    3964   1
 -16 -14   0   13324    5439  -2
   0  14  16   13324    5439   1
 -16 -14  -1   63674    4150  -2
   1  14  16   63674    4150   1
 -16 -14  -2    7520    3856  -2
   2  14  16    7520    3856   1
 -16 -14  -3   56466    4246  -2
   3  14  16   56466    4246   1
 -16 -14  -4    3415    2815  -2
   4  14  16    3415    2815   1
 -16 -14  -5   10737    3757  -2
   5  14  16   10737    3757   1
 -16 -14  -6     771    3902  -2
   6  14  16     771    3902   1
 -16 -15  -1    5328    3984  -2
   1  15  16    5328    3984   1
 -16 -15  -2    9258    3837  -2
   2  15  16    9258    3837   1
 -16 -15  -3    1428    3705  -2
   3  15  16    1428    3705   1
 -16 -15  -4    6666    4472  -2
   4  15  16    6666    4472   1
 -17   0  -1  180897    6252  -2
   1   0  17  180897    6252   1
 -17   0  -3   11050    3558  -2
   3   0  17   11050    3558   1
 -17   0  -5  115842    5212  -2
   5   0  17  115842    5212   1
 -17   0  -7   70526    5845  -2
   7   0  17   70526    5845   1
 -17   0  -9   90650    6547  -2
   9   0  17   90650    6547   1
 -17   0 -11  127020   15490  -2
  11   0  17  127020   15490   1
 -17   0 -13  130646   11939  -2
  13   0  17  130646   11939   1
 -17  -1   0  182876    6314  -2
   0   1  17  182876    6314   1
 -17  -1  -1   86252    3525  -2
   1   1  17   86252    3525   1
 -17  -1  -2  155249    4031  -2
   2   1  17  155249    4031   1
 -17  -1  -3  134727    3541  -2
   3   1  17  134727    3541   1
 -17  -1  -4  102957    3104  -2
   4   1  17  102957    3104   1
 -17  -1  -5  136672    4014  -2
   5   1  17  136672    4014   1
 -17  -1  -6   70309    4198  -2
   6   1  17   70309    4198   1
 -17  -1  -7   55588    4274  -2
   7   1  17   55588    4274   1
 -17  -1  -8   67345    4863  -2
   8   1  17   67345    4863   1
 -17  -1  -9  104919    6097  -2
   9   1  17  104919    6097   1
 -17  -1 -10   36551    5033  -2
  10   1  17   36551    5033   1
 -17  -1 -11   58666    4960  -2
  11   1  17   58666    4960   1
 -17  -1 -12   27453    4854  -2
  12   1  17   27453    4854   1
 -17  -1 -13    5563    4137  -2
  13   1  17    5563    4137   1
 -17  -1 -14   11320    3806  -2
  14   1  17   11320    3806   1
 -17  -2  -1  154681    3474  -2
   1   2  17  154681    3474   1
 -17  -2  -2    6578    2255  -2
   2   2  17    6578    2255   1
 -17  -2  -3    6117    2322  -2
   3   2  17    6117    2322   1
 -17  -2  -4   -1643    2231  -2
   4   2  17   -1643    2231   1
 -17  -2  -5   86268    3515  -2
   5   2  17   86268    3515   1
 -17  -2  -6    1656    2220  -2
   6   2  17    1656    2220   1
 -17  -2  -7   29848    2449  -2
   7   2  17   29848    2449   1
 -17  -2  -8   -1238    4011  -2
   8   2  17   -1238    4011   1
 -17  -2  -9   49303    3452  -2
   9   2  17   49303    3452   1
 -17  -2 -10   -4991    4991  -2
  10   2  17   -4991    4991   1
 -17  -2 -11   44160    3989  -2
  11   2  17   44160    3989   1
 -17  -2 -12    5414    4074  -2
  12   2  17    5414    4074   1
 -17  -2 -13   38883    4074  -2
  13   2  17   38883    4074   1
 -17  -2 -14    3627    3990  -2
  14   2  17    3627    3990   1
 -17  -3   0   11220    2940  -2
   0   3  17   11220    2940   1
 -17  -3  -1  135131    3086  -2
   1   3  17  135131    3086   1
 -17  -3  -2    4045    2064  -2
   2   3  17    4045    2064   1
 -17  -3  -3  181499    3573  -2
   3   3  17  181499    3573   1
 -17  -3  -4    4605    1896  -2
   4   3  17    4605    1896   1
 -17  -3  -5  144822    3409  -2
   5   3  17  144822    3409   1
 -17  -3  -6    6548    2103  -2
   6   3  17    6548    2103   1
 -17  -3  -7   55551    3120  -2
   7   3  17   55551    3120   1
 -17  -3  -8    -632    2917  -2
   8   3  17    -632    2917   1
 -17  -3  -9  104651    3795  -2
   9   3  17  104651    3795   1
 -17  -3 -10    6962    3276  -2
  10   3  17    6962    3276   1
 -17  -3 -11   73015    4633  -2
  11   3  17   73015    4633   1
 -17  -3 -12    6284    3425  -2
  12   3  17    6284    3425   1
 -17  -3 -13    9588    5263  -2
  13   3  17    9588    5263   1
 -17  -3 -14    8682    4414  -2
  14   3  17    8682    4414   1
 -17  -4  -1  103415    2479  -2
   1   4  17  103415    2479   1
 -17  -4  -2    4020    1838  -2
   2   4  17    4020    1838   1
 -17  -4  -3    6477    1850  -2
   3   4  17    6477    1850   1
 -17  -4  -4    2375    1910  -2
   4   4  17    2375    1910   1
 -17  -4  -5   95178    2615  -2
   5   4  17   95178    2615   1
 -17  -4  -6   11121    2043  -2
   6   4  17   11121    2043   1
 -17  -4  -7   24555    2010  -2
   7   4  17   24555    2010   1
 -17  -4  -8    9369    2467  -2
   8   4  17    9369    2467   1
 -17  -4  -9   76876    3727  -2
   9   4  17   76876    3727   1
 -17  -4 -10   -1421    3238  -2
  10   4  17   -1421    3238   1
 -17  -4 -11   50479    3416  -2
  11   4  17   50479    3416   1
 -17  -4 -12    5065    3168  -2
  12   4  17    5065    3168   1
 -17  -4 -13   54088    3536  -2
  13   4  17   54088    3536   1
 -17  -5   0  107049    3482  -2
   0   5  17  107049    3482   1
 -17  -5  -1  141688    2825  -2
   1   5  17  141688    2825   1
 -17  -5  -2   90938    2322  -2
   2   5  17   90938    2322   1
 -17  -5  -3  138665    3046  -2
   3   5  17  138665    3046   1
 -17  -5  -4   96534    2603  -2
   4   5  17   96534    2603   1
 -17  -5  -5   71660    2478  -2
   5   5  17   71660    2478   1
 -17  -5  -6  139174    3122  -2
   6   5  17  139174    3122   1
 -17  -5  -7   22255    2558  -2
   7   5  17   22255    2558   1
 -17  -5  -8   99520    3303  -2
   8   5  17   99520    3303   1
 -17  -5  -9   59915    2613  -2
   9   5  17   59915    2613   1
 -17  -5 -10   38962    3354  -2
  10   5  17   38962    3354   1
 -17  -5 -11   58065    3601  -2
  11   5  17   58065    3601   1
 -17  -5 -12   11532    3347  -2
  12   5  17   11532    3347   1
 -17  -5 -13   15631    3482  -2
  13   5  17   15631    3482   1
 -17  -6  -1   67388    2081  -2
   1   6  17   67388    2081   1
 -17  -6  -2    2157    1739  -2
   2   6  17    2157    1739   1
 -17  -6  -3    5150    1857  -2
   3   6  17    5150    1857   1
 -17  -6  -4   10404    1711  -2
   4   6  17   10404    1711   1
 -17  -6  -5  140445    4286  -2
   5   6  17  140445    4286   1
 -17  -6  -6    3819    2826  -2
   6   6  17    3819    2826   1
 -17  -6  -7   18445    3133  -2
   7   6  17   18445    3133   1
 -17  -6  -8   12042    1412  -2
   8   6  17   12042    1412   1
 -17  -6  -9   35359    4440  -2
   9   6  17   35359    4440   1
 -17  -6 -10   14077    2281  -2
  10   6  17   14077    2281   1
 -17  -6 -11   49265    2945  -2
  11   6  17   49265    2945   1
 -17  -6 -12   10133    3475  -2
  12   6  17   10133    3475   1
 -17  -6 -13   39967    3927  -2
  13   6  17   39967    3927   1
 -17  -7   0   69816    2917  -2
   0   7  17   69816    2917   1
 -17  -7  -1   58762    2052  -2
   1   7  17   58762    2052   1
 -17  -7  -2   19236    2065  -2
   2   7  17   19236    2065   1
 -17  -7  -3   47203    2803  -2
   3   7  17   47203    2803   1
 -17  -7  -4   25314    2725  -2
   4   7  17   25314    2725   1
 -17  -7  -5   17861    2751  -2
   5   7  17   17861    2751   1
 -17  -7  -6   20637    2698  -2
   6   7  17   20637    2698   1
 -17  -7  -7    -377    3335  -2
   7   7  17    -377    3335   1
 -17  -7  -8    3368    3494  -2
   8   7  17    3368    3494   1
 -17  -7  -9   19175    4071  -2
   9   7  17   19175    4071   1
 -17  -7 -10   15262    3375  -2
  10   7  17   15262    3375   1
 -17  -7 -11   28390    3805  -2
  11   7  17   28390    3805   1
 -17  -7 -12    4654    3567  -2
  12   7  17    4654    3567   1
 -17  -8  -1   56493    3274  -2
   1   8  17   56493    3274   1
 -17  -8  -2    2896    2676  -2
   2   8  17    2896    2676   1
 -17  -8  -3    2589    2708  -2
   3   8  17    2589    2708   1
 -17  -8  -4    5680    2721  -2
   4   8  17    5680    2721   1
 -17  -8  -5   90853    4798  -2
   5   8  17   90853    4798   1
 -17  -8  -6   21431    2980  -2
   6   8  17   21431    2980   1
 -17  -8  -7    2394    3213  -2
   7   8  17    2394    3213   1
 -17  -8  -8   16111    3378  -2
   8   8  17   16111    3378   1
 -17  -8  -9   10676    3496  -2
   9   8  17   10676    3496   1
 -17  -8 -10   14210    3409  -2
  10   8  17   14210    3409   1
 -17  -8 -11   34429    5390  -2
  11   8  17   34429    5390   1
 -17  -8 -12   17205    4080  -2
  12   8  17   17205    4080   1
 -17  -9   0   86726    5036  -2
   0   9  17   86726    5036   1
 -17  -9  -1  104624    4588  -2
   1   9  17  104624    4588   1
 -17  -9  -2   54360    2537  -2
   2   9  17   54360    2537   1
 -17  -9  -3   97566    3380  -2
   3   9  17   97566    3380   1
 -17  -9  -4   79933    3191  -2
   4   9  17   79933    3191   1
 -17  -9  -5   65159    3064  -2
   5   9  17   65159    3064   1
 -17  -9  -6   43970    3352  -2
   6   9  17   43970    3352   1
 -17  -9  -7   19332    3378  -2
   7   9  17   19332    3378   1
 -17  -9  -8   20946    3482  -2
   8   9  17   20946    3482   1
 -17  -9  -9   42549    3672  -2
   9   9  17   42549    3672   1
 -17  -9 -10   37747    4603  -2
  10   9  17   37747    4603   1
 -17  -9 -11   35884    4307  -2
  11   9  17   35884    4307   1
 -17 -10  -1   36827    3505  -2
   1  10  17   36827    3505   1
 -17 -10  -2   -2095    2095  -2
   2  10  17   -2095    2095   1
 -17 -10  -3    7731    2597  -2
   3  10  17    7731    2597   1
 -17 -10  -4    5096    2771  -2
   4  10  17    5096    2771   1
 -17 -10  -5   43331    3006  -2
   5  10  17   43331    3006   1
 -17 -10  -6   11180    3285  -2
   6  10  17   11180    3285   1
 -17 -10  -7   21651    3459  -2
   7  10  17   21651    3459   1
 -17 -10  -8   18503    3757  -2
   8  10  17   18503    3757   1
 -17 -10  -9   41373    5442  -2
   9  10  17   41373    5442   1
 -17 -10 -10   16759    5455  -2
  10  10  17   16759    5455   1
 -17 -11   0  125691    5878  -2
   0  11  17  125691    5878   1
 -17 -11  -1   57446    3560  -2
   1  11  17   57446    3560   1
 -17 -11  -2   43679    3536  -2
   2  11  17   43679    3536   1
 -17 -11  -3   61488    4020  -2
   3  11  17   61488    4020   1
 -17 -11  -4   53379    3051  -2
   4  11  17   53379    3051   1
 -17 -11  -5   55668    3244  -2
   5  11  17   55668    3244   1
 -17 -11  -6   49449    6418  -2
   6  11  17   49449    6418   1
 -17 -11  -7   27239    5216  -2
   7  11  17   27239    5216   1
 -17 -11  -8   26108    5075  -2
   8  11  17   26108    5075   1
 -17 -11  -9   38872    4687  -2
   9  11  17   38872    4687   1
 -17 -12  -1   23400    3585  -2
   1  12  17   23400    3585   1
 -17 -12  -2    6683    3444  -2
   2  12  17    6683    3444   1
 -17 -12  -3    1445    2576  -2
   3  12  17    1445    2576   1
 -17 -12  -4     587    2854  -2
   4  12  17     587    2854   1
 -17 -12  -5   16777    3348  -2
   5  12  17   16777    3348   1
 -17 -12  -6    2873    3587  -2
   6  12  17    2873    3587   1
 -17 -12  -7    3811    4256  -2
   7  12  17    3811    4256   1
 -17 -12  -8   19869    4670  -2
   8  12  17   19869    4670   1
 -17 -13   0  116951    5722  -2
   0  13  17  116951    5722   1
 -17 -13  -1   -1292    3816  -2
   1  13  17   -1292    3816   1
 -17 -13  -2   39069    4029  -2
   2  13  17   39069    4029   1
 -17 -13  -3   12976    4127  -2
   3  13  17   12976    4127   1
 -17 -13  -4   53754    3793  -2
   4  13  17   53754    3793   1
 -17 -13  -5   17559    4215  -2
   5  13  17   17559    4215   1
 -17 -13  -6   40545    5458  -2
   6  13  17   40545    5458   1
 -17 -14  -1    8107    4012  -2
   1  14  17    8107    4012   1
 -17 -14  -2     466    3997  -2
   2  14  17     466    3997   1
 -17 -14  -3    2529    4112  -2
   3  14  17    2529    4112   1
 -18   0   0   82595    8175  -2
   0   0  18   82595    8175   1
 -18   0  -2   49891    4269  -2
   2   0  18   49891    4269   1
 -18   0  -4   62985    4990  -2
   4   0  18   62985    4990   1
 -18   0  -6   59941    8465  -2
   6   0  18   59941    8465   1
 -18   0  -8   30930    6192  -2
   8   0  18   30930    6192   1
 -18   0 -10   23365    8081  -2
  10   0  18   23365    8081   1
 -18   0 -12    9015    8122  -2
  12   0  18    9015    8122   1
 -18  -1  -1    9065    2742  -2
   1   1  18    9065    2742   1
 -18  -1  -2  121133    3707  -2
   2   1  18  121133    3707   1
 -18  -1  -3    1446    2741  -2
   3   1  18    1446    2741   1
 -18  -1  -4   19884    2814  -2
   4   1  18   19884    2814   1
 -18  -1  -5    1330    3231  -2
   5   1  18    1330    3231   1
 -18  -1  -6    9645    3366  -2
   6   1  18    9645    3366   1
 -18  -1  -7   -4559    4579  -2
   7   1  18   -4559    4579   1
 -18  -1  -8  192765    5320  -2
   8   1  18  192765    5320   1
 -18  -1  -9    5867    5028  -2
   9   1  18    5867    5028   1
 -18  -1 -10   63193    5865  -2
  10   1  18   63193    5865   1
 -18  -1 -11   -5703    5703  -2
  11   1  18   -5703    5703   1
 -18  -1 -12   27312    6001  -2
  12   1  18   27312    6001   1
 -18  -1 -13    5710    4393  -2
  13   1  18    5710    4393   1
 -18  -2   0   57796    6254  -2
   0   2  18   57796    6254   1
 -18  -2  -1  121928    3742  -2
   1   2  18  121928    3742   1
 -18  -2  -2   37881    2485  -2
   2   2  18   37881    2485   1
 -18  -2  -3  110894    3191  -2
   3   2  18  110894    3191   1
 -18  -2  -4   52460    2668  -2
   4   2  18   52460    2668   1
 -18  -2  -5   76669    2831  -2
   5   2  18   76669    2831   1
 -18  -2  -6   51333    2580  -2
   6   2  18   51333    2580   1
 -18  -2  -7   70434    2913  -2
   7   2  18   70434    2913   1
 -18  -2  -8   39607    4789  -2
   8   2  18   39607    4789   1
 -18  -2  -9   61887    5150  -2
   9   2  18   61887    5150   1
 -18  -2 -10   24566    5100  -2
  10   2  18   24566    5100   1
 -18  -2 -11   45444    4776  -2
  11   2  18   45444    4776   1
 -18  -2 -12   -4464    4464  -2
  12   2  18   -4464    4464   1
 -18  -2 -13   19226    4739  -2
  13   2  18   19226    4739   1
 -18  -3  -1    -888    2209  -2
   1   3  18    -888    2209   1
 -18  -3  -2  110552    2873  -2
   2   3  18  110552    2873   1
 -18  -3  -3     671    2129  -2
   3   3  18     671    2129   1
 -18  -3  -4   25787    2303  -2
   4   3  18   25787    2303   1
 -18  -3  -5    4065    2258  -2
   5   3  18    4065    2258   1
 -18  -3  -6   27433    2210  -2
   6   3  18   27433    2210   1
 -18  -3  -7    7038    2132  -2
   7   3  18    7038    2132   1
 -18  -3  -8  197144    5018  -2
   8   3  18  197144    5018   1
 -18  -3  -9    5008    3567  -2
   9   3  18    5008    3567   1
 -18  -3 -10   87543    4442  -2
  10   3  18   87543    4442   1
 -18  -3 -11    9803    3766  -2
  11   3  18    9803    3766   1
 -18  -3 -12   46718    5611  -2
  12   3  18   46718    5611   1
 -18  -4   0   64529    3196  -2
   0   4  18   64529    3196   1
 -18  -4  -1   23595    2022  -2
   1   4  18   23595    2022   1
 -18  -4  -2   49776    2200  -2
   2   4  18   49776    2200   1
 -18  -4  -3   27245    2465  -2
   3   4  18   27245    2465   1
 -18  -4  -4   39528    2216  -2
   4   4  18   39528    2216   1
 -18  -4  -5   24419    2091  -2
   5   4  18   24419    2091   1
 -18  -4  -6   31394    2213  -2
   6   4  18   31394    2213   1
 -18  -4  -7   30808    2697  -2
   7   4  18   30808    2697   1
 -18  -4  -8   19623    2865  -2
   8   4  18   19623    2865   1
 -18  -4  -9     637    3113  -2
   9   4  18     637    3113   1
 -18  -4 -10   28888    3660  -2
  10   4  18   28888    3660   1
 -18  -4 -11    2828    3542  -2
  11   4  18    2828    3542   1
 -18  -4 -12   18043    3456  -2
  12   4  18   18043    3456   1
 -18  -5  -1    -539    1936  -2
   1   5  18    -539    1936   1
 -18  -5  -2   72971    2298  -2
   2   5  18   72971    2298   1
 -18  -5  -3    3469    1970  -2
   3   5  18    3469    1970   1
 -18  -5  -4   19650    2323  -2
   4   5  18   19650    2323   1
 -18  -5  -5    3345    2173  -2
   5   5  18    3345    2173   1
 -18  -5  -6    2632    3148  -2
   6   5  18    2632    3148   1
 -18  -5  -7    -417    2420  -2
   7   5  18    -417    2420   1
 -18  -5  -8  120399    4743  -2
   8   5  18  120399    4743   1
 -18  -5  -9    5053    2583  -2
   9   5  18    5053    2583   1
 -18  -5 -10   27688    2803  -2
  10   5  18   27688    2803   1
 -18  -5 -11    1474    3663  -2
  11   5  18    1474    3663   1
 -18  -5 -12    -516    3595  -2
  12   5  18    -516    3595   1
 -18  -6   0   61109    3478  -2
   0   6  18   61109    3478   1
 -18  -6  -1    5360    1880  -2
   1   6  18    5360    1880   1
 -18  -6  -2   52440    2483  -2
   2   6  18   52440    2483   1
 -18  -6  -3   23693    2104  -2
   3   6  18   23693    2104   1
 -18  -6  -4   30531    2540  -2
   4   6  18   30531    2540   1
 -18  -6  -5    2044    1523  -2
   5   6  18    2044    1523   1
 -18  -6  -6   23846    4080  -2
   6   6  18   23846    4080   1
 -18  -6  -7   28230    3476  -2
   7   6  18   28230    3476   1
 -18  -6  -8   14104    3486  -2
   8   6  18   14104    3486   1
 -18  -6  -9    2688    3891  -2
   9   6  18    2688    3891   1
 -18  -6 -10   17465    3882  -2
  10   6  18   17465    3882   1
 -18  -6 -11    6766    3759  -2
  11   6  18    6766    3759   1
 -18  -7  -1    5076    2664  -2
   1   7  18    5076    2664   1
 -18  -7  -2   64776    3840  -2
   2   7  18   64776    3840   1
 -18  -7  -3    2399    3142  -2
   3   7  18    2399    3142   1
 -18  -7  -4   34468    2977  -2
   4   7  18   34468    2977   1
 -18  -7  -5     441    3368  -2
   5   7  18     441    3368   1
 -18  -7  -6   22936    3464  -2
   6   7  18   22936    3464   1
 -18  -7  -7    -122    3458  -2
   7   7  18    -122    3458   1
 -18  -7  -8   82363    3820  -2
   8   7  18   82363    3820   1
 -18  -7  -9    6692    3787  -2
   9   7  18    6692    3787   1
 -18  -7 -10   33745    3861  -2
  10   7  18   33745    3861   1
 -18  -7 -11   -2067    3711  -2
  11   7  18   -2067    3711   1
 -18  -8   0   32486    3395  -2
   0   8  18   32486    3395   1
 -18  -8  -1  189873    4119  -2
   1   8  18  189873    4119   1
 -18  -8  -2   38947    4040  -2
   2   8  18   38947    4040   1
 -18  -8  -3  194728    4588  -2
   3   8  18  194728    4588   1
 -18  -8  -4   23581    2893  -2
   4   8  18   23581    2893   1
 -18  -8  -5  118339    5120  -2
   5   8  18  118339    5120   1
 -18  -8  -6   14995    3332  -2
   6   8  18   14995    3332   1
 -18  -8  -7   71560    3561  -2
   7   8  18   71560    3561   1
 -18  -8  -8    9006    3523  -2
   8   8  18    9006    3523   1
 -18  -8  -9   70072    4703  -2
   9   8  18   70072    4703   1
 -18  -8 -10   16483    4032  -2
  10   8  18   16483    4032   1
 -18  -9  -1   -1175    2456  -2
   1   9  18   -1175    2456   1
 -18  -9  -2   49191    2845  -2
   2   9  18   49191    2845   1
 -18  -9  -3   -2588    2775  -2
   3   9  18   -2588    2775   1
 -18  -9  -4   12624    2868  -2
   4   9  18   12624    2868   1
 -18  -9  -5    6613    3365  -2
   5   9  18    6613    3365   1
 -18  -9  -6     796    3409  -2
   6   9  18     796    3409   1
 -18  -9  -7    1347    3414  -2
   7   9  18    1347    3414   1
 -18  -9  -8   72362    6320  -2
   8   9  18   72362    6320   1
 -18  -9  -9    1498    3665  -2
   9   9  18    1498    3665   1
 -18 -10   0   19334    4504  -2
   0  10  18   19334    4504   1
 -18 -10  -1   55159    3579  -2
   1  10  18   55159    3579   1
 -18 -10  -2   18585    2566  -2
   2  10  18   18585    2566   1
 -18 -10  -3   74466    3157  -2
   3  10  18   74466    3157   1
 -18 -10  -4   21855    2928  -2
   4  10  18   21855    2928   1
 -18 -10  -5   29511    3486  -2
   5  10  18   29511    3486   1
 -18 -10  -6   22646    3525  -2
   6  10  18   22646    3525   1
 -18 -10  -7   41170    5447  -2
   7  10  18   41170    5447   1
 -18 -10  -8    8952    3705  -2
   8  10  18    8952    3705   1
 -18 -11  -1     369    3423  -2
   1  11  18     369    3423   1
 -18 -11  -2   35332    3646  -2
   2  11  18   35332    3646   1
 -18 -11  -3    6787    2894  -2
   3  11  18    6787    2894   1
 -18 -11  -4    6323    2833  -2
   4  11  18    6323    2833   1
 -18 -11  -5    3118    3236  -2
   5  11  18    3118    3236   1
 -18 -11  -6   -3544    3544  -2
   6  11  18   -3544    3544   1
 -18 -11  -7   -1119    3495  -2
   7  11  18   -1119    3495   1
 -18 -12   0    1884    5087  -2
   0  12  18    1884    5087   1
 -18 -12  -1   32738    3507  -2
   1  12  18   32738    3507   1
 -18 -12  -2    6256    3773  -2
   2  12  18    6256    3773   1
 -18 -12  -3   41931    3723  -2
   3  12  18   41931    3723   1
 -18 -12  -4    4900    4126  -2
   4  12  18    4900    4126   1
 -18 -12  -5    1409    3372  -2
   5  12  18    1409    3372   1
 -18 -13  -1     298    3490  -2
   1  13  18     298    3490   1
 -18 -13  -2   22833    3907  -2
   2  13  18   22833    3907   1
 -19   0  -1   59643    4555  -2
   1   0  19   59643    4555   1
 -19   0  -3   37655    4686  -2
   3   0  19   37655    4686   1
 -19   0  -5   37554    4576  -2
   5   0  19   37554    4576   1
 -19   0  -7   93043    7094  -2
   7   0  19   93043    7094   1
 -19   0  -9  213293   20360  -2
   9   0  19  213293   20360   1
 -19   0 -11   56859    8934  -2
  11   0  19   56859    8934   1
 -19  -1   0   64578    7041  -2
   0   1  19   64578    7041   1
 -19  -1  -1    3686    2866  -2
   1   1  19    3686    2866   1
 -19  -1  -2   61469    3200  -2
   2   1  19   61469    3200   1
 -19  -1  -3    5224    2966  -2
   3   1  19    5224    2966   1
 -19  -1  -4   45742    3139  -2
   4   1  19   45742    3139   1
 -19  -1  -5    2941    3083  -2
   5   1  19    2941    3083   1
 -19  -1  -6   49191    3898  -2
   6   1  19   49191    3898   1
 -19  -1  -7     872    3712  -2
   7   1  19     872    3712   1
 -19  -1  -8   46025    4593  -2
   8   1  19   46025    4593   1
 -19  -1  -9   11793    6108  -2
   9   1  19   11793    6108   1
 -19  -1 -10   28041    5465  -2
  10   1  19   28041    5465   1
 -19  -1 -11    2231    5538  -2
  11   1  19    2231    5538   1
 -19  -2  -1   67181    3251  -2
   1   2  19   67181    3251   1
 -19  -2  -2   -1782    2918  -2
   2   2  19   -1782    2918   1
 -19  -2  -3   29013    3065  -2
   3   2  19   29013    3065   1
 -19  -2  -4    2988    2999  -2
   4   2  19    2988    2999   1
 -19  -2  -5   31449    3380  -2
   5   2  19   31449    3380   1
 -19  -2  -6    1407    2848  -2
   6   2  19    1407    2848   1
 -19  -2  -7   45884    3685  -2
   7   2  19   45884    3685   1
 -19  -2  -8    3021    3667  -2
   8   2  19    3021    3667   1
 -19  -2  -9  183521    6762  -2
   9   2  19  183521    6762   1
 -19  -2 -10   -1325    4839  -2
  10   2  19   -1325    4839   1
 -19  -2 -11   11486    5056  -2
  11   2  19   11486    5056   1
 -19  -3   0   34155    5496  -2
   0   3  19   34155    5496   1
 -19  -3  -1    2690    2354  -2
   1   3  19    2690    2354   1
 -19  -3  -2   30841    2366  -2
   2   3  19   30841    2366   1
 -19  -3  -3    3831    2232  -2
   3   3  19    3831    2232   1
 -19  -3  -4   31254    2297  -2
   4   3  19   31254    2297   1
 -19  -3  -5    5153    2487  -2
   5   3  19    5153    2487   1
 -19  -3  -6   32219    2600  -2
   6   3  19   32219    2600   1
 -19  -3  -7    2887    3081  -2
   7   3  19    2887    3081   1
 -19  -3  -8   28170    3841  -2
   8   3  19   28170    3841   1
 -19  -3  -9    4689    3250  -2
   9   3  19    4689    3250   1
 -19  -3 -10    9979    4757  -2
  10   3  19    9979    4757   1
 -19  -3 -11    6385    4566  -2
  11   3  19    6385    4566   1
 -19  -4  -1   51268    2660  -2
   1   4  19   51268    2660   1
 -19  -4  -2    3974    2354  -2
   2   4  19    3974    2354   1
 -19  -4  -3   34343    2674  -2
   3   4  19   34343    2674   1
 -19  -4  -4   -1527    2277  -2
   4   4  19   -1527    2277   1
 -19  -4  -5   33138    2531  -2
   5   4  19   33138    2531   1
 -19  -4  -6    1071    2391  -2
   6   4  19    1071    2391   1
 -19  -4  -7   39903    3004  -2
   7   4  19   39903    3004   1
 -19  -4  -8     550    2935  -2
   8   4  19     550    2935   1
 -19  -4  -9  178079    7416  -2
   9   4  19  178079    7416   1
 -19  -4 -10    -307    3070  -2
  10   4  19    -307    3070   1
 -19  -4 -11   27065    5491  -2
  11   4  19   27065    5491   1
 -19  -5   0   33154    3054  -2
   0   5  19   33154    3054   1
 -19  -5  -1    2179    2093  -2
   1   5  19    2179    2093   1
 -19  -5  -2   30424    2391  -2
   2   5  19   30424    2391   1
 -19  -5  -3    4677    2327  -2
   3   5  19    4677    2327   1
 -19  -5  -4   30494    2736  -2
   4   5  19   30494    2736   1
 -19  -5  -5    2545    2266  -2
   5   5  19    2545    2266   1
 -19  -5  -6   20341    2611  -2
   6   5  19   20341    2611   1
 -19  -5  -7   -1503    2896  -2
   7   5  19   -1503    2896   1
 -19  -5  -8   11845    2642  -2
   8   5  19   11845    2642   1
 -19  -5  -9    1313    4505  -2
   9   5  19    1313    4505   1
 -19  -5 -10   10167    3892  -2
  10   5  19   10167    3892   1
 -19  -6  -1   48066    3455  -2
   1   6  19   48066    3455   1
 -19  -6  -2    1940    2299  -2
   2   6  19    1940    2299   1
 -19  -6  -3   33373    2643  -2
   3   6  19   33373    2643   1
 -19  -6  -4   -2235    2235  -2
   4   6  19   -2235    2235   1
 -19  -6  -5   27851    3005  -2
   5   6  19   27851    3005   1
 -19  -6  -6    9538    3654  -2
   6   6  19    9538    3654   1
 -19  -6  -7   39925    3954  -2
   7   6  19   39925    3954   1
 -19  -6  -8    -719    3668  -2
   8   6  19    -719    3668   1
 -19  -6  -9  123783    4522  -2
   9   6  19  123783    4522   1
 -19  -6 -10    1110    3949  -2
  10   6  19    1110    3949   1
 -19  -7   0   89003    4247  -2
   0   7  19   89003    4247   1
 -19  -7  -1    5835    3470  -2
   1   7  19    5835    3470   1
 -19  -7  -2   37443    3099  -2
   2   7  19   37443    3099   1
 -19  -7  -3   -3555    3555  -2
   3   7  19   -3555    3555   1
 -19  -7  -4   47195    4635  -2
   4   7  19   47195    4635   1
 -19  -7  -5   -1323    3500  -2
   5   7  19   -1323    3500   1
 -19  -7  -6   29326    3622  -2
   6   7  19   29326    3622   1
 -19  -7  -7    3091    3553  -2
   7   7  19    3091    3553   1
 -19  -7  -8   25416    4280  -2
   8   7  19   25416    4280   1
 -19  -7  -9     849    3675  -2
   9   7  19     849    3675   1
 -19  -8  -1   48248    2810  -2
   1   8  19   48248    2810   1
 -19  -8  -2     613    3625  -2
   2   8  19     613    3625   1
 -19  -8  -3   26268    2999  -2
   3   8  19   26268    2999   1
 -19  -8  -4     612    2941  -2
   4   8  19     612    2941   1
 -19  -8  -5   12536    3430  -2
   5   8  19   12536    3430   1
 -19  -8  -6   -3558    3558  -2
   6   8  19   -3558    3558   1
 -19  -8  -7   24071    3848  -2
   7   8  19   24071    3848   1
 -19  -8  -8    -958    3665  -2
   8   8  19    -958    3665   1
 -19  -9   0  251103    7670  -2
   0   9  19  251103    7670   1
 -19  -9  -1    4475    2423  -2
   1   9  19    4475    2423   1
 -19  -9  -2  182000    4602  -2
   2   9  19  182000    4602   1
 -19  -9  -3    4934    2953  -2
   3   9  19    4934    2953   1
 -19  -9  -4  171955    5473  -2
   4   9  19  171955    5473   1
 -19  -9  -5    4282    3623  -2
   5   9  19    4282    3623   1
 -19  -9  -6  119689    4333  -2
   6   9  19  119689    4333   1
 -19  -9  -7    4657    3546  -2
   7   9  19    4657    3546   1
 -19 -10  -1   32458    3385  -2
   1  10  19   32458    3385   1
 -19 -10  -2    4304    3287  -2
   2  10  19    4304    3287   1
 -19 -10  -3   16471    2948  -2
   3  10  19   16471    2948   1
 -19 -10  -4    4418    3335  -2
   4  10  19    4418    3335   1
 -19 -10  -5    9635    3488  -2
   5  10  19    9635    3488   1
 -19 -10  -6   -1687    3697  -2
   6  10  19   -1687    3697   1
 -19 -11   0   50951    5326  -2
   0  11  19   50951    5326   1
 -19 -11  -1    3802    3565  -2
   1  11  19    3802    3565   1
 -19 -11  -2    7573    3445  -2
   2  11  19    7573    3445   1
 -19 -11  -3   13027    3750  -2
   3  11  19   13027    3750   1
 -19 -11  -4   17977    4289  -2
   4  11  19   17977    4289   1
 -20   0   0   83683    7207  -2
   0   0  20   83683    7207   1
 -20   0  -2   66402    4974  -2
   2   0  20   66402    4974   1
 -20   0  -4   92673    5800  -2
   4   0  20   92673    5800   1
 -20   0  -6   68208    5253  -2
   6   0  20   68208    5253   1
 -20   0  -8   59503    7110  -2
   8   0  20   59503    7110   1
 -20  -1  -1    5013    3059  -2
   1   1  20    5013    3059   1
 -20  -1  -2   80181    3558  -2
   2   1  20   80181    3558   1
 -20  -1  -3     461    3068  -2
   3   1  20     461    3068   1
 -20  -1  -4   15554    3198  -2
   4   1  20   15554    3198   1
 -20  -1  -5    3066    3133  -2
   5   1  20    3066    3133   1
 -20  -1  -6   34214    3367  -2
   6   1  20   34214    3367   1
 -20  -1  -7   -2701    3810  -2
   7   1  20   -2701    3810   1
 -20  -1  -8   87255    4741  -2
   8   1  20   87255    4741   1
 -20  -1  -9     306    4920  -2
   9   1  20     306    4920   1
 -20  -2   0   57002    4778  -2
   0   2  20   57002    4778   1
 -20  -2  -1   76832    3543  -2
   1   2  20   76832    3543   1
 -20  -2  -2   53524    3326  -2
   2   2  20   53524    3326   1
 -20  -2  -3   99819    3480  -2
   3   2  20   99819    3480   1
 -20  -2  -4   67926    3155  -2
   4   2  20   67926    3155   1
 -20  -2  -5   74983    3252  -2
   5   2  20   74983    3252   1
 -20  -2  -6   48044    3491  -2
   6   2  20   48044    3491   1
 -20  -2  -7  103398    5639  -2
   7   2  20  103398    5639   1
 -20  -2  -8   58220    4130  -2
   8   2  20   58220    4130   1
 -20  -2  -9   50104    4293  -2
   9   2  20   50104    4293   1
 -20  -3  -1    2512    2651  -2
   1   3  20    2512    2651   1
 -20  -3  -2   91120    3766  -2
   2   3  20   91120    3766   1
 -20  -3  -3    4860    2747  -2
   3   3  20    4860    2747   1
 -20  -3  -4    9023    2544  -2
   4   3  20    9023    2544   1
 -20  -3  -5   -2658    2658  -2
   5   3  20   -2658    2658   1
 -20  -3  -6   37038    3677  -2
   6   3  20   37038    3677   1
 -20  -3  -7    4226    3354  -2
   7   3  20    4226    3354   1
 -20  -3  -8   75738    4864  -2
   8   3  20   75738    4864   1
 -20  -3  -9   -4057    4074  -2
   9   3  20   -4057    4074   1
 -20  -4   0   91485    5255  -2
   0   4  20   91485    5255   1
 -20  -4  -1   11870    2531  -2
   1   4  20   11870    2531   1
 -20  -4  -2   63442    2785  -2
   2   4  20   63442    2785   1
 -20  -4  -3    7296    2508  -2
   3   4  20    7296    2508   1
 -20  -4  -4   72250    2887  -2
   4   4  20   72250    2887   1
 -20  -4  -5    7030    3724  -2
   5   4  20    7030    3724   1
 -20  -4  -6   43250    3078  -2
   6   4  20   43250    3078   1
 -20  -4  -7    6178    3043  -2
   7   4  20    6178    3043   1
 -20  -4  -8   41135    3283  -2
   8   4  20   41135    3283   1
 -20  -4  -9    2389    3203  -2
   9   4  20    2389    3203   1
 -20  -5  -1   -2493    2493  -2
   1   5  20   -2493    2493   1
 -20  -5  -2   74258    2841  -2
   2   5  20   74258    2841   1
 -20  -5  -3    1139    2471  -2
   3   5  20    1139    2471   1
 -20  -5  -4   -1288    2429  -2
   4   5  20   -1288    2429   1
 -20  -5  -5    1684    3320  -2
   5   5  20    1684    3320   1
 -20  -5  -6   13235    2789  -2
   6   5  20   13235    2789   1
 -20  -5  -7    1456    4142  -2
   7   5  20    1456    4142   1
 -20  -5  -8   47292    4130  -2
   8   5  20   47292    4130   1
 -20  -6   0   66241    4008  -2
   0   6  20   66241    4008   1
 -20  -6  -1   31341    2533  -2
   1   6  20   31341    2533   1
 -20  -6  -2   47494    2626  -2
   2   6  20   47494    2626   1
 -20  -6  -3   47534    3196  -2
   3   6  20   47534    3196   1
 -20  -6  -4   41487    3810  -2
   4   6  20   41487    3810   1
 -20  -6  -5   16317    3774  -2
   5   6  20   16317    3774   1
 -20  -6  -6   22928    3892  -2
   6   6  20   22928    3892   1
 -20  -6  -7   17384    3913  -2
   7   6  20   17384    3913   1
 -20  -7  -1    -346    2798  -2
   1   7  20    -346    2798   1
 -20  -7  -2   88839    4555  -2
   2   7  20   88839    4555   1
 -20  -7  -3    1590    2930  -2
   3   7  20    1590    2930   1
 -20  -7  -4   -1308    4087  -2
   4   7  20   -1308    4087   1
 -20  -7  -5    5343    3688  -2
   5   7  20    5343    3688   1
 -20  -7  -6   21809    3905  -2
   6   7  20   21809    3905   1
 -20  -7  -7    2375    4117  -2
   7   7  20    2375    4117   1
 -20  -8   0   62448    5686  -2
   0   8  20   62448    5686   1
 -20  -8  -1   77749    4118  -2
   1   8  20   77749    4118   1
 -20  -8  -2   63501    5150  -2
   2   8  20   63501    5150   1
 -20  -8  -3   77064    3646  -2
   3   8  20   77064    3646   1
 -20  -8  -4   41612    3868  -2
   4   8  20   41612    3868   1
 -20  -8  -5   42223    3741  -2
   5   8  20   42223    3741   1
 -20  -9  -1    1168    3453  -2
   1   9  20    1168    3453   1
 -20  -9  -2   57239    3611  -2
   2   9  20   57239    3611   1
 -20  -9  -3   -3251    3380  -2
   3   9  20   -3251    3380   1
 -20  -9  -4    8621    5635  -2
   4   9  20    8621    5635   1
 -21   0  -1   24728    4583  -2
   1   0  21   24728    4583   1
 -21   0  -3    5076    6658  -2
   3   0  21    5076    6658   1
 -21   0  -5  141572    8475  -2
   5   0  21  141572    8475   1
 -21   0  -7   28210    6079  -2
   7   0  21   28210    6079   1
 -21  -1   0   31041    4571  -2
   0   1  21   31041    4571   1
 -21  -1  -1   42036    3355  -2
   1   1  21   42036    3355   1
 -21  -1  -2   30505    3354  -2
   2   1  21   30505    3354   1
 -21  -1  -3   57723    3570  -2
   3   1  21   57723    3570   1
 -21  -1  -4   30328    3394  -2
   4   1  21   30328    3394   1
 -21  -1  -5   71428    3839  -2
   5   1  21   71428    3839   1
 -21  -1  -6   36793    3705  -2
   6   1  21   36793    3705   1
 -21  -1  -7   71593    5198  -2
   7   1  21   71593    5198   1
 -21  -2  -1   35484    3295  -2
   1   2  21   35484    3295   1
 -21  -2  -2     893    2908  -2
   2   2  21     893    2908   1
 -21  -2  -3    5305    2964  -2
   3   2  21    5305    2964   1
 -21  -2  -4   11589    2950  -2
   4   2  21   11589    2950   1
 -21  -2  -5  101565    4023  -2
   5   2  21  101565    4023   1
 -21  -2  -6    -923    4270  -2
   6   2  21    -923    4270   1
 -21  -2  -7    1977    3502  -2
   7   2  21    1977    3502   1
 -21  -3   0    3912    3941  -2
   0   3  21    3912    3941   1
 -21  -3  -1   61316    3065  -2
   1   3  21   61316    3065   1
 -21  -3  -2     482    2774  -2
   2   3  21     482    2774   1
 -21  -3  -3   65358    4247  -2
   3   3  21   65358    4247   1
 -21  -3  -4   12214    2784  -2
   4   3  21   12214    2784   1
 -21  -3  -5   66236    3457  -2
   5   3  21   66236    3457   1
 -21  -3  -6   16123    3261  -2
   6   3  21   16123    3261   1
 -21  -4  -1   34110    2807  -2
   1   4  21   34110    2807   1
 -21  -4  -2    6672    2709  -2
   2   4  21    6672    2709   1
 -21  -4  -3    7965    2699  -2
   3   4  21    7965    2699   1
 -21  -4  -4   11411    3094  -2
   4   4  21   11411    3094   1
 -21  -4  -5   78023    3414  -2
   5   4  21   78023    3414   1
 -21  -4  -6    5868    3035  -2
   6   4  21    5868    3035   1
 -21  -5   0  135738    6818  -2
   0   5  21  135738    6818   1
 -21  -5  -1   75126    3038  -2
   1   5  21   75126    3038   1
 -21  -5  -2  100227    3243  -2
   2   5  21  100227    3243   1
 -21  -5  -3   69594    2969  -2
   3   5  21   69594    2969   1
 -21  -5  -4   84976    4042  -2
   4   5  21   84976    4042   1
 -21  -5  -5   56164    3870  -2
   5   5  21   56164    3870   1
 -21  -6  -1   31205    3347  -2
   1   6  21   31205    3347   1
 -21  -6  -2    2254    2610  -2
   2   6  21    2254    2610   1
 -21  -6  -3   18066    3140  -2
   3   6  21   18066    3140   1
 -21  -6  -4    1418    3581  -2
   4   6  21    1418    3581   1
 -21  -7   0   19650    4846  -2
   0   7  21   19650    4846   1
 -21  -7  -1   71391    3323  -2
   1   7  21   71391    3323   1
 -21  -7  -2    7396    3022  -2
   2   7  21    7396    3022   1
 -22   0   0   11052    6612  -2
   0   0  22   11052    6612   1
 -22   0  -2    -616    4916  -2
   2   0  22    -616    4916   1
 -22  -1  -1    -929    3374  -2
   1   1  22    -929    3374   1
 -22  -1  -2   12470    3452  -2
   2   1  22   12470    3452   1
 -22  -1  -3     812    3921  -2
   3   1  22     812    3921   1
 -22  -2   0   -4256    4256  -2
   0   2  22   -4256    4256   1
 -22  -2  -1    6621    3019  -2
   1   2  22    6621    3019   1
 -22  -2  -2    2296    2960  -2
   2   2  22    2296    2960   1
 -22  -2  -3   26726    3050  -2
   3   2  22   26726    3050   1
 -22  -3  -1    -213    3026  -2
   1   3  22    -213    3026   1
 -22  -3  -2   26590    3062  -2
   2   3  22   26590    3062   1
;
_shelx_hkl_checksum                71904
_platon_squeeze_special_details    ?
_platon_squeeze_void_probe_radius  1.20
_olex2_exptl_crystal_mounting_method 
 'unable to determine exact crystal dimensions due to gas cell set-up.'
_olex2_submission_special_instructions  'No special instructions were received'
_oxdiff_exptl_absorpt_empirical_details
;
Empirical correction (ABSPACK) includes:
- Absorption correction using spherical harmonics
- Frame scaling
;
_oxdiff_exptl_absorpt_empirical_full_max  1.348
_oxdiff_exptl_absorpt_empirical_full_min  0.840
loop_
  _twin_individual_id
  _twin_individual_mass_fraction_refined
 1 0.500(3)
 2 0.500(3)

_vrf_PLAT213_Yfum_CO2_1b_298K
;
PROBLEM: Atom C2              has ADP max/min Ratio .....        4.5 prolat
RESPONSE: The slightly distored ellipsoid of C2 may be a result
of the presence of disordered CO2 within the void space of this MOF.
Applying simu and rigu restraints to C1 and C2 does not resolve this issue.
;
_vrf_PLAT341_Yfum_CO2_1b_298K
;
PROBLEM: Low Bond Precision on  C-C Bonds ...............    0.01525 Ang.  
RESPONSE: Data collected on crystal in gas cell, whose glass
attenuates the beam intensity, reducing resolution
and therefore bond intensity
;
_vrf_PLAT430_Yfum_CO2_1b_298K
;
PROBLEM: Short Inter D...A Contact  O3       ..O5       .       2.79 Ang.  
RESPONSE: There is no hydrogen bonding interaction between the carboxylate
O3 atom and the coodinated CO2 oxygen O5
;
_vrf_PLAT601_Yfum_CO2_1b_298K
;
PROBLEM: Unit Cell Contains Solvent Accessible VOIDS of .       2725 Ang**3
RESPONSE: This MOF framework is expected to be able to stabilise voids.
;
_vrf_PLAT602_Yfum_CO2_1b_298K
;
PROBLEM: Solvent Accessible VOID(S) in Structure ........          ! Check 
RESPONSE: Metal Organic framework- able to stabilise voids
;
