# Supplementary material for: Disorder and Sorption Preferences in a Highly Stable Fluoride-Containing Rare-Earth fcu-Type Metal–Organic Framework
Source: Chem Mater. 2024 Feb 8;36(4):1957–65. doi: 10.1021/acs.chemmater.3c02849 (PMC10902816; doi:10.1021/acs.chemmater.3c02849)
Supplement: Supplementary file 2 — cm3c02849_si_002.zip [file cm3c02849_si_002.zip › Attfield_UOM_Yfum_cifs/CCDC2306113-Yfum_CO2_3_2pt5b_298K.cif]

data_Yfum_CO2_3_2pt5bar_298K
_audit_creation_date               2023-09-01
_audit_creation_method
;
Olex2 1.5
(compiled 2023.08.24 svn.re1ec1418 for OlexSys, GUI svn.r6817)
;
_shelx_SHELXL_version_number       '2019/3'
_audit_contact_author_address      ?
_audit_contact_author_email        ?
_audit_contact_author_name         ''
_audit_contact_author_phone        ?
_publ_contact_author_id_orcid      ?
_publ_section_references
;
Dolomanov, O.V., Bourhis, L.J., Gildea, R.J, Howard, J.A.K. & Puschmann, H.
 (2009), J. Appl. Cryst. 42, 339-341.

Sheldrick, G.M. (2015). Acta Cryst. A71, 3-8.

Sheldrick, G.M. (2015). Acta Cryst. C71, 3-8.
;
_chemical_name_common              ?
_chemical_name_systematic          ?
_chemical_formula_moiety           'C24 H12 F8 O25.757 Y6'
_chemical_formula_sum              'C24 H12 F8 O25.77 Y6'
_chemical_formula_weight           1398.08
_chemical_melting_point            ?
loop_
  _atom_type_symbol
  _atom_type_description
  _atom_type_scat_dispersion_real
  _atom_type_scat_dispersion_imag
  _atom_type_scat_source
 'C' 'C' 0.0033 0.0016 'International Tables Vol C Tables 4.2.6.8 and 6.1.1.4'
 'H' 'H' 0.0000 0.0000 'International Tables Vol C Tables 4.2.6.8 and 6.1.1.4'
 'F' 'F' 0.0171 0.0103 'International Tables Vol C Tables 4.2.6.8 and 6.1.1.4'
 'O' 'O' 0.0106 0.0060 'International Tables Vol C Tables 4.2.6.8 and 6.1.1.4'
 'Y' 'Y' -2.7962 3.5667 'International Tables Vol C Tables 4.2.6.8 and 6.1.1.4'

_shelx_space_group_comment
;
The symmetry employed for this shelxl refinement is uniquely defined
by the following loop, which should always be used as a source of
symmetry information in preference to the above space-group names.
They are only intended as comments.
;
_space_group_crystal_system        'cubic'
_space_group_IT_number             201
_space_group_name_H-M_alt          'P n -3'
_space_group_name_Hall             '-P 2ab 2bc 3'
loop_
  _space_group_symop_operation_xyz
 'x, y, z'
 '-x+1/2, -y+1/2, z'
 '-x+1/2, y, -z+1/2'
 'x, -y+1/2, -z+1/2'
 'z, x, y'
 'z, -x+1/2, -y+1/2'
 '-z+1/2, -x+1/2, y'
 '-z+1/2, x, -y+1/2'
 'y, z, x'
 '-y+1/2, z, -x+1/2'
 'y, -z+1/2, -x+1/2'
 '-y+1/2, -z+1/2, x'
 '-x, -y, -z'
 'x-1/2, y-1/2, -z'
 'x-1/2, -y, z-1/2'
 '-x, y-1/2, z-1/2'
 '-z, -x, -y'
 '-z, x-1/2, y-1/2'
 'z-1/2, x-1/2, -y'
 'z-1/2, -x, y-1/2'
 '-y, -z, -x'
 'y-1/2, -z, x-1/2'
 '-y, z-1/2, x-1/2'
 'y-1/2, z-1/2, -x'

_cell_length_a                     18.3937(6)
_cell_length_b                     18.3937(6)
_cell_length_c                     18.3937(6)
_cell_angle_alpha                  90
_cell_angle_beta                   90
_cell_angle_gamma                  90
_cell_volume                       6223.1(6)
_cell_formula_units_Z              4
_cell_measurement_reflns_used      2193
_cell_measurement_temperature      298.00(10)
_cell_measurement_theta_max        25.0130
_cell_measurement_theta_min        2.1850
_shelx_estimated_absorpt_T_max     0.807
_shelx_estimated_absorpt_T_min     0.662
_exptl_absorpt_coefficient_mu      5.613
_exptl_absorpt_correction_T_max    1.00000
_exptl_absorpt_correction_T_min    0.85022
_exptl_absorpt_correction_type     multi-scan
_exptl_absorpt_process_details
;
CrysAlisPro 1.171.40.69a (Rigaku Oxford Diffraction, 2020)
Empirical absorption correction using spherical harmonics,
 implemented in SCALE3 ABSPACK scaling algorithm.
;
_exptl_absorpt_special_details     ?
_exptl_crystal_colour              'clear colourless'
_exptl_crystal_colour_lustre       clear
_exptl_crystal_colour_modifier     .
_exptl_crystal_colour_primary      colourless
_exptl_crystal_density_diffrn      1.492
_exptl_crystal_density_meas        ?
_exptl_crystal_density_method      ?
_exptl_crystal_description         octahedral
_exptl_crystal_F_000               2673
_exptl_crystal_preparation         ?
_exptl_crystal_size_max            0.08
_exptl_crystal_size_mid            0.07
_exptl_crystal_size_min            0.04
_exptl_transmission_factor_max     ?
_exptl_transmission_factor_min     ?
_diffrn_reflns_av_R_equivalents    0.0822
_diffrn_reflns_av_unetI/netI       0.0384
_diffrn_reflns_Laue_measured_fraction_full  0.999
_diffrn_reflns_Laue_measured_fraction_max  0.999
_diffrn_reflns_limit_h_max         15
_diffrn_reflns_limit_h_min         -15
_diffrn_reflns_limit_k_max         15
_diffrn_reflns_limit_k_min         -22
_diffrn_reflns_limit_l_max         22
_diffrn_reflns_limit_l_min         -15
_diffrn_reflns_number              1920
_diffrn_reflns_point_group_measured_fraction_full  0.999
_diffrn_reflns_point_group_measured_fraction_max  0.999
_diffrn_reflns_theta_full          25.242
_diffrn_reflns_theta_max           25.347
_diffrn_reflns_theta_min           1.918
_diffrn_ambient_environment        air
_diffrn_ambient_temperature        298.00(10)
_diffrn_detector                   'Hybrid Pixel Array Detector'
_diffrn_detector_area_resol_mean   10.0000
_diffrn_measured_fraction_theta_full  0.999
_diffrn_measured_fraction_theta_max  0.999
_diffrn_measurement_details
;
List of Runs (angles in degrees, time in seconds):

  # Type    Start    End  Width  t~exp~   \w     \q     \k     \f   Frames
--------------------------------------------------------------------------
  1  \w    -69.00  90.00   1.00   10.00    --   20.00  45.00   0.00  159
;
_diffrn_measurement_device         'four-circle diffractometer'
_diffrn_measurement_device_type    'XtaLAB AFC11 (RINC): quarter-chi single'
_diffrn_measurement_method         '\w scans'
_diffrn_orient_matrix_type        
 'CrysAlisPro convention (1999,Acta A55,543-557)'
_diffrn_orient_matrix_UB_11        -0.0370017000
_diffrn_orient_matrix_UB_12        0.0093281000
_diffrn_orient_matrix_UB_13        0.0059035000
_diffrn_orient_matrix_UB_21        -0.0054925000
_diffrn_orient_matrix_UB_22        0.0023336000
_diffrn_orient_matrix_UB_23        -0.0380710000
_diffrn_orient_matrix_UB_31        -0.0095160000
_diffrn_orient_matrix_UB_32        -0.0373359000
_diffrn_orient_matrix_UB_33        -0.0007764000
_diffrn_radiation_monochromator    mirror
_diffrn_radiation_probe            x-ray
_diffrn_radiation_type             'Mo K\a'
_diffrn_radiation_wavelength       0.71073
_diffrn_source                     'Rotating-anode X-ray tube (dual wavelength)'
_diffrn_source_type                'Rigaku (Mo) X-ray DW Source'
_reflns_Friedel_coverage           0.000
_reflns_Friedel_fraction_full      .
_reflns_Friedel_fraction_max       .
_reflns_number_gt                  1620
_reflns_number_total               1920
_reflns_odcompleteness_completeness  90.49
_reflns_odcompleteness_iscentric   1
_reflns_odcompleteness_theta       26.32
_reflns_special_details
;
 _reflns_Friedel_fraction is defined as the number of unique
 Friedel pairs measured divided by the number that would be
 possible theoretically, ignoring centric projections and
 systematic absences. Completness statistics refer to single and
 composite reflections containing twin component 1 only.
;
_reflns_threshold_expression       'I > 2\s(I)'
_computing_cell_refinement         'CrysAlisPro 1.171.40.69a (Rigaku OD, 2020)'
_computing_data_collection         'CrysAlisPro 1.171.40.69a (Rigaku OD, 2020)'
_computing_data_reduction          'CrysAlisPro 1.171.40.69a (Rigaku OD, 2020)'
_computing_molecular_graphics      'Olex2 1.5 (Dolomanov et al., 2009)'
_computing_publication_material    'Olex2 1.5 (Dolomanov et al., 2009)'
_computing_structure_refinement    'SHELXL 2019/3 (Sheldrick, 2015)'
_computing_structure_solution      'SHELXT  (Sheldrick, 2015)'
_refine_diff_density_max           0.779
_refine_diff_density_min           -0.541
_refine_diff_density_rms           0.166
_refine_ls_extinction_coef         .
_refine_ls_extinction_method       none
_refine_ls_goodness_of_fit_ref     1.124
_refine_ls_hydrogen_treatment      constr
_refine_ls_matrix_type             full
_refine_ls_number_parameters       99
_refine_ls_number_reflns           1920
_refine_ls_number_restraints       21
_refine_ls_R_factor_all            0.0550
_refine_ls_R_factor_gt             0.0412
_refine_ls_restrained_S_all        1.119
_refine_ls_shift/su_max            0.001
_refine_ls_shift/su_mean           0.000
_refine_ls_structure_factor_coef   Fsqd
_refine_ls_weighting_details      
 'w=1/[\s^2^(Fo^2^)+(0.0729P)^2^+13.5641P] where P=(Fo^2^+2Fc^2^)/3'
_refine_ls_weighting_scheme        calc
_refine_ls_wR_factor_gt            0.1234
_refine_ls_wR_factor_ref           0.1298
_refine_special_details
;
 Refined as a 2-component twin.
;
_olex2_refinement_description
;
1. Twinned data refinement
 Scales: 0.498(3)
 0.502(3)
2. Fixed Uiso
 At 1.2 times of:
  All C(H) groups
3. Uiso/Uaniso restraints and constraints
C1 \\sim O2 \\sim O1: within 2A with sigma of 0.04 and sigma for terminal atoms
of 0.08 within 2A
4. Rigid body (RIGU) restrains
 O1, C1, O2
 with sigma for 1-2 distances of 0.004 and sigma for 1-3 distances of 0.004
5. Others
 Fixed Uiso: O5(0.1)
6.a Aromatic/amide H refined with riding coordinates:
 C2(H2), C4(H4)
;
_atom_sites_solution_hydrogens     geom
_atom_sites_solution_primary       dual
_atom_sites_solution_secondary     ?
loop_
  _atom_site_label
  _atom_site_type_symbol
  _atom_site_fract_x
  _atom_site_fract_y
  _atom_site_fract_z
  _atom_site_U_iso_or_equiv
  _atom_site_adp_type
  _atom_site_occupancy
  _atom_site_site_symmetry_order
  _atom_site_calc_flag
  _atom_site_refinement_flags_posn
  _atom_site_refinement_flags_adp
  _atom_site_refinement_flags_occupancy
  _atom_site_disorder_assembly
  _atom_site_disorder_group
 Y1 Y 0.51248(4) 1.01307(4) 0.35387(3) 0.0132(2) Uani 1 1 d . . . . .
 F1 F 0.5797(2) 0.94500(19) 0.4328(2) 0.0172(9) Uani 1 1 d . . . . .
 F2 F 0.4329(2) 1.0671(2) 0.4329(2) 0.0152(16) Uani 1 3 d S T P . .
 O2 O 0.5260(4) 0.8112(3) 0.3708(4) 0.0323(16) Uani 1 1 d . U . . .
 O1 O 0.5271(4) 0.9055(4) 0.2909(4) 0.0379(17) Uani 1 1 d . U . . .
 O3 O 0.4046(4) 1.0081(3) 0.2901(4) 0.0327(16) Uani 1 1 d . . . . .
 O4 O 0.3124(4) 0.9941(4) 0.3699(4) 0.0329(18) Uani 1 1 d . . . . .
 C1 C 0.5270(5) 0.8385(5) 0.3074(6) 0.032(2) Uani 1 1 d . U . . .
 C2 C 0.5284(5) 0.7862(6) 0.2442(6) 0.048(3) Uani 1 1 d . . . . .
 H2 H 0.529306 0.804032 0.196911 0.058 Uiso 1 1 calc R U . . .
 C3 C 0.3394(6) 1.0014(6) 0.3074(6) 0.034(3) Uani 1 1 d . . . . .
 C4 C 0.2867(6) 0.9992(7) 0.2443(6) 0.047(3) Uani 1 1 d . . . . .
 H4 H 0.304549 0.997831 0.196964 0.057 Uiso 1 1 calc R U . . .
 O5 O 0.522(2) 1.025(2) 0.1963(18) 0.100 Uiso 0.293(15) 1 d . U . . .

loop_
  _atom_site_aniso_label
  _atom_site_aniso_U_11
  _atom_site_aniso_U_22
  _atom_site_aniso_U_33
  _atom_site_aniso_U_23
  _atom_site_aniso_U_13
  _atom_site_aniso_U_12
 Y1 0.0145(5) 0.0154(5) 0.0098(3) 0.0006(3) 0.0003(3) -0.0006(3)
 F1 0.020(2) 0.0150(19) 0.016(2) 0.0025(16) -0.0009(16) 0.0006(17)
 F2 0.0152(16) 0.0152(16) 0.0152(16) -0.0026(18) 0.0026(18) -0.0026(18)
 O2 0.044(4) 0.031(4) 0.022(3) -0.009(3) 0.003(3) 0.001(3)
 O1 0.055(5) 0.027(3) 0.033(4) -0.011(3) -0.001(3) 0.002(3)
 O3 0.026(4) 0.050(4) 0.022(4) -0.003(3) -0.009(3) -0.002(3)
 O4 0.029(4) 0.048(5) 0.022(4) -0.001(3) -0.011(3) 0.004(3)
 C1 0.039(5) 0.028(4) 0.029(5) -0.010(4) 0.002(4) 0.003(4)
 C2 0.083(8) 0.038(6) 0.024(6) -0.015(5) 0.007(5) -0.001(6)
 C3 0.033(6) 0.039(6) 0.030(6) -0.001(4) -0.015(5) -0.001(4)
 C4 0.032(6) 0.083(8) 0.027(6) -0.003(5) -0.017(4) 0.012(5)

_geom_special_details
;
 All esds (except the esd in the dihedral angle between two l.s. planes)
 are estimated using the full covariance matrix.  The cell esds are taken
 into account individually in the estimation of esds in distances, angles
 and torsion angles; correlations between esds in cell parameters are only
 used when they are defined by crystal symmetry.  An approximate (isotropic)
 treatment of cell esds is used for estimating esds involving l.s. planes.
;
loop_
  _geom_bond_atom_site_label_1
  _geom_bond_atom_site_label_2
  _geom_bond_distance
  _geom_bond_site_symmetry_2
  _geom_bond_publ_flag
 Y1 F1 2.282(4) . ?
 Y1 F1 2.283(4) 24_566 ?
 Y1 F1 2.307(4) 18_665 ?
 Y1 F2 2.290(2) . ?
 Y1 O2 2.297(6) 18_665 ?
 Y1 O1 2.308(6) . ?
 Y1 O3 2.306(7) . ?
 Y1 O4 2.287(7) 12_665 ?
 Y1 O5 2.91(3) . ?
 O2 C1 1.270(12) . ?
 O1 C1 1.269(11) . ?
 O3 C3 1.248(12) . ?
 O4 C3 1.259(13) . ?
 C1 C2 1.510(13) . ?
 C2 C2 1.35(2) 4_565 ?
 C2 H2 0.9300 . ?
 C3 C4 1.513(13) . ?
 C4 C4 1.37(2) 3 ?
 C4 H4 0.9300 . ?

loop_
  _geom_angle_atom_site_label_1
  _geom_angle_atom_site_label_2
  _geom_angle_atom_site_label_3
  _geom_angle
  _geom_angle_site_symmetry_1
  _geom_angle_site_symmetry_3
  _geom_angle_publ_flag
 F1 Y1 F1 66.36(12) . 24_566 ?
 F1 Y1 F1 65.97(12) . 18_665 ?
 F1 Y1 F1 101.03(17) 24_566 18_665 ?
 F1 Y1 F2 100.41(18) . . ?
 F1 Y1 F2 66.01(12) 24_566 . ?
 F1 Y1 O2 76.6(2) . 18_665 ?
 F1 Y1 O2 139.3(2) 24_566 18_665 ?
 F1 Y1 O1 140.3(2) 18_665 . ?
 F1 Y1 O1 77.6(2) . . ?
 F1 Y1 O1 77.2(2) 24_566 . ?
 F1 Y1 O3 77.2(2) 24_566 . ?
 F1 Y1 O3 140.19(19) . . ?
 F1 Y1 O4 139.3(2) 24_566 12_665 ?
 F1 Y1 O4 139.27(19) . 12_665 ?
 F1 Y1 O5 129.9(11) . . ?
 F1 Y1 O5 131.0(6) 18_665 . ?
 F1 Y1 O5 128.0(6) 24_566 . ?
 F2 Y1 F1 65.62(12) . 18_665 ?
 F2 Y1 O2 140.26(17) . 18_665 ?
 F2 Y1 O1 139.90(18) . . ?
 F2 Y1 O3 77.9(2) . . ?
 F2 Y1 O5 129.7(11) . . ?
 O2 Y1 F1 77.63(19) 18_665 18_665 ?
 O2 Y1 O1 79.0(3) 18_665 . ?
 O2 Y1 O3 129.3(2) 18_665 . ?
 O2 Y1 O5 66.1(9) 18_665 . ?
 O1 Y1 O5 63.8(9) . . ?
 O3 Y1 F1 139.94(19) . 18_665 ?
 O3 Y1 O1 79.1(2) . . ?
 O3 Y1 O5 63.3(9) . . ?
 O4 Y1 F1 76.45(19) 12_665 18_665 ?
 O4 Y1 F2 76.6(2) 12_665 . ?
 O4 Y1 O2 80.7(2) 12_665 18_665 ?
 O4 Y1 O1 130.2(2) 12_665 . ?
 O4 Y1 O3 79.7(2) 12_665 . ?
 O4 Y1 O5 66.4(9) 12_665 . ?
 Y1 F1 Y1 112.86(16) . 24_566 ?
 Y1 F1 Y1 113.78(15) . 18_665 ?
 Y1 F1 Y1 113.43(18) 18_665 24_566 ?
 Y1 F2 Y1 113.80(15) 6_566 . ?
 Y1 F2 Y1 113.80(15) 12_665 . ?
 Y1 F2 Y1 113.80(15) 12_665 6_566 ?
 C1 O2 Y1 136.4(6) . 24_566 ?
 C1 O1 Y1 135.4(6) . . ?
 C3 O3 Y1 134.6(7) . . ?
 C3 O4 Y1 137.2(6) . 6_566 ?
 O2 C1 C2 117.1(9) . . ?
 O1 C1 O2 127.1(8) . . ?
 O1 C1 C2 115.7(9) . . ?
 C1 C2 H2 119.7 . . ?
 C2 C2 C1 120.5(12) 4_565 . ?
 C2 C2 H2 119.7 4_565 . ?
 O3 C3 O4 128.5(9) . . ?
 O3 C3 C4 115.0(10) . . ?
 O4 C3 C4 116.5(10) . . ?
 C3 C4 H4 119.5 . . ?
 C4 C4 C3 120.9(14) 3 . ?
 C4 C4 H4 119.5 3 . ?

loop_
  _geom_torsion_atom_site_label_1
  _geom_torsion_atom_site_label_2
  _geom_torsion_atom_site_label_3
  _geom_torsion_atom_site_label_4
  _geom_torsion
  _geom_torsion_site_symmetry_1
  _geom_torsion_site_symmetry_2
  _geom_torsion_site_symmetry_3
  _geom_torsion_site_symmetry_4
  _geom_torsion_publ_flag
 Y1 O2 C1 O1 7.3(17) 24_566 . . . ?
 Y1 O2 C1 C2 -172.9(6) 24_566 . . . ?
 Y1 O1 C1 O2 -8.7(16) . . . . ?
 Y1 O1 C1 C2 171.5(6) . . . . ?
 Y1 O3 C3 O4 -0.7(16) . . . . ?
 Y1 O3 C3 C4 -178.5(6) . . . . ?
 Y1 O4 C3 O3 -0.5(16) 6_566 . . . ?
 Y1 O4 C3 C4 177.3(7) 6_566 . . . ?
 O2 C1 C2 C2 0.2(11) . . . 4_565 ?
 O1 C1 C2 C2 -180.0(6) . . . 4_565 ?
 O3 C3 C4 C4 -173.5(6) . . . 3 ?
 O4 C3 C4 C4 8.4(11) . . . 3 ?

_shelx_res_file
;
TITL lmpa134_yfum_co2_2pt5b_298k_2_a.res in Pn-3
    lmpa134_yfum_co2_2pt5b_298k_2.res
    created by SHELXL-2019/3 at 18:01:49 on 01-Sep-2023
REM Old TITL lmpa134_yfum_CO2_2pt5b_298K_2 in Pn-3
REM SHELXT solution in Pn-3: R1 0.271, Rweak 0.076, Alpha 0.139
REM <I/s> 0.335 for 192 systematic absences, Orientation as input
REM Formula found by SHELXT: C12 O9 F7 Y3
CELL 0.71073 18.3937 18.3937 18.3937 90 90 90
ZERR 4 0.0006 0.0006 0.0006 0 0 0
LATT 1
SYMM 0.5-X,0.5-Y,+Z
SYMM 0.5-X,+Y,0.5-Z
SYMM +X,0.5-Y,0.5-Z
SYMM +Z,+X,+Y
SYMM +Z,0.5-X,0.5-Y
SYMM 0.5-Z,0.5-X,+Y
SYMM 0.5-Z,+X,0.5-Y
SYMM +Y,+Z,+X
SYMM 0.5-Y,+Z,0.5-X
SYMM +Y,0.5-Z,0.5-X
SYMM 0.5-Y,0.5-Z,+X
SFAC C H F O Y
UNIT 96 48 32 103.07 24
EQIV $1 -0.5+Y,0.5+Z,1-X
EQIV $2 1-Z,0.5+X,-0.5+Y
EQIV $3 +Z,1.5-X,1.5-Y
EQIV $4 1.5-Y,1.5-Z,+X
SIMU C1 O2 O1
RIGU O1 C1 O2

L.S. 6 0 0
PLAN  4
SIZE 0.08 0.07 0.04
TEMP 24.85(10)
CONF
FREE Y1 Y1_$1
FREE Y1 Y1_$2
FREE Y1 Y1_$3
FREE Y1 Y1_$4
list 8
MORE -1
BOND $H
fmap 2 53
acta
REM <olex2.extras>
REM <HklSrc "%.\\lmpa134_yfum_CO2_2pt5b_298K_2_tw.hkl">
REM </olex2.extras>

WGHT    0.072900   13.564100
BASF   0.50197
FVAR       2.92893
Y1    5    0.512482    1.013070    0.353874    11.00000    0.01453    0.01540 =
         0.00980    0.00064    0.00027   -0.00062
F1    3    0.579681    0.945000    0.432844    11.00000    0.02042    0.01498 =
         0.01630    0.00251   -0.00095    0.00061
F2    3    0.432870    1.067130    0.432870    10.33333    0.01516    0.01516 =
         0.01516   -0.00261    0.00261   -0.00261
O2    4    0.526039    0.811218    0.370843    11.00000    0.04437    0.03087 =
         0.02166   -0.00910    0.00327    0.00106
O1    4    0.527095    0.905484    0.290924    11.00000    0.05452    0.02659 =
         0.03255   -0.01112   -0.00078    0.00161
O3    4    0.404646    1.008134    0.290114    11.00000    0.02610    0.04955 =
         0.02247   -0.00279   -0.00912   -0.00216
O4    4    0.312397    0.994138    0.369914    11.00000    0.02933    0.04753 =
         0.02192   -0.00073   -0.01081    0.00427
C1    1    0.527012    0.838507    0.307449    11.00000    0.03924    0.02751 =
         0.02948   -0.00989    0.00186    0.00344
C2    1    0.528429    0.786192    0.244212    11.00000    0.08315    0.03783 =
         0.02425   -0.01470    0.00674   -0.00147
AFIX  43
H2    2    0.529306    0.804032    0.196911    11.00000   -1.20000
AFIX   0
C3    1    0.339367    1.001365    0.307396    11.00000    0.03282    0.03919 =
         0.03035   -0.00144   -0.01521   -0.00099
C4    1    0.286717    0.999189    0.244256    11.00000    0.03187    0.08297 =
         0.02748   -0.00300   -0.01743    0.01196
AFIX  43
H4    2    0.304549    0.997831    0.196964    11.00000   -1.20000
AFIX   0
O5    4    0.522289    1.025079    0.196303     0.29278   10.10000
HKLF 5


REM  lmpa134_yfum_co2_2pt5b_298k_2_a.res in Pn-3
REM wR2 = 0.1298, GooF = S = 1.124, Restrained GooF = 1.119 for all data
REM R1 = 0.0412 for 1620 Fo > 4sig(Fo) and 0.0550 for all 1920 data
REM 99 parameters refined using 21 restraints

END

WGHT      0.0726     13.6774

REM Highest difference peak  0.779,  deepest hole -0.541,  1-sigma level  0.166
Q1    1   0.4396  0.9257  0.1379  11.00000  0.05    0.78
Q2    1   0.5015  0.9951  0.1559  11.00000  0.05    0.67
Q3    1   0.3376  0.8140  0.2780  11.00000  0.05    0.58
Q4    1   0.4846  0.8160  0.1824  11.00000  0.05    0.56
;
_shelx_res_checksum                21854
_shelx_hkl_file
;
  -1  -1  -1 4770702   95128  -2
   1   1   1 4770702   95128   1
   0  -2   0 2949824   83312  -2
   0   0   2 2949824   83312   1
  -1  -2  -1    -219     341  -2
   1   1   2    -219     341   1
   0  -2  -2    3583     555  -2
   0   2   2    3583     555   1
  -1  -2  -2    -402     402  -2
   1   2   2    -402     402   1
  -2  -2  -2    9778    1023  -2
   2   2   2    9778    1023   1
  -1  -3   0   20718     739  -2
   1   0   3   20718     739   1
   0  -3  -1   19904    1149  -2
   0   1   3   19904    1149   1
  -1  -3  -1    1318     530  -2
   1   1   3    1318     530   1
  -2  -3  -1    7255     601  -2
   2   1   3    7255     601   1
  -1  -3  -2    5179     607  -2
   1   2   3    5179     607   1
  -2  -3  -2    4655     820  -2
   2   2   3    4655     820   1
   0  -3  -3    1798    1118  -2
   0   3   3    1798    1118   1
  -1  -3  -3 1080483   12069  -2
   1   3   3 1080483   12069   1
  -2  -3  -3    2405     737  -2
   2   3   3    2405     737   1
  -3  -3  -3  423486    6655  -2
   3   3   3  423486    6655   1
   0  -4   0 2151178   49716  -2
   0   0   4 2151178   49716   1
  -2  -4   0  477280    6905  -2
   2   0   4  477280    6905   1
  -1  -4  -1   12232    1024  -2
   1   1   4   12232    1024   1
  -2  -4  -1  127006    1647  -2
   2   1   4  127006    1647   1
  -3  -4  -1     417     711  -2
   3   1   4     417     711   1
   0  -4  -2  474469    7285  -2
   0   2   4  474469    7285   1
  -1  -4  -2  126836    1755  -2
   1   2   4  126836    1755   1
  -2  -4  -2  494189    5073  -2
   2   2   4  494189    5073   1
  -3  -4  -2    1588     749  -2
   3   2   4    1588     749   1
  -1  -4  -3    1359     871  -2
   1   3   4    1359     871   1
  -2  -4  -3    1363     709  -2
   2   3   4    1363     709   1
  -3  -4  -3    1003     549  -2
   3   3   4    1003     549   1
   0  -4  -4  350605    4696  -2
   0   4   4  350605    4696   1
  -1  -4  -4    -737     737  -2
   1   4   4    -737     737   1
  -2  -4  -4 1185875   11562  -2
   2   4   4 1185875   11562   1
  -3  -4  -4    -305     681  -2
   3   4   4    -305     681   1
  -4  -4  -4 2719548   41326  -2
   4   4   4 2719548   41326   1
  -1  -5   0  418571    7830  -2
   1   0   5  418571    7830   1
  -3  -5   0    6035     887  -2
   3   0   5    6035     887   1
   0  -5  -1  416556    7087  -2
   0   1   5  416556    7087   1
  -1  -5  -1  828925   10106  -2
   1   1   5  828925   10106   1
  -2  -5  -1   16031     802  -2
   2   1   5   16031     802   1
  -3  -5  -1  230845    2312  -2
   3   1   5  230845    2312   1
  -4  -5  -1   54428    1068  -2
   4   1   5   54428    1068   1
  -1  -5  -2   15958     783  -2
   1   2   5   15958     783   1
  -2  -5  -2    8197     635  -2
   2   2   5    8197     635   1
  -3  -5  -2   60873     921  -2
   3   2   5   60873     921   1
  -4  -5  -2   26639     832  -2
   4   2   5   26639     832   1
   0  -5  -3    5632     843  -2
   0   3   5    5632     843   1
  -1  -5  -3  232449    2701  -2
   1   3   5  232449    2701   1
  -2  -5  -3   58890    1063  -2
   2   3   5   58890    1063   1
  -3  -5  -3  833255    7934  -2
   3   3   5  833255    7934   1
  -4  -5  -3  115804    1398  -2
   4   3   5  115804    1398   1
  -1  -5  -4   53788     910  -2
   1   4   5   53788     910   1
  -2  -5  -4   26878     815  -2
   2   4   5   26878     815   1
  -3  -5  -4  110490    1386  -2
   3   4   5  110490    1386   1
  -4  -5  -4    1924     570  -2
   4   4   5    1924     570   1
   0  -5  -5   21203     893  -2
   0   5   5   21203     893   1
  -1  -5  -5   13433     718  -2
   1   5   5   13433     718   1
  -2  -5  -5     525     774  -2
   2   5   5     525     774   1
  -3  -5  -5  974938    9306  -2
   3   5   5  974938    9306   1
  -4  -5  -5   15504     599  -2
   4   5   5   15504     599   1
  -5  -5  -5 1006928   16598  -2
   5   5   5 1006928   16598   1
   0  -6   0 4345434  100526  -2
   0   0   6 4345434  100526   1
  -2  -6   0  124207    2116  -2
   2   0   6  124207    2116   1
  -4  -6   0   96062    1662  -2
   4   0   6   96062    1662   1
  -1  -6  -1   24315     984  -2
   1   1   6   24315     984   1
  -2  -6  -1  155140    1805  -2
   2   1   6  155140    1805   1
  -3  -6  -1    4607     677  -2
   3   1   6    4607     677   1
  -4  -6  -1   12387     646  -2
   4   1   6   12387     646   1
  -5  -6  -1   87881    1603  -2
   5   1   6   87881    1603   1
   0  -6  -2  126026    3004  -2
   0   2   6  126026    3004   1
  -1  -6  -2  153304    1882  -2
   1   2   6  153304    1882   1
  -2  -6  -2   35356     917  -2
   2   2   6   35356     917   1
  -3  -6  -2   49192    1072  -2
   3   2   6   49192    1072   1
  -4  -6  -2   51905     866  -2
   4   2   6   51905     866   1
  -5  -6  -2  216694    2238  -2
   5   2   6  216694    2238   1
  -1  -6  -3    5718     883  -2
   1   3   6    5718     883   1
  -2  -6  -3   49682     878  -2
   2   3   6   49682     878   1
  -3  -6  -3   13094     676  -2
   3   3   6   13094     676   1
  -4  -6  -3   36974     745  -2
   4   3   6   36974     745   1
  -5  -6  -3  167085    1827  -2
   5   3   6  167085    1827   1
   0  -6  -4  103196    1891  -2
   0   4   6  103196    1891   1
  -1  -6  -4   13044     828  -2
   1   4   6   13044     828   1
  -2  -6  -4   51426    1012  -2
   2   4   6   51426    1012   1
  -3  -6  -4   37964     935  -2
   3   4   6   37964     935   1
  -4  -6  -4  728404    7230  -2
   4   4   6  728404    7230   1
  -5  -6  -4   98061    1270  -2
   5   4   6   98061    1270   1
  -1  -6  -5   86983    1405  -2
   1   5   6   86983    1405   1
  -2  -6  -5  221122    2463  -2
   2   5   6  221122    2463   1
  -3  -6  -5  165192    1901  -2
   3   5   6  165192    1901   1
  -4  -6  -5   99823    1344  -2
   4   5   6   99823    1344   1
  -5  -6  -5     652     777  -2
   5   5   6     652     777   1
   0  -6  -6 3459286   46261  -2
   0   6   6 3459286   46261   1
  -1  -6  -6    9304     788  -2
   1   6   6    9304     788   1
  -2  -6  -6 1187916   11054  -2
   2   6   6 1187916   11054   1
  -3  -6  -6    2553     808  -2
   3   6   6    2553     808   1
  -4  -6  -6   37401     972  -2
   4   6   6   37401     972   1
  -5  -6  -6    1606     648  -2
   5   6   6    1606     648   1
  -6  -6  -6 1006889   16514  -2
   6   6   6 1006889   16514   1
  -1  -7   0  170661    2845  -2
   1   0   7  170661    2845   1
  -3  -7   0   29774    1127  -2
   3   0   7   29774    1127   1
  -5  -7   0  258218    3600  -2
   5   0   7  258218    3600   1
   0  -7  -1  170935    2874  -2
   0   1   7  170935    2874   1
  -1  -7  -1  423311    4909  -2
   1   1   7  423311    4909   1
  -2  -7  -1     642     849  -2
   2   1   7     642     849   1
  -3  -7  -1    3743     745  -2
   3   1   7    3743     745   1
  -4  -7  -1   21277     770  -2
   4   1   7   21277     770   1
  -5  -7  -1 1535382   13883  -2
   5   1   7 1535382   13883   1
  -6  -7  -1   34003    1007  -2
   6   1   7   34003    1007   1
  -1  -7  -2     823     750  -2
   1   2   7     823     750   1
  -2  -7  -2     859     829  -2
   2   2   7     859     829   1
  -3  -7  -2    4063     783  -2
   3   2   7    4063     783   1
  -4  -7  -2   68735    1066  -2
   4   2   7   68735    1066   1
  -5  -7  -2  137484    1624  -2
   5   2   7  137484    1624   1
  -6  -7  -2  100168    1400  -2
   6   2   7  100168    1400   1
   0  -7  -3   31603    1313  -2
   0   3   7   31603    1313   1
  -1  -7  -3    3509     669  -2
   1   3   7    3509     669   1
  -2  -7  -3    3686     648  -2
   2   3   7    3686     648   1
  -3  -7  -3   55286    1126  -2
   3   3   7   55286    1126   1
  -4  -7  -3   52685     945  -2
   4   3   7   52685     945   1
  -5  -7  -3  100493    1395  -2
   5   3   7  100493    1395   1
  -6  -7  -3   41909    1293  -2
   6   3   7   41909    1293   1
  -1  -7  -4   21843     724  -2
   1   4   7   21843     724   1
  -2  -7  -4   67885    1254  -2
   2   4   7   67885    1254   1
  -3  -7  -4   50708    1096  -2
   3   4   7   50708    1096   1
  -4  -7  -4   29671    1199  -2
   4   4   7   29671    1199   1
  -5  -7  -4   30788     815  -2
   5   4   7   30788     815   1
  -6  -7  -4    6283     891  -2
   6   4   7    6283     891   1
   0  -7  -5  257009    4223  -2
   0   5   7  257009    4223   1
  -1  -7  -5 1534687   17094  -2
   1   5   7 1534687   17094   1
  -2  -7  -5  137355    1759  -2
   2   5   7  137355    1759   1
  -3  -7  -5   99850    1450  -2
   3   5   7   99850    1450   1
  -4  -7  -5   30809    1098  -2
   4   5   7   30809    1098   1
  -5  -7  -5  168463    1949  -2
   5   5   7  168463    1949   1
  -6  -7  -5   79359    1300  -2
   6   5   7   79359    1300   1
  -1  -7  -6   33962    1028  -2
   1   6   7   33962    1028   1
  -2  -7  -6   97325    1405  -2
   2   6   7   97325    1405   1
  -3  -7  -6   41693    1003  -2
   3   6   7   41693    1003   1
  -4  -7  -6    7376     918  -2
   4   6   7    7376     918   1
  -5  -7  -6   77619    1283  -2
   5   6   7   77619    1283   1
  -6  -7  -6   19079     852  -2
   6   6   7   19079     852   1
   0  -7  -7   17689    1039  -2
   0   7   7   17689    1039   1
  -1  -7  -7 1882166   18927  -2
   1   7   7 1882166   18927   1
  -2  -7  -7     230     928  -2
   2   7   7     230     928   1
  -3  -7  -7  348692    3406  -2
   3   7   7  348692    3406   1
  -4  -7  -7   12493     978  -2
   4   7   7   12493     978   1
  -5  -7  -7  561631    5715  -2
   5   7   7  561631    5715   1
  -6  -7  -7    3529     868  -2
   6   7   7    3529     868   1
  -7  -7  -7  457757    7902  -2
   7   7   7  457757    7902   1
   0  -8   0  928093   18813  -2
   0   0   8  928093   18813   1
  -2  -8   0    9578    1382  -2
   2   0   8    9578    1382   1
  -4  -8   0  204235    3465  -2
   4   0   8  204235    3465   1
  -6  -8   0 1512514   20279  -2
   6   0   8 1512514   20279   1
  -1  -8  -1   35148     966  -2
   1   1   8   35148     966   1
  -2  -8  -1   38705    1008  -2
   2   1   8   38705    1008   1
  -3  -8  -1    3987     817  -2
   3   1   8    3987     817   1
  -4  -8  -1  410686    3861  -2
   4   1   8  410686    3861   1
  -5  -8  -1   48275    1003  -2
   5   1   8   48275    1003   1
  -6  -8  -1  124944    1579  -2
   6   1   8  124944    1579   1
  -7  -8  -1   33321    1065  -2
   7   1   8   33321    1065   1
   0  -8  -2   10681    1272  -2
   0   2   8   10681    1272   1
  -1  -8  -2   37371     984  -2
   1   2   8   37371     984   1
  -2  -8  -2   84178    1381  -2
   2   2   8   84178    1381   1
  -3  -8  -2    6153     905  -2
   3   2   8    6153     905   1
  -4  -8  -2    2961     852  -2
   4   2   8    2961     852   1
  -5  -8  -2   47112     920  -2
   5   2   8   47112     920   1
  -6  -8  -2  395478    3904  -2
   6   2   8  395478    3904   1
  -7  -8  -2   53776    1252  -2
   7   2   8   53776    1252   1
  -1  -8  -3    3507     750  -2
   1   3   8    3507     750   1
  -2  -8  -3    5290     776  -2
   2   3   8    5290     776   1
  -3  -8  -3   17094     897  -2
   3   3   8   17094     897   1
  -4  -8  -3  139944    1689  -2
   4   3   8  139944    1689   1
  -5  -8  -3   40134     892  -2
   5   3   8   40134     892   1
  -6  -8  -3  179488    2007  -2
   6   3   8  179488    2007   1
  -7  -8  -3    6337    1064  -2
   7   3   8    6337    1064   1
   0  -8  -4  203035    3721  -2
   0   4   8  203035    3721   1
  -1  -8  -4  416300    4136  -2
   1   4   8  416300    4136   1
  -2  -8  -4    2312     708  -2
   2   4   8    2312     708   1
  -3  -8  -4  140051    1718  -2
   3   4   8  140051    1718   1
  -4  -8  -4   39013     991  -2
   4   4   8   39013     991   1
  -5  -8  -4   61390    1351  -2
   5   4   8   61390    1351   1
  -6  -8  -4   35165    1070  -2
   6   4   8   35165    1070   1
  -7  -8  -4   73239    1364  -2
   7   4   8   73239    1364   1
  -1  -8  -5   50665    1023  -2
   1   5   8   50665    1023   1
  -2  -8  -5   49190    1213  -2
   2   5   8   49190    1213   1
  -3  -8  -5   42214    1190  -2
   3   5   8   42214    1190   1
  -4  -8  -5   62471    1272  -2
   4   5   8   62471    1272   1
  -5  -8  -5    2234     788  -2
   5   5   8    2234     788   1
  -6  -8  -5  195804    2170  -2
   6   5   8  195804    2170   1
  -7  -8  -5   36693    1380  -2
   7   5   8   36693    1380   1
   0  -8  -6 1538563   23432  -2
   0   6   8 1538563   23432   1
  -1  -8  -6  125252    1835  -2
   1   6   8  125252    1835   1
  -2  -8  -6  394793    4368  -2
   2   6   8  394793    4368   1
  -3  -8  -6  178933    2191  -2
   3   6   8  178933    2191   1
  -4  -8  -6   33956    1158  -2
   4   6   8   33956    1158   1
  -5  -8  -6  197107    2386  -2
   5   6   8  197107    2386   1
  -6  -8  -6  308166    3331  -2
   6   6   8  308166    3331   1
  -7  -8  -6   43272    1085  -2
   7   6   8   43272    1085   1
  -1  -8  -7   34440    1411  -2
   1   7   8   34440    1411   1
  -2  -8  -7   51339    1233  -2
   2   7   8   51339    1233   1
  -3  -8  -7    7319    1199  -2
   3   7   8    7319    1199   1
  -4  -8  -7   74001    1498  -2
   4   7   8   74001    1498   1
  -5  -8  -7   35666    1566  -2
   5   7   8   35666    1566   1
  -6  -8  -7   43455    1395  -2
   6   7   8   43455    1395   1
  -7  -8  -7    1425     933  -2
   7   7   8    1425     933   1
   0  -8  -8  680909    9882  -2
   0   8   8  680909    9882   1
  -1  -8  -8   10833    1127  -2
   1   8   8   10833    1127   1
  -2  -8  -8   96211    1647  -2
   2   8   8   96211    1647   1
  -3  -8  -8   36739    1287  -2
   3   8   8   36739    1287   1
  -4  -8  -8    8840    1198  -2
   4   8   8    8840    1198   1
  -5  -8  -8    1849    1251  -2
   5   8   8    1849    1251   1
  -6  -8  -8   54964    1457  -2
   6   8   8   54964    1457   1
  -7  -8  -8    2011     950  -2
   7   8   8    2011     950   1
  -8  -8  -8    2627    1601  -2
   8   8   8    2627    1601   1
  -1  -9   0  523877    7740  -2
   1   0   9  523877    7740   1
  -3  -9   0   91272    1972  -2
   3   0   9   91272    1972   1
  -5  -9   0  386189    4991  -2
   5   0   9  386189    4991   1
  -7  -9   0   86256    1953  -2
   7   0   9   86256    1953   1
   0  -9  -1  526123    7760  -2
   0   1   9  526123    7760   1
  -1  -9  -1   20721    1002  -2
   1   1   9   20721    1002   1
  -2  -9  -1  148184    1997  -2
   2   1   9  148184    1997   1
  -3  -9  -1  261170    2846  -2
   3   1   9  261170    2846   1
  -4  -9  -1  110293    1429  -2
   4   1   9  110293    1429   1
  -5  -9  -1   38231    1005  -2
   5   1   9   38231    1005   1
  -6  -9  -1  117390    1549  -2
   6   1   9  117390    1549   1
  -7  -9  -1  309696    3531  -2
   7   1   9  309696    3531   1
  -8  -9  -1   84806    1804  -2
   8   1   9   84806    1804   1
  -1  -9  -2  146392    1907  -2
   1   2   9  146392    1907   1
  -2  -9  -2   29107    1074  -2
   2   2   9   29107    1074   1
  -3  -9  -2   49371    1179  -2
   3   2   9   49371    1179   1
  -4  -9  -2   34697    1193  -2
   4   2   9   34697    1193   1
  -5  -9  -2  320354    3228  -2
   5   2   9  320354    3228   1
  -6  -9  -2   81951    1248  -2
   6   2   9   81951    1248   1
  -7  -9  -2   45019    1361  -2
   7   2   9   45019    1361   1
  -8  -9  -2   44461    1474  -2
   8   2   9   44461    1474   1
   0  -9  -3   92728    2043  -2
   0   3   9   92728    2043   1
  -1  -9  -3  262760    2663  -2
   1   3   9  262760    2663   1
  -2  -9  -3   48382    1041  -2
   2   3   9   48382    1041   1
  -3  -9  -3  757259    7556  -2
   3   3   9  757259    7556   1
  -4  -9  -3   15616     960  -2
   4   3   9   15616     960   1
  -5  -9  -3  311279    3161  -2
   5   3   9  311279    3161   1
  -6  -9  -3    5794    1116  -2
   6   3   9    5794    1116   1
  -7  -9  -3    9480    1213  -2
   7   3   9    9480    1213   1
  -8  -9  -3    3866    1340  -2
   8   3   9    3866    1340   1
  -1  -9  -4  110529    1491  -2
   1   4   9  110529    1491   1
  -2  -9  -4   34902     945  -2
   2   4   9   34902     945   1
  -3  -9  -4   15074     831  -2
   3   4   9   15074     831   1
  -4  -9  -4    -949     949  -2
   4   4   9    -949     949   1
  -5  -9  -4  254375    2808  -2
   5   4   9  254375    2808   1
  -6  -9  -4    4446    1147  -2
   6   4   9    4446    1147   1
  -7  -9  -4   96608    1756  -2
   7   4   9   96608    1756   1
  -8  -9  -4   23686    1450  -2
   8   4   9   23686    1450   1
   0  -9  -5  376029    5476  -2
   0   5   9  376029    5476   1
  -1  -9  -5   38273    1149  -2
   1   5   9   38273    1149   1
  -2  -9  -5  321838    3664  -2
   2   5   9  321838    3664   1
  -3  -9  -5  317793    3559  -2
   3   5   9  317793    3559   1
  -4  -9  -5  253234    2852  -2
   4   5   9  253234    2852   1
  -5  -9  -5  206029    2418  -2
   5   5   9  206029    2418   1
  -6  -9  -5  182779    2171  -2
   6   5   9  182779    2171   1
  -7  -9  -5    2921    1218  -2
   7   5   9    2921    1218   1
  -8  -9  -5   48510    1518  -2
   8   5   9   48510    1518   1
  -1  -9  -6  118899    1858  -2
   1   6   9  118899    1858   1
  -2  -9  -6   82523    1632  -2
   2   6   9   82523    1632   1
  -3  -9  -6    5611    1205  -2
   3   6   9    5611    1205   1
  -4  -9  -6    5088    1249  -2
   4   6   9    5088    1249   1
  -5  -9  -6  181320    2728  -2
   5   6   9  181320    2728   1
  -6  -9  -6    8651    1190  -2
   6   6   9    8651    1190   1
  -7  -9  -6   12181    1182  -2
   7   6   9   12181    1182   1
  -8  -9  -6   27300    1383  -2
   8   6   9   27300    1383   1
   0  -9  -7   84384    2461  -2
   0   7   9   84384    2461   1
  -1  -9  -7  309656    4347  -2
   1   7   9  309656    4347   1
  -2  -9  -7   44046    1536  -2
   2   7   9   44046    1536   1
  -3  -9  -7    8519    1328  -2
   3   7   9    8519    1328   1
  -4  -9  -7   90071    1793  -2
   4   7   9   90071    1793   1
  -5  -9  -7    3320    1414  -2
   5   7   9    3320    1414   1
  -6  -9  -7   15481    1450  -2
   6   7   9   15481    1450   1
  -7  -9  -7   19639    1130  -2
   7   7   9   19639    1130   1
  -8  -9  -7     209    1274  -2
   8   7   9     209    1274   1
  -1  -9  -8   90158    2269  -2
   1   8   9   90158    2269   1
  -2  -9  -8   44455    1671  -2
   2   8   9   44455    1671   1
  -3  -9  -8    5893    1398  -2
   3   8   9    5893    1398   1
  -4  -9  -8   22407    1547  -2
   4   8   9   22407    1547   1
  -5  -9  -8   49745    1708  -2
   5   8   9   49745    1708   1
  -6  -9  -8   26485    1581  -2
   6   8   9   26485    1581   1
  -7  -9  -8    -680    1461  -2
   7   8   9    -680    1461   1
  -8  -9  -8    5248    1175  -2
   8   8   9    5248    1175   1
   0  -9  -9  131226    2845  -2
   0   9   9  131226    2845   1
  -1  -9  -9    6188    1322  -2
   1   9   9    6188    1322   1
  -2  -9  -9   30683    1592  -2
   2   9   9   30683    1592   1
  -3  -9  -9  189731    3278  -2
   3   9   9  189731    3278   1
  -4  -9  -9    6574    1491  -2
   4   9   9    6574    1491   1
  -5  -9  -9  124965    3010  -2
   5   9   9  124965    3010   1
  -6  -9  -9   25977    1497  -2
   6   9   9   25977    1497   1
  -7  -9  -9   18672    1564  -2
   7   9   9   18672    1564   1
  -8  -9  -9    2218    1428  -2
   8   9   9    2218    1428   1
  -9  -9  -9   91676    3577  -2
   9   9   9   91676    3577   1
   0 -10   0  386818    7464  -2
   0   0  10  386818    7464   1
  -2 -10   0  100902    2165  -2
   2   0  10  100902    2165   1
  -4 -10   0  147140    2377  -2
   4   0  10  147140    2377   1
  -6 -10   0  113087    2290  -2
   6   0  10  113087    2290   1
  -8 -10   0   93542    2767  -2
   8   0  10   93542    2767   1
  -1 -10  -1   35607    1459  -2
   1   1  10   35607    1459   1
  -2 -10  -1  320926    3453  -2
   2   1  10  320926    3453   1
  -3 -10  -1    5850    1135  -2
   3   1  10    5850    1135   1
  -4 -10  -1  223894    2479  -2
   4   1  10  223894    2479   1
  -5 -10  -1   42192    1166  -2
   5   1  10   42192    1166   1
  -6 -10  -1  120840    1779  -2
   6   1  10  120840    1779   1
  -7 -10  -1   33528    1245  -2
   7   1  10   33528    1245   1
  -8 -10  -1   29671    1461  -2
   8   1  10   29671    1461   1
  -9 -10  -1   46257    1697  -2
   9   1  10   46257    1697   1
   0 -10  -2   98567    2288  -2
   0   2  10   98567    2288   1
  -1 -10  -2  328468    3435  -2
   1   2  10  328468    3435   1
  -2 -10  -2  662915    6663  -2
   2   2  10  662915    6663   1
  -3 -10  -2  139409    1862  -2
   3   2  10  139409    1862   1
  -4 -10  -2  861360    8331  -2
   4   2  10  861360    8331   1
  -5 -10  -2  207631    2507  -2
   5   2  10  207631    2507   1
  -6 -10  -2   54068    1238  -2
   6   2  10   54068    1238   1
  -7 -10  -2  143745    2305  -2
   7   2  10  143745    2305   1
  -8 -10  -2   27289    1611  -2
   8   2  10   27289    1611   1
  -9 -10  -2   89359    2146  -2
   9   2  10   89359    2146   1
  -1 -10  -3    4894    1009  -2
   1   3  10    4894    1009   1
  -2 -10  -3  138554    1962  -2
   2   3  10  138554    1962   1
  -3 -10  -3    2571     949  -2
   3   3  10    2571     949   1
  -4 -10  -3   75811    1404  -2
   4   3  10   75811    1404   1
  -5 -10  -3   35705    1222  -2
   5   3  10   35705    1222   1
  -6 -10  -3  146382    2048  -2
   6   3  10  146382    2048   1
  -7 -10  -3   33984    1564  -2
   7   3  10   33984    1564   1
  -8 -10  -3   64856    1774  -2
   8   3  10   64856    1774   1
  -9 -10  -3    2143    1605  -2
   9   3  10    2143    1605   1
   0 -10  -4  147468    2587  -2
   0   4  10  147468    2587   1
  -1 -10  -4  222322    2276  -2
   1   4  10  222322    2276   1
  -2 -10  -4  853422    8046  -2
   2   4  10  853422    8046   1
  -3 -10  -4   72321    1383  -2
   3   4  10   72321    1383   1
  -4 -10  -4 1399385   14700  -2
   4   4  10 1399385   14700   1
  -5 -10  -4   24125    1163  -2
   5   4  10   24125    1163   1
  -6 -10  -4  356817    3954  -2
   6   4  10  356817    3954   1
  -7 -10  -4   38742    1566  -2
   7   4  10   38742    1566   1
  -8 -10  -4  132339    3060  -2
   8   4  10  132339    3060   1
  -9 -10  -4   24212    1703  -2
   9   4  10   24212    1703   1
  -1 -10  -5   42338    1141  -2
   1   5  10   42338    1141   1
  -2 -10  -5  207454    2442  -2
   2   5  10  207454    2442   1
  -3 -10  -5   34442    1019  -2
   3   5  10   34442    1019   1
  -4 -10  -5   22758     945  -2
   4   5  10   22758     945   1
  -5 -10  -5    3007    1119  -2
   5   5  10    3007    1119   1
  -6 -10  -5   78824    1552  -2
   6   5  10   78824    1552   1
  -7 -10  -5   15866    1398  -2
   7   5  10   15866    1398   1
  -8 -10  -5   57972    1764  -2
   8   5  10   57972    1764   1
  -9 -10  -5   81270    1947  -2
   9   5  10   81270    1947   1
   0 -10  -6  106005    2568  -2
   0   6  10  106005    2568   1
  -1 -10  -6  125175    1974  -2
   1   6  10  125175    1974   1
  -2 -10  -6   53603    1637  -2
   2   6  10   53603    1637   1
  -3 -10  -6  145285    2569  -2
   3   6  10  145285    2569   1
  -4 -10  -6  350554    4369  -2
   4   6  10  350554    4369   1
  -5 -10  -6   76144    1719  -2
   5   6  10   76144    1719   1
  -6 -10  -6    8989    1343  -2
   6   6  10    8989    1343   1
  -7 -10  -6   18775    1432  -2
   7   6  10   18775    1432   1
  -8 -10  -6    4239    1416  -2
   8   6  10    4239    1416   1
  -9 -10  -6   19008    1566  -2
   9   6  10   19008    1566   1
  -1 -10  -7   35280    1524  -2
   1   7  10   35280    1524   1
  -2 -10  -7  143725    2499  -2
   2   7  10  143725    2499   1
  -3 -10  -7   31349    1654  -2
   3   7  10   31349    1654   1
  -4 -10  -7   35509    1653  -2
   4   7  10   35509    1653   1
  -5 -10  -7   15992    1563  -2
   5   7  10   15992    1563   1
  -6 -10  -7   17096    1428  -2
   6   7  10   17096    1428   1
  -7 -10  -7   14438    1488  -2
   7   7  10   14438    1488   1
  -8 -10  -7   65573    2044  -2
   8   7  10   65573    2044   1
  -9 -10  -7   48936    1736  -2
   9   7  10   48936    1736   1
   0 -10  -8   95036    2863  -2
   0   8  10   95036    2863   1
  -1 -10  -8   30684    2391  -2
   1   8  10   30684    2391   1
  -2 -10  -8   29101    1759  -2
   2   8  10   29101    1759   1
  -3 -10  -8   68714    2328  -2
   3   8  10   68714    2328   1
  -4 -10  -8  135491    2508  -2
   4   8  10  135491    2508   1
  -5 -10  -8   62687    1894  -2
   5   8  10   62687    1894   1
  -6 -10  -8    4789    1656  -2
   6   8  10    4789    1656   1
  -7 -10  -8   69500    2298  -2
   7   8  10   69500    2298   1
  -8 -10  -8    1808    1681  -2
   8   8  10    1808    1681   1
  -9 -10  -8   23118    1282  -2
   9   8  10   23118    1282   1
  -1 -10  -9   47040    1715  -2
   1   9  10   47040    1715   1
  -2 -10  -9   85558    2246  -2
   2   9  10   85558    2246   1
  -3 -10  -9    4216    1766  -2
   3   9  10    4216    1766   1
  -4 -10  -9   19683    1772  -2
   4   9  10   19683    1772   1
  -5 -10  -9   86161    2114  -2
   5   9  10   86161    2114   1
  -6 -10  -9   22062    1807  -2
   6   9  10   22062    1807   1
  -7 -10  -9   46526    1803  -2
   7   9  10   46526    1803   1
  -8 -10  -9   24944    2133  -2
   8   9  10   24944    2133   1
  -9 -10  -9   11089    1673  -2
   9   9  10   11089    1673   1
   0 -10 -10   86299    4522  -2
   0  10  10   86299    4522   1
  -1 -10 -10   32085    1699  -2
   1  10  10   32085    1699   1
  -2 -10 -10  389878    5810  -2
   2  10  10  389878    5810   1
  -3 -10 -10   69527    2109  -2
   3  10  10   69527    2109   1
  -4 -10 -10  593839    7393  -2
   4  10  10  593839    7393   1
  -5 -10 -10    2053    2513  -2
   5  10  10    2053    2513   1
  -6 -10 -10  163663    3808  -2
   6  10  10  163663    3808   1
  -7 -10 -10   31751    1714  -2
   7  10  10   31751    1714   1
  -8 -10 -10   84529    2176  -2
   8  10  10   84529    2176   1
  -9 -10 -10     144    2004  -2
   9  10  10     144    2004   1
 -10 -10 -10  256565    8290  -2
  10  10  10  256565    8290   1
  -1 -11   0  300540    4321  -2
   1   0  11  300540    4321   1
  -3 -11   0   53718    1976  -2
   3   0  11   53718    1976   1
  -5 -11   0  207046    3413  -2
   5   0  11  207046    3413   1
  -7 -11   0   67247    2154  -2
   7   0  11   67247    2154   1
  -9 -11   0  120680    4054  -2
   9   0  11  120680    4054   1
   0 -11  -1  299123    4296  -2
   0   1  11  299123    4296   1
  -1 -11  -1    7358    1158  -2
   1   1  11    7358    1158   1
  -2 -11  -1   93806    1679  -2
   2   1  11   93806    1679   1
  -3 -11  -1  328708    3681  -2
   3   1  11  328708    3681   1
  -4 -11  -1   86968    2083  -2
   4   1  11   86968    2083   1
  -5 -11  -1   20963    1313  -2
   5   1  11   20963    1313   1
  -6 -11  -1   83265    1670  -2
   6   1  11   83265    1670   1
  -7 -11  -1   32186    1497  -2
   7   1  11   32186    1497   1
  -8 -11  -1   61351    1589  -2
   8   1  11   61351    1589   1
  -9 -11  -1   33256    1748  -2
   9   1  11   33256    1748   1
 -10 -11  -1   48578    2123  -2
  10   1  11   48578    2123   1
  -1 -11  -2   91921    1564  -2
   1   2  11   91921    1564   1
  -2 -11  -2   10692    1196  -2
   2   2  11   10692    1196   1
  -3 -11  -2   91245    1727  -2
   3   2  11   91245    1727   1
  -4 -11  -2   30124    1387  -2
   4   2  11   30124    1387   1
  -5 -11  -2  106599    1954  -2
   5   2  11  106599    1954   1
  -6 -11  -2   37290    1457  -2
   6   2  11   37290    1457   1
  -7 -11  -2   42418    1414  -2
   7   2  11   42418    1414   1
  -8 -11  -2   19020    1701  -2
   8   2  11   19020    1701   1
  -9 -11  -2  110878    2702  -2
   9   2  11  110878    2702   1
 -10 -11  -2   38030    1933  -2
  10   2  11   38030    1933   1
   0 -11  -3   50255    1835  -2
   0   3  11   50255    1835   1
  -1 -11  -3  330022    3516  -2
   1   3  11  330022    3516   1
  -2 -11  -3   95778    1666  -2
   2   3  11   95778    1666   1
  -3 -11  -3 1003449    9949  -2
   3   3  11 1003449    9949   1
  -4 -11  -3  136860    2147  -2
   4   3  11  136860    2147   1
  -5 -11  -3  468944    5380  -2
   5   3  11  468944    5380   1
  -6 -11  -3   82784    2168  -2
   6   3  11   82784    2168   1
  -7 -11  -3   73243    2012  -2
   7   3  11   73243    2012   1
  -8 -11  -3   15067    1683  -2
   8   3  11   15067    1683   1
  -9 -11  -3  249242    3612  -2
   9   3  11  249242    3612   1
 -10 -11  -3   31756    1839  -2
  10   3  11   31756    1839   1
  -1 -11  -4   88080    1444  -2
   1   4  11   88080    1444   1
  -2 -11  -4   28636    1172  -2
   2   4  11   28636    1172   1
  -3 -11  -4  135680    1911  -2
   3   4  11  135680    1911   1
  -4 -11  -4    2449    1061  -2
   4   4  11    2449    1061   1
  -5 -11  -4   65936    1922  -2
   5   4  11   65936    1922   1
  -6 -11  -4   10110    1279  -2
   6   4  11   10110    1279   1
  -7 -11  -4   72924    1831  -2
   7   4  11   72924    1831   1
  -8 -11  -4   35478    1796  -2
   8   4  11   35478    1796   1
  -9 -11  -4  230430    3586  -2
   9   4  11  230430    3586   1
 -10 -11  -4   39480    2201  -2
  10   4  11   39480    2201   1
   0 -11  -5  204689    3681  -2
   0   5  11  204689    3681   1
  -1 -11  -5   18748    1157  -2
   1   5  11   18748    1157   1
  -2 -11  -5  108495    1760  -2
   2   5  11  108495    1760   1
  -3 -11  -5  472319    5419  -2
   3   5  11  472319    5419   1
  -4 -11  -5   64549    1587  -2
   4   5  11   64549    1587   1
  -5 -11  -5  166357    2357  -2
   5   5  11  166357    2357   1
  -6 -11  -5   67709    1550  -2
   6   5  11   67709    1550   1
  -7 -11  -5    1437    1471  -2
   7   5  11    1437    1471   1
  -8 -11  -5   33850    1783  -2
   8   5  11   33850    1783   1
  -9 -11  -5   90535    2115  -2
   9   5  11   90535    2115   1
 -10 -11  -5   30203    2125  -2
  10   5  11   30203    2125   1
  -1 -11  -6   83430    1763  -2
   1   6  11   83430    1763   1
  -2 -11  -6   37208    1794  -2
   2   6  11   37208    1794   1
  -3 -11  -6   78663    1960  -2
   3   6  11   78663    1960   1
  -4 -11  -6    8270    1569  -2
   4   6  11    8270    1569   1
  -5 -11  -6   68121    1798  -2
   5   6  11   68121    1798   1
  -6 -11  -6    3531    1442  -2
   6   6  11    3531    1442   1
  -7 -11  -6  109836    2329  -2
   7   6  11  109836    2329   1
  -8 -11  -6   51548    1742  -2
   8   6  11   51548    1742   1
  -9 -11  -6  194087    3136  -2
   9   6  11  194087    3136   1
 -10 -11  -6   41059    1711  -2
  10   6  11   41059    1711   1
   0 -11  -7   71774    2920  -2
   0   7  11   71774    2920   1
  -1 -11  -7   30991    2036  -2
   1   7  11   30991    2036   1
  -2 -11  -7   39012    1831  -2
   2   7  11   39012    1831   1
  -3 -11  -7   70539    2121  -2
   3   7  11   70539    2121   1
  -4 -11  -7   72972    2213  -2
   4   7  11   72972    2213   1
  -5 -11  -7    -976    1651  -2
   5   7  11    -976    1651   1
  -6 -11  -7  108265    2176  -2
   6   7  11  108265    2176   1
  -7 -11  -7   41559    1567  -2
   7   7  11   41559    1567   1
  -8 -11  -7   49490    2287  -2
   8   7  11   49490    2287   1
  -9 -11  -7    5894    1387  -2
   9   7  11    5894    1387   1
 -10 -11  -7   35336    1613  -2
  10   7  11   35336    1613   1
  -1 -11  -8   62482    2213  -2
   1   8  11   62482    2213   1
  -2 -11  -8   19367    1796  -2
   2   8  11   19367    1796   1
  -3 -11  -8   20448    2196  -2
   3   8  11   20448    2196   1
  -4 -11  -8   31730    2262  -2
   4   8  11   31730    2262   1
  -5 -11  -8   41576    2485  -2
   5   8  11   41576    2485   1
  -6 -11  -8   46847    1759  -2
   6   8  11   46847    1759   1
  -7 -11  -8   46940    1687  -2
   7   8  11   46940    1687   1
  -8 -11  -8   36932    2421  -2
   8   8  11   36932    2421   1
  -9 -11  -8   72981    2306  -2
   9   8  11   72981    2306   1
 -10 -11  -8   22793    2226  -2
  10   8  11   22793    2226   1
   0 -11  -9  125345    4752  -2
   0   9  11  125345    4752   1
  -1 -11  -9   32609    2109  -2
   1   9  11   32609    2109   1
  -2 -11  -9  108740    2527  -2
   2   9  11  108740    2527   1
  -3 -11  -9  263779    3932  -2
   3   9  11  263779    3932   1
  -4 -11  -9  236458    3521  -2
   4   9  11  236458    3521   1
  -5 -11  -9   92794    2213  -2
   5   9  11   92794    2213   1
  -6 -11  -9  189544    3055  -2
   6   9  11  189544    3055   1
  -7 -11  -9    6459    2395  -2
   7   9  11    6459    2395   1
  -8 -11  -9   73497    1814  -2
   8   9  11   73497    1814   1
  -9 -11  -9   56329    2304  -2
   9   9  11   56329    2304   1
 -10 -11  -9   97250    2761  -2
  10   9  11   97250    2761   1
  -1 -11 -10   48819    3164  -2
   1  10  11   48819    3164   1
  -2 -11 -10   35649    1954  -2
   2  10  11   35649    1954   1
  -3 -11 -10   31223    2006  -2
   3  10  11   31223    2006   1
  -4 -11 -10   35033    1958  -2
   4  10  11   35033    1958   1
  -5 -11 -10   30600    1846  -2
   5  10  11   30600    1846   1
  -6 -11 -10   44753    1901  -2
   6  10  11   44753    1901   1
  -7 -11 -10   32332    1896  -2
   7  10  11   32332    1896   1
  -8 -11 -10   24252    2101  -2
   8  10  11   24252    2101   1
  -9 -11 -10   99311    2105  -2
   9  10  11   99311    2105   1
 -10 -11 -10   10535    2051  -2
  10  10  11   10535    2051   1
   0 -11 -11   64646    4256  -2
   0  11  11   64646    4256   1
  -1 -11 -11  189103    3313  -2
   1  11  11  189103    3313   1
  -2 -11 -11    2274    1811  -2
   2  11  11    2274    1811   1
  -3 -11 -11  431928    6102  -2
   3  11  11  431928    6102   1
  -4 -11 -11   46999    2296  -2
   4  11  11   46999    2296   1
  -5 -11 -11  169102    3460  -2
   5  11  11  169102    3460   1
  -6 -11 -11   47179    2047  -2
   6  11  11   47179    2047   1
  -7 -11 -11   30243    1797  -2
   7  11  11   30243    1797   1
  -8 -11 -11    5009    1576  -2
   8  11  11    5009    1576   1
  -9 -11 -11   89047    3172  -2
   9  11  11   89047    3172   1
 -10 -11 -11   17492    3029  -2
  10  11  11   17492    3029   1
 -11 -11 -11  108694    6457  -2
  11  11  11  108694    6457   1
   0 -12   0  340871    7790  -2
   0   0  12  340871    7790   1
  -2 -12   0   20137    2071  -2
   2   0  12   20137    2071   1
  -4 -12   0    5782    2499  -2
   4   0  12    5782    2499   1
  -6 -12   0  138901    3596  -2
   6   0  12  138901    3596   1
  -8 -12   0   37420    2631  -2
   8   0  12   37420    2631   1
 -10 -12   0   13318    4505  -2
  10   0  12   13318    4505   1
  -1 -12  -1   33362    1343  -2
   1   1  12   33362    1343   1
  -2 -12  -1  227173    2922  -2
   2   1  12  227173    2922   1
  -3 -12  -1     889    1644  -2
   3   1  12     889    1644   1
  -4 -12  -1    9345    1591  -2
   4   1  12    9345    1591   1
  -5 -12  -1   11345    1626  -2
   5   1  12   11345    1626   1
  -6 -12  -1   10038    1588  -2
   6   1  12   10038    1588   1
  -7 -12  -1    8328    1649  -2
   7   1  12    8328    1649   1
  -8 -12  -1  232285    3398  -2
   8   1  12  232285    3398   1
  -9 -12  -1   13277    1896  -2
   9   1  12   13277    1896   1
 -10 -12  -1   76746    2262  -2
  10   1  12   76746    2262   1
 -11 -12  -1   17243    1626  -2
  11   1  12   17243    1626   1
   0 -12  -2   18298    1845  -2
   0   2  12   18298    1845   1
  -1 -12  -2  230828    2844  -2
   1   2  12  230828    2844   1
  -2 -12  -2   15498    1374  -2
   2   2  12   15498    1374   1
  -3 -12  -2  116509    2059  -2
   3   2  12  116509    2059   1
  -4 -12  -2   49032    1736  -2
   4   2  12   49032    1736   1
  -5 -12  -2  109883    2055  -2
   5   2  12  109883    2055   1
  -6 -12  -2   11298    1625  -2
   6   2  12   11298    1625   1
  -7 -12  -2   69437    1771  -2
   7   2  12   69437    1771   1
  -8 -12  -2    4494    1880  -2
   8   2  12    4494    1880   1
  -9 -12  -2   68506    2290  -2
   9   2  12   68506    2290   1
 -10 -12  -2   82960    2352  -2
  10   2  12   82960    2352   1
 -11 -12  -2   51963    2176  -2
  11   2  12   51963    2176   1
  -1 -12  -3    1852    1289  -2
   1   3  12    1852    1289   1
  -2 -12  -3  118446    2000  -2
   2   3  12  118446    2000   1
  -3 -12  -3     848    1299  -2
   3   3  12     848    1299   1
  -4 -12  -3   10705    1362  -2
   4   3  12   10705    1362   1
  -5 -12  -3    3641    1339  -2
   5   3  12    3641    1339   1
  -6 -12  -3   11344    1356  -2
   6   3  12   11344    1356   1
  -7 -12  -3    1891    1489  -2
   7   3  12    1891    1489   1
  -8 -12  -3  368370    4896  -2
   8   3  12  368370    4896   1
  -9 -12  -3    4453    1789  -2
   9   3  12    4453    1789   1
 -10 -12  -3  158578    3635  -2
  10   3  12  158578    3635   1
 -11 -12  -3    3102    1881  -2
  11   3  12    3102    1881   1
   0 -12  -4    2387    1805  -2
   0   4  12    2387    1805   1
  -1 -12  -4    8113    1300  -2
   1   4  12    8113    1300   1
  -2 -12  -4   47203    1411  -2
   2   4  12   47203    1411   1
  -3 -12  -4   10496    1291  -2
   3   4  12   10496    1291   1
  -4 -12  -4   83032    1671  -2
   4   4  12   83032    1671   1
  -5 -12  -4     705    1338  -2
   5   4  12     705    1338   1
  -6 -12  -4    4346    1283  -2
   6   4  12    4346    1283   1
  -7 -12  -4   30802    1541  -2
   7   4  12   30802    1541   1
  -8 -12  -4    3711    1775  -2
   8   4  12    3711    1775   1
  -9 -12  -4    9582    1851  -2
   9   4  12    9582    1851   1
 -10 -12  -4   87566    2141  -2
  10   4  12   87566    2141   1
 -11 -12  -4    3000    1898  -2
  11   4  12    3000    1898   1
  -1 -12  -5   12202    1310  -2
   1   5  12   12202    1310   1
  -2 -12  -5  111729    1878  -2
   2   5  12  111729    1878   1
  -3 -12  -5    4430    1243  -2
   3   5  12    4430    1243   1
  -4 -12  -5     847    1355  -2
   4   5  12     847    1355   1
  -5 -12  -5    6612    1376  -2
   5   5  12    6612    1376   1
  -6 -12  -5    7072    1361  -2
   6   5  12    7072    1361   1
  -7 -12  -5   25110    1640  -2
   7   5  12   25110    1640   1
  -8 -12  -5  336612    5577  -2
   8   5  12  336612    5577   1
  -9 -12  -5   56675    1960  -2
   9   5  12   56675    1960   1
 -10 -12  -5   84974    2392  -2
  10   5  12   84974    2392   1
 -11 -12  -5   18272    1871  -2
  11   5  12   18272    1871   1
   0 -12  -6  132142    3023  -2
   0   6  12  132142    3023   1
  -1 -12  -6    9239    1335  -2
   1   6  12    9239    1335   1
  -2 -12  -6   12886    1182  -2
   2   6  12   12886    1182   1
  -3 -12  -6   12849    1760  -2
   3   6  12   12849    1760   1
  -4 -12  -6    3758    1758  -2
   4   6  12    3758    1758   1
  -5 -12  -6    6228    1622  -2
   5   6  12    6228    1622   1
  -6 -12  -6  165610    2702  -2
   6   6  12  165610    2702   1
  -7 -12  -6   29539    1620  -2
   7   6  12   29539    1620   1
  -8 -12  -6   73694    2102  -2
   8   6  12   73694    2102   1
  -9 -12  -6    2113    1560  -2
   9   6  12    2113    1560   1
 -10 -12  -6     193    1574  -2
  10   6  12     193    1574   1
 -11 -12  -6   14550    1896  -2
  11   6  12   14550    1896   1
  -1 -12  -7    7428    1120  -2
   1   7  12    7428    1120   1
  -2 -12  -7   65320    1999  -2
   2   7  12   65320    1999   1
  -3 -12  -7    2195    1756  -2
   3   7  12    2195    1756   1
  -4 -12  -7   32218    2242  -2
   4   7  12   32218    2242   1
  -5 -12  -7   27007    2083  -2
   5   7  12   27007    2083   1
  -6 -12  -7   33175    2571  -2
   6   7  12   33175    2571   1
  -7 -12  -7    5138    1516  -2
   7   7  12    5138    1516   1
  -8 -12  -7  257748    4281  -2
   8   7  12  257748    4281   1
  -9 -12  -7   12298    1618  -2
   9   7  12   12298    1618   1
 -10 -12  -7  108381    2516  -2
  10   7  12  108381    2516   1
 -11 -12  -7    4538    1775  -2
  11   7  12    4538    1775   1
   0 -12  -8   34628    2109  -2
   0   8  12   34628    2109   1
  -1 -12  -8  237868    4499  -2
   1   8  12  237868    4499   1
  -2 -12  -8    4639    1812  -2
   2   8  12    4639    1812   1
  -3 -12  -8  360494    5266  -2
   3   8  12  360494    5266   1
  -4 -12  -8   -1263    1855  -2
   4   8  12   -1263    1855   1
  -5 -12  -8  338825    4568  -2
   5   8  12  338825    4568   1
  -6 -12  -8   77857    2155  -2
   6   8  12   77857    2155   1
  -7 -12  -8  258615    3647  -2
   7   8  12  258615    3647   1
  -8 -12  -8   34026    2579  -2
   8   8  12   34026    2579   1
  -9 -12  -8  151750    3051  -2
   9   8  12  151750    3051   1
 -10 -12  -8    8556    2511  -2
  10   8  12    8556    2511   1
 -11 -12  -8  108566    2486  -2
  11   8  12  108566    2486   1
  -1 -12  -9   14622    2121  -2
   1   9  12   14622    2121   1
  -2 -12  -9   69914    2245  -2
   2   9  12   69914    2245   1
  -3 -12  -9    5162    1897  -2
   3   9  12    5162    1897   1
  -4 -12  -9    9429    1961  -2
   4   9  12    9429    1961   1
  -5 -12  -9   52003    2010  -2
   5   9  12   52003    2010   1
  -6 -12  -9    3664    1684  -2
   6   9  12    3664    1684   1
  -7 -12  -9   11903    1679  -2
   7   9  12   11903    1679   1
  -8 -12  -9  151153    2717  -2
   8   9  12  151153    2717   1
  -9 -12  -9    8169    2157  -2
   9   9  12    8169    2157   1
 -10 -12  -9   61582    2270  -2
  10   9  12   61582    2270   1
 -11 -12  -9   27810    2468  -2
  11   9  12   27810    2468   1
   0 -12 -10    9678    4356  -2
   0  10  12    9678    4356   1
  -1 -12 -10   78480    2560  -2
   1  10  12   78480    2560   1
  -2 -12 -10   78444    2297  -2
   2  10  12   78444    2297   1
  -3 -12 -10  163649    3069  -2
   3  10  12  163649    3069   1
  -4 -12 -10   95099    2410  -2
   4  10  12   95099    2410   1
  -5 -12 -10   85219    2383  -2
   5  10  12   85219    2383   1
  -6 -12 -10    3094    2015  -2
   6  10  12    3094    2015   1
  -7 -12 -10  107111    2722  -2
   7  10  12  107111    2722   1
  -8 -12 -10    7963    1474  -2
   8  10  12    7963    1474   1
  -9 -12 -10   64030    2279  -2
   9  10  12   64030    2279   1
 -10 -12 -10   46202    2478  -2
  10  10  12   46202    2478   1
 -11 -12 -10   73329    4798  -2
  11  10  12   73329    4798   1
  -1 -12 -11   16046    1782  -2
   1  11  12   16046    1782   1
  -2 -12 -11   51941    1902  -2
   2  11  12   51941    1902   1
  -3 -12 -11    3762    1820  -2
   3  11  12    3762    1820   1
  -4 -12 -11    4166    1886  -2
   4  11  12    4166    1886   1
  -5 -12 -11   19612    1884  -2
   5  11  12   19612    1884   1
  -6 -12 -11   12316    2029  -2
   6  11  12   12316    2029   1
  -7 -12 -11    5908    1792  -2
   7  11  12    5908    1792   1
  -8 -12 -11  117264    3482  -2
   8  11  12  117264    3482   1
  -9 -12 -11   29544    2081  -2
   9  11  12   29544    2081   1
 -10 -12 -11   70622    3466  -2
  10  11  12   70622    3466   1
 -11 -12 -11    -363    3220  -2
  11  11  12    -363    3220   1
   0 -12 -12     290    3853  -2
   0  12  12     290    3853   1
  -1 -12 -12   14198    2931  -2
   1  12  12   14198    2931   1
  -2 -12 -12    5548    1652  -2
   2  12  12    5548    1652   1
  -3 -12 -12   32681    1906  -2
   3  12  12   32681    1906   1
  -4 -12 -12   15670    1962  -2
   4  12  12   15670    1962   1
  -5 -12 -12    -140    2179  -2
   5  12  12    -140    2179   1
  -6 -12 -12    4594    2258  -2
   6  12  12    4594    2258   1
  -7 -12 -12   62580    2172  -2
   7  12  12   62580    2172   1
  -8 -12 -12    2991    2247  -2
   8  12  12    2991    2247   1
  -9 -12 -12    5390    2059  -2
   9  12  12    5390    2059   1
 -10 -12 -12    3639    3128  -2
  10  12  12    3639    3128   1
 -11 -12 -12    3327    3300  -2
  11  12  12    3327    3300   1
 -12 -12 -12   -2173    5927  -2
  12  12  12   -2173    5927   1
  -1 -13   0  146643    3732  -2
   1   0  13  146643    3732   1
  -3 -13   0   42913    2591  -2
   3   0  13   42913    2591   1
  -5 -13   0   27607    2491  -2
   5   0  13   27607    2491   1
  -7 -13   0   36060    3186  -2
   7   0  13   36060    3186   1
  -9 -13   0  247640    5589  -2
   9   0  13  247640    5589   1
 -11 -13   0   47009    4684  -2
  11   0  13   47009    4684   1
   0 -13  -1  144243    3408  -2
   0   1  13  144243    3408   1
  -1 -13  -1  467670    4834  -2
   1   1  13  467670    4834   1
  -2 -13  -1   49513    1764  -2
   2   1  13   49513    1764   1
  -3 -13  -1  122325    2435  -2
   3   1  13  122325    2435   1
  -4 -13  -1   26498    1858  -2
   4   1  13   26498    1858   1
  -5 -13  -1  132739    3022  -2
   5   1  13  132739    3022   1
  -6 -13  -1   24311    2053  -2
   6   1  13   24311    2053   1
  -7 -13  -1  135735    2532  -2
   7   1  13  135735    2532   1
  -8 -13  -1   25186    1774  -2
   8   1  13   25186    1774   1
  -9 -13  -1   18711    1919  -2
   9   1  13   18711    1919   1
 -10 -13  -1   30590    1801  -2
  10   1  13   30590    1801   1
 -11 -13  -1    9403    1496  -2
  11   1  13    9403    1496   1
 -12 -13  -1   18509    3079  -2
  12   1  13   18509    3079   1
  -1 -13  -2   51502    1611  -2
   1   2  13   51502    1611   1
  -2 -13  -2   18373    1656  -2
   2   2  13   18373    1656   1
  -3 -13  -2   46483    1736  -2
   3   2  13   46483    1736   1
  -4 -13  -2    5688    1750  -2
   4   2  13    5688    1750   1
  -5 -13  -2   17366    2308  -2
   5   2  13   17366    2308   1
  -6 -13  -2    4346    1910  -2
   6   2  13    4346    1910   1
  -7 -13  -2   20927    1601  -2
   7   2  13   20927    1601   1
  -8 -13  -2    6235    1866  -2
   8   2  13    6235    1866   1
  -9 -13  -2  278006    4355  -2
   9   2  13  278006    4355   1
 -10 -13  -2   11345    1812  -2
  10   2  13   11345    1812   1
 -11 -13  -2   15827    2068  -2
  11   2  13   15827    2068   1
 -12 -13  -2   21362    2437  -2
  12   2  13   21362    2437   1
   0 -13  -3   42501    2298  -2
   0   3  13   42501    2298   1
  -1 -13  -3  122682    2283  -2
   1   3  13  122682    2283   1
  -2 -13  -3   50536    1795  -2
   2   3  13   50536    1795   1
  -3 -13  -3   20635    1533  -2
   3   3  13   20635    1533   1
  -4 -13  -3   26137    1545  -2
   4   3  13   26137    1545   1
  -5 -13  -3   32610    1684  -2
   5   3  13   32610    1684   1
  -6 -13  -3    7354    1577  -2
   6   3  13    7354    1577   1
  -7 -13  -3   67263    2535  -2
   7   3  13   67263    2535   1
  -8 -13  -3    6460    2149  -2
   8   3  13    6460    2149   1
  -9 -13  -3     769    1909  -2
   9   3  13     769    1909   1
 -10 -13  -3   18981    1885  -2
  10   3  13   18981    1885   1
 -11 -13  -3    4041    1805  -2
  11   3  13    4041    1805   1
 -12 -13  -3   13947    2193  -2
  12   3  13   13947    2193   1
  -1 -13  -4   26769    1524  -2
   1   4  13   26769    1524   1
  -2 -13  -4    2318    1462  -2
   2   4  13    2318    1462   1
  -3 -13  -4   28276    1490  -2
   3   4  13   28276    1490   1
  -4 -13  -4    2979    1352  -2
   4   4  13    2979    1352   1
  -5 -13  -4   41126    2103  -2
   5   4  13   41126    2103   1
  -6 -13  -4    -120    1510  -2
   6   4  13    -120    1510   1
  -7 -13  -4   24364    1900  -2
   7   4  13   24364    1900   1
  -8 -13  -4   23603    2108  -2
   8   4  13   23603    2108   1
  -9 -13  -4  315869    4298  -2
   9   4  13  315869    4298   1
 -10 -13  -4   11442    1875  -2
  10   4  13   11442    1875   1
 -11 -13  -4   56458    2421  -2
  11   4  13   56458    2421   1
 -12 -13  -4    8379    2210  -2
  12   4  13    8379    2210   1
   0 -13  -5   25029    2137  -2
   0   5  13   25029    2137   1
  -1 -13  -5  127989    2596  -2
   1   5  13  127989    2596   1
  -2 -13  -5   16735    1504  -2
   2   5  13   16735    1504   1
  -3 -13  -5   30974    1497  -2
   3   5  13   30974    1497   1
  -4 -13  -5   41391    1783  -2
   4   5  13   41391    1783   1
  -5 -13  -5   97585    1856  -2
   5   5  13   97585    1856   1
  -6 -13  -5   77518    1670  -2
   6   5  13   77518    1670   1
  -7 -13  -5  196189    3761  -2
   7   5  13  196189    3761   1
  -8 -13  -5   45564    2061  -2
   8   5  13   45564    2061   1
  -9 -13  -5   31188    1791  -2
   9   5  13   31188    1791   1
 -10 -13  -5   48861    1870  -2
  10   5  13   48861    1870   1
 -11 -13  -5    5825    1881  -2
  11   5  13    5825    1881   1
 -12 -13  -5    2809    2229  -2
  12   5  13    2809    2229   1
  -1 -13  -6   24143    1544  -2
   1   6  13   24143    1544   1
  -2 -13  -6    3880    1823  -2
   2   6  13    3880    1823   1
  -3 -13  -6   10356    1416  -2
   3   6  13   10356    1416   1
  -4 -13  -6    1105    1804  -2
   4   6  13    1105    1804   1
  -5 -13  -6   73041    2486  -2
   5   6  13   73041    2486   1
  -6 -13  -6   60900    1911  -2
   6   6  13   60900    1911   1
  -7 -13  -6   24060    1605  -2
   7   6  13   24060    1605   1
  -8 -13  -6   34064    1764  -2
   8   6  13   34064    1764   1
  -9 -13  -6  236155    3611  -2
   9   6  13  236155    3611   1
 -10 -13  -6   30457    1690  -2
  10   6  13   30457    1690   1
 -11 -13  -6   30537    2270  -2
  11   6  13   30537    2270   1
 -12 -13  -6   29181    3918  -2
  12   6  13   29181    3918   1
   0 -13  -7   34872    2964  -2
   0   7  13   34872    2964   1
  -1 -13  -7  130081    2326  -2
   1   7  13  130081    2326   1
  -2 -13  -7   22130    2113  -2
   2   7  13   22130    2113   1
  -3 -13  -7   61849    2202  -2
   3   7  13   61849    2202   1
  -4 -13  -7   21922    2569  -2
   4   7  13   21922    2569   1
  -5 -13  -7  195578    3248  -2
   5   7  13  195578    3248   1
  -6 -13  -7   24981    2016  -2
   6   7  13   24981    2016   1
  -7 -13  -7  310178    4363  -2
   7   7  13  310178    4363   1
  -8 -13  -7   43746    2408  -2
   8   7  13   43746    2408   1
  -9 -13  -7   99031    3688  -2
   9   7  13   99031    3688   1
 -10 -13  -7   61017    2066  -2
  10   7  13   61017    2066   1
 -11 -13  -7   23829    1784  -2
  11   7  13   23829    1784   1
 -12 -13  -7    7827    1900  -2
  12   7  13    7827    1900   1
  -1 -13  -8   25854    2179  -2
   1   8  13   25854    2179   1
  -2 -13  -8    5109    2148  -2
   2   8  13    5109    2148   1
  -3 -13  -8    6216    1904  -2
   3   8  13    6216    1904   1
  -4 -13  -8   24014    1942  -2
   4   8  13   24014    1942   1
  -5 -13  -8   44748    1959  -2
   5   8  13   44748    1959   1
  -6 -13  -8   34969    2169  -2
   6   8  13   34969    2169   1
  -7 -13  -8   37803    1858  -2
   7   8  13   37803    1858   1
  -8 -13  -8    5268    2148  -2
   8   8  13    5268    2148   1
  -9 -13  -8  186017    3650  -2
   9   8  13  186017    3650   1
 -10 -13  -8    7370    2152  -2
  10   8  13    7370    2152   1
 -11 -13  -8   13189    2241  -2
  11   8  13   13189    2241   1
 -12 -13  -8   40391    3890  -2
  12   8  13   40391    3890   1
   0 -13  -9  258711    7876  -2
   0   9  13  258711    7876   1
  -1 -13  -9   16171    2153  -2
   1   9  13   16171    2153   1
  -2 -13  -9  281859    4989  -2
   2   9  13  281859    4989   1
  -3 -13  -9     695    2008  -2
   3   9  13     695    2008   1
  -4 -13  -9  315286    4507  -2
   4   9  13  315286    4507   1
  -5 -13  -9   29889    1866  -2
   5   9  13   29889    1866   1
  -6 -13  -9  234054    4155  -2
   6   9  13  234054    4155   1
  -7 -13  -9   98706    2230  -2
   7   9  13   98706    2230   1
  -8 -13  -9  184096    2915  -2
   8   9  13  184096    2915   1
  -9 -13  -9   16705    2158  -2
   9   9  13   16705    2158   1
 -10 -13  -9  139739    3133  -2
  10   9  13  139739    3133   1
 -11 -13  -9    5764    2583  -2
  11   9  13    5764    2583   1
 -12 -13  -9   48420    3273  -2
  12   9  13   48420    3273   1
  -1 -13 -10   23251    1892  -2
   1  10  13   23251    1892   1
  -2 -13 -10    9314    2168  -2
   2  10  13    9314    2168   1
  -3 -13 -10   20073    1975  -2
   3  10  13   20073    1975   1
  -4 -13 -10    9923    1921  -2
   4  10  13    9923    1921   1
  -5 -13 -10   48028    2004  -2
   5  10  13   48028    2004   1
  -6 -13 -10   31576    1751  -2
   6  10  13   31576    1751   1
  -7 -13 -10   51700    2080  -2
   7  10  13   51700    2080   1
  -8 -13 -10    7052    1728  -2
   8  10  13    7052    1728   1
  -9 -13 -10  145310    3270  -2
   9  10  13  145310    3270   1
 -10 -13 -10    4740    2289  -2
  10  10  13    4740    2289   1
 -11 -13 -10   40213    3255  -2
  11  10  13   40213    3255   1
 -12 -13 -10   19324    3209  -2
  12  10  13   19324    3209   1
   0 -13 -11   49078    4080  -2
   0  11  13   49078    4080   1
  -1 -13 -11   11422    2829  -2
   1  11  13   11422    2829   1
  -2 -13 -11   11901    1655  -2
   2  11  13   11901    1655   1
  -3 -13 -11    3420    1869  -2
   3  11  13    3420    1869   1
  -4 -13 -11   55815    2292  -2
   4  11  13   55815    2292   1
  -5 -13 -11    7156    2340  -2
   5  11  13    7156    2340   1
  -6 -13 -11   26060    2404  -2
   6  11  13   26060    2404   1
  -7 -13 -11   25712    1979  -2
   7  11  13   25712    1979   1
  -8 -13 -11   11712    1827  -2
   8  11  13   11712    1827   1
  -9 -13 -11     917    2176  -2
   9  11  13     917    2176   1
 -10 -13 -11   35036    3179  -2
  10  11  13   35036    3179   1
 -11 -13 -11    1662    3218  -2
  11  11  13    1662    3218   1
 -12 -13 -11     423    3365  -2
  12  11  13     423    3365   1
  -1 -13 -12   14234    2866  -2
   1  12  13   14234    2866   1
  -2 -13 -12   21887    2355  -2
   2  12  13   21887    2355   1
  -3 -13 -12   13075    2311  -2
   3  12  13   13075    2311   1
  -4 -13 -12   13994    2298  -2
   4  12  13   13994    2298   1
  -5 -13 -12    6040    2319  -2
   5  12  13    6040    2319   1
  -6 -13 -12   28856    2593  -2
   6  12  13   28856    2593   1
  -7 -13 -12    7297    1978  -2
   7  12  13    7297    1978   1
  -8 -13 -12   43548    2121  -2
   8  12  13   43548    2121   1
  -9 -13 -12   58676    2553  -2
   9  12  13   58676    2553   1
 -10 -13 -12   20205    3550  -2
  10  12  13   20205    3550   1
 -11 -13 -12   -2166    3308  -2
  11  12  13   -2166    3308   1
 -12 -13 -12   36862    3473  -2
  12  12  13   36862    3473   1
   0 -13 -13   38393    4764  -2
   0  13  13   38393    4764   1
  -1 -13 -13  123458    4264  -2
   1  13  13  123458    4264   1
  -2 -13 -13   -1281    2001  -2
   2  13  13   -1281    2001   1
  -3 -13 -13   51709    2682  -2
   3  13  13   51709    2682   1
  -4 -13 -13   36232    2406  -2
   4  13  13   36232    2406   1
  -5 -13 -13   48311    2488  -2
   5  13  13   48311    2488   1
  -6 -13 -13   24438    2784  -2
   6  13  13   24438    2784   1
  -7 -13 -13   49968    2769  -2
   7  13  13   49968    2769   1
  -8 -13 -13   42998    3798  -2
   8  13  13   42998    3798   1
  -9 -13 -13   14187    3341  -2
   9  13  13   14187    3341   1
 -10 -13 -13   24200    3806  -2
  10  13  13   24200    3806   1
 -11 -13 -13     -31    3564  -2
  11  13  13     -31    3564   1
 -12 -13 -13   11735    3607  -2
  12  13  13   11735    3607   1
   0 -14   0 1005057   20629  -2
   0   0  14 1005057   20629   1
  -2 -14   0  512082    9112  -2
   2   0  14  512082    9112   1
  -4 -14   0  147796    4231  -2
   4   0  14  147796    4231   1
  -6 -14   0  177503    4752  -2
   6   0  14  177503    4752   1
  -8 -14   0  135705    3735  -2
   8   0  14  135705    3735   1
 -10 -14   0   12697    1685  -2
  10   0  14   12697    1685   1
 -12 -14   0  149470    9245  -2
  12   0  14  149470    9245   1
  -1 -14  -1   26844    1692  -2
   1   1  14   26844    1692   1
  -2 -14  -1  135234    2789  -2
   2   1  14  135234    2789   1
  -3 -14  -1     520    1804  -2
   3   1  14     520    1804   1
  -4 -14  -1    4590    1959  -2
   4   1  14    4590    1959   1
  -5 -14  -1    1336    2001  -2
   5   1  14    1336    2001   1
  -6 -14  -1  117445    4727  -2
   6   1  14  117445    4727   1
  -7 -14  -1    4402    2287  -2
   7   1  14    4402    2287   1
  -8 -14  -1   75493    2137  -2
   8   1  14   75493    2137   1
  -9 -14  -1    1979    1660  -2
   9   1  14    1979    1660   1
 -10 -14  -1    8530    2218  -2
  10   1  14    8530    2218   1
 -11 -14  -1   10268    3173  -2
  11   1  14   10268    3173   1
 -12 -14  -1  208907    5403  -2
  12   1  14  208907    5403   1
 -13 -14  -1    7907    3229  -2
  13   1  14    7907    3229   1
   0 -14  -2  517529    8541  -2
   0   2  14  517529    8541   1
  -1 -14  -2  133205    2467  -2
   1   2  14  133205    2467   1
  -2 -14  -2  238684    3587  -2
   2   2  14  238684    3587   1
  -3 -14  -2   50587    1952  -2
   3   2  14   50587    1952   1
  -4 -14  -2   47379    1922  -2
   4   2  14   47379    1922   1
  -5 -14  -2   31863    2081  -2
   5   2  14   31863    2081   1
  -6 -14  -2   80815    3113  -2
   6   2  14   80815    3113   1
  -7 -14  -2   36049    1769  -2
   7   2  14   36049    1769   1
  -8 -14  -2   73485    2013  -2
   8   2  14   73485    2013   1
  -9 -14  -2   24843    2056  -2
   9   2  14   24843    2056   1
 -10 -14  -2    3694    1832  -2
  10   2  14    3694    1832   1
 -11 -14  -2   25205    2323  -2
  11   2  14   25205    2323   1
 -12 -14  -2   74637    2697  -2
  12   2  14   74637    2697   1
 -13 -14  -2   20279    2126  -2
  13   2  14   20279    2126   1
  -1 -14  -3    3240    1844  -2
   1   3  14    3240    1844   1
  -2 -14  -3   52442    2071  -2
   2   3  14   52442    2071   1
  -3 -14  -3    3867    1631  -2
   3   3  14    3867    1631   1
  -4 -14  -3    4496    1597  -2
   4   3  14    4496    1597   1
  -5 -14  -3    3184    1563  -2
   5   3  14    3184    1563   1
  -6 -14  -3  193437    3346  -2
   6   3  14  193437    3346   1
  -7 -14  -3    -762    1597  -2
   7   3  14    -762    1597   1
  -8 -14  -3   66436    2561  -2
   8   3  14   66436    2561   1
  -9 -14  -3    6440    1908  -2
   9   3  14    6440    1908   1
 -10 -14  -3   38915    2007  -2
  10   3  14   38915    2007   1
 -11 -14  -3    7665    2183  -2
  11   3  14    7665    2183   1
 -12 -14  -3  232070    4095  -2
  12   3  14  232070    4095   1
 -13 -14  -3    5704    2516  -2
  13   3  14    5704    2516   1
   0 -14  -4  148646    3219  -2
   0   4  14  148646    3219   1
  -1 -14  -4    3448    1649  -2
   1   4  14    3448    1649   1
  -2 -14  -4   45704    1760  -2
   2   4  14   45704    1760   1
  -3 -14  -4    4113    1537  -2
   3   4  14    4113    1537   1
  -4 -14  -4    7566    1552  -2
   4   4  14    7566    1552   1
  -5 -14  -4   18537    1466  -2
   5   4  14   18537    1466   1
  -6 -14  -4   72641    2285  -2
   6   4  14   72641    2285   1
  -7 -14  -4   54958    1714  -2
   7   4  14   54958    1714   1
  -8 -14  -4   78734    2954  -2
   8   4  14   78734    2954   1
  -9 -14  -4   33551    2196  -2
   9   4  14   33551    2196   1
 -10 -14  -4    1941    2099  -2
  10   4  14    1941    2099   1
 -11 -14  -4   23078    2225  -2
  11   4  14   23078    2225   1
 -12 -14  -4   40501    2816  -2
  12   4  14   40501    2816   1
 -13 -14  -4    7850    2348  -2
  13   4  14    7850    2348   1
  -1 -14  -5     855    1644  -2
   1   5  14     855    1644   1
  -2 -14  -5   30662    1817  -2
   2   5  14   30662    1817   1
  -3 -14  -5    2833    1532  -2
   3   5  14    2833    1532   1
  -4 -14  -5   19676    1502  -2
   4   5  14   19676    1502   1
  -5 -14  -5    1998    1364  -2
   5   5  14    1998    1364   1
  -6 -14  -5  199039    3015  -2
   6   5  14  199039    3015   1
  -7 -14  -5   34879    1762  -2
   7   5  14   34879    1762   1
  -8 -14  -5   79330    2401  -2
   8   5  14   79330    2401   1
  -9 -14  -5   50421    2150  -2
   9   5  14   50421    2150   1
 -10 -14  -5    4489    2259  -2
  10   5  14    4489    2259   1
 -11 -14  -5   24272    2241  -2
  11   5  14   24272    2241   1
 -12 -14  -5  134660    4580  -2
  12   5  14  134660    4580   1
 -13 -14  -5   22315    2662  -2
  13   5  14   22315    2662   1
   0 -14  -6  163308    3625  -2
   0   6  14  163308    3625   1
  -1 -14  -6  110227    2274  -2
   1   6  14  110227    2274   1
  -2 -14  -6   82155    1971  -2
   2   6  14   82155    1971   1
  -3 -14  -6  203943    3592  -2
   3   6  14  203943    3592   1
  -4 -14  -6   71965    2226  -2
   4   6  14   71965    2226   1
  -5 -14  -6  205107    3477  -2
   5   6  14  205107    3477   1
  -6 -14  -6  248980    3997  -2
   6   6  14  248980    3997   1
  -7 -14  -6  121766    2782  -2
   7   6  14  121766    2782   1
  -8 -14  -6  218531    3547  -2
   8   6  14  218531    3547   1
  -9 -14  -6   70461    2446  -2
   9   6  14   70461    2446   1
 -10 -14  -6   39357    2215  -2
  10   6  14   39357    2215   1
 -11 -14  -6   66194    2315  -2
  11   6  14   66194    2315   1
 -12 -14  -6   59003    2820  -2
  12   6  14   59003    2820   1
 -13 -14  -6   20782    3224  -2
  13   6  14   20782    3224   1
  -1 -14  -7    3668    1416  -2
   1   7  14    3668    1416   1
  -2 -14  -7   39405    2236  -2
   2   7  14   39405    2236   1
  -3 -14  -7    3116    2109  -2
   3   7  14    3116    2109   1
  -4 -14  -7   58110    2188  -2
   4   7  14   58110    2188   1
  -5 -14  -7   37650    1946  -2
   5   7  14   37650    1946   1
  -6 -14  -7  127512    3306  -2
   6   7  14  127512    3306   1
  -7 -14  -7   18590    1616  -2
   7   7  14   18590    1616   1
  -8 -14  -7  120417    3007  -2
   8   7  14  120417    3007   1
  -9 -14  -7   24604    2401  -2
   9   7  14   24604    2401   1
 -10 -14  -7   61132    2451  -2
  10   7  14   61132    2451   1
 -11 -14  -7   24513    2146  -2
  11   7  14   24513    2146   1
 -12 -14  -7  117231    3945  -2
  12   7  14  117231    3945   1
 -13 -14  -7    8329    2897  -2
  13   7  14    8329    2897   1
   0 -14  -8  137400    4566  -2
   0   8  14  137400    4566   1
  -1 -14  -8   72427    2651  -2
   1   8  14   72427    2651   1
  -2 -14  -8   73990    2426  -2
   2   8  14   73990    2426   1
  -3 -14  -8   67775    2346  -2
   3   8  14   67775    2346   1
  -4 -14  -8   77786    2250  -2
   4   8  14   77786    2250   1
  -5 -14  -8   73326    2252  -2
   5   8  14   73326    2252   1
  -6 -14  -8  224552    3528  -2
   6   8  14  224552    3528   1
  -7 -14  -8  128866    2629  -2
   7   8  14  128866    2629   1
  -8 -14  -8  181488    3665  -2
   8   8  14  181488    3665   1
  -9 -14  -8   34976    2496  -2
   9   8  14   34976    2496   1
 -10 -14  -8   29483    3059  -2
  10   8  14   29483    3059   1
 -11 -14  -8   33358    2459  -2
  11   8  14   33358    2459   1
 -12 -14  -8   29538    1902  -2
  12   8  14   29538    1902   1
 -13 -14  -8   19328    3275  -2
  13   8  14   19328    3275   1
  -1 -14  -9    2041    2054  -2
   1   9  14    2041    2054   1
  -2 -14  -9   19058    2153  -2
   2   9  14   19058    2153   1
  -3 -14  -9    9713    2139  -2
   3   9  14    9713    2139   1
  -4 -14  -9   29558    1979  -2
   4   9  14   29558    1979   1
  -5 -14  -9   48124    2809  -2
   5   9  14   48124    2809   1
  -6 -14  -9   74845    2421  -2
   6   9  14   74845    2421   1
  -7 -14  -9   25769    2133  -2
   7   9  14   25769    2133   1
  -8 -14  -9   34439    1691  -2
   8   9  14   34439    1691   1
  -9 -14  -9   34675    2583  -2
   9   9  14   34675    2583   1
 -10 -14  -9    7437    2617  -2
  10   9  14    7437    2617   1
 -11 -14  -9   28507    2711  -2
  11   9  14   28507    2711   1
 -12 -14  -9   59761    3546  -2
  12   9  14   59761    3546   1
 -13 -14  -9   25231    3464  -2
  13   9  14   25231    3464   1
   0 -14 -10   21398    4998  -2
   0  10  14   21398    4998   1
  -1 -14 -10   11122    1986  -2
   1  10  14   11122    1986   1
  -2 -14 -10    4105    2449  -2
   2  10  14    4105    2449   1
  -3 -14 -10   33988    2114  -2
   3  10  14   33988    2114   1
  -4 -14 -10   -1398    2291  -2
   4  10  14   -1398    2291   1
  -5 -14 -10    4963    2519  -2
   5  10  14    4963    2519   1
  -6 -14 -10   33660    2537  -2
   6  10  14   33660    2537   1
  -7 -14 -10   65171    2854  -2
   7  10  14   65171    2854   1
  -8 -14 -10   24060    2405  -2
   8  10  14   24060    2405   1
  -9 -14 -10   13376    2255  -2
   9  10  14   13376    2255   1
 -10 -14 -10    3934    2557  -2
  10  10  14    3934    2557   1
 -11 -14 -10   21025    3301  -2
  11  10  14   21025    3301   1
 -12 -14 -10   11257    3456  -2
  12  10  14   11257    3456   1
 -13 -14 -10   13263    3487  -2
  13  10  14   13263    3487   1
  -1 -14 -11   14046    3017  -2
   1  11  14   14046    3017   1
  -2 -14 -11   29492    2331  -2
   2  11  14   29492    2331   1
  -3 -14 -11    7441    2450  -2
   3  11  14    7441    2450   1
  -4 -14 -11   23816    2549  -2
   4  11  14   23816    2549   1
  -5 -14 -11   23834    2785  -2
   5  11  14   23834    2785   1
  -6 -14 -11   68413    2491  -2
   6  11  14   68413    2491   1
  -7 -14 -11   24883    2074  -2
   7  11  14   24883    2074   1
  -8 -14 -11   29293    2464  -2
   8  11  14   29293    2464   1
  -9 -14 -11   28548    3367  -2
   9  11  14   28548    3367   1
 -10 -14 -11   19652    3403  -2
  10  11  14   19652    3403   1
 -11 -14 -11   18068    3366  -2
  11  11  14   18068    3366   1
 -12 -14 -11   58225    3820  -2
  12  11  14   58225    3820   1
 -13 -14 -11   12075    3620  -2
  13  11  14   12075    3620   1
   0 -14 -12  143832    5496  -2
   0  12  14  143832    5496   1
  -1 -14 -12  220837    4805  -2
   1  12  14  220837    4805   1
  -2 -14 -12   75560    2665  -2
   2  12  14   75560    2665   1
  -3 -14 -12  234450    4560  -2
   3  12  14  234450    4560   1
  -4 -14 -12   42092    2775  -2
   4  12  14   42092    2775   1
  -5 -14 -12  143513    3549  -2
   5  12  14  143513    3549   1
  -6 -14 -12   61819    2542  -2
   6  12  14   61819    2542   1
  -7 -14 -12  112030    3826  -2
   7  12  14  112030    3826   1
  -8 -14 -12   34476    4499  -2
   8  12  14   34476    4499   1
  -9 -14 -12   60531    4810  -2
   9  12  14   60531    4810   1
 -10 -14 -12    -828    3462  -2
  10  12  14    -828    3462   1
 -11 -14 -12   57506    3630  -2
  11  12  14   57506    3630   1
 -12 -14 -12    8803    4720  -2
  12  12  14    8803    4720   1
  -1 -14 -13    5264    2926  -2
   1  13  14    5264    2926   1
  -2 -14 -13   26234    3086  -2
   2  13  14   26234    3086   1
  -3 -14 -13    9474    2389  -2
   3  13  14    9474    2389   1
  -4 -14 -13    7330    3636  -2
   4  13  14    7330    3636   1
  -5 -14 -13   21245    2381  -2
   5  13  14   21245    2381   1
  -6 -14 -13   15569    2578  -2
   6  13  14   15569    2578   1
  -7 -14 -13   20785    2752  -2
   7  13  14   20785    2752   1
  -8 -14 -13   18739    3367  -2
   8  13  14   18739    3367   1
  -9 -14 -13   19898    3432  -2
   9  13  14   19898    3432   1
 -10 -14 -13    5896    5263  -2
  10  13  14    5896    5263   1
 -11 -14 -13   16920    4278  -2
  11  13  14   16920    4278   1
   0 -14 -14  103501    6891  -2
   0  14  14  103501    6891   1
  -1 -14 -14   21429    3175  -2
   1  14  14   21429    3175   1
  -2 -14 -14   44893    3254  -2
   2  14  14   44893    3254   1
  -3 -14 -14   23832    2349  -2
   3  14  14   23832    2349   1
  -4 -14 -14   17239    2681  -2
   4  14  14   17239    2681   1
  -5 -14 -14   13882    2758  -2
   5  14  14   13882    2758   1
  -6 -14 -14   19057    3000  -2
   6  14  14   19057    3000   1
  -7 -14 -14   41426    3681  -2
   7  14  14   41426    3681   1
  -8 -14 -14    7631    3938  -2
   8  14  14    7631    3938   1
  -9 -14 -14    4840    3499  -2
   9  14  14    4840    3499   1
  -1 -15   0   97390    4824  -2
   1   0  15   97390    4824   1
  -3 -15   0   76807    3610  -2
   3   0  15   76807    3610   1
  -5 -15   0  226745    5506  -2
   5   0  15  226745    5506   1
  -7 -15   0   33574    3021  -2
   7   0  15   33574    3021   1
  -9 -15   0   38779    3311  -2
   9   0  15   38779    3311   1
 -11 -15   0  258783   10353  -2
  11   0  15  258783   10353   1
 -13 -15   0  266754    7712  -2
  13   0  15  266754    7712   1
   0 -15  -1   97955    3483  -2
   0   1  15   97955    3483   1
  -1 -15  -1  327318    4534  -2
   1   1  15  327318    4534   1
  -2 -15  -1   50049    2035  -2
   2   1  15   50049    2035   1
  -3 -15  -1   20063    2008  -2
   3   1  15   20063    2008   1
  -4 -15  -1   24086    2013  -2
   4   1  15   24086    2013   1
  -5 -15  -1    9998    2073  -2
   5   1  15    9998    2073   1
  -6 -15  -1   24255    2153  -2
   6   1  15   24255    2153   1
  -7 -15  -1   61199    2277  -2
   7   1  15   61199    2277   1
  -8 -15  -1   19216    1974  -2
   8   1  15   19216    1974   1
  -9 -15  -1     589    1548  -2
   9   1  15     589    1548   1
 -10 -15  -1   21170    3431  -2
  10   1  15   21170    3431   1
 -11 -15  -1    8808    3464  -2
  11   1  15    8808    3464   1
 -12 -15  -1   16285    3594  -2
  12   1  15   16285    3594   1
 -13 -15  -1   57272    3706  -2
  13   1  15   57272    3706   1
 -14 -15  -1    9734    3241  -2
  14   1  15    9734    3241   1
  -1 -15  -2   53872    2032  -2
   1   2  15   53872    2032   1
  -2 -15  -2   26201    1905  -2
   2   2  15   26201    1905   1
  -3 -15  -2   61792    2303  -2
   3   2  15   61792    2303   1
  -4 -15  -2    3435    1887  -2
   4   2  15    3435    1887   1
  -5 -15  -2  230388    4601  -2
   5   2  15  230388    4601   1
  -6 -15  -2   13322    2728  -2
   6   2  15   13322    2728   1
  -7 -15  -2   28954    1761  -2
   7   2  15   28954    1761   1
  -8 -15  -2     473    1832  -2
   8   2  15     473    1832   1
  -9 -15  -2    5241    2533  -2
   9   2  15    5241    2533   1
 -10 -15  -2   10639    2333  -2
  10   2  15   10639    2333   1
 -11 -15  -2  204650    4283  -2
  11   2  15  204650    4283   1
 -12 -15  -2    9040    2361  -2
  12   2  15    9040    2361   1
 -13 -15  -2  191415    4855  -2
  13   2  15  191415    4855   1
 -14 -15  -2   14217    3297  -2
  14   2  15   14217    3297   1
   0 -15  -3   75816    4353  -2
   0   3  15   75816    4353   1
  -1 -15  -3   24742    1817  -2
   1   3  15   24742    1817   1
  -2 -15  -3   62782    3105  -2
   2   3  15   62782    3105   1
  -3 -15  -3   28861    1967  -2
   3   3  15   28861    1967   1
  -4 -15  -3   30287    1885  -2
   4   3  15   30287    1885   1
  -5 -15  -3   10136    1603  -2
   5   3  15   10136    1603   1
  -6 -15  -3   11146    1672  -2
   6   3  15   11146    1672   1
  -7 -15  -3   10519    1599  -2
   7   3  15   10519    1599   1
  -8 -15  -3     396    1369  -2
   8   3  15     396    1369   1
  -9 -15  -3   11816    2467  -2
   9   3  15   11816    2467   1
 -10 -15  -3   13282    2406  -2
  10   3  15   13282    2406   1
 -11 -15  -3   11927    2280  -2
  11   3  15   11927    2280   1
 -12 -15  -3    5104    2549  -2
  12   3  15    5104    2549   1
 -13 -15  -3   15349    3125  -2
  13   3  15   15349    3125   1
 -14 -15  -3    4809    2330  -2
  14   3  15    4809    2330   1
  -1 -15  -4   24671    1639  -2
   1   4  15   24671    1639   1
  -2 -15  -4    3257    1677  -2
   2   4  15    3257    1677   1
  -3 -15  -4   30593    1689  -2
   3   4  15   30593    1689   1
  -4 -15  -4   -1584    1584  -2
   4   4  15   -1584    1584   1
  -5 -15  -4  290707    4033  -2
   5   4  15  290707    4033   1
  -6 -15  -4    2383    1449  -2
   6   4  15    2383    1449   1
  -7 -15  -4   68997    1923  -2
   7   4  15   68997    1923   1
  -8 -15  -4   27077    2251  -2
   8   4  15   27077    2251   1
  -9 -15  -4   49969    2641  -2
   9   4  15   49969    2641   1
 -10 -15  -4   16916    2498  -2
  10   4  15   16916    2498   1
 -11 -15  -4  212077    4340  -2
  11   4  15  212077    4340   1
 -12 -15  -4   13925    2334  -2
  12   4  15   13925    2334   1
 -13 -15  -4  191392    4436  -2
  13   4  15  191392    4436   1
 -14 -15  -4    4943    2913  -2
  14   4  15    4943    2913   1
   0 -15  -5  219461    4451  -2
   0   5  15  219461    4451   1
  -1 -15  -5   10918    1616  -2
   1   5  15   10918    1616   1
  -2 -15  -5  234348    3378  -2
   2   5  15  234348    3378   1
  -3 -15  -5   12732    1533  -2
   3   5  15   12732    1533   1
  -4 -15  -5  294271    4124  -2
   4   5  15  294271    4124   1
  -5 -15  -5    3067    1408  -2
   5   5  15    3067    1408   1
  -6 -15  -5  249269    3576  -2
   6   5  15  249269    3576   1
  -7 -15  -5   79904    1840  -2
   7   5  15   79904    1840   1
  -8 -15  -5  194370    4955  -2
   8   5  15  194370    4955   1
  -9 -15  -5    8658    2322  -2
   9   5  15    8658    2322   1
 -10 -15  -5  128289    3213  -2
  10   5  15  128289    3213   1
 -11 -15  -5    4908    2846  -2
  11   5  15    4908    2846   1
 -12 -15  -5   47527    3083  -2
  12   5  15   47527    3083   1
 -13 -15  -5   13507    3054  -2
  13   5  15   13507    3054   1
 -14 -15  -5   20706    3407  -2
  14   5  15   20706    3407   1
  -1 -15  -6   22059    1620  -2
   1   6  15   22059    1620   1
  -2 -15  -6   13711    1492  -2
   2   6  15   13711    1492   1
  -3 -15  -6    9423    1482  -2
   3   6  15    9423    1482   1
  -4 -15  -6    1660    1403  -2
   4   6  15    1660    1403   1
  -5 -15  -6  254199    3917  -2
   5   6  15  254199    3917   1
  -6 -15  -6    -514    2080  -2
   6   6  15    -514    2080   1
  -7 -15  -6   32837    1963  -2
   7   6  15   32837    1963   1
  -8 -15  -6   22207    1359  -2
   8   6  15   22207    1359   1
  -9 -15  -6   39375    2234  -2
   9   6  15   39375    2234   1
 -10 -15  -6   12294    2045  -2
  10   6  15   12294    2045   1
 -11 -15  -6  102297    2812  -2
  11   6  15  102297    2812   1
 -12 -15  -6    -390    3003  -2
  12   6  15    -390    3003   1
 -13 -15  -6   87653    3527  -2
  13   6  15   87653    3527   1
 -14 -15  -6    2883    3331  -2
  14   6  15    2883    3331   1
   0 -15  -7   32225    2118  -2
   0   7  15   32225    2118   1
  -1 -15  -7   60829    1698  -2
   1   7  15   60829    1698   1
  -2 -15  -7   33390    2173  -2
   2   7  15   33390    2173   1
  -3 -15  -7    9908    2088  -2
   3   7  15    9908    2088   1
  -4 -15  -7   75043    2478  -2
   4   7  15   75043    2478   1
  -5 -15  -7   79106    2171  -2
   5   7  15   79106    2171   1
  -6 -15  -7   37613    2330  -2
   6   7  15   37613    2330   1
  -7 -15  -7  194271    3845  -2
   7   7  15  194271    3845   1
  -8 -15  -7   32322    2892  -2
   8   7  15   32322    2892   1
  -9 -15  -7   43961    3051  -2
   9   7  15   43961    3051   1
 -10 -15  -7   35501    3062  -2
  10   7  15   35501    3062   1
 -11 -15  -7   10989    2795  -2
  11   7  15   10989    2795   1
 -12 -15  -7    6340    2858  -2
  12   7  15    6340    2858   1
 -13 -15  -7   11790    3093  -2
  13   7  15   11790    3093   1
 -14 -15  -7   11776    3724  -2
  14   7  15   11776    3724   1
  -1 -15  -8   16793    1851  -2
   1   8  15   16793    1851   1
  -2 -15  -8     164    2338  -2
   2   8  15     164    2338   1
  -3 -15  -8    1374    2125  -2
   3   8  15    1374    2125   1
  -4 -15  -8   26753    2137  -2
   4   8  15   26753    2137   1
  -5 -15  -8  199244    4320  -2
   5   8  15  199244    4320   1
  -6 -15  -8   25335    2436  -2
   6   8  15   25335    2436   1
  -7 -15  -8   29946    2486  -2
   7   8  15   29946    2486   1
  -8 -15  -8    2249    2930  -2
   8   8  15    2249    2930   1
  -9 -15  -8   17390    2946  -2
   9   8  15   17390    2946   1
 -10 -15  -8   12377    2537  -2
  10   8  15   12377    2537   1
 -11 -15  -8   66153    3690  -2
  11   8  15   66153    3690   1
 -12 -15  -8   19640    3876  -2
  12   8  15   19640    3876   1
 -13 -15  -8   67893    3813  -2
  13   8  15   67893    3813   1
 -14 -15  -8    4173    3802  -2
  14   8  15    4173    3802   1
   0 -15  -9   38572    5484  -2
   0   9  15   38572    5484   1
  -1 -15  -9     172    1634  -2
   1   9  15     172    1634   1
  -2 -15  -9    7291    2189  -2
   2   9  15    7291    2189   1
  -3 -15  -9    5601    2105  -2
   3   9  15    5601    2105   1
  -4 -15  -9   47806    2728  -2
   4   9  15   47806    2728   1
  -5 -15  -9    8716    4307  -2
   5   9  15    8716    4307   1
  -6 -15  -9   40160    2692  -2
   6   9  15   40160    2692   1
  -7 -15  -9   41293    2595  -2
   7   9  15   41293    2595   1
  -8 -15  -9   21934    3036  -2
   8   9  15   21934    3036   1
  -9 -15  -9    1462    3384  -2
   9   9  15    1462    3384   1
 -10 -15  -9   16809    3021  -2
  10   9  15   16809    3021   1
 -11 -15  -9    1304    3953  -2
  11   9  15    1304    3953   1
 -12 -15  -9    1112    3613  -2
  12   9  15    1112    3613   1
 -13 -15  -9    3894    3892  -2
  13   9  15    3894    3892   1
  -1 -15 -10   16828    2646  -2
   1  10  15   16828    2646   1
  -2 -15 -10    6115    2326  -2
   2  10  15    6115    2326   1
  -3 -15 -10   10688    2569  -2
   3  10  15   10688    2569   1
  -4 -15 -10   13234    2511  -2
   4  10  15   13234    2511   1
  -5 -15 -10  123392    4512  -2
   5  10  15  123392    4512   1
  -6 -15 -10   12004    4044  -2
   6  10  15   12004    4044   1
  -7 -15 -10   35258    3672  -2
   7  10  15   35258    3672   1
  -8 -15 -10    9305    2533  -2
   8  10  15    9305    2533   1
  -9 -15 -10   21858    2960  -2
   9  10  15   21858    2960   1
 -10 -15 -10    2618    3510  -2
  10  10  15    2618    3510   1
 -11 -15 -10   84104    3814  -2
  11  10  15   84104    3814   1
 -12 -15 -10    -965    3476  -2
  12  10  15    -965    3476   1
   0 -15 -11  271375    8548  -2
   0  11  15  271375    8548   1
  -1 -15 -11    3524    3165  -2
   1  11  15    3524    3165   1
  -2 -15 -11  206904    4384  -2
   2  11  15  206904    4384   1
  -3 -15 -11   11808    2430  -2
   3  11  15   11808    2430   1
  -4 -15 -11  219864    4480  -2
   4  11  15  219864    4480   1
  -5 -15 -11     978    2660  -2
   5  11  15     978    2660   1
  -6 -15 -11  100203    3205  -2
   6  11  15  100203    3205   1
  -7 -15 -11    5635    3200  -2
   7  11  15    5635    3200   1
  -8 -15 -11   61189    3268  -2
   8  11  15   61189    3268   1
  -9 -15 -11   -2148    3318  -2
   9  11  15   -2148    3318   1
 -10 -15 -11   85808    3737  -2
  10  11  15   85808    3737   1
 -11 -15 -11    9625    3565  -2
  11  11  15    9625    3565   1
 -12 -15 -11   42374    3945  -2
  12  11  15   42374    3945   1
  -1 -15 -12   11281    3360  -2
   1  12  15   11281    3360   1
  -2 -15 -12   13870    3361  -2
   2  12  15   13870    3361   1
  -3 -15 -12    1317    2393  -2
   3  12  15    1317    2393   1
  -4 -15 -12    8444    2663  -2
   4  12  15    8444    2663   1
  -5 -15 -12   49069    2904  -2
   5  12  15   49069    2904   1
  -6 -15 -12    3764    2614  -2
   6  12  15    3764    2614   1
  -7 -15 -12    9597    2928  -2
   7  12  15    9597    2928   1
  -8 -15 -12    7637    3504  -2
   8  12  15    7637    3504   1
  -9 -15 -12   -1395    3355  -2
   9  12  15   -1395    3355   1
 -10 -15 -12   -1001    3429  -2
  10  12  15   -1001    3429   1
 -11 -15 -12   50309    4086  -2
  11  12  15   50309    4086   1
   0 -15 -13  264344    9757  -2
   0  13  15  264344    9757   1
  -1 -15 -13   51600    3463  -2
   1  13  15   51600    3463   1
  -2 -15 -13  189436    4658  -2
   2  13  15  189436    4658   1
  -3 -15 -13   19752    2408  -2
   3  13  15   19752    2408   1
  -4 -15 -13  193694    4269  -2
   4  13  15  193694    4269   1
  -5 -15 -13   15986    2736  -2
   5  13  15   15986    2736   1
  -6 -15 -13   90388    3125  -2
   6  13  15   90388    3125   1
  -7 -15 -13    6454    3426  -2
   7  13  15    6454    3426   1
  -8 -15 -13   74110    6107  -2
   8  13  15   74110    6107   1
  -9 -15 -13      27    3501  -2
   9  13  15      27    3501   1
  -1 -15 -14    9524    3526  -2
   1  14  15    9524    3526   1
  -2 -15 -14    9278    3381  -2
   2  14  15    9278    3381   1
  -3 -15 -14    5133    1941  -2
   3  14  15    5133    1941   1
  -4 -15 -14    4021    2535  -2
   4  14  15    4021    2535   1
  -5 -15 -14   11828    2790  -2
   5  14  15   11828    2790   1
  -6 -15 -14    7787    3690  -2
   6  14  15    7787    3690   1
  -7 -15 -14   20124    3735  -2
   7  14  15   20124    3735   1
  -8 -15 -14    4345    3531  -2
   8  14  15    4345    3531   1
   0 -15 -15   62373    7939  -2
   0  15  15   62373    7939   1
  -1 -15 -15   14009    3436  -2
   1  15  15   14009    3436   1
  -2 -15 -15     351    3390  -2
   2  15  15     351    3390   1
  -3 -15 -15    -983    3805  -2
   3  15  15    -983    3805   1
  -4 -15 -15   40546    2698  -2
   4  15  15   40546    2698   1
  -5 -15 -15     -83    3086  -2
   5  15  15     -83    3086   1
  -6 -15 -15   14856    3594  -2
   6  15  15   14856    3594   1
   0 -16   0   33641    4991  -2
   0   0  16   33641    4991   1
  -2 -16   0    2862    3303  -2
   2   0  16    2862    3303   1
  -4 -16   0   63326    3171  -2
   4   0  16   63326    3171   1
  -6 -16   0    9543    3543  -2
   6   0  16    9543    3543   1
  -8 -16   0    7170    5187  -2
   8   0  16    7170    5187   1
 -10 -16   0   45714    5303  -2
  10   0  16   45714    5303   1
 -12 -16   0    7537    6458  -2
  12   0  16    7537    6458   1
 -14 -16   0   13394    5020  -2
  14   0  16   13394    5020   1
  -1 -16  -1   25772    2272  -2
   1   1  16   25772    2272   1
  -2 -16  -1  194513    4694  -2
   2   1  16  194513    4694   1
  -3 -16  -1    1532    1952  -2
   3   1  16    1532    1952   1
  -4 -16  -1   85519    3445  -2
   4   1  16   85519    3445   1
  -5 -16  -1    2579    2235  -2
   5   1  16    2579    2235   1
  -6 -16  -1   99818    3421  -2
   6   1  16   99818    3421   1
  -7 -16  -1    9694    3135  -2
   7   1  16    9694    3135   1
  -8 -16  -1    9734    3373  -2
   8   1  16    9734    3373   1
  -9 -16  -1    1646    2646  -2
   9   1  16    1646    2646   1
 -10 -16  -1   59437    3944  -2
  10   1  16   59437    3944   1
 -11 -16  -1    1132    3706  -2
  11   1  16    1132    3706   1
 -12 -16  -1  299746    6191  -2
  12   1  16  299746    6191   1
 -13 -16  -1   10869    3644  -2
  13   1  16   10869    3644   1
 -14 -16  -1   51233    3576  -2
  14   1  16   51233    3576   1
 -15 -16  -1    2490    3389  -2
  15   1  16    2490    3389   1
   0 -16  -2   -1076    2895  -2
   0   2  16   -1076    2895   1
  -1 -16  -2  193141    3235  -2
   1   2  16  193141    3235   1
  -2 -16  -2   39278    1974  -2
   2   2  16   39278    1974   1
  -3 -16  -2  133993    3225  -2
   3   2  16  133993    3225   1
  -4 -16  -2  148650    3029  -2
   4   2  16  148650    3029   1
  -5 -16  -2   72395    2152  -2
   5   2  16   72395    2152   1
  -6 -16  -2   15670    2750  -2
   6   2  16   15670    2750   1
  -7 -16  -2   50995    2340  -2
   7   2  16   50995    2340   1
  -8 -16  -2   34373    2324  -2
   8   2  16   34373    2324   1
  -9 -16  -2   37964    3960  -2
   9   2  16   37964    3960   1
 -10 -16  -2   74906    3431  -2
  10   2  16   74906    3431   1
 -11 -16  -2   31569    3137  -2
  11   2  16   31569    3137   1
 -12 -16  -2   11265    3288  -2
  12   2  16   11265    3288   1
 -13 -16  -2   22193    3415  -2
  13   2  16   22193    3415   1
 -14 -16  -2    5626    3492  -2
  14   2  16    5626    3492   1
 -15 -16  -2    6273    3978  -2
  15   2  16    6273    3978   1
  -1 -16  -3    1761    1869  -2
   1   3  16    1761    1869   1
  -2 -16  -3  134605    2709  -2
   2   3  16  134605    2709   1
  -3 -16  -3   -1754    1754  -2
   3   3  16   -1754    1754   1
  -4 -16  -3   76578    2090  -2
   4   3  16   76578    2090   1
  -5 -16  -3     901    1631  -2
   5   3  16     901    1631   1
  -6 -16  -3  127403    2480  -2
   6   3  16  127403    2480   1
  -7 -16  -3    6060    2813  -2
   7   3  16    6060    2813   1
  -8 -16  -3   61939    2220  -2
   8   3  16   61939    2220   1
  -9 -16  -3     161    2543  -2
   9   3  16     161    2543   1
 -10 -16  -3   74455    3451  -2
  10   3  16   74455    3451   1
 -11 -16  -3    5647    2539  -2
  11   3  16    5647    2539   1
 -12 -16  -3  258065    4552  -2
  12   3  16  258065    4552   1
 -13 -16  -3    9797    2434  -2
  13   3  16    9797    2434   1
 -14 -16  -3   48632    3583  -2
  14   3  16   48632    3583   1
 -15 -16  -3    6191    4060  -2
  15   3  16    6191    4060   1
   0 -16  -4   70066    2738  -2
   0   4  16   70066    2738   1
  -1 -16  -4   87960    2075  -2
   1   4  16   87960    2075   1
  -2 -16  -4  149748    2672  -2
   2   4  16  149748    2672   1
  -3 -16  -4   73537    1942  -2
   3   4  16   73537    1942   1
  -4 -16  -4  199104    3043  -2
   4   4  16  199104    3043   1
  -5 -16  -4   86422    2044  -2
   5   4  16   86422    2044   1
  -6 -16  -4   17777    2070  -2
   6   4  16   17777    2070   1
  -7 -16  -4  116727    2494  -2
   7   4  16  116727    2494   1
  -8 -16  -4   30021    2200  -2
   8   4  16   30021    2200   1
  -9 -16  -4   66351    2748  -2
   9   4  16   66351    2748   1
 -10 -16  -4   80615    3107  -2
  10   4  16   80615    3107   1
 -11 -16  -4   33808    3020  -2
  11   4  16   33808    3020   1
 -12 -16  -4   20679    3148  -2
  12   4  16   20679    3148   1
 -13 -16  -4    6051    2529  -2
  13   4  16    6051    2529   1
 -14 -16  -4     743    2791  -2
  14   4  16     743    2791   1
  -1 -16  -5    1252    1598  -2
   1   5  16    1252    1598   1
  -2 -16  -5   72380    2215  -2
   2   5  16   72380    2215   1
  -3 -16  -5    4163    1559  -2
   3   5  16    4163    1559   1
  -4 -16  -5   92907    2105  -2
   4   5  16   92907    2105   1
  -5 -16  -5   16431    1665  -2
   5   5  16   16431    1665   1
  -6 -16  -5  118122    2487  -2
   6   5  16  118122    2487   1
  -7 -16  -5   17065    1602  -2
   7   5  16   17065    1602   1
  -8 -16  -5   14061    1918  -2
   8   5  16   14061    1918   1
  -9 -16  -5   20423    2415  -2
   9   5  16   20423    2415   1
 -10 -16  -5   11372    2438  -2
  10   5  16   11372    2438   1
 -11 -16  -5   -1811    2920  -2
  11   5  16   -1811    2920   1
 -12 -16  -5  138118    3753  -2
  12   5  16  138118    3753   1
 -13 -16  -5    6197    2968  -2
  13   5  16    6197    2968   1
 -14 -16  -5    7915    3044  -2
  14   5  16    7915    3044   1
   0 -16  -6    1935    2189  -2
   0   6  16    1935    2189   1
  -1 -16  -6   89671    2026  -2
   1   6  16   89671    2026   1
  -2 -16  -6   11602    1515  -2
   2   6  16   11602    1515   1
  -3 -16  -6  125735    3098  -2
   3   6  16  125735    3098   1
  -4 -16  -6   16891    2157  -2
   4   6  16   16891    2157   1
  -5 -16  -6  121892    2672  -2
   5   6  16  121892    2672   1
  -6 -16  -6   24720    2695  -2
   6   6  16   24720    2695   1
  -7 -16  -6  127622    4044  -2
   7   6  16  127622    4044   1
  -8 -16  -6    8335    1886  -2
   8   6  16    8335    1886   1
  -9 -16  -6   67296    3067  -2
   9   6  16   67296    3067   1
 -10 -16  -6   12889    1796  -2
  10   6  16   12889    1796   1
 -11 -16  -6   51525    3191  -2
  11   6  16   51525    3191   1
 -12 -16  -6   10158    3007  -2
  12   6  16   10158    3007   1
 -13 -16  -6   24796    3105  -2
  13   6  16   24796    3105   1
 -14 -16  -6     -84    3459  -2
  14   6  16     -84    3459   1
  -1 -16  -7    7561    1646  -2
   1   7  16    7561    1646   1
  -2 -16  -7   45513    2526  -2
   2   7  16   45513    2526   1
  -3 -16  -7    1444    2546  -2
   3   7  16    1444    2546   1
  -4 -16  -7  108391    3033  -2
   4   7  16  108391    3033   1
  -5 -16  -7   15190    2379  -2
   5   7  16   15190    2379   1
  -6 -16  -7  127173    3174  -2
   6   7  16  127173    3174   1
  -7 -16  -7    9139    2241  -2
   7   7  16    9139    2241   1
  -8 -16  -7   30693    3109  -2
   8   7  16   30693    3109   1
  -9 -16  -7   10349    2971  -2
   9   7  16   10349    2971   1
 -10 -16  -7   38257    2998  -2
  10   7  16   38257    2998   1
 -11 -16  -7    4281    4069  -2
  11   7  16    4281    4069   1
 -12 -16  -7  124079    4650  -2
  12   7  16  124079    4650   1
 -13 -16  -7    7988    3658  -2
  13   7  16    7988    3658   1
   0 -16  -8   16634    1749  -2
   0   8  16   16634    1749   1
  -1 -16  -8   14500    2063  -2
   1   8  16   14500    2063   1
  -2 -16  -8   33759    2419  -2
   2   8  16   33759    2419   1
  -3 -16  -8   60398    2856  -2
   3   8  16   60398    2856   1
  -4 -16  -8   26298    2477  -2
   4   8  16   26298    2477   1
  -5 -16  -8    8432    2839  -2
   5   8  16    8432    2839   1
  -6 -16  -8    5993    2403  -2
   6   8  16    5993    2403   1
  -7 -16  -8   29101    3858  -2
   7   8  16   29101    3858   1
  -8 -16  -8     714    3080  -2
   8   8  16     714    3080   1
  -9 -16  -8    4266    3034  -2
   9   8  16    4266    3034   1
 -10 -16  -8   11039    3045  -2
  10   8  16   11039    3045   1
 -11 -16  -8   10814    3120  -2
  11   8  16   10814    3120   1
 -12 -16  -8    4158    4076  -2
  12   8  16    4158    4076   1
 -13 -16  -8   12847    4997  -2
  13   8  16   12847    4997   1
  -1 -16  -9     224    1706  -2
   1   9  16     224    1706   1
  -2 -16  -9   39778    3025  -2
   2   9  16   39778    3025   1
  -3 -16  -9    7831    2412  -2
   3   9  16    7831    2412   1
  -4 -16  -9   68380    2727  -2
   4   9  16   68380    2727   1
  -5 -16  -9   27779    2590  -2
   5   9  16   27779    2590   1
  -6 -16  -9   64978    2768  -2
   6   9  16   64978    2768   1
  -7 -16  -9    9625    3325  -2
   7   9  16    9625    3325   1
  -8 -16  -9    1328    3339  -2
   8   9  16    1328    3339   1
  -9 -16  -9     511    3203  -2
   9   9  16     511    3203   1
 -10 -16  -9   12839    3183  -2
  10   9  16   12839    3183   1
 -11 -16  -9    8791    4260  -2
  11   9  16    8791    4260   1
 -12 -16  -9   97711    4230  -2
  12   9  16   97711    4230   1
   0 -16 -10   51893    4746  -2
   0  10  16   51893    4746   1
  -1 -16 -10   65667    3395  -2
   1  10  16   65667    3395   1
  -2 -16 -10   75558    2366  -2
   2  10  16   75558    2366   1
  -3 -16 -10   72470    2685  -2
   3  10  16   72470    2685   1
  -4 -16 -10   73654    2755  -2
   4  10  16   73654    2755   1
  -5 -16 -10    6064    3850  -2
   5  10  16    6064    3850   1
  -6 -16 -10   10771    3115  -2
   6  10  16   10771    3115   1
  -7 -16 -10   39395    4655  -2
   7  10  16   39395    4655   1
  -8 -16 -10   12532    3229  -2
   8  10  16   12532    3229   1
  -9 -16 -10    9913    3172  -2
   9  10  16    9913    3172   1
 -10 -16 -10   42904    3772  -2
  10  10  16   42904    3772   1
 -11 -16 -10   16049    3911  -2
  11  10  16   16049    3911   1
  -1 -16 -11    4684    3075  -2
   1  11  16    4684    3075   1
  -2 -16 -11   27988    2651  -2
   2  11  16   27988    2651   1
  -3 -16 -11    3741    2486  -2
   3  11  16    3741    2486   1
  -4 -16 -11   34310    2991  -2
   4  11  16   34310    2991   1
  -5 -16 -11    5120    2713  -2
   5  11  16    5120    2713   1
  -6 -16 -11   46921    3271  -2
   6  11  16   46921    3271   1
  -7 -16 -11    2827    3290  -2
   7  11  16    2827    3290   1
  -8 -16 -11    7855    4185  -2
   8  11  16    7855    4185   1
  -9 -16 -11   15284    3918  -2
   9  11  16   15284    3918   1
 -10 -16 -11    9147    3911  -2
  10  11  16    9147    3911   1
   0 -16 -12   11212    6313  -2
   0  12  16   11212    6313   1
  -1 -16 -12  294591    7189  -2
   1  12  16  294591    7189   1
  -2 -16 -12    8553    3376  -2
   2  12  16    8553    3376   1
  -3 -16 -12  254781    4988  -2
   3  12  16  254781    4988   1
  -4 -16 -12   17538    2711  -2
   4  12  16   17538    2711   1
  -5 -16 -12  143939    4609  -2
   5  12  16  143939    4609   1
  -6 -16 -12    5993    3158  -2
   6  12  16    5993    3158   1
  -7 -16 -12  130544    5524  -2
   7  12  16  130544    5524   1
  -8 -16 -12    6123    3755  -2
   8  12  16    6123    3755   1
  -9 -16 -12   91362    6516  -2
   9  12  16   91362    6516   1
  -1 -16 -13    8314    3389  -2
   1  13  16    8314    3389   1
  -2 -16 -13   19609    3611  -2
   2  13  16   19609    3611   1
  -3 -16 -13    7199    2715  -2
   3  13  16    7199    2715   1
  -4 -16 -13    7863    2604  -2
   4  13  16    7863    2604   1
  -5 -16 -13    2903    2917  -2
   5  13  16    2903    2917   1
  -6 -16 -13   25257    3802  -2
   6  13  16   25257    3802   1
  -7 -16 -13    2815    3632  -2
   7  13  16    2815    3632   1
  -8 -16 -13    8938    3641  -2
   8  13  16    8938    3641   1
   0 -16 -14   10873    5023  -2
   0  14  16   10873    5023   1
  -1 -16 -14   51141    3697  -2
   1  14  16   51141    3697   1
  -2 -16 -14   16206    3595  -2
   2  14  16   16206    3595   1
  -3 -16 -14   55768    3722  -2
   3  14  16   55768    3722   1
  -4 -16 -14    2456    3445  -2
   4  14  16    2456    3445   1
  -5 -16 -14   12949    4833  -2
   5  14  16   12949    4833   1
  -6 -16 -14    8129    3641  -2
   6  14  16    8129    3641   1
  -1 -16 -15    8185    3750  -2
   1  15  16    8185    3750   1
  -2 -16 -15    9606    3594  -2
   2  15  16    9606    3594   1
  -3 -16 -15    3867    3571  -2
   3  15  16    3867    3571   1
  -1 -17   0  175943    5415  -2
   1   0  17  175943    5415   1
  -3 -17   0   21903    3714  -2
   3   0  17   21903    3714   1
  -5 -17   0  100878    5920  -2
   5   0  17  100878    5920   1
  -7 -17   0   49353    5473  -2
   7   0  17   49353    5473   1
  -9 -17   0   91729    6376  -2
   9   0  17   91729    6376   1
 -11 -17   0  121914    8053  -2
  11   0  17  121914    8053   1
 -13 -17   0   95191    5833  -2
  13   0  17   95191    5833   1
   0 -17  -1  180706    5538  -2
   0   1  17  180706    5538   1
  -1 -17  -1   76601    2784  -2
   1   1  17   76601    2784   1
  -2 -17  -1  149241    3690  -2
   2   1  17  149241    3690   1
  -3 -17  -1  130166    3083  -2
   3   1  17  130166    3083   1
  -4 -17  -1  101818    2645  -2
   4   1  17  101818    2645   1
  -5 -17  -1  138155    3420  -2
   5   1  17  138155    3420   1
  -6 -17  -1   75088    4010  -2
   6   1  17   75088    4010   1
  -7 -17  -1   53463    3985  -2
   7   1  17   53463    3985   1
  -8 -17  -1   52008    5150  -2
   8   1  17   52008    5150   1
  -9 -17  -1  100468    5074  -2
   9   1  17  100468    5074   1
 -10 -17  -1   33461    5679  -2
  10   1  17   33461    5679   1
 -11 -17  -1   48967    4605  -2
  11   1  17   48967    4605   1
 -12 -17  -1   17490    3617  -2
  12   1  17   17490    3617   1
 -13 -17  -1    -984    3821  -2
  13   1  17    -984    3821   1
 -14 -17  -1   11466    3418  -2
  14   1  17   11466    3418   1
  -1 -17  -2  144638    3003  -2
   1   2  17  144638    3003   1
  -2 -17  -2    7629    2116  -2
   2   2  17    7629    2116   1
  -3 -17  -2    6458    2387  -2
   3   2  17    6458    2387   1
  -4 -17  -2    -902    2061  -2
   4   2  17    -902    2061   1
  -5 -17  -2   78967    2861  -2
   5   2  17   78967    2861   1
  -6 -17  -2    4723    2557  -2
   6   2  17    4723    2557   1
  -7 -17  -2   26807    2240  -2
   7   2  17   26807    2240   1
  -8 -17  -2     851    2085  -2
   8   2  17     851    2085   1
  -9 -17  -2   46615    3189  -2
   9   2  17   46615    3189   1
 -10 -17  -2    3887    4492  -2
  10   2  17    3887    4492   1
 -11 -17  -2   58508    4507  -2
  11   2  17   58508    4507   1
 -12 -17  -2    8806    3901  -2
  12   2  17    8806    3901   1
 -13 -17  -2   38418    3614  -2
  13   2  17   38418    3614   1
 -14 -17  -2    6347    3706  -2
  14   2  17    6347    3706   1
   0 -17  -3   10183    3094  -2
   0   3  17   10183    3094   1
  -1 -17  -3  128087    2601  -2
   1   3  17  128087    2601   1
  -2 -17  -3     993    1836  -2
   2   3  17     993    1836   1
  -3 -17  -3  177806    3044  -2
   3   3  17  177806    3044   1
  -4 -17  -3    3960    1923  -2
   4   3  17    3960    1923   1
  -5 -17  -3  132294    2862  -2
   5   3  17  132294    2862   1
  -6 -17  -3    4612    1929  -2
   6   3  17    4612    1929   1
  -7 -17  -3   51974    2114  -2
   7   3  17   51974    2114   1
  -8 -17  -3      83    2772  -2
   8   3  17      83    2772   1
  -9 -17  -3   96621    3293  -2
   9   3  17   96621    3293   1
 -10 -17  -3    7594    3067  -2
  10   3  17    7594    3067   1
 -11 -17  -3   61632    3091  -2
  11   3  17   61632    3091   1
 -12 -17  -3    3446    2785  -2
  12   3  17    3446    2785   1
 -13 -17  -3   10681    4126  -2
  13   3  17   10681    4126   1
  -1 -17  -4   98243    2195  -2
   1   4  17   98243    2195   1
  -2 -17  -4      75    1769  -2
   2   4  17      75    1769   1
  -3 -17  -4    2894    1724  -2
   3   4  17    2894    1724   1
  -4 -17  -4    4455    1774  -2
   4   4  17    4455    1774   1
  -5 -17  -4   95198    2361  -2
   5   4  17   95198    2361   1
  -6 -17  -4   10592    1783  -2
   6   4  17   10592    1783   1
  -7 -17  -4   28026    1964  -2
   7   4  17   28026    1964   1
  -8 -17  -4    6645    2488  -2
   8   4  17    6645    2488   1
  -9 -17  -4   70160    3390  -2
   9   4  17   70160    3390   1
 -10 -17  -4    6564    3008  -2
  10   4  17    6564    3008   1
 -11 -17  -4   53222    3553  -2
  11   4  17   53222    3553   1
 -12 -17  -4     636    3014  -2
  12   4  17     636    3014   1
 -13 -17  -4   46069    3109  -2
  13   4  17   46069    3109   1
   0 -17  -5  102211    3092  -2
   0   5  17  102211    3092   1
  -1 -17  -5  132715    2444  -2
   1   5  17  132715    2444   1
  -2 -17  -5   83103    2061  -2
   2   5  17   83103    2061   1
  -3 -17  -5  132786    2695  -2
   3   5  17  132786    2695   1
  -4 -17  -5   90744    2315  -2
   4   5  17   90744    2315   1
  -5 -17  -5   66331    2344  -2
   5   5  17   66331    2344   1
  -6 -17  -5  140290    2781  -2
   6   5  17  140290    2781   1
  -7 -17  -5   18860    1704  -2
   7   5  17   18860    1704   1
  -8 -17  -5   91685    4140  -2
   8   5  17   91685    4140   1
  -9 -17  -5   59957    2675  -2
   9   5  17   59957    2675   1
 -10 -17  -5   36890    3440  -2
  10   5  17   36890    3440   1
 -11 -17  -5   49760    3170  -2
  11   5  17   49760    3170   1
 -12 -17  -5   12108    3134  -2
  12   5  17   12108    3134   1
 -13 -17  -5   17596    3077  -2
  13   5  17   17596    3077   1
  -1 -17  -6   63539    1890  -2
   1   6  17   63539    1890   1
  -2 -17  -6    4036    1587  -2
   2   6  17    4036    1587   1
  -3 -17  -6    6240    1576  -2
   3   6  17    6240    1576   1
  -4 -17  -6   10487    2653  -2
   4   6  17   10487    2653   1
  -5 -17  -6  130965    2640  -2
   5   6  17  130965    2640   1
  -6 -17  -6    5108    2404  -2
   6   6  17    5108    2404   1
  -7 -17  -6   23156    3109  -2
   7   6  17   23156    3109   1
  -8 -17  -6   22008    4566  -2
   8   6  17   22008    4566   1
  -9 -17  -6   30542    2099  -2
   9   6  17   30542    2099   1
 -10 -17  -6    8000    1908  -2
  10   6  17    8000    1908   1
 -11 -17  -6   41760    2780  -2
  11   6  17   41760    2780   1
 -12 -17  -6    7032    3297  -2
  12   6  17    7032    3297   1
   0 -17  -7   61221    2542  -2
   0   7  17   61221    2542   1
  -1 -17  -7   57422    2563  -2
   1   7  17   57422    2563   1
  -2 -17  -7   23385    1752  -2
   2   7  17   23385    1752   1
  -3 -17  -7   52163    4985  -2
   3   7  17   52163    4985   1
  -4 -17  -7   27386    2552  -2
   4   7  17   27386    2552   1
  -5 -17  -7   15993    2541  -2
   5   7  17   15993    2541   1
  -6 -17  -7   16393    2443  -2
   6   7  17   16393    2443   1
  -7 -17  -7   -2239    3068  -2
   7   7  17   -2239    3068   1
  -8 -17  -7    1236    3299  -2
   8   7  17    1236    3299   1
  -9 -17  -7   19064    3222  -2
   9   7  17   19064    3222   1
 -10 -17  -7   17368    3146  -2
  10   7  17   17368    3146   1
 -11 -17  -7   28109    3219  -2
  11   7  17   28109    3219   1
 -12 -17  -7    5359    3167  -2
  12   7  17    5359    3167   1
  -1 -17  -8   54923    2412  -2
   1   8  17   54923    2412   1
  -2 -17  -8   -1279    2208  -2
   2   8  17   -1279    2208   1
  -3 -17  -8    6288    2581  -2
   3   8  17    6288    2581   1
  -4 -17  -8    7685    2570  -2
   4   8  17    7685    2570   1
  -5 -17  -8   88130    3375  -2
   5   8  17   88130    3375   1
  -6 -17  -8   20998    2574  -2
   6   8  17   20998    2574   1
  -7 -17  -8    1504    3079  -2
   7   8  17    1504    3079   1
  -8 -17  -8   13551    3149  -2
   8   8  17   13551    3149   1
  -9 -17  -8   23224    3513  -2
   9   8  17   23224    3513   1
 -10 -17  -8   12778    3228  -2
  10   8  17   12778    3228   1
 -11 -17  -8   22131    3138  -2
  11   8  17   22131    3138   1
   0 -17  -9   79268    4554  -2
   0   9  17   79268    4554   1
  -1 -17  -9  101570    2830  -2
   1   9  17  101570    2830   1
  -2 -17  -9   44410    2219  -2
   2   9  17   44410    2219   1
  -3 -17  -9   97025    3496  -2
   3   9  17   97025    3496   1
  -4 -17  -9   69293    3043  -2
   4   9  17   69293    3043   1
  -5 -17  -9   61922    4028  -2
   5   9  17   61922    4028   1
  -6 -17  -9   42389    3160  -2
   6   9  17   42389    3160   1
  -7 -17  -9   14118    3123  -2
   7   9  17   14118    3123   1
  -8 -17  -9   19470    3243  -2
   8   9  17   19470    3243   1
  -9 -17  -9   41789    3344  -2
   9   9  17   41789    3344   1
 -10 -17  -9   31989    4086  -2
  10   9  17   31989    4086   1
 -11 -17  -9   30997    6519  -2
  11   9  17   30997    6519   1
  -1 -17 -10   38988    3285  -2
   1  10  17   38988    3285   1
  -2 -17 -10    1988    1854  -2
   2  10  17    1988    1854   1
  -3 -17 -10    5683    2374  -2
   3  10  17    5683    2374   1
  -4 -17 -10    5643    2482  -2
   4  10  17    5643    2482   1
  -5 -17 -10   32989    2733  -2
   5  10  17   32989    2733   1
  -6 -17 -10   11524    3098  -2
   6  10  17   11524    3098   1
  -7 -17 -10   18152    4183  -2
   7  10  17   18152    4183   1
  -8 -17 -10   14421    3447  -2
   8  10  17   14421    3447   1
  -9 -17 -10   34496    4222  -2
   9  10  17   34496    4222   1
 -10 -17 -10    7567    4204  -2
  10  10  17    7567    4204   1
   0 -17 -11  116888    5238  -2
   0  11  17  116888    5238   1
  -1 -17 -11   45555    3347  -2
   1  11  17   45555    3347   1
  -2 -17 -11   34518    1998  -2
   2  11  17   34518    1998   1
  -3 -17 -11   66661    2732  -2
   3  11  17   66661    2732   1
  -4 -17 -11   52653    2743  -2
   4  11  17   52653    2743   1
  -5 -17 -11   53566    2892  -2
   5  11  17   53566    2892   1
  -6 -17 -11   47191    3774  -2
   6  11  17   47191    3774   1
  -7 -17 -11   28619    3468  -2
   7  11  17   28619    3468   1
  -8 -17 -11   24832    4051  -2
   8  11  17   24832    4051   1
  -9 -17 -11   44967   10066  -2
   9  11  17   44967   10066   1
  -1 -17 -12   24665    3338  -2
   1  12  17   24665    3338   1
  -2 -17 -12    3643    3285  -2
   2  12  17    3643    3285   1
  -3 -17 -12    4085    2206  -2
   3  12  17    4085    2206   1
  -4 -17 -12   -2535    2535  -2
   4  12  17   -2535    2535   1
  -5 -17 -12   12351    2991  -2
   5  12  17   12351    2991   1
  -6 -17 -12    3784    3279  -2
   6  12  17    3784    3279   1
  -7 -17 -12    3637    3986  -2
   7  12  17    3637    3986   1
   0 -17 -13  123492    7170  -2
   0  13  17  123492    7170   1
  -1 -17 -13    3752    4709  -2
   1  13  17    3752    4709   1
  -2 -17 -13   36893    3812  -2
   2  13  17   36893    3812   1
  -3 -17 -13    6570    3699  -2
   3  13  17    6570    3699   1
  -4 -17 -13   53269    3933  -2
   4  13  17   53269    3933   1
  -5 -17 -13   14864    3134  -2
   5  13  17   14864    3134   1
  -1 -17 -14    9478    3768  -2
   1  14  17    9478    3768   1
  -2 -17 -14    5798    3704  -2
   2  14  17    5798    3704   1
   0 -18   0   75267    6320  -2
   0   0  18   75267    6320   1
  -2 -18   0   49146    3856  -2
   2   0  18   49146    3856   1
  -4 -18   0   63875    4207  -2
   4   0  18   63875    4207   1
  -6 -18   0   61237    5609  -2
   6   0  18   61237    5609   1
  -8 -18   0   37106    5730  -2
   8   0  18   37106    5730   1
 -10 -18   0   31283    7076  -2
  10   0  18   31283    7076   1
 -12 -18   0    4438    8396  -2
  12   0  18    4438    8396   1
  -1 -18  -1   10385    2588  -2
   1   1  18   10385    2588   1
  -2 -18  -1  126431    3441  -2
   2   1  18  126431    3441   1
  -3 -18  -1     664    2615  -2
   3   1  18     664    2615   1
  -4 -18  -1   27155    2703  -2
   4   1  18   27155    2703   1
  -5 -18  -1      76    3154  -2
   5   1  18      76    3154   1
  -6 -18  -1    7593    4536  -2
   6   1  18    7593    4536   1
  -7 -18  -1    5211    3903  -2
   7   1  18    5211    3903   1
  -8 -18  -1  181816    5700  -2
   8   1  18  181816    5700   1
  -9 -18  -1   -4172    4504  -2
   9   1  18   -4172    4504   1
 -10 -18  -1   54156    6724  -2
  10   1  18   54156    6724   1
 -11 -18  -1   -2443    5169  -2
  11   1  18   -2443    5169   1
 -12 -18  -1   20687    5292  -2
  12   1  18   20687    5292   1
   0 -18  -2   49352    3924  -2
   0   2  18   49352    3924   1
  -1 -18  -2  118582    3326  -2
   1   2  18  118582    3326   1
  -2 -18  -2   35312    2459  -2
   2   2  18   35312    2459   1
  -3 -18  -2  104672    2781  -2
   3   2  18  104672    2781   1
  -4 -18  -2   47380    2655  -2
   4   2  18   47380    2655   1
  -5 -18  -2   71649    2857  -2
   5   2  18   71649    2857   1
  -6 -18  -2   45679    3109  -2
   6   2  18   45679    3109   1
  -7 -18  -2   59855    2911  -2
   7   2  18   59855    2911   1
  -8 -18  -2   26727    6225  -2
   8   2  18   26727    6225   1
  -9 -18  -2   58974    4968  -2
   9   2  18   58974    4968   1
 -10 -18  -2   19764    4045  -2
  10   2  18   19764    4045   1
 -11 -18  -2   38649    4861  -2
  11   2  18   38649    4861   1
 -12 -18  -2    -598    3846  -2
  12   2  18    -598    3846   1
  -1 -18  -3   -1934    1934  -2
   1   3  18   -1934    1934   1
  -2 -18  -3  104054    2538  -2
   2   3  18  104054    2538   1
  -3 -18  -3   -1811    2027  -2
   3   3  18   -1811    2027   1
  -4 -18  -3   30108    2675  -2
   4   3  18   30108    2675   1
  -5 -18  -3    5936    1995  -2
   5   3  18    5936    1995   1
  -6 -18  -3   23291    1997  -2
   6   3  18   23291    1997   1
  -7 -18  -3    8964    1938  -2
   7   3  18    8964    1938   1
  -8 -18  -3  186369    4218  -2
   8   3  18  186369    4218   1
  -9 -18  -3    1140    4215  -2
   9   3  18    1140    4215   1
 -10 -18  -3   77486    3689  -2
  10   3  18   77486    3689   1
 -11 -18  -3    9593    3795  -2
  11   3  18    9593    3795   1
 -12 -18  -3   43743    3902  -2
  12   3  18   43743    3902   1
   0 -18  -4   63817    2955  -2
   0   4  18   63817    2955   1
  -1 -18  -4   25615    1889  -2
   1   4  18   25615    1889   1
  -2 -18  -4   47552    2044  -2
   2   4  18   47552    2044   1
  -3 -18  -4   23513    1888  -2
   3   4  18   23513    1888   1
  -4 -18  -4   43465    2031  -2
   4   4  18   43465    2031   1
  -5 -18  -4   16692    1899  -2
   5   4  18   16692    1899   1
  -6 -18  -4   29622    1983  -2
   6   4  18   29622    1983   1
  -7 -18  -4   27606    2339  -2
   7   4  18   27606    2339   1
  -8 -18  -4   22308    2583  -2
   8   4  18   22308    2583   1
  -9 -18  -4    8742    2579  -2
   9   4  18    8742    2579   1
 -10 -18  -4   29088    3280  -2
  10   4  18   29088    3280   1
 -11 -18  -4    3836    3245  -2
  11   4  18    3836    3245   1
 -12 -18  -4    4933    3557  -2
  12   4  18    4933    3557   1
  -1 -18  -5    -502    1805  -2
   1   5  18    -502    1805   1
  -2 -18  -5   70785    2071  -2
   2   5  18   70785    2071   1
  -3 -18  -5     998    1857  -2
   3   5  18     998    1857   1
  -4 -18  -5   20406    2046  -2
   4   5  18   20406    2046   1
  -5 -18  -5    7626    1830  -2
   5   5  18    7626    1830   1
  -6 -18  -5    4139    1750  -2
   6   5  18    4139    1750   1
  -7 -18  -5    1595    2825  -2
   7   5  18    1595    2825   1
  -8 -18  -5  115618    3415  -2
   8   5  18  115618    3415   1
  -9 -18  -5    5919    2323  -2
   9   5  18    5919    2323   1
 -10 -18  -5   29323    2458  -2
  10   5  18   29323    2458   1
 -11 -18  -5    2123    3344  -2
  11   5  18    2123    3344   1
   0 -18  -6   54551    2749  -2
   0   6  18   54551    2749   1
  -1 -18  -6    4168    1708  -2
   1   6  18    4168    1708   1
  -2 -18  -6   40834    1759  -2
   2   6  18   40834    1759   1
  -3 -18  -6   19368    1736  -2
   3   6  18   19368    1736   1
  -4 -18  -6   30966    2785  -2
   4   6  18   30966    2785   1
  -5 -18  -6    4370    1437  -2
   5   6  18    4370    1437   1
  -6 -18  -6   23139    4105  -2
   6   6  18   23139    4105   1
  -7 -18  -6   23999    3193  -2
   7   6  18   23999    3193   1
  -8 -18  -6   13489    3234  -2
   8   6  18   13489    3234   1
  -9 -18  -6    2681    3388  -2
   9   6  18    2681    3388   1
 -10 -18  -6   16095    3434  -2
  10   6  18   16095    3434   1
 -11 -18  -6    1607    3475  -2
  11   6  18    1607    3475   1
  -1 -18  -7    1849    2709  -2
   1   7  18    1849    2709   1
  -2 -18  -7   60687    2385  -2
   2   7  18   60687    2385   1
  -3 -18  -7    9662    2655  -2
   3   7  18    9662    2655   1
  -4 -18  -7   31468    2663  -2
   4   7  18   31468    2663   1
  -5 -18  -7   -1227    2596  -2
   5   7  18   -1227    2596   1
  -6 -18  -7   20058    3069  -2
   6   7  18   20058    3069   1
  -7 -18  -7    2773    3255  -2
   7   7  18    2773    3255   1
  -8 -18  -7   84905    3526  -2
   8   7  18   84905    3526   1
  -9 -18  -7    4107    3261  -2
   9   7  18    4107    3261   1
 -10 -18  -7   45912    4880  -2
  10   7  18   45912    4880   1
   0 -18  -8   37020    2574  -2
   0   8  18   37020    2574   1
  -1 -18  -8  188815    3342  -2
   1   8  18  188815    3342   1
  -2 -18  -8   35818    2977  -2
   2   8  18   35818    2977   1
  -3 -18  -8  193259    4072  -2
   3   8  18  193259    4072   1
  -4 -18  -8   20659    2645  -2
   4   8  18   20659    2645   1
  -5 -18  -8  114062    4113  -2
   5   8  18  114062    4113   1
  -6 -18  -8   10371    3091  -2
   6   8  18   10371    3091   1
  -7 -18  -8   75713    3471  -2
   7   8  18   75713    3471   1
  -8 -18  -8    9318    3080  -2
   8   8  18    9318    3080   1
  -9 -18  -8   69228    3966  -2
   9   8  18   69228    3966   1
 -10 -18  -8   21806    3543  -2
  10   8  18   21806    3543   1
  -1 -18  -9    -717    2125  -2
   1   9  18    -717    2125   1
  -2 -18  -9   52844    2644  -2
   2   9  18   52844    2644   1
  -3 -18  -9    2457    2638  -2
   3   9  18    2457    2638   1
  -4 -18  -9    7784    2605  -2
   4   9  18    7784    2605   1
  -5 -18  -9    5988    3666  -2
   5   9  18    5988    3666   1
  -6 -18  -9    3742    3053  -2
   6   9  18    3742    3053   1
  -7 -18  -9    6620    3238  -2
   7   9  18    6620    3238   1
  -8 -18  -9   64862    3476  -2
   8   9  18   64862    3476   1
  -9 -18  -9    1453    3509  -2
   9   9  18    1453    3509   1
   0 -18 -10   24707    4396  -2
   0  10  18   24707    4396   1
  -1 -18 -10   58723    3336  -2
   1  10  18   58723    3336   1
  -2 -18 -10   28453    2842  -2
   2  10  18   28453    2842   1
  -3 -18 -10   84157    2958  -2
   3  10  18   84157    2958   1
  -4 -18 -10   21862    2550  -2
   4  10  18   21862    2550   1
  -5 -18 -10   25469    3165  -2
   5  10  18   25469    3165   1
  -6 -18 -10   22737    3253  -2
   6  10  18   22737    3253   1
  -7 -18 -10   38642    3433  -2
   7  10  18   38642    3433   1
  -8 -18 -10   14054    3405  -2
   8  10  18   14054    3405   1
  -1 -18 -11      76    3240  -2
   1  11  18      76    3240   1
  -2 -18 -11   37443    4023  -2
   2  11  18   37443    4023   1
  -3 -18 -11    5578    2382  -2
   3  11  18    5578    2382   1
  -4 -18 -11    3362    2598  -2
   4  11  18    3362    2598   1
  -5 -18 -11     738    2902  -2
   5  11  18     738    2902   1
  -6 -18 -11   -3428    3537  -2
   6  11  18   -3428    3537   1
   0 -18 -12      -3    4778  -2
   0  12  18      -3    4778   1
  -1 -18 -12   30514    3324  -2
   1  12  18   30514    3324   1
  -2 -18 -12    2962    3542  -2
   2  12  18    2962    3542   1
  -3 -18 -12   35496    3525  -2
   3  12  18   35496    3525   1
  -4 -18 -12    4555    3676  -2
   4  12  18    4555    3676   1
  -1 -19   0   58434    4259  -2
   1   0  19   58434    4259   1
  -3 -19   0   25975    3849  -2
   3   0  19   25975    3849   1
  -5 -19   0   40267    5472  -2
   5   0  19   40267    5472   1
  -7 -19   0   88800    7209  -2
   7   0  19   88800    7209   1
  -9 -19   0  231003   11289  -2
   9   0  19  231003   11289   1
 -11 -19   0   43153    8116  -2
  11   0  19   43153    8116   1
   0 -19  -1   59779    4105  -2
   0   1  19   59779    4105   1
  -1 -19  -1    1377    2642  -2
   1   1  19    1377    2642   1
  -2 -19  -1   61154    2943  -2
   2   1  19   61154    2943   1
  -3 -19  -1     268    2691  -2
   3   1  19     268    2691   1
  -4 -19  -1   44933    3085  -2
   4   1  19   44933    3085   1
  -5 -19  -1    2605    2869  -2
   5   1  19    2605    2869   1
  -6 -19  -1   44637    3489  -2
   6   1  19   44637    3489   1
  -7 -19  -1   -2206    3025  -2
   7   1  19   -2206    3025   1
  -8 -19  -1   40346    4432  -2
   8   1  19   40346    4432   1
  -9 -19  -1    8517    4853  -2
   9   1  19    8517    4853   1
 -10 -19  -1   24653    4792  -2
  10   1  19   24653    4792   1
 -11 -19  -1    7495    5032  -2
  11   1  19    7495    5032   1
  -1 -19  -2   61979    2951  -2
   1   2  19   61979    2951   1
  -2 -19  -2    3029    2690  -2
   2   2  19    3029    2690   1
  -3 -19  -2   31878    2941  -2
   3   2  19   31878    2941   1
  -4 -19  -2    2461    2403  -2
   4   2  19    2461    2403   1
  -5 -19  -2   26920    2428  -2
   5   2  19   26920    2428   1
  -6 -19  -2    4041    2510  -2
   6   2  19    4041    2510   1
  -7 -19  -2   37464    3226  -2
   7   2  19   37464    3226   1
  -8 -19  -2    2157    3308  -2
   8   2  19    2157    3308   1
  -9 -19  -2  182337    6092  -2
   9   2  19  182337    6092   1
 -10 -19  -2     978    4414  -2
  10   2  19     978    4414   1
 -11 -19  -2    9294    4530  -2
  11   2  19    9294    4530   1
   0 -19  -3   32834    3606  -2
   0   3  19   32834    3606   1
  -1 -19  -3    1482    2104  -2
   1   3  19    1482    2104   1
  -2 -19  -3   29879    2233  -2
   2   3  19   29879    2233   1
  -3 -19  -3    5709    2334  -2
   3   3  19    5709    2334   1
  -4 -19  -3   32706    2083  -2
   4   3  19   32706    2083   1
  -5 -19  -3   -1524    2253  -2
   5   3  19   -1524    2253   1
  -6 -19  -3   31231    2301  -2
   6   3  19   31231    2301   1
  -7 -19  -3     271    2672  -2
   7   3  19     271    2672   1
  -8 -19  -3   33615    2854  -2
   8   3  19   33615    2854   1
  -9 -19  -3    -749    3004  -2
   9   3  19    -749    3004   1
 -10 -19  -3   15996    5776  -2
  10   3  19   15996    5776   1
 -11 -19  -3   15394    7640  -2
  11   3  19   15394    7640   1
  -1 -19  -4   44530    2162  -2
   1   4  19   44530    2162   1
  -2 -19  -4    4373    2003  -2
   2   4  19    4373    2003   1
  -3 -19  -4   35274    2054  -2
   3   4  19   35274    2054   1
  -4 -19  -4    1859    2171  -2
   4   4  19    1859    2171   1
  -5 -19  -4   29898    2323  -2
   5   4  19   29898    2323   1
  -6 -19  -4     393    2574  -2
   6   4  19     393    2574   1
  -7 -19  -4   47391    4182  -2
   7   4  19   47391    4182   1
  -8 -19  -4    -897    2675  -2
   8   4  19    -897    2675   1
  -9 -19  -4  164384    4044  -2
   9   4  19  164384    4044   1
 -10 -19  -4    5967    2784  -2
  10   4  19    5967    2784   1
   0 -19  -5   32735    3795  -2
   0   5  19   32735    3795   1
  -1 -19  -5    1712    1872  -2
   1   5  19    1712    1872   1
  -2 -19  -5   25250    2330  -2
   2   5  19   25250    2330   1
  -3 -19  -5    4133    2187  -2
   3   5  19    4133    2187   1
  -4 -19  -5   34049    2486  -2
   4   5  19   34049    2486   1
  -5 -19  -5    2424    2208  -2
   5   5  19    2424    2208   1
  -6 -19  -5   21514    3482  -2
   6   5  19   21514    3482   1
  -7 -19  -5     993    2396  -2
   7   5  19     993    2396   1
  -8 -19  -5   17011    2898  -2
   8   5  19   17011    2898   1
  -9 -19  -5    1928    2383  -2
   9   5  19    1928    2383   1
 -10 -19  -5    8115    3567  -2
  10   5  19    8115    3567   1
  -1 -19  -6   41059    2248  -2
   1   6  19   41059    2248   1
  -2 -19  -6    1291    2104  -2
   2   6  19    1291    2104   1
  -3 -19  -6   24863    2377  -2
   3   6  19   24863    2377   1
  -4 -19  -6    1213    2014  -2
   4   6  19    1213    2014   1
  -5 -19  -6   15834    2226  -2
   5   6  19   15834    2226   1
  -6 -19  -6    8542    3414  -2
   6   6  19    8542    3414   1
  -7 -19  -6   37572    5022  -2
   7   6  19   37572    5022   1
  -8 -19  -6     -93    3319  -2
   8   6  19     -93    3319   1
  -9 -19  -6  127828    4462  -2
   9   6  19  127828    4462   1
   0 -19  -7   90083    7069  -2
   0   7  19   90083    7069   1
  -1 -19  -7    7447    2925  -2
   1   7  19    7447    2925   1
  -2 -19  -7   37673    3276  -2
   2   7  19   37673    3276   1
  -3 -19  -7   -1614    2731  -2
   3   7  19   -1614    2731   1
  -4 -19  -7   43544    3084  -2
   4   7  19   43544    3084   1
  -5 -19  -7     890    3284  -2
   5   7  19     890    3284   1
  -6 -19  -7   32981    3430  -2
   6   7  19   32981    3430   1
  -7 -19  -7     361    3374  -2
   7   7  19     361    3374   1
  -8 -19  -7   22805    3380  -2
   8   7  19   22805    3380   1
  -9 -19  -7     786    4943  -2
   9   7  19     786    4943   1
  -1 -19  -8   40366    3195  -2
   1   8  19   40366    3195   1
  -2 -19  -8   -2549    2549  -2
   2   8  19   -2549    2549   1
  -3 -19  -8   33074    3645  -2
   3   8  19   33074    3645   1
  -4 -19  -8     984    2738  -2
   4   8  19     984    2738   1
  -5 -19  -8   15358    3080  -2
   5   8  19   15358    3080   1
  -6 -19  -8    -854    3266  -2
   6   8  19    -854    3266   1
  -7 -19  -8   17468    3432  -2
   7   8  19   17468    3432   1
  -8 -19  -8   -3386    3386  -2
   8   8  19   -3386    3386   1
   0 -19  -9  234687    6603  -2
   0   9  19  234687    6603   1
  -1 -19  -9    4567    2196  -2
   1   9  19    4567    2196   1
  -2 -19  -9  180401    3859  -2
   2   9  19  180401    3859   1
  -3 -19  -9    -182    2727  -2
   3   9  19    -182    2727   1
  -4 -19  -9  166476    4201  -2
   4   9  19  166476    4201   1
  -5 -19  -9    8682    3252  -2
   5   9  19    8682    3252   1
  -6 -19  -9  115263    5740  -2
   6   9  19  115263    5740   1
  -7 -19  -9     373    5106  -2
   7   9  19     373    5106   1
  -1 -19 -10   22494    3251  -2
   1  10  19   22494    3251   1
  -2 -19 -10   -1943    3112  -2
   2  10  19   -1943    3112   1
  -3 -19 -10   17410    3085  -2
   3  10  19   17410    3085   1
  -4 -19 -10    9787    3001  -2
   4  10  19    9787    3001   1
  -5 -19 -10   13275    3558  -2
   5  10  19   13275    3558   1
   0 -19 -11   45518    5422  -2
   0  11  19   45518    5422   1
  -1 -19 -11    3681    3306  -2
   1  11  19    3681    3306   1
  -2 -19 -11    9994    3314  -2
   2  11  19    9994    3314   1
  -3 -19 -11   -5205    8288  -2
   3  11  19   -5205    8288   1
   0 -20   0   70096    6264  -2
   0   0  20   70096    6264   1
  -2 -20   0   64353    7805  -2
   2   0  20   64353    7805   1
  -4 -20   0   81290    4599  -2
   4   0  20   81290    4599   1
  -6 -20   0   62088    4504  -2
   6   0  20   62088    4504   1
  -8 -20   0   60106    6633  -2
   8   0  20   60106    6633   1
  -1 -20  -1    -189    2800  -2
   1   1  20    -189    2800   1
  -2 -20  -1   73519    3206  -2
   2   1  20   73519    3206   1
  -3 -20  -1   -1516    2846  -2
   3   1  20   -1516    2846   1
  -4 -20  -1   10832    2818  -2
   4   1  20   10832    2818   1
  -5 -20  -1    -269    2894  -2
   5   1  20    -269    2894   1
  -6 -20  -1   27121    3326  -2
   6   1  20   27121    3326   1
  -7 -20  -1     140    3740  -2
   7   1  20     140    3740   1
  -8 -20  -1   78103    3905  -2
   8   1  20   78103    3905   1
  -9 -20  -1    1627    4608  -2
   9   1  20    1627    4608   1
   0 -20  -2   67771    4388  -2
   0   2  20   67771    4388   1
  -1 -20  -2   82631    3941  -2
   1   2  20   82631    3941   1
  -2 -20  -2   50073    2998  -2
   2   2  20   50073    2998   1
  -3 -20  -2   85827    2969  -2
   3   2  20   85827    2969   1
  -4 -20  -2   64524    2788  -2
   4   2  20   64524    2788   1
  -5 -20  -2   74824    2875  -2
   5   2  20   74824    2875   1
  -6 -20  -2   50728    3184  -2
   6   2  20   50728    3184   1
  -7 -20  -2   86222    4705  -2
   7   2  20   86222    4705   1
  -8 -20  -2   55513    3725  -2
   8   2  20   55513    3725   1
  -9 -20  -2   46633    3629  -2
   9   2  20   46633    3629   1
  -1 -20  -3    1322    2441  -2
   1   3  20    1322    2441   1
  -2 -20  -3   85364    2794  -2
   2   3  20   85364    2794   1
  -3 -20  -3    1647    2367  -2
   3   3  20    1647    2367   1
  -4 -20  -3   12911    2778  -2
   4   3  20   12911    2778   1
  -5 -20  -3    1817    2360  -2
   5   3  20    1817    2360   1
  -6 -20  -3   40085    3098  -2
   6   3  20   40085    3098   1
  -7 -20  -3   -1158    2985  -2
   7   3  20   -1158    2985   1
  -8 -20  -3   69967    3509  -2
   8   3  20   69967    3509   1
  -9 -20  -3    -311    3396  -2
   9   3  20    -311    3396   1
   0 -20  -4   83577    3735  -2
   0   4  20   83577    3735   1
  -1 -20  -4   10301    2299  -2
   1   4  20   10301    2299   1
  -2 -20  -4   65304    2519  -2
   2   4  20   65304    2519   1
  -3 -20  -4    7993    2321  -2
   3   4  20    7993    2321   1
  -4 -20  -4   68450    2865  -2
   4   4  20   68450    2865   1
  -5 -20  -4    1806    2401  -2
   5   4  20    1806    2401   1
  -6 -20  -4   42460    2800  -2
   6   4  20   42460    2800   1
  -7 -20  -4    4571    2735  -2
   7   4  20    4571    2735   1
  -8 -20  -4   39141    2897  -2
   8   4  20   39141    2897   1
  -1 -20  -5     423    2326  -2
   1   5  20     423    2326   1
  -2 -20  -5   72925    2583  -2
   2   5  20   72925    2583   1
  -3 -20  -5    1134    2207  -2
   3   5  20    1134    2207   1
  -4 -20  -5     933    2196  -2
   4   5  20     933    2196   1
  -5 -20  -5    2095    2788  -2
   5   5  20    2095    2788   1
  -6 -20  -5   16734    2666  -2
   6   5  20   16734    2666   1
  -7 -20  -5    7587    3654  -2
   7   5  20    7587    3654   1
  -8 -20  -5   49622    3957  -2
   8   5  20   49622    3957   1
   0 -20  -6   56525    3603  -2
   0   6  20   56525    3603   1
  -1 -20  -6   29287    2287  -2
   1   6  20   29287    2287   1
  -2 -20  -6   44282    2445  -2
   2   6  20   44282    2445   1
  -3 -20  -6   35884    2219  -2
   3   6  20   35884    2219   1
  -4 -20  -6   44599    2863  -2
   4   6  20   44599    2863   1
  -5 -20  -6   22039    4354  -2
   5   6  20   22039    4354   1
  -6 -20  -6   21577    3580  -2
   6   6  20   21577    3580   1
  -7 -20  -6   23603    3871  -2
   7   6  20   23603    3871   1
  -1 -20  -7    6610    3307  -2
   1   7  20    6610    3307   1
  -2 -20  -7   83685    4268  -2
   2   7  20   83685    4268   1
  -3 -20  -7    1429    2681  -2
   3   7  20    1429    2681   1
  -4 -20  -7    5372    3259  -2
   4   7  20    5372    3259   1
  -5 -20  -7    9659    3483  -2
   5   7  20    9659    3483   1
  -6 -20  -7   16582    3580  -2
   6   7  20   16582    3580   1
   0 -20  -8   58603    5100  -2
   0   8  20   58603    5100   1
  -1 -20  -8   78710    2851  -2
   1   8  20   78710    2851   1
  -2 -20  -8   64401    4755  -2
   2   8  20   64401    4755   1
  -3 -20  -8   76328    3087  -2
   3   8  20   76328    3087   1
  -4 -20  -8   34250    3386  -2
   4   8  20   34250    3386   1
  -5 -20  -8   51518    3988  -2
   5   8  20   51518    3988   1
  -1 -20  -9     292    3141  -2
   1   9  20     292    3141   1
  -2 -20  -9   50102    3357  -2
   2   9  20   50102    3357   1
  -3 -20  -9   -2951    2951  -2
   3   9  20   -2951    2951   1
  -1 -21   0   19278    4055  -2
   1   0  21   19278    4055   1
  -3 -21   0   -1165    4259  -2
   3   0  21   -1165    4259   1
  -5 -21   0  111345    5298  -2
   5   0  21  111345    5298   1
  -7 -21   0   30284    4982  -2
   7   0  21   30284    4982   1
   0 -21  -1   23458    4242  -2
   0   1  21   23458    4242   1
  -1 -21  -1   34491    2986  -2
   1   1  21   34491    2986   1
  -2 -21  -1   35274    3008  -2
   2   1  21   35274    3008   1
  -3 -21  -1   55226    3604  -2
   3   1  21   55226    3604   1
  -4 -21  -1   32744    3061  -2
   4   1  21   32744    3061   1
  -5 -21  -1   65442    3276  -2
   5   1  21   65442    3276   1
  -6 -21  -1   27774    3123  -2
   6   1  21   27774    3123   1
  -7 -21  -1   60479    4046  -2
   7   1  21   60479    4046   1
  -1 -21  -2   38555    2793  -2
   1   2  21   38555    2793   1
  -2 -21  -2    1109    2671  -2
   2   2  21    1109    2671   1
  -3 -21  -2    4695    2652  -2
   3   2  21    4695    2652   1
  -4 -21  -2   10111    2638  -2
   4   2  21   10111    2638   1
  -5 -21  -2   95870    3516  -2
   5   2  21   95870    3516   1
  -6 -21  -2   -3024    3024  -2
   6   2  21   -3024    3024   1
   0 -21  -3     884    3562  -2
   0   3  21     884    3562   1
  -1 -21  -3   55658    2732  -2
   1   3  21   55658    2732   1
  -2 -21  -3    1540    2547  -2
   2   3  21    1540    2547   1
  -3 -21  -3   63611    3162  -2
   3   3  21   63611    3162   1
  -4 -21  -3    8364    2489  -2
   4   3  21    8364    2489   1
  -5 -21  -3   64104    3110  -2
   5   3  21   64104    3110   1
  -6 -21  -3   14210    2888  -2
   6   3  21   14210    2888   1
  -1 -21  -4   28854    2566  -2
   1   4  21   28854    2566   1
  -2 -21  -4   10680    2783  -2
   2   4  21   10680    2783   1
  -3 -21  -4    9517    2456  -2
   3   4  21    9517    2456   1
  -4 -21  -4    7117    2416  -2
   4   4  21    7117    2416   1
  -5 -21  -4   80661    3097  -2
   5   4  21   80661    3097   1
   0 -21  -5  125584    6187  -2
   0   5  21  125584    6187   1
  -1 -21  -5   65985    2635  -2
   1   5  21   65985    2635   1
  -2 -21  -5   99457    3910  -2
   2   5  21   99457    3910   1
  -3 -21  -5   65372    3246  -2
   3   5  21   65372    3246   1
  -4 -21  -5   83937    4019  -2
   4   5  21   83937    4019   1
  -5 -21  -5   47983    5886  -2
   5   5  21   47983    5886   1
  -1 -21  -6   29348    2611  -2
   1   6  21   29348    2611   1
  -2 -21  -6     -97    2797  -2
   2   6  21     -97    2797   1
  -3 -21  -6   16143    2819  -2
   3   6  21   16143    2819   1
   0 -21  -7   22314    4673  -2
   0   7  21   22314    4673   1
  -1 -21  -7   57874    4181  -2
   1   7  21   57874    4181   1
   0 -22   0   10855   12166  -2
   0   0  22   10855   12166   1
  -2 -22   0    1064    4383  -2
   2   0  22    1064    4383   1
  -1 -22  -1    5778    3052  -2
   1   1  22    5778    3052   1
  -2 -22  -1    9624    3101  -2
   2   1  22    9624    3101   1
   0 -22  -2    2805    3853  -2
   0   2  22    2805    3853   1
  -1 -22  -2   10492    2802  -2
   1   2  22   10492    2802   1
;
_shelx_hkl_checksum                70852
_platon_squeeze_special_details    ?
_platon_squeeze_void_probe_radius  1.20
_olex2_exptl_crystal_mounting_method 
 'due to use of gas cell- it was not possible to record crystal images, therefore. exact crystal size could not be determined'
_olex2_submission_special_instructions  'No special instructions were received'
_oxdiff_exptl_absorpt_empirical_details
;
Empirical correction (ABSPACK) includes:
- Absorption correction using spherical harmonics
- Frame scaling
;
_oxdiff_exptl_absorpt_empirical_full_max  1.314
_oxdiff_exptl_absorpt_empirical_full_min  0.832
loop_
  _twin_individual_id
  _twin_individual_mass_fraction_refined
 1 0.498(3)
 2 0.502(3)

_vrf_PLAT220_Yfum_CO2_3_2pt5bar_298K
;
PROBLEM: NonSolvent   Resd 1  O   Ueq(max)/Ueq(min) Range        6.2 Ratio 
RESPONSE: This relates to O5, which corresponds to a weakly coordinated CO2 molecule,
due to the partial occupancy, and the disorder of the CO2 molecule, this atom is significantly
larger than expected.
;
_vrf_PLAT341_Yfum_CO2_3_2pt5bar_298K
;
PROBLEM: Low Bond Precision on  C-C Bonds ...............    0.01575 Ang.  
RESPONSE: This data was collected within a glass gas cell. This
reduces the resolution and therefore precision of bond lengths.
;
_vrf_PLAT430_Yfum_CO2_3_2pt5bar_298K
;
PROBLEM: Short Inter D...A Contact  O1       ..O5       .       2.81 Ang.  
RESPONSE: No hydrogen bond expected between the coordinated CO2 oxygen (O5)
and the carboxylate oxygens.
;
_vrf_PLAT601_Yfum_CO2_3_2pt5bar_298K
;
PROBLEM: Unit Cell Contains Solvent Accessible VOIDS of .       2670 Ang**3
RESPONSE: MOF- expected to accomodate voids
;
_vrf_PLAT602_Yfum_CO2_3_2pt5bar_298K
;
PROBLEM: Solvent Accessible VOID(S) in Structure ........          ! Check 
RESPONSE: Metal organic framework which is able to stabilise void space.
;
