# Supplementary material for: Disorder and Sorption Preferences in a Highly Stable Fluoride-Containing Rare-Earth fcu-Type Metal–Organic Framework
Source: Chem Mater. 2024 Feb 8;36(4):1957–65. doi: 10.1021/acs.chemmater.3c02849 (PMC10902816; doi:10.1021/acs.chemmater.3c02849)
Supplement: Supplementary file 2 — cm3c02849_si_002.zip [file cm3c02849_si_002.zip › Attfield_UOM_Yfum_cifs/CCDC2306114-Yfum_CO2_4_5b_298K.cif]

data_Yfum_CO2_4_5bar_298K
_audit_creation_date               2023-09-01
_audit_creation_method
;
Olex2 1.5
(compiled 2023.08.24 svn.re1ec1418 for OlexSys, GUI svn.r6817)
;
_shelx_SHELXL_version_number       '2019/3'
_audit_contact_author_address      ?
_audit_contact_author_email        ?
_audit_contact_author_name         ''
_audit_contact_author_phone        ?
_publ_contact_author_id_orcid      ?
_publ_section_references
;
Dolomanov, O.V., Bourhis, L.J., Gildea, R.J, Howard, J.A.K. & Puschmann, H.
 (2009), J. Appl. Cryst. 42, 339-341.

Sheldrick, G.M. (2015). Acta Cryst. A71, 3-8.

Sheldrick, G.M. (2015). Acta Cryst. C71, 3-8.
;
_chemical_name_common              ?
_chemical_name_systematic          ?
_chemical_formula_moiety           'C24 H12 F8 O24 Y6, 2[C2H8N]'
_chemical_formula_sum              'C24 H12 F8 O26 Y6'
_chemical_formula_weight           1401.80
_chemical_melting_point            ?
loop_
  _atom_type_symbol
  _atom_type_description
  _atom_type_scat_dispersion_real
  _atom_type_scat_dispersion_imag
  _atom_type_scat_source
 'C' 'C' 0.0033 0.0016 'International Tables Vol C Tables 4.2.6.8 and 6.1.1.4'
 'H' 'H' 0.0000 0.0000 'International Tables Vol C Tables 4.2.6.8 and 6.1.1.4'
 'F' 'F' 0.0171 0.0103 'International Tables Vol C Tables 4.2.6.8 and 6.1.1.4'
 'O' 'O' 0.0106 0.0060 'International Tables Vol C Tables 4.2.6.8 and 6.1.1.4'
 'Y' 'Y' -2.7962 3.5667 'International Tables Vol C Tables 4.2.6.8 and 6.1.1.4'

_shelx_space_group_comment
;
The symmetry employed for this shelxl refinement is uniquely defined
by the following loop, which should always be used as a source of
symmetry information in preference to the above space-group names.
They are only intended as comments.
;
_space_group_crystal_system        'cubic'
_space_group_IT_number             201
_space_group_name_H-M_alt          'P n -3'
_space_group_name_Hall             '-P 2ab 2bc 3'
loop_
  _space_group_symop_operation_xyz
 'x, y, z'
 '-x+1/2, -y+1/2, z'
 '-x+1/2, y, -z+1/2'
 'x, -y+1/2, -z+1/2'
 'z, x, y'
 'z, -x+1/2, -y+1/2'
 '-z+1/2, -x+1/2, y'
 '-z+1/2, x, -y+1/2'
 'y, z, x'
 '-y+1/2, z, -x+1/2'
 'y, -z+1/2, -x+1/2'
 '-y+1/2, -z+1/2, x'
 '-x, -y, -z'
 'x-1/2, y-1/2, -z'
 'x-1/2, -y, z-1/2'
 '-x, y-1/2, z-1/2'
 '-z, -x, -y'
 '-z, x-1/2, y-1/2'
 'z-1/2, x-1/2, -y'
 'z-1/2, -x, y-1/2'
 '-y, -z, -x'
 'y-1/2, -z, x-1/2'
 '-y, z-1/2, x-1/2'
 'y-1/2, z-1/2, -x'

_cell_length_a                     18.5239(5)
_cell_length_b                     18.5239(5)
_cell_length_c                     18.5239(5)
_cell_angle_alpha                  90
_cell_angle_beta                   90
_cell_angle_gamma                  90
_cell_volume                       6356.2(5)
_cell_formula_units_Z              4
_cell_measurement_reflns_used      2959
_cell_measurement_temperature      298.00(10)
_cell_measurement_theta_max        24.8590
_cell_measurement_theta_min        2.1690
_shelx_estimated_absorpt_T_max     0.810
_shelx_estimated_absorpt_T_min     0.668
_exptl_absorpt_coefficient_mu      5.496
_exptl_absorpt_correction_T_max    1.00000
_exptl_absorpt_correction_T_min    0.52526
_exptl_absorpt_correction_type     multi-scan
_exptl_absorpt_process_details
;
CrysAlisPro 1.171.41.106a (Rigaku Oxford Diffraction, 2021)
Empirical absorption correction using spherical harmonics,
implemented in SCALE3 ABSPACK scaling algorithm.
;
_exptl_absorpt_special_details     ?
_exptl_crystal_colour              'clear colourless'
_exptl_crystal_colour_lustre       clear
_exptl_crystal_colour_modifier     .
_exptl_crystal_colour_primary      colourless
_exptl_crystal_density_diffrn      1.465
_exptl_crystal_density_meas        ?
_exptl_crystal_density_method      ?
_exptl_crystal_description         octahedral
_exptl_crystal_F_000               2680
_exptl_crystal_preparation         ?
_exptl_crystal_size_max            0.08
_exptl_crystal_size_mid            0.07
_exptl_crystal_size_min            0.04
_exptl_transmission_factor_max     ?
_exptl_transmission_factor_min     ?
_diffrn_reflns_av_R_equivalents    0.1413
_diffrn_reflns_av_unetI/netI       0.0637
_diffrn_reflns_Laue_measured_fraction_full  0.999
_diffrn_reflns_Laue_measured_fraction_max  0.999
_diffrn_reflns_limit_h_max         15
_diffrn_reflns_limit_h_min         -22
_diffrn_reflns_limit_k_max         15
_diffrn_reflns_limit_k_min         -15
_diffrn_reflns_limit_l_max         22
_diffrn_reflns_limit_l_min         -15
_diffrn_reflns_number              1956
_diffrn_reflns_point_group_measured_fraction_full  0.999
_diffrn_reflns_point_group_measured_fraction_max  0.999
_diffrn_reflns_theta_full          25.242
_diffrn_reflns_theta_max           25.348
_diffrn_reflns_theta_min           1.904
_diffrn_ambient_environment        air
_diffrn_ambient_temperature        298.00(10)
_diffrn_detector                   'Hybrid Pixel Array Detector'
_diffrn_detector_area_resol_mean   10.0000
_diffrn_measured_fraction_theta_full  0.999
_diffrn_measured_fraction_theta_max  0.999
_diffrn_measurement_details
;
List of Runs (angles in degrees, time in seconds):

  # Type    Start    End  Width  t~exp~   \w     \q     \k     \f   Frames
--------------------------------------------------------------------------
  1  \w    -69.00  90.00   1.00   10.00    --   20.00  45.00   0.00  159
;
_diffrn_measurement_device         'four-circle diffractometer'
_diffrn_measurement_device_type    'XtaLAB AFC11 (RINC): quarter-chi single'
_diffrn_measurement_method         '\w scans'
_diffrn_orient_matrix_type        
 'CrysAlisPro convention (1999,Acta A55,543-557)'
_diffrn_orient_matrix_UB_11        -0.0367534000
_diffrn_orient_matrix_UB_12        0.0090864000
_diffrn_orient_matrix_UB_13        0.0059301000
_diffrn_orient_matrix_UB_21        -0.0055181000
_diffrn_orient_matrix_UB_22        0.0024195000
_diffrn_orient_matrix_UB_23        -0.0377955000
_diffrn_orient_matrix_UB_31        -0.0093037000
_diffrn_orient_matrix_UB_32        -0.0371189000
_diffrn_orient_matrix_UB_33        -0.0009451000
_diffrn_radiation_monochromator    mirror
_diffrn_radiation_probe            x-ray
_diffrn_radiation_type             'Mo K\a'
_diffrn_radiation_wavelength       0.71073
_diffrn_source                     'Rotating-anode X-ray tube (dual wavelength)'
_diffrn_source_type                'Rigaku (Mo) X-ray DW Source'
_reflns_Friedel_coverage           0.000
_reflns_Friedel_fraction_full      .
_reflns_Friedel_fraction_max       .
_reflns_number_gt                  1613
_reflns_number_total               1956
_reflns_odcompleteness_completeness  89.93
_reflns_odcompleteness_iscentric   1
_reflns_odcompleteness_theta       26.32
_reflns_special_details
;
 _reflns_Friedel_fraction is defined as the number of unique
 Friedel pairs measured divided by the number that would be
 possible theoretically, ignoring centric projections and
 systematic absences. Completness statistics refer to single and
 composite reflections containing twin component 1 only.
;
_reflns_threshold_expression       'I > 2\s(I)'
_computing_cell_refinement         'CrysAlisPro 1.171.41.106a (Rigaku OD, 2021)'
_computing_data_collection         'CrysAlisPro 1.171.41.106a (Rigaku OD, 2021)'
_computing_data_reduction          'CrysAlisPro 1.171.41.106a (Rigaku OD, 2021)'
_computing_molecular_graphics      'Olex2 1.5 (Dolomanov et al., 2009)'
_computing_publication_material    'Olex2 1.5 (Dolomanov et al., 2009)'
_computing_structure_refinement    'SHELXL 2019/3 (Sheldrick, 2015)'
_computing_structure_solution      'SHELXT  (Sheldrick, 2015)'
_refine_diff_density_max           0.770
_refine_diff_density_min           -0.656
_refine_diff_density_rms           0.194
_refine_ls_extinction_coef         .
_refine_ls_extinction_method       none
_refine_ls_goodness_of_fit_ref     1.145
_refine_ls_hydrogen_treatment      constr
_refine_ls_matrix_type             full
_refine_ls_number_parameters       98
_refine_ls_number_reflns           1956
_refine_ls_number_restraints       15
_refine_ls_R_factor_all            0.0658
_refine_ls_R_factor_gt             0.0499
_refine_ls_restrained_S_all        1.141
_refine_ls_shift/su_max            0.001
_refine_ls_shift/su_mean           0.000
_refine_ls_structure_factor_coef   Fsqd
_refine_ls_weighting_details      
 'w=1/[\s^2^(Fo^2^)+(0.0808P)^2^+18.1064P] where P=(Fo^2^+2Fc^2^)/3'
_refine_ls_weighting_scheme        calc
_refine_ls_wR_factor_gt            0.1469
_refine_ls_wR_factor_ref           0.1587
_refine_special_details
;
 Refined as a 2-component perfect twin.
;
_olex2_refinement_description
;
1. Fixed Uiso
 At 1.2 times of:
  All C(H) groups
2. Uiso/Uaniso restraints and constraints
C4 \\sim C3: within 2A with sigma of 0.04 and sigma for terminal atoms of 0.08
within 2A
Uanis(C4) \\sim Ueq: with sigma of 0.1 and sigma for terminal atoms of 0.2
3. Rigid body (RIGU) restrains
 C4, C3
 with sigma for 1-2 distances of 0.004 and sigma for 1-3 distances of 0.004
4. Others
 Fixed Uiso: O5(0.1)
5.a Aromatic/amide H refined with riding coordinates:
 C2(H2), C4(H4)
;
_atom_sites_solution_hydrogens     geom
_atom_sites_solution_primary       dual
_atom_sites_solution_secondary     ?
loop_
  _atom_site_label
  _atom_site_type_symbol
  _atom_site_fract_x
  _atom_site_fract_y
  _atom_site_fract_z
  _atom_site_U_iso_or_equiv
  _atom_site_adp_type
  _atom_site_occupancy
  _atom_site_site_symmetry_order
  _atom_site_calc_flag
  _atom_site_refinement_flags_posn
  _atom_site_refinement_flags_adp
  _atom_site_refinement_flags_occupancy
  _atom_site_disorder_assembly
  _atom_site_disorder_group
 Y1 Y 0.51247(5) 0.48698(5) 0.14613(4) 0.0166(3) Uani 1 1 d . . . . .
 F1 F 0.5796(2) 0.5550(2) 0.0671(3) 0.0205(10) Uani 1 1 d . . . . .
 F2 F 0.4328(3) 0.4328(3) 0.0672(3) 0.0199(19) Uani 1 3 d S T P . .
 O3 O 0.6297(4) 0.4747(4) 0.1883(4) 0.0342(19) Uani 1 1 d . . . . .
 O4 O 0.7092(4) 0.4732(4) 0.0947(4) 0.0378(19) Uani 1 1 d . . . . .
 O1 O 0.4050(4) 0.4919(4) 0.2101(4) 0.0362(19) Uani 1 1 d . . . . .
 O2 O 0.3122(5) 0.5065(4) 0.1296(5) 0.040(2) Uani 1 1 d . . . . .
 C1 C 0.6933(6) 0.4729(6) 0.1606(6) 0.035(3) Uani 1 1 d . . . . .
 C2 C 0.7545(6) 0.4713(6) 0.2138(6) 0.052(3) Uani 1 1 d . . . . .
 H2 H 0.801420 0.470262 0.195822 0.063 Uiso 1 1 calc R U . . .
 C4 C 0.2869(7) 0.5018(8) 0.2563(7) 0.053(3) Uani 1 1 d . U . . .
 H4 H 0.304506 0.503435 0.303264 0.063 Uiso 1 1 calc R U . . .
 C3 C 0.3390(6) 0.4991(7) 0.1923(7) 0.038(3) Uani 1 1 d . U . . .
 O5 O 0.522(2) 0.476(2) 0.3034(19) 0.100 Uiso 0.333(17) 1 d . U . . .

loop_
  _atom_site_aniso_label
  _atom_site_aniso_U_11
  _atom_site_aniso_U_22
  _atom_site_aniso_U_33
  _atom_site_aniso_U_23
  _atom_site_aniso_U_13
  _atom_site_aniso_U_12
 Y1 0.0181(6) 0.0188(6) 0.0130(4) 0.0005(3) -0.0001(3) 0.0004(3)
 F1 0.020(2) 0.019(2) 0.023(3) 0.0027(19) 0.0034(19) 0.003(2)
 F2 0.0199(19) 0.0199(19) 0.0199(19) 0.000(2) 0.000(2) 0.000(2)
 O3 0.022(4) 0.051(5) 0.029(5) 0.004(3) -0.010(3) 0.005(3)
 O4 0.034(5) 0.055(5) 0.024(4) 0.003(4) -0.007(3) -0.005(4)
 O1 0.029(4) 0.050(5) 0.029(5) -0.003(3) 0.009(3) -0.003(3)
 O2 0.037(5) 0.056(6) 0.026(5) 0.001(3) 0.014(4) -0.007(4)
 C1 0.026(7) 0.044(7) 0.036(7) 0.001(5) -0.016(5) 0.003(5)
 C2 0.023(6) 0.094(10) 0.039(6) -0.003(7) -0.011(5) 0.003(6)
 C4 0.024(6) 0.095(10) 0.039(7) 0.004(6) 0.019(5) -0.002(6)
 C3 0.027(7) 0.053(7) 0.035(7) -0.006(5) 0.015(5) -0.005(5)

_geom_special_details
;
 All esds (except the esd in the dihedral angle between two l.s. planes)
 are estimated using the full covariance matrix.  The cell esds are taken
 into account individually in the estimation of esds in distances, angles
 and torsion angles; correlations between esds in cell parameters are only
 used when they are defined by crystal symmetry.  An approximate (isotropic)
 treatment of cell esds is used for estimating esds involving l.s. planes.
;
loop_
  _geom_bond_atom_site_label_1
  _geom_bond_atom_site_label_2
  _geom_bond_distance
  _geom_bond_site_symmetry_2
  _geom_bond_publ_flag
 Y1 F1 2.297(5) . ?
 Y1 F1 2.299(5) 23_665 ?
 Y1 F1 2.322(4) 20_665 ?
 Y1 F2 2.307(2) . ?
 Y1 O3 2.319(7) . ?
 Y1 O4 2.327(7) 23_665 ?
 Y1 O1 2.319(8) . ?
 Y1 O2 2.297(8) 11 ?
 Y1 O5 2.93(3) . ?
 O3 C1 1.285(14) . ?
 O4 C1 1.257(13) . ?
 O1 C3 1.273(14) . ?
 O2 C3 1.270(16) . ?
 C1 C2 1.503(15) . ?
 C2 C2 1.35(2) 3_655 ?
 C2 H2 0.9300 . ?
 C4 C4 1.39(3) 3 ?
 C4 H4 0.9300 . ?
 C4 C3 1.529(15) . ?

loop_
  _geom_angle_atom_site_label_1
  _geom_angle_atom_site_label_2
  _geom_angle_atom_site_label_3
  _geom_angle
  _geom_angle_site_symmetry_1
  _geom_angle_site_symmetry_3
  _geom_angle_publ_flag
 F1 Y1 F1 66.32(14) . 23_665 ?
 F1 Y1 F1 65.95(14) . 20_665 ?
 F1 Y1 F1 101.0(2) 23_665 20_665 ?
 F1 Y1 F2 100.4(2) . . ?
 F1 Y1 F2 65.97(14) 23_665 . ?
 F1 Y1 O3 76.2(2) . . ?
 F1 Y1 O3 138.9(2) 23_665 . ?
 F1 Y1 O4 140.4(2) 20_665 23_665 ?
 F1 Y1 O4 77.7(2) . 23_665 ?
 F1 Y1 O4 77.2(2) 23_665 23_665 ?
 F1 Y1 O1 77.4(2) 23_665 . ?
 F1 Y1 O1 140.2(2) . . ?
 F1 Y1 O5 129.9(11) . . ?
 F1 Y1 O5 131.3(6) 20_665 . ?
 F1 Y1 O5 127.8(6) 23_665 . ?
 F2 Y1 F1 65.61(14) . 20_665 ?
 F2 Y1 O3 140.4(2) . . ?
 F2 Y1 O4 139.8(2) . 23_665 ?
 F2 Y1 O1 78.0(3) . . ?
 F2 Y1 O5 129.6(11) . . ?
 O3 Y1 F1 77.6(2) . 20_665 ?
 O3 Y1 O4 78.9(3) . 23_665 ?
 O3 Y1 O1 129.5(3) . . ?
 O3 Y1 O5 66.5(9) . . ?
 O4 Y1 O5 63.6(9) 23_665 . ?
 O1 Y1 F1 140.0(2) . 20_665 ?
 O1 Y1 O4 78.9(2) . 23_665 ?
 O1 Y1 O5 62.9(9) . . ?
 O2 Y1 F1 76.5(2) 11 20_665 ?
 O2 Y1 F1 139.2(2) 11 . ?
 O2 Y1 F1 139.6(2) 11 23_665 ?
 O2 Y1 F2 76.9(3) 11 . ?
 O2 Y1 O3 80.8(3) 11 . ?
 O2 Y1 O4 130.0(3) 11 23_665 ?
 O2 Y1 O1 79.9(3) 11 . ?
 O2 Y1 O5 66.4(9) 11 . ?
 Y1 F1 Y1 113.76(18) . 20_665 ?
 Y1 F1 Y1 112.90(17) . 23_665 ?
 Y1 F1 Y1 113.5(2) 20_665 23_665 ?
 Y1 F2 Y1 113.78(17) . 11 ?
 Y1 F2 Y1 113.78(17) . 8 ?
 Y1 F2 Y1 113.78(17) 11 8 ?
 C1 O3 Y1 136.5(6) . . ?
 C1 O4 Y1 135.7(7) . 20_665 ?
 C3 O1 Y1 134.2(8) . . ?
 C3 O2 Y1 137.2(7) . 8 ?
 O3 C1 C2 115.5(10) . . ?
 O4 C1 O3 127.1(9) . . ?
 O4 C1 C2 117.3(11) . . ?
 C1 C2 H2 118.1 . . ?
 C2 C2 C1 123.8(15) 3_655 . ?
 C2 C2 H2 118.1 3_655 . ?
 C4 C4 H4 120.3 3 . ?
 C4 C4 C3 119.5(17) 3 . ?
 C3 C4 H4 120.3 . . ?
 O1 C3 C4 114.2(12) . . ?
 O2 C3 O1 128.5(10) . . ?
 O2 C3 C4 117.3(11) . . ?

loop_
  _geom_torsion_atom_site_label_1
  _geom_torsion_atom_site_label_2
  _geom_torsion_atom_site_label_3
  _geom_torsion_atom_site_label_4
  _geom_torsion
  _geom_torsion_site_symmetry_1
  _geom_torsion_site_symmetry_2
  _geom_torsion_site_symmetry_3
  _geom_torsion_site_symmetry_4
  _geom_torsion_publ_flag
 Y1 O3 C1 O4 -5(2) . . . . ?
 Y1 O3 C1 C2 174.0(7) . . . . ?
 Y1 O4 C1 O3 7.1(19) 20_665 . . . ?
 Y1 O4 C1 C2 -172.0(7) 20_665 . . . ?
 Y1 O1 C3 O2 -0.5(19) . . . . ?
 Y1 O1 C3 C4 -177.9(8) . . . . ?
 Y1 O2 C3 O1 0.0(19) 8 . . . ?
 Y1 O2 C3 C4 177.3(8) 8 . . . ?
 O3 C1 C2 C2 0.4(13) . . . 3_655 ?
 O4 C1 C2 C2 179.6(7) . . . 3_655 ?
 C4 C4 C3 O1 -173.2(7) 3 . . . ?
 C4 C4 C3 O2 9.1(13) 3 . . . ?

_shelx_res_file
;
TITL lmpa135_yfum_co2_5b_298k_a.res in Pn-3
    lmpa135_yfum_co2_5b_298k.res
    created by SHELXL-2019/3 at 18:18:36 on 01-Sep-2023
REM Old TITL lmpa135_yfum_CO2_5b_298K in Pn-3
REM SHELXT solution in Pn-3
REM R1 0.250, Rweak 0.080, Alpha 0.127, Orientation as input
REM Formula found by SHELXT: C18 O3 F7 Y3
CELL 0.71073 18.5239 18.5239 18.5239 90 90 90
ZERR 4 0.0005 0.0005 0.0005 0 0 0
LATT 1
SYMM 0.5-X,0.5-Y,+Z
SYMM 0.5-X,+Y,0.5-Z
SYMM +X,0.5-Y,0.5-Z
SYMM +Z,+X,+Y
SYMM +Z,0.5-X,0.5-Y
SYMM 0.5-Z,0.5-X,+Y
SYMM 0.5-Z,+X,0.5-Y
SYMM +Y,+Z,+X
SYMM 0.5-Y,+Z,0.5-X
SYMM +Y,0.5-Z,0.5-X
SYMM 0.5-Y,0.5-Z,+X
SFAC C H F O Y
UNIT 96 48 32 104 24
EQIV $1 1-Y,0.5+Z,-0.5+X
EQIV $2 0.5-Z,+X,0.5-Y
EQIV $3 0.5+Z,1-X,-0.5+Y
EQIV $4 +Y,0.5-Z,0.5-X
SIMU C4 C3
RIGU C4 C3
ISOR C4

L.S. 4 0 0
PLAN  15
SIZE 0.08 0.07 0.04
TEMP 24.85(10)
CONF
FREE Y1 Y1_$1
FREE Y1 Y1_$2
FREE Y1 Y1_$3
FREE Y1 Y1_$4
BIND O5 Y1
BOND $H
list 8
MORE -1
fmap 2 53
acta
REM <olex2.extras>
REM <HklSrc "%.\\lmpa135_yfum_CO2_5b_298K_tw.hkl">
REM </olex2.extras>

WGHT    0.080800   18.106401
FVAR       2.95814
Y1    5    0.512471    0.486984    0.146128    11.00000    0.01811    0.01876 =
         0.01298    0.00053   -0.00010    0.00039
F1    3    0.579577    0.555042    0.067107    11.00000    0.01987    0.01850 =
         0.02306    0.00274    0.00344    0.00320
F2    3    0.432841    0.432841    0.067159    10.33333    0.01994    0.01994 =
         0.01994   -0.00018   -0.00018    0.00018
O3    4    0.629680    0.474746    0.188344    11.00000    0.02227    0.05111 =
         0.02932    0.00441   -0.01029    0.00504
O4    4    0.709205    0.473167    0.094689    11.00000    0.03445    0.05457 =
         0.02425    0.00302   -0.00688   -0.00453
O1    4    0.404951    0.491895    0.210073    11.00000    0.02943    0.05029 =
         0.02873   -0.00333    0.00875   -0.00328
O2    4    0.312155    0.506525    0.129647    11.00000    0.03689    0.05640 =
         0.02622    0.00075    0.01404   -0.00745
C1    1    0.693268    0.472908    0.160623    11.00000    0.02588    0.04398 =
         0.03581    0.00107   -0.01645    0.00267
C2    1    0.754548    0.471312    0.213780    11.00000    0.02345    0.09400 =
         0.03880   -0.00257   -0.01066    0.00258
AFIX  43
H2    2    0.801420    0.470262    0.195822    11.00000   -1.20000
AFIX   0
C4    1    0.286851    0.501795    0.256294    11.00000    0.02402    0.09518 =
         0.03895    0.00448    0.01928   -0.00171
AFIX  43
H4    2    0.304506    0.503435    0.303264    11.00000   -1.20000
AFIX   0
C3    1    0.338963    0.499073    0.192319    11.00000    0.02714    0.05268 =
         0.03535   -0.00553    0.01535   -0.00539
O5    4    0.521790    0.475612    0.303379     0.33324   10.10000
HKLF 5


REM  lmpa135_yfum_co2_5b_298k_a.res in Pn-3
REM wR2 = 0.1587, GooF = S = 1.145, Restrained GooF = 1.141 for all data
REM R1 = 0.0499 for 1613 Fo > 4sig(Fo) and 0.0658 for all 1956 data
REM 98 parameters refined using 15 restraints

END

WGHT      0.0808     18.1065

REM Highest difference peak  0.770,  deepest hole -0.656,  1-sigma level  0.194
Q1    1   0.4476  0.5635  0.3668  11.00000  0.05    0.77
Q2    1   0.4983  0.5028  0.3476  11.00000  0.05    0.73
Q3    1   0.8594  0.5798  0.1349  11.00000  0.05    0.73
Q4    1   0.7273  0.6621  0.1965  11.00000  0.05    0.71
Q5    1   0.3642  0.6416  0.3266  11.00000  0.05    0.68
Q6    1   0.8561  0.5975  0.1228  11.00000  0.05    0.64
Q7    1   0.3879  0.6059  0.3438  11.00000  0.05    0.61
Q8    1   0.6992  0.2901  0.1632  11.00000  0.05    0.60
Q9    1   0.3491  0.6613  0.3002  11.00000  0.05    0.59
Q10   1   0.3441  0.3441  0.3441  10.33333  0.05    0.57
Q11   1   0.3524  0.6684  0.2818  11.00000  0.05    0.56
Q12   1   0.3773  0.5660  0.3593  11.00000  0.05    0.52
Q13   1   0.3219  0.3423  0.2895  11.00000  0.05    0.50
Q14   1   0.3233  0.3233  0.1767  10.33333  0.05    0.50
Q15   1   0.2789  0.3214  0.2031  11.00000  0.05    0.50
;
_shelx_res_checksum                72738
_shelx_hkl_file
;
  -1  -1  -1 4394218  335069  -2
   1   1   1 4394218  335069   1
  -2   0   0 2690821  181646  -2
   0   0   2 2690821  181646   1
  -2  -1  -1    -383     383  -2
   1   1   2    -383     383   1
  -2  -2   0    1776     668  -2
   0   2   2    1776     668   1
  -2  -2  -1    -434     461  -2
   1   2   2    -434     461   1
  -2  -2  -2    5881    1213  -2
   2   2   2    5881    1213   1
  -3   0  -1   16176    1157  -2
   1   0   3   16176    1157   1
  -3  -1   0   16873    1663  -2
   0   1   3   16873    1663   1
  -3  -1  -1     515     585  -2
   1   1   3     515     585   1
  -3  -1  -2    4458     707  -2
   2   1   3    4458     707   1
  -3  -2  -1    4702     742  -2
   1   2   3    4702     742   1
  -3  -2  -2    6192     966  -2
   2   2   3    6192     966   1
  -3  -3   0    4951    1366  -2
   0   3   3    4951    1366   1
  -3  -3  -1 1081111   38941  -2
   1   3   3 1081111   38941   1
  -3  -3  -2    5531    1126  -2
   2   3   3    5531    1126   1
  -3  -3  -3  394339   19729  -2
   3   3   3  394339   19729   1
  -4   0   0 2062724  150838  -2
   0   0   4 2062724  150838   1
  -4   0  -2  466184   25253  -2
   2   0   4  466184   25253   1
  -4  -1  -1   12860    1401  -2
   1   1   4   12860    1401   1
  -4  -1  -2  128333    4097  -2
   2   1   4  128333    4097   1
  -4  -1  -3     540     870  -2
   3   1   4     540     870   1
  -4  -2   0  515074   25911  -2
   0   2   4  515074   25911   1
  -4  -2  -1  137983    5140  -2
   1   2   4  137983    5140   1
  -4  -2  -2  535296   16722  -2
   2   2   4  535296   16722   1
  -4  -2  -3     903     760  -2
   3   2   4     903     760   1
  -4  -3  -1     986     834  -2
   1   3   4     986     834   1
  -4  -3  -2    2359     818  -2
   2   3   4    2359     818   1
  -4  -3  -3     459     622  -2
   3   3   4     459     622   1
  -4  -4   0  344128   15489  -2
   0   4   4  344128   15489   1
  -4  -4  -1    -818     818  -2
   1   4   4    -818     818   1
  -4  -4  -2 1245049   39617  -2
   2   4   4 1245049   39617   1
  -4  -4  -3    -737     758  -2
   3   4   4    -737     758   1
  -4  -4  -4 2919579  145502  -2
   4   4   4 2919579  145502   1
  -5   0  -1  429062   24157  -2
   1   0   5  429062   24157   1
  -5   0  -3    3404    1098  -2
   3   0   5    3404    1098   1
  -5  -1   0  431108   22781  -2
   0   1   5  431108   22781   1
  -5  -1  -1  803588   29207  -2
   1   1   5  803588   29207   1
  -5  -1  -2   12849     874  -2
   2   1   5   12849     874   1
  -5  -1  -3  232875    6881  -2
   3   1   5  232875    6881   1
  -5  -1  -4   57158    1990  -2
   4   1   5   57158    1990   1
  -5  -2  -1   13711     992  -2
   1   2   5   13711     992   1
  -5  -2  -2    6597     715  -2
   2   2   5    6597     715   1
  -5  -2  -3   58468    1958  -2
   3   2   5   58468    1958   1
  -5  -2  -4   25759    1184  -2
   4   2   5   25759    1184   1
  -5  -3   0    2271    1003  -2
   0   3   5    2271    1003   1
  -5  -3  -1  247653    8706  -2
   1   3   5  247653    8706   1
  -5  -3  -2   59425    2229  -2
   2   3   5   59425    2229   1
  -5  -3  -3  824097   25122  -2
   3   3   5  824097   25122   1
  -5  -3  -4  121969    3824  -2
   4   3   5  121969    3824   1
  -5  -4  -1   58638    2106  -2
   1   4   5   58638    2106   1
  -5  -4  -2   27002    1227  -2
   2   4   5   27002    1227   1
  -5  -4  -3  118664    3874  -2
   3   4   5  118664    3874   1
  -5  -4  -4    1492     628  -2
   4   4   5    1492     628   1
  -5  -5   0   24888    1523  -2
   0   5   5   24888    1523   1
  -5  -5  -1   11607     844  -2
   1   5   5   11607     844   1
  -5  -5  -2     367     821  -2
   2   5   5     367     821   1
  -5  -5  -3 1016798   32182  -2
   3   5   5 1016798   32182   1
  -5  -5  -4   18032     897  -2
   4   5   5   18032     897   1
  -5  -5  -5 1071773   58113  -2
   5   5   5 1071773   58113   1
  -6   0   0 4553399  339451  -2
   0   0   6 4553399  339451   1
  -6   0  -2  118111    6181  -2
   2   0   6  118111    6181   1
  -6   0  -4  105384    4414  -2
   4   0   6  105384    4414   1
  -6  -1  -1   22804    1234  -2
   1   1   6   22804    1234   1
  -6  -1  -2  156791    4889  -2
   2   1   6  156791    4889   1
  -6  -1  -3    6250     743  -2
   3   1   6    6250     743   1
  -6  -1  -4    9775     809  -2
   4   1   6    9775     809   1
  -6  -1  -5   88403    2843  -2
   5   1   6   88403    2843   1
  -6  -2   0  122395    6644  -2
   0   2   6  122395    6644   1
  -6  -2  -1  162157    5338  -2
   1   2   6  162157    5338   1
  -6  -2  -2   36048    1533  -2
   2   2   6   36048    1533   1
  -6  -2  -3   47128    1630  -2
   3   2   6   47128    1630   1
  -6  -2  -4   51375    1736  -2
   4   2   6   51375    1736   1
  -6  -2  -5  217126    6948  -2
   5   2   6  217126    6948   1
  -6  -3  -1    5891     740  -2
   1   3   6    5891     740   1
  -6  -3  -2   51565    1913  -2
   2   3   6   51565    1913   1
  -6  -3  -3   11568     826  -2
   3   3   6   11568     826   1
  -6  -3  -4   37821    1307  -2
   4   3   6   37821    1307   1
  -6  -3  -5  164978    5048  -2
   5   3   6  164978    5048   1
  -6  -4   0  113858    5614  -2
   0   4   6  113858    5614   1
  -6  -4  -1   11516    1027  -2
   1   4   6   11516    1027   1
  -6  -4  -2   52975    1984  -2
   2   4   6   52975    1984   1
  -6  -4  -3   38101    1577  -2
   3   4   6   38101    1577   1
  -6  -4  -4  743367   23357  -2
   4   4   6  743367   23357   1
  -6  -4  -5   97503    3104  -2
   5   4   6   97503    3104   1
  -6  -5  -1   94721    3246  -2
   1   5   6   94721    3246   1
  -6  -5  -2  217453    7174  -2
   2   5   6  217453    7174   1
  -6  -5  -3  168470    5483  -2
   3   5   6  168470    5483   1
  -6  -5  -4   98831    3226  -2
   4   5   6   98831    3226   1
  -6  -5  -5    1164     762  -2
   5   5   6    1164     762   1
  -6  -6   0 3559920  155250  -2
   0   6   6 3559920  155250   1
  -6  -6  -1    9555     920  -2
   1   6   6    9555     920   1
  -6  -6  -2 1207060   37067  -2
   2   6   6 1207060   37067   1
  -6  -6  -3    2864     888  -2
   3   6   6    2864     888   1
  -6  -6  -4   39741    1530  -2
   4   6   6   39741    1530   1
  -6  -6  -5    2630     701  -2
   5   6   6    2630     701   1
  -6  -6  -6 1054614   56336  -2
   6   6   6 1054614   56336   1
  -7   0  -1  166983    9274  -2
   1   0   7  166983    9274   1
  -7   0  -3   28385    1500  -2
   3   0   7   28385    1500   1
  -7   0  -5  256726   10281  -2
   5   0   7  256726   10281   1
  -7  -1   0  175586    8802  -2
   0   1   7  175586    8802   1
  -7  -1  -1  389467   13636  -2
   1   1   7  389467   13636   1
  -7  -1  -2     873     837  -2
   2   1   7     873     837   1
  -7  -1  -3    3732     753  -2
   3   1   7    3732     753   1
  -7  -1  -4   21207     954  -2
   4   1   7   21207     954   1
  -7  -1  -5 1543258   44858  -2
   5   1   7 1543258   44858   1
  -7  -1  -6   33591    1444  -2
   6   1   7   33591    1444   1
  -7  -2  -1    1018     778  -2
   1   2   7    1018     778   1
  -7  -2  -2     211     802  -2
   2   2   7     211     802   1
  -7  -2  -3    5233     782  -2
   3   2   7    5233     782   1
  -7  -2  -4   61790    2028  -2
   4   2   7   61790    2028   1
  -7  -2  -5  141740    4242  -2
   5   2   7  141740    4242   1
  -7  -2  -6   97268    3030  -2
   6   2   7   97268    3030   1
  -7  -3   0   30837    2086  -2
   0   3   7   30837    2086   1
  -7  -3  -1    3306     748  -2
   1   3   7    3306     748   1
  -7  -3  -2    4958     699  -2
   2   3   7    4958     699   1
  -7  -3  -3   55833    1959  -2
   3   3   7   55833    1959   1
  -7  -3  -4   50556    1713  -2
   4   3   7   50556    1713   1
  -7  -3  -5  101043    3230  -2
   5   3   7  101043    3230   1
  -7  -3  -6   40999    1548  -2
   6   3   7   40999    1548   1
  -7  -4  -1   23177    1107  -2
   1   4   7   23177    1107   1
  -7  -4  -2   66156    2470  -2
   2   4   7   66156    2470   1
  -7  -4  -3   49579    1998  -2
   3   4   7   49579    1998   1
  -7  -4  -4   28403    1262  -2
   4   4   7   28403    1262   1
  -7  -4  -5   31163    1457  -2
   5   4   7   31163    1457   1
  -7  -4  -6    7074     947  -2
   6   4   7    7074     947   1
  -7  -5   0  279247   14110  -2
   0   5   7  279247   14110   1
  -7  -5  -1 1614966   58541  -2
   1   5   7 1614966   58541   1
  -7  -5  -2  138778    4661  -2
   2   5   7  138778    4661   1
  -7  -5  -3  102545    3421  -2
   3   5   7  102545    3421   1
  -7  -5  -4   30009    1391  -2
   4   5   7   30009    1391   1
  -7  -5  -5  164838    5127  -2
   5   5   7  164838    5127   1
  -7  -5  -6   80028    2699  -2
   6   5   7   80028    2699   1
  -7  -6  -1   33038    1525  -2
   1   6   7   33038    1525   1
  -7  -6  -2   97126    3187  -2
   2   6   7   97126    3187   1
  -7  -6  -3   41192    1588  -2
   3   6   7   41192    1588   1
  -7  -6  -4    8643     989  -2
   4   6   7    8643     989   1
  -7  -6  -5   82319    2820  -2
   5   6   7   82319    2820   1
  -7  -6  -6   18912    1073  -2
   6   6   7   18912    1073   1
  -7  -7   0   21747    1612  -2
   0   7   7   21747    1612   1
  -7  -7  -1 1927354   62718  -2
   1   7   7 1927354   62718   1
  -7  -7  -2    -539     951  -2
   2   7   7    -539     951   1
  -7  -7  -3  360232   10648  -2
   3   7   7  360232   10648   1
  -7  -7  -4   11471    1038  -2
   4   7   7   11471    1038   1
  -7  -7  -5  573226   18261  -2
   5   7   7  573226   18261   1
  -7  -7  -6    3312     948  -2
   6   7   7    3312     948   1
  -7  -7  -7  457517   24994  -2
   7   7   7  457517   24994   1
  -8   0   0  908176   75258  -2
   0   0   8  908176   75258   1
  -8   0  -2    7771    1229  -2
   2   0   8    7771    1229   1
  -8   0  -4  206046    9285  -2
   4   0   8  206046    9285   1
  -8   0  -6 1511642   63758  -2
   6   0   8 1511642   63758   1
  -8  -1  -1   31064    1328  -2
   1   1   8   31064    1328   1
  -8  -1  -2   36234    1494  -2
   2   1   8   36234    1494   1
  -8  -1  -3    3618     846  -2
   3   1   8    3618     846   1
  -8  -1  -4  407950   11527  -2
   4   1   8  407950   11527   1
  -8  -1  -5   47671    1668  -2
   5   1   8   47671    1668   1
  -8  -1  -6  126948    3901  -2
   6   1   8  126948    3901   1
  -8  -1  -7   35021    1536  -2
   7   1   8   35021    1536   1
  -8  -2   0    8524    1283  -2
   0   2   8    8524    1283   1
  -8  -2  -1   35799    1518  -2
   1   2   8   35799    1518   1
  -8  -2  -2   86092    2999  -2
   2   2   8   86092    2999   1
  -8  -2  -3    5964     916  -2
   3   2   8    5964     916   1
  -8  -2  -4    3751     852  -2
   4   2   8    3751     852   1
  -8  -2  -5   47688    1646  -2
   5   2   8   47688    1646   1
  -8  -2  -6  392374   11709  -2
   6   2   8  392374   11709   1
  -8  -2  -7   51100    1869  -2
   7   2   8   51100    1869   1
  -8  -3  -1    3562     761  -2
   1   3   8    3562     761   1
  -8  -3  -2    6613    1029  -2
   2   3   8    6613    1029   1
  -8  -3  -3   16803    1066  -2
   3   3   8   16803    1066   1
  -8  -3  -4  132273    4148  -2
   4   3   8  132273    4148   1
  -8  -3  -5   41562    1656  -2
   5   3   8   41562    1656   1
  -8  -3  -6  180144    5306  -2
   6   3   8  180144    5306   1
  -8  -3  -7    5520    1033  -2
   7   3   8    5520    1033   1
  -8  -4   0  217691   11143  -2
   0   4   8  217691   11143   1
  -8  -4  -1  418298   12605  -2
   1   4   8  418298   12605   1
  -8  -4  -2    2895     750  -2
   2   4   8    2895     750   1
  -8  -4  -3  137975    4482  -2
   3   4   8  137975    4482   1
  -8  -4  -4   37086    1521  -2
   4   4   8   37086    1521   1
  -8  -4  -5   59219    2045  -2
   5   4   8   59219    2045   1
  -8  -4  -6   34880    1425  -2
   6   4   8   34880    1425   1
  -8  -4  -7   72298    2525  -2
   7   4   8   72298    2525   1
  -8  -5  -1   47587    1837  -2
   1   5   8   47587    1837   1
  -8  -5  -2   48709    2046  -2
   2   5   8   48709    2046   1
  -8  -5  -3   40327    1721  -2
   3   5   8   40327    1721   1
  -8  -5  -4   62645    2361  -2
   4   5   8   62645    2361   1
  -8  -5  -5    1809     774  -2
   5   5   8    1809     774   1
  -8  -5  -6  190653    5610  -2
   6   5   8  190653    5610   1
  -8  -5  -7   35199    1657  -2
   7   5   8   35199    1657   1
  -8  -6   0 1634004   81619  -2
   0   6   8 1634004   81619   1
  -8  -6  -1  129580    4785  -2
   1   6   8  129580    4785   1
  -8  -6  -2  406008   13826  -2
   2   6   8  406008   13826   1
  -8  -6  -3  185030    6015  -2
   3   6   8  185030    6015   1
  -8  -6  -4   34143    1519  -2
   4   6   8   34143    1519   1
  -8  -6  -5  200709    6578  -2
   5   6   8  200709    6578   1
  -8  -6  -6  304677    9621  -2
   6   6   8  304677    9621   1
  -8  -6  -7   42828    1837  -2
   7   6   8   42828    1837   1
  -8  -7  -1   34912    1690  -2
   1   7   8   34912    1690   1
  -8  -7  -2   50954    1987  -2
   2   7   8   50954    1987   1
  -8  -7  -3    5469    1099  -2
   3   7   8    5469    1099   1
  -8  -7  -4   69564    2526  -2
   4   7   8   69564    2526   1
  -8  -7  -5   35032    1795  -2
   5   7   8   35032    1795   1
  -8  -7  -6   45853    2053  -2
   6   7   8   45853    2053   1
  -8  -7  -7     -25     917  -2
   7   7   8     -25     917   1
  -8  -8   0  711991   32088  -2
   0   8   8  711991   32088   1
  -8  -8  -1   12679    1208  -2
   1   8   8   12679    1208   1
  -8  -8  -2   94247    3425  -2
   2   8   8   94247    3425   1
  -8  -8  -3   35077    1649  -2
   3   8   8   35077    1649   1
  -8  -8  -4    7286    1245  -2
   4   8   8    7286    1245   1
  -8  -8  -5    3375    1242  -2
   5   8   8    3375    1242   1
  -8  -8  -6   53781    2283  -2
   6   8   8   53781    2283   1
  -8  -8  -7    1304     906  -2
   7   8   8    1304     906   1
  -8  -8  -8     555    1777  -2
   8   8   8     555    1777   1
  -9   0  -1  487530   21885  -2
   1   0   9  487530   21885   1
  -9   0  -3   88548    4460  -2
   3   0   9   88548    4460   1
  -9   0  -5  367134   13725  -2
   5   0   9  367134   13725   1
  -9   0  -7   90136    4978  -2
   7   0   9   90136    4978   1
  -9  -1   0  515108   23357  -2
   0   1   9  515108   23357   1
  -9  -1  -1   20317    1176  -2
   1   1   9   20317    1176   1
  -9  -1  -2  149812    5075  -2
   2   1   9  149812    5075   1
  -9  -1  -3  259577    8075  -2
   3   1   9  259577    8075   1
  -9  -1  -4  111226    3228  -2
   4   1   9  111226    3228   1
  -9  -1  -5   36760    1417  -2
   5   1   9   36760    1417   1
  -9  -1  -6  114486    3406  -2
   6   1   9  114486    3406   1
  -9  -1  -7  312760   10538  -2
   7   1   9  312760   10538   1
  -9  -1  -8   89707    3740  -2
   8   1   9   89707    3740   1
  -9  -2  -1  145387    4567  -2
   1   2   9  145387    4567   1
  -9  -2  -2   26420    1377  -2
   2   2   9   26420    1377   1
  -9  -2  -3   48893    1855  -2
   3   2   9   48893    1855   1
  -9  -2  -4   31888    1449  -2
   4   2   9   31888    1449   1
  -9  -2  -5  315051    9293  -2
   5   2   9  315051    9293   1
  -9  -2  -6   78342    2472  -2
   6   2   9   78342    2472   1
  -9  -2  -7   43491    2000  -2
   7   2   9   43491    2000   1
  -9  -2  -8   45678    2187  -2
   8   2   9   45678    2187   1
  -9  -3   0   83502    3974  -2
   0   3   9   83502    3974   1
  -9  -3  -1  247817    7164  -2
   1   3   9  247817    7164   1
  -9  -3  -2   49008    1973  -2
   2   3   9   49008    1973   1
  -9  -3  -3  750687   24082  -2
   3   3   9  750687   24082   1
  -9  -3  -4   14637    1091  -2
   4   3   9   14637    1091   1
  -9  -3  -5  302119    9043  -2
   5   3   9  302119    9043   1
  -9  -3  -6    6893    1118  -2
   6   3   9    6893    1118   1
  -9  -3  -7    7502    1209  -2
   7   3   9    7502    1209   1
  -9  -3  -8    3808    1309  -2
   8   3   9    3808    1309   1
  -9  -4  -1  113543    3392  -2
   1   4   9  113543    3392   1
  -9  -4  -2   32093    1404  -2
   2   4   9   32093    1404   1
  -9  -4  -3   15375    1002  -2
   3   4   9   15375    1002   1
  -9  -4  -4    -663     937  -2
   4   4   9    -663     937   1
  -9  -4  -5  244637    7427  -2
   5   4   9  244637    7427   1
  -9  -4  -6    3894     892  -2
   6   4   9    3894     892   1
  -9  -4  -7   89516    3350  -2
   7   4   9   89516    3350   1
  -9  -4  -8   21629    1596  -2
   8   4   9   21629    1596   1
  -9  -5   0  377997   16439  -2
   0   5   9  377997   16439   1
  -9  -5  -1   39236    1580  -2
   1   5   9   39236    1580   1
  -9  -5  -2  327814   11272  -2
   2   5   9  327814   11272   1
  -9  -5  -3  320053   10650  -2
   3   5   9  320053   10650   1
  -9  -5  -4  253011    7904  -2
   4   5   9  253011    7904   1
  -9  -5  -5  200899    6428  -2
   5   5   9  200899    6428   1
  -9  -5  -6  179351    5430  -2
   6   5   9  179351    5430   1
  -9  -5  -7    1081    1226  -2
   7   5   9    1081    1226   1
  -9  -5  -8   47828    2171  -2
   8   5   9   47828    2171   1
  -9  -6  -1  118795    4405  -2
   1   6   9  118795    4405   1
  -9  -6  -2   81194    3247  -2
   2   6   9   81194    3247   1
  -9  -6  -3    5269    1305  -2
   3   6   9    5269    1305   1
  -9  -6  -4    2593    1193  -2
   4   6   9    2593    1193   1
  -9  -6  -5  182649    6345  -2
   5   6   9  182649    6345   1
  -9  -6  -6    6700     948  -2
   6   6   9    6700     948   1
  -9  -6  -7   13450    1262  -2
   7   6   9   13450    1262   1
  -9  -6  -8   26742    1669  -2
   8   6   9   26742    1669   1
  -9  -7   0   89813    5539  -2
   0   7   9   89813    5539   1
  -9  -7  -1  319931   13552  -2
   1   7   9  319931   13552   1
  -9  -7  -2   45021    2219  -2
   2   7   9   45021    2219   1
  -9  -7  -3    8453    1354  -2
   3   7   9    8453    1354   1
  -9  -7  -4   89316    3466  -2
   4   7   9   89316    3466   1
  -9  -7  -5    1414    1443  -2
   5   7   9    1414    1443   1
  -9  -7  -6   11070    1517  -2
   6   7   9   11070    1517   1
  -9  -7  -7   18575    1207  -2
   7   7   9   18575    1207   1
  -9  -7  -8     193    1161  -2
   8   7   9     193    1161   1
  -9  -8  -1   88847    4698  -2
   1   8   9   88847    4698   1
  -9  -8  -2   42812    2406  -2
   2   8   9   42812    2406   1
  -9  -8  -3    4307    1381  -2
   3   8   9    4307    1381   1
  -9  -8  -4   22260    1733  -2
   4   8   9   22260    1733   1
  -9  -8  -5   50691    2455  -2
   5   8   9   50691    2455   1
  -9  -8  -6   28046    1879  -2
   6   8   9   28046    1879   1
  -9  -8  -7     -17    1896  -2
   7   8   9     -17    1896   1
  -9  -8  -8    3972    1262  -2
   8   8   9    3972    1262   1
  -9  -9   0  118081    6347  -2
   0   9   9  118081    6347   1
  -9  -9  -1    7869    1344  -2
   1   9   9    7869    1344   1
  -9  -9  -2   30334    2008  -2
   2   9   9   30334    2008   1
  -9  -9  -3  188328    7034  -2
   3   9   9  188328    7034   1
  -9  -9  -4   12161    1503  -2
   4   9   9   12161    1503   1
  -9  -9  -5  121204    4580  -2
   5   9   9  121204    4580   1
  -9  -9  -6   22366    1661  -2
   6   9   9   22366    1661   1
  -9  -9  -7   13324    1471  -2
   7   9   9   13324    1471   1
  -9  -9  -8    1334    1342  -2
   8   9   9    1334    1342   1
  -9  -9  -9   68571    5315  -2
   9   9   9   68571    5315   1
 -10   0   0  364920   28993  -2
   0   0  10  364920   28993   1
 -10   0  -2   94193    4668  -2
   2   0  10   94193    4668   1
 -10   0  -4  145287    6647  -2
   4   0  10  145287    6647   1
 -10   0  -6  109800    4931  -2
   6   0  10  109800    4931   1
 -10   0  -8   96417    5179  -2
   8   0  10   96417    5179   1
 -10  -1  -1   31008    1491  -2
   1   1  10   31008    1491   1
 -10  -1  -2  312218    9647  -2
   2   1  10  312218    9647   1
 -10  -1  -3    4149    1094  -2
   3   1  10    4149    1094   1
 -10  -1  -4  216453    6348  -2
   4   1  10  216453    6348   1
 -10  -1  -5   40878    1586  -2
   5   1  10   40878    1586   1
 -10  -1  -6  122984    4095  -2
   6   1  10  122984    4095   1
 -10  -1  -7   36884    1774  -2
   7   1  10   36884    1774   1
 -10  -1  -8   29752    1842  -2
   8   1  10   29752    1842   1
 -10  -1  -9   47474    2567  -2
   9   1  10   47474    2567   1
 -10  -2   0   95283    4721  -2
   0   2  10   95283    4721   1
 -10  -2  -1  309960    9576  -2
   1   2  10  309960    9576   1
 -10  -2  -2  631426   19930  -2
   2   2  10  631426   19930   1
 -10  -2  -3  137369    4416  -2
   3   2  10  137369    4416   1
 -10  -2  -4  863195   26109  -2
   4   2  10  863195   26109   1
 -10  -2  -5  206576    6628  -2
   5   2  10  206576    6628   1
 -10  -2  -6   53827    2094  -2
   6   2  10   53827    2094   1
 -10  -2  -7  136950    5115  -2
   7   2  10  136950    5115   1
 -10  -2  -8   27193    1908  -2
   8   2  10   27193    1908   1
 -10  -2  -9   83709    3700  -2
   9   2  10   83709    3700   1
 -10  -3  -1    2338     961  -2
   1   3  10    2338     961   1
 -10  -3  -2  135361    4160  -2
   2   3  10  135361    4160   1
 -10  -3  -3    1420     949  -2
   3   3  10    1420     949   1
 -10  -3  -4   70006    2601  -2
   4   3  10   70006    2601   1
 -10  -3  -5   35666    1736  -2
   5   3  10   35666    1736   1
 -10  -3  -6  141027    5046  -2
   6   3  10  141027    5046   1
 -10  -3  -7   33957    1888  -2
   7   3  10   33957    1888   1
 -10  -3  -8   63323    2762  -2
   8   3  10   63323    2762   1
 -10  -3  -9    4686    1559  -2
   9   3  10    4686    1559   1
 -10  -4   0  140815    5953  -2
   0   4  10  140815    5953   1
 -10  -4  -1  217075    5933  -2
   1   4  10  217075    5933   1
 -10  -4  -2  860832   25383  -2
   2   4  10  860832   25383   1
 -10  -4  -3   73535    2495  -2
   3   4  10   73535    2495   1
 -10  -4  -4 1399205   46135  -2
   4   4  10 1399205   46135   1
 -10  -4  -5   23402    1403  -2
   5   4  10   23402    1403   1
 -10  -4  -6  349699   11344  -2
   6   4  10  349699   11344   1
 -10  -4  -7   33820    1866  -2
   7   4  10   33820    1866   1
 -10  -4  -8  129260    4938  -2
   8   4  10  129260    4938   1
 -10  -4  -9   22450    1806  -2
   9   4  10   22450    1806   1
 -10  -5  -1   43532    1714  -2
   1   5  10   43532    1714   1
 -10  -5  -2  207825    6671  -2
   2   5  10  207825    6671   1
 -10  -5  -3   35103    1632  -2
   3   5  10   35103    1632   1
 -10  -5  -4   22132    1466  -2
   4   5  10   22132    1466   1
 -10  -5  -5    2666    1090  -2
   5   5  10    2666    1090   1
 -10  -5  -6   78326    2925  -2
   6   5  10   78326    2925   1
 -10  -5  -7   14325    1425  -2
   7   5  10   14325    1425   1
 -10  -5  -8   54148    2532  -2
   8   5  10   54148    2532   1
 -10  -5  -9   82360    3310  -2
   9   5  10   82360    3310   1
 -10  -6   0  114976    5958  -2
   0   6  10  114976    5958   1
 -10  -6  -1  127246    4555  -2
   1   6  10  127246    4555   1
 -10  -6  -2   55521    2764  -2
   2   6  10   55521    2764   1
 -10  -6  -3  149288    6508  -2
   3   6  10  149288    6508   1
 -10  -6  -4  359560   13188  -2
   4   6  10  359560   13188   1
 -10  -6  -5   77926    3017  -2
   5   6  10   77926    3017   1
 -10  -6  -6    8619    1300  -2
   6   6  10    8619    1300   1
 -10  -6  -7   16913    1152  -2
   7   6  10   16913    1152   1
 -10  -6  -8    2382    1319  -2
   8   6  10    2382    1319   1
 -10  -6  -9   17046    1639  -2
   9   6  10   17046    1639   1
 -10  -7  -1   36321    2273  -2
   1   7  10   36321    2273   1
 -10  -7  -2  144622    6099  -2
   2   7  10  144622    6099   1
 -10  -7  -3   32859    2163  -2
   3   7  10   32859    2163   1
 -10  -7  -4   35984    2127  -2
   4   7  10   35984    2127   1
 -10  -7  -5   14328    1599  -2
   5   7  10   14328    1599   1
 -10  -7  -6   20216    1744  -2
   6   7  10   20216    1744   1
 -10  -7  -7   15260    1353  -2
   7   7  10   15260    1353   1
 -10  -7  -8   60676    2574  -2
   8   7  10   60676    2574   1
 -10  -7  -9   45535    2543  -2
   9   7  10   45535    2543   1
 -10  -8   0   94150    6955  -2
   0   8  10   94150    6955   1
 -10  -8  -1   31232    2190  -2
   1   8  10   31232    2190   1
 -10  -8  -2   27080    2015  -2
   2   8  10   27080    2015   1
 -10  -8  -3   66703    3213  -2
   3   8  10   66703    3213   1
 -10  -8  -4  128538    4977  -2
   4   8  10  128538    4977   1
 -10  -8  -5   59010    2800  -2
   5   8  10   59010    2800   1
 -10  -8  -6    2462    1748  -2
   6   8  10    2462    1748   1
 -10  -8  -7   64045    2950  -2
   7   8  10   64045    2950   1
 -10  -8  -8    4464    1226  -2
   8   8  10    4464    1226   1
 -10  -8  -9   18982    1570  -2
   9   8  10   18982    1570   1
 -10  -9  -1   45940    2622  -2
   1   9  10   45940    2622   1
 -10  -9  -2   86065    4267  -2
   2   9  10   86065    4267   1
 -10  -9  -3    4210    1774  -2
   3   9  10    4210    1774   1
 -10  -9  -4   22558    1887  -2
   4   9  10   22558    1887   1
 -10  -9  -5   82590    3538  -2
   5   9  10   82590    3538   1
 -10  -9  -6   19461    1881  -2
   6   9  10   19461    1881   1
 -10  -9  -7   46021    2433  -2
   7   9  10   46021    2433   1
 -10  -9  -8   22176    2418  -2
   8   9  10   22176    2418   1
 -10  -9  -9    7375    1951  -2
   9   9  10    7375    1951   1
 -10 -10   0   88167    6746  -2
   0  10  10   88167    6746   1
 -10 -10  -1   31754    2540  -2
   1  10  10   31754    2540   1
 -10 -10  -2  392765   16231  -2
   2  10  10  392765   16231   1
 -10 -10  -3   71722    3371  -2
   3  10  10   71722    3371   1
 -10 -10  -4  587914   21197  -2
   4  10  10  587914   21197   1
 -10 -10  -5    2994    1734  -2
   5  10  10    2994    1734   1
 -10 -10  -6  164817    6344  -2
   6  10  10  164817    6344   1
 -10 -10  -7   30685    2059  -2
   7  10  10   30685    2059   1
 -10 -10  -8   80011    3580  -2
   8  10  10   80011    3580   1
 -10 -10  -9     847    1611  -2
   9  10  10     847    1611   1
 -10 -10 -10  252017   19549  -2
  10  10  10  252017   19549   1
 -11   0  -1  287793   13558  -2
   1   0  11  287793   13558   1
 -11   0  -3   47193    3074  -2
   3   0  11   47193    3074   1
 -11   0  -5  202908    8592  -2
   5   0  11  202908    8592   1
 -11   0  -7   67328    4824  -2
   7   0  11   67328    4824   1
 -11   0  -9  111278    7672  -2
   9   0  11  111278    7672   1
 -11  -1   0  287545   12501  -2
   0   1  11  287545   12501   1
 -11  -1  -1    7961    1173  -2
   1   1  11    7961    1173   1
 -11  -1  -2   88413    3226  -2
   2   1  11   88413    3226   1
 -11  -1  -3  325258   10406  -2
   3   1  11  325258   10406   1
 -11  -1  -4   84623    3204  -2
   4   1  11   84623    3204   1
 -11  -1  -5   21510    1429  -2
   5   1  11   21510    1429   1
 -11  -1  -6   78995    2973  -2
   6   1  11   78995    2973   1
 -11  -1  -7   33269    1874  -2
   7   1  11   33269    1874   1
 -11  -1  -8   58967    2619  -2
   8   1  11   58967    2619   1
 -11  -1  -9   31284    2031  -2
   9   1  11   31284    2031   1
 -11  -1 -10   48714    2684  -2
  10   1  11   48714    2684   1
 -11  -2  -1   90669    2989  -2
   1   2  11   90669    2989   1
 -11  -2  -2    8418    1164  -2
   2   2  11    8418    1164   1
 -11  -2  -3   91330    3274  -2
   3   2  11   91330    3274   1
 -11  -2  -4   31087    1729  -2
   4   2  11   31087    1729   1
 -11  -2  -5  108902    4178  -2
   5   2  11  108902    4178   1
 -11  -2  -6   34461    1791  -2
   6   2  11   34461    1791   1
 -11  -2  -7   42024    1948  -2
   7   2  11   42024    1948   1
 -11  -2  -8   20435    2122  -2
   8   2  11   20435    2122   1
 -11  -2  -9   99751    4266  -2
   9   2  11   99751    4266   1
 -11  -2 -10   36669    2396  -2
  10   2  11   36669    2396   1
 -11  -3   0   44255    2515  -2
   0   3  11   44255    2515   1
 -11  -3  -1  312253    9415  -2
   1   3  11  312253    9415   1
 -11  -3  -2   88836    4096  -2
   2   3  11   88836    4096   1
 -11  -3  -3  997599   32259  -2
   3   3  11  997599   32259   1
 -11  -3  -4  136007    4990  -2
   4   3  11  136007    4990   1
 -11  -3  -5  472842   16461  -2
   5   3  11  472842   16461   1
 -11  -3  -6   83993    3042  -2
   6   3  11   83993    3042   1
 -11  -3  -7   66047    2950  -2
   7   3  11   66047    2950   1
 -11  -3  -8   16162    1762  -2
   8   3  11   16162    1762   1
 -11  -3  -9  250930    9510  -2
   9   3  11  250930    9510   1
 -11  -3 -10   33638    2215  -2
  10   3  11   33638    2215   1
 -11  -4  -1   84588    2749  -2
   1   4  11   84588    2749   1
 -11  -4  -2   29003    1480  -2
   2   4  11   29003    1480   1
 -11  -4  -3  131365    4478  -2
   3   4  11  131365    4478   1
 -11  -4  -4    2291    1063  -2
   4   4  11    2291    1063   1
 -11  -4  -5   65142    2668  -2
   5   4  11   65142    2668   1
 -11  -4  -6    8625    1415  -2
   6   4  11    8625    1415   1
 -11  -4  -7   67945    2807  -2
   7   4  11   67945    2807   1
 -11  -4  -8   33489    2071  -2
   8   4  11   33489    2071   1
 -11  -4  -9  227577    9117  -2
   9   4  11  227577    9117   1
 -11  -4 -10   34140    2371  -2
  10   4  11   34140    2371   1
 -11  -5   0  207822    9486  -2
   0   5  11  207822    9486   1
 -11  -5  -1   19526    1298  -2
   1   5  11   19526    1298   1
 -11  -5  -2  102583    3742  -2
   2   5  11  102583    3742   1
 -11  -5  -3  468393   16335  -2
   3   5  11  468393   16335   1
 -11  -5  -4   66971    2668  -2
   4   5  11   66971    2668   1
 -11  -5  -5  170528    6070  -2
   5   5  11  170528    6070   1
 -11  -5  -6   70153    2709  -2
   6   5  11   70153    2709   1
 -11  -5  -7       8    1369  -2
   7   5  11       8    1369   1
 -11  -5  -8   32014    2035  -2
   8   5  11   32014    2035   1
 -11  -5  -9   86366    3627  -2
   9   5  11   86366    3627   1
 -11  -5 -10   30586    2008  -2
  10   5  11   30586    2008   1
 -11  -6  -1   81152    3198  -2
   1   6  11   81152    3198   1
 -11  -6  -2   38993    2220  -2
   2   6  11   38993    2220   1
 -11  -6  -3   82947    3661  -2
   3   6  11   82947    3661   1
 -11  -6  -4    8516    1547  -2
   4   6  11    8516    1547   1
 -11  -6  -5   66521    2869  -2
   5   6  11   66521    2869   1
 -11  -6  -6    3454    1367  -2
   6   6  11    3454    1367   1
 -11  -6  -7  109754    4581  -2
   7   6  11  109754    4581   1
 -11  -6  -8   48428    3393  -2
   8   6  11   48428    3393   1
 -11  -6  -9  177666    6875  -2
   9   6  11  177666    6875   1
 -11  -6 -10   39190    2145  -2
  10   6  11   39190    2145   1
 -11  -7   0   76312    5152  -2
   0   7  11   76312    5152   1
 -11  -7  -1   29931    2250  -2
   1   7  11   29931    2250   1
 -11  -7  -2   41964    2634  -2
   2   7  11   41964    2634   1
 -11  -7  -3   67713    3608  -2
   3   7  11   67713    3608   1
 -11  -7  -4   69254    3672  -2
   4   7  11   69254    3672   1
 -11  -7  -5    2681    1544  -2
   5   7  11    2681    1544   1
 -11  -7  -6  104511    4065  -2
   6   7  11  104511    4065   1
 -11  -7  -7   38274    1975  -2
   7   7  11   38274    1975   1
 -11  -7  -8   48317    2725  -2
   8   7  11   48317    2725   1
 -11  -7  -9    5831    1309  -2
   9   7  11    5831    1309   1
 -11  -7 -10   33943    2028  -2
  10   7  11   33943    2028   1
 -11  -8  -1   63244    3321  -2
   1   8  11   63244    3321   1
 -11  -8  -2   22720    2076  -2
   2   8  11   22720    2076   1
 -11  -8  -3   12589    1899  -2
   3   8  11   12589    1899   1
 -11  -8  -4   27589    2162  -2
   4   8  11   27589    2162   1
 -11  -8  -5   37187    2248  -2
   5   8  11   37187    2248   1
 -11  -8  -6   45488    2421  -2
   6   8  11   45488    2421   1
 -11  -8  -7   41288    2197  -2
   7   8  11   41288    2197   1
 -11  -8  -8   35627    2548  -2
   8   8  11   35627    2548   1
 -11  -8  -9   72513    3584  -2
   9   8  11   72513    3584   1
 -11  -8 -10   23783    2174  -2
  10   8  11   23783    2174   1
 -11  -9   0  119022    8822  -2
   0   9  11  119022    8822   1
 -11  -9  -1   31853    2318  -2
   1   9  11   31853    2318   1
 -11  -9  -2  112272    5312  -2
   2   9  11  112272    5312   1
 -11  -9  -3  252886   10224  -2
   3   9  11  252886   10224   1
 -11  -9  -4  231721    9344  -2
   4   9  11  231721    9344   1
 -11  -9  -5   89486    3801  -2
   5   9  11   89486    3801   1
 -11  -9  -6  184814    7432  -2
   6   9  11  184814    7432   1
 -11  -9  -7    3543    1630  -2
   7   9  11    3543    1630   1
 -11  -9  -8   66330    2768  -2
   8   9  11   66330    2768   1
 -11  -9  -9   51430    2907  -2
   9   9  11   51430    2907   1
 -11  -9 -10   91503    4492  -2
  10   9  11   91503    4492   1
 -11 -10  -1   47268    3078  -2
   1  10  11   47268    3078   1
 -11 -10  -2   36574    2537  -2
   2  10  11   36574    2537   1
 -11 -10  -3   34243    2593  -2
   3  10  11   34243    2593   1
 -11 -10  -4   31032    2300  -2
   4  10  11   31032    2300   1
 -11 -10  -5   27791    2067  -2
   5  10  11   27791    2067   1
 -11 -10  -6   41200    2338  -2
   6  10  11   41200    2338   1
 -11 -10  -7   32164    2068  -2
   7  10  11   32164    2068   1
 -11 -10  -8   19582    1767  -2
   8  10  11   19582    1767   1
 -11 -10  -9   81555    5662  -2
   9  10  11   81555    5662   1
 -11 -10 -10   12333    2129  -2
  10  10  11   12333    2129   1
 -11 -11   0   58884    5402  -2
   0  11  11   58884    5402   1
 -11 -11  -1  179887    8111  -2
   1  11  11  179887    8111   1
 -11 -11  -2    6040    1706  -2
   2  11  11    6040    1706   1
 -11 -11  -3  428662   17568  -2
   3  11  11  428662   17568   1
 -11 -11  -4   43754    2943  -2
   4  11  11   43754    2943   1
 -11 -11  -5  157744    6500  -2
   5  11  11  157744    6500   1
 -11 -11  -6   41185    2540  -2
   6  11  11   41185    2540   1
 -11 -11  -7   28206    2004  -2
   7  11  11   28206    2004   1
 -11 -11  -8    6338    1470  -2
   8  11  11    6338    1470   1
 -11 -11  -9   78265    4238  -2
   9  11  11   78265    4238   1
 -11 -11 -10   11403    2167  -2
  10  11  11   11403    2167   1
 -11 -11 -11  115026   15146  -2
  11  11  11  115026   15146   1
 -12   0   0  344461   25111  -2
   0   0  12  344461   25111   1
 -12   0  -2   18757    2108  -2
   2   0  12   18757    2108   1
 -12   0  -4    2270    2041  -2
   4   0  12    2270    2041   1
 -12   0  -6  135410    8331  -2
   6   0  12  135410    8331   1
 -12   0  -8   34417    3701  -2
   8   0  12   34417    3701   1
 -12   0 -10   16574    4191  -2
  10   0  12   16574    4191   1
 -12  -1  -1   31246    1577  -2
   1   1  12   31246    1577   1
 -12  -1  -2  215721    7245  -2
   2   1  12  215721    7245   1
 -12  -1  -3    1807    1490  -2
   3   1  12    1807    1490   1
 -12  -1  -4    8227    1559  -2
   4   1  12    8227    1559   1
 -12  -1  -5   11073    1571  -2
   5   1  12   11073    1571   1
 -12  -1  -6    7275    1605  -2
   6   1  12    7275    1605   1
 -12  -1  -7    6557    1507  -2
   7   1  12    6557    1507   1
 -12  -1  -8  228832    8523  -2
   8   1  12  228832    8523   1
 -12  -1  -9   13797    1819  -2
   9   1  12   13797    1819   1
 -12  -1 -10   66859    3486  -2
  10   1  12   66859    3486   1
 -12  -1 -11   10467    1579  -2
  11   1  12   10467    1579   1
 -12  -2   0   18915    1834  -2
   0   2  12   18915    1834   1
 -12  -2  -1  214761    7512  -2
   1   2  12  214761    7512   1
 -12  -2  -2   16188    1415  -2
   2   2  12   16188    1415   1
 -12  -2  -3  110935    4090  -2
   3   2  12  110935    4090   1
 -12  -2  -4   47980    2237  -2
   4   2  12   47980    2237   1
 -12  -2  -5  108303    4092  -2
   5   2  12  108303    4092   1
 -12  -2  -6   10725    1536  -2
   6   2  12   10725    1536   1
 -12  -2  -7   65237    2688  -2
   7   2  12   65237    2688   1
 -12  -2  -8    2761    1721  -2
   8   2  12    2761    1721   1
 -12  -2  -9   59560    3178  -2
   9   2  12   59560    3178   1
 -12  -2 -10   78921    3810  -2
  10   2  12   78921    3810   1
 -12  -2 -11   49406    2784  -2
  11   2  12   49406    2784   1
 -12  -3  -1    1215    1196  -2
   1   3  12    1215    1196   1
 -12  -3  -2  114725    4133  -2
   2   3  12  114725    4133   1
 -12  -3  -3    1586    1249  -2
   3   3  12    1586    1249   1
 -12  -3  -4   10902    1402  -2
   4   3  12   10902    1402   1
 -12  -3  -5    3615    1558  -2
   5   3  12    3615    1558   1
 -12  -3  -6   11293    1443  -2
   6   3  12   11293    1443   1
 -12  -3  -7     225    1463  -2
   7   3  12     225    1463   1
 -12  -3  -8  358779   14183  -2
   8   3  12  358779   14183   1
 -12  -3  -9    6308    1802  -2
   9   3  12    6308    1802   1
 -12  -3 -10  151267    5967  -2
  10   3  12  151267    5967   1
 -12  -3 -11    4862    1708  -2
  11   3  12    4862    1708   1
 -12  -4   0    3168    1629  -2
   0   4  12    3168    1629   1
 -12  -4  -1    7922    1363  -2
   1   4  12    7922    1363   1
 -12  -4  -2   47304    2039  -2
   2   4  12   47304    2039   1
 -12  -4  -3   10745    1254  -2
   3   4  12   10745    1254   1
 -12  -4  -4   84105    3330  -2
   4   4  12   84105    3330   1
 -12  -4  -5    -680    1292  -2
   5   4  12    -680    1292   1
 -12  -4  -6    4365    1282  -2
   6   4  12    4365    1282   1
 -12  -4  -7   27690    1640  -2
   7   4  12   27690    1640   1
 -12  -4  -8    4278    1667  -2
   8   4  12    4278    1667   1
 -12  -4  -9    9219    1712  -2
   9   4  12    9219    1712   1
 -12  -4 -10   91938    3889  -2
  10   4  12   91938    3889   1
 -12  -4 -11    3190    1657  -2
  11   4  12    3190    1657   1
 -12  -5  -1   10335    1308  -2
   1   5  12   10335    1308   1
 -12  -5  -2  105680    3808  -2
   2   5  12  105680    3808   1
 -12  -5  -3    3835    1141  -2
   3   5  12    3835    1141   1
 -12  -5  -4   -1146    1146  -2
   4   5  12   -1146    1146   1
 -12  -5  -5    6372    1304  -2
   5   5  12    6372    1304   1
 -12  -5  -6    7383    1350  -2
   6   5  12    7383    1350   1
 -12  -5  -7   25982    1801  -2
   7   5  12   25982    1801   1
 -12  -5  -8  329081   13115  -2
   8   5  12  329081   13115   1
 -12  -5  -9   51800    3401  -2
   9   5  12   51800    3401   1
 -12  -5 -10   80395    3351  -2
  10   5  12   80395    3351   1
 -12  -5 -11   15783    1742  -2
  11   5  12   15783    1742   1
 -12  -6   0  136186    7002  -2
   0   6  12  136186    7002   1
 -12  -6  -1    6640    1683  -2
   1   6  12    6640    1683   1
 -12  -6  -2   12414    1262  -2
   2   6  12   12414    1262   1
 -12  -6  -3    8789    1761  -2
   3   6  12    8789    1761   1
 -12  -6  -4    3085    1673  -2
   4   6  12    3085    1673   1
 -12  -6  -5    4414    1551  -2
   5   6  12    4414    1551   1
 -12  -6  -6  163008    6096  -2
   6   6  12  163008    6096   1
 -12  -6  -7   28388    1670  -2
   7   6  12   28388    1670   1
 -12  -6  -8   75811    3500  -2
   8   6  12   75811    3500   1
 -12  -6  -9    1758    1386  -2
   9   6  12    1758    1386   1
 -12  -6 -10   -1226    1451  -2
  10   6  12   -1226    1451   1
 -12  -6 -11   13296    1740  -2
  11   6  12   13296    1740   1
 -12  -7  -1    8713    2064  -2
   1   7  12    8713    2064   1
 -12  -7  -2   67712    3206  -2
   2   7  12   67712    3206   1
 -12  -7  -3     221    1736  -2
   3   7  12     221    1736   1
 -12  -7  -4   29634    2144  -2
   4   7  12   29634    2144   1
 -12  -7  -5   25181    1944  -2
   5   7  12   25181    1944   1
 -12  -7  -6   29890    1979  -2
   6   7  12   29890    1979   1
 -12  -7  -7    2054    1400  -2
   7   7  12    2054    1400   1
 -12  -7  -8  255355   10983  -2
   8   7  12  255355   10983   1
 -12  -7  -9    8345    1439  -2
   9   7  12    8345    1439   1
 -12  -7 -10   96605    3814  -2
  10   7  12   96605    3814   1
 -12  -7 -11    3929    1583  -2
  11   7  12    3929    1583   1
 -12  -8   0   29247    2329  -2
   0   8  12   29247    2329   1
 -12  -8  -1  226038   11640  -2
   1   8  12  226038   11640   1
 -12  -8  -2    4631    2862  -2
   2   8  12    4631    2862   1
 -12  -8  -3  373835   15560  -2
   3   8  12  373835   15560   1
 -12  -8  -4    5490    1955  -2
   4   8  12    5490    1955   1
 -12  -8  -5  327078   12112  -2
   5   8  12  327078   12112   1
 -12  -8  -6   72120    3154  -2
   6   8  12   72120    3154   1
 -12  -8  -7  248367    9180  -2
   7   8  12  248367    9180   1
 -12  -8  -8   30587    2340  -2
   8   8  12   30587    2340   1
 -12  -8  -9  141230    6002  -2
   9   8  12  141230    6002   1
 -12  -8 -10    4140    2199  -2
  10   8  12    4140    2199   1
 -12  -8 -11   97725    5393  -2
  11   8  12   97725    5393   1
 -12  -9  -1   10468    2052  -2
   1   9  12   10468    2052   1
 -12  -9  -2   71704    3734  -2
   2   9  12   71704    3734   1
 -12  -9  -3    6125    1896  -2
   3   9  12    6125    1896   1
 -12  -9  -4    4796    1940  -2
   4   9  12    4796    1940   1
 -12  -9  -5   54446    3181  -2
   5   9  12   54446    3181   1
 -12  -9  -6    2963    1745  -2
   6   9  12    2963    1745   1
 -12  -9  -7   10332    1498  -2
   7   9  12   10332    1498   1
 -12  -9  -8  132143    6222  -2
   8   9  12  132143    6222   1
 -12  -9  -9    7482    1860  -2
   9   9  12    7482    1860   1
 -12  -9 -10   57431    3113  -2
  10   9  12   57431    3113   1
 -12  -9 -11   25430    2625  -2
  11   9  12   25430    2625   1
 -12 -10   0    8818    3964  -2
   0  10  12    8818    3964   1
 -12 -10  -1   72529    3786  -2
   1  10  12   72529    3786   1
 -12 -10  -2   80622    4263  -2
   2  10  12   80622    4263   1
 -12 -10  -3  155108    6870  -2
   3  10  12  155108    6870   1
 -12 -10  -4   91875    4224  -2
   4  10  12   91875    4224   1
 -12 -10  -5   84615    3616  -2
   5  10  12   84615    3616   1
 -12 -10  -6     658    1624  -2
   6  10  12     658    1624   1
 -12 -10  -7   92488    4401  -2
   7  10  12   92488    4401   1
 -12 -10  -8    5849    1434  -2
   8  10  12    5849    1434   1
 -12 -10  -9   54392    2146  -2
   9  10  12   54392    2146   1
 -12 -10 -10   42132    3340  -2
  10  10  12   42132    3340   1
 -12 -10 -11   65925    4489  -2
  11  10  12   65925    4489   1
 -12 -11  -1   12952    2875  -2
   1  11  12   12952    2875   1
 -12 -11  -2   49285    2818  -2
   2  11  12   49285    2818   1
 -12 -11  -3    3255    1685  -2
   3  11  12    3255    1685   1
 -12 -11  -4    2623    1799  -2
   4  11  12    2623    1799   1
 -12 -11  -5   17399    1866  -2
   5  11  12   17399    1866   1
 -12 -11  -6   10963    1720  -2
   6  11  12   10963    1720   1
 -12 -11  -7    3557    1621  -2
   7  11  12    3557    1621   1
 -12 -11  -8  100507    4398  -2
   8  11  12  100507    4398   1
 -12 -11  -9   22739    1744  -2
   9  11  12   22739    1744   1
 -12 -11 -10   58480    3857  -2
  10  11  12   58480    3857   1
 -12 -11 -11    2873    3249  -2
  11  11  12    2873    3249   1
 -12 -12   0    4565    3489  -2
   0  12  12    4565    3489   1
 -12 -12  -1   13621    2756  -2
   1  12  12   13621    2756   1
 -12 -12  -2   10363    2037  -2
   2  12  12   10363    2037   1
 -12 -12  -3   29229    2139  -2
   3  12  12   29229    2139   1
 -12 -12  -4   14554    2777  -2
   4  12  12   14554    2777   1
 -12 -12  -5     291    1794  -2
   5  12  12     291    1794   1
 -12 -12  -6    3968    1813  -2
   6  12  12    3968    1813   1
 -12 -12  -7   61076    2952  -2
   7  12  12   61076    2952   1
 -12 -12  -8    2378    1772  -2
   8  12  12    2378    1772   1
 -12 -12  -9    2347    2442  -2
   9  12  12    2347    2442   1
 -12 -12 -10    7120    2795  -2
  10  12  12    7120    2795   1
 -12 -12 -11    4511    2861  -2
  11  12  12    4511    2861   1
 -12 -12 -12    2134    5166  -2
  12  12  12    2134    5166   1
 -13   0  -1  137168    6653  -2
   1   0  13  137168    6653   1
 -13   0  -3   33618    2874  -2
   3   0  13   33618    2874   1
 -13   0  -5   23317    2526  -2
   5   0  13   23317    2526   1
 -13   0  -7   32559    3988  -2
   7   0  13   32559    3988   1
 -13   0  -9  242267   14563  -2
   9   0  13  242267   14563   1
 -13   0 -11   52024    5689  -2
  11   0  13   52024    5689   1
 -13  -1   0  141254    8675  -2
   0   1  13  141254    8675   1
 -13  -1  -1  444578   14825  -2
   1   1  13  444578   14825   1
 -13  -1  -2   51551    2471  -2
   2   1  13   51551    2471   1
 -13  -1  -3  116976    4817  -2
   3   1  13  116976    4817   1
 -13  -1  -4   24007    1968  -2
   4   1  13   24007    1968   1
 -13  -1  -5  128915    5316  -2
   5   1  13  128915    5316   1
 -13  -1  -6   20133    1957  -2
   6   1  13   20133    1957   1
 -13  -1  -7  119802    4730  -2
   7   1  13  119802    4730   1
 -13  -1  -8   22043    2171  -2
   8   1  13   22043    2171   1
 -13  -1  -9   14511    1995  -2
   9   1  13   14511    1995   1
 -13  -1 -10   25140    2030  -2
  10   1  13   25140    2030   1
 -13  -1 -11    9733    1708  -2
  11   1  13    9733    1708   1
 -13  -1 -12   17738    2816  -2
  12   1  13   17738    2816   1
 -13  -2  -1   47859    2221  -2
   1   2  13   47859    2221   1
 -13  -2  -2   14407    1614  -2
   2   2  13   14407    1614   1
 -13  -2  -3   43970    2263  -2
   3   2  13   43970    2263   1
 -13  -2  -4    4123    1600  -2
   4   2  13    4123    1600   1
 -13  -2  -5   14307    1654  -2
   5   2  13   14307    1654   1
 -13  -2  -6    3173    1730  -2
   6   2  13    3173    1730   1
 -13  -2  -7   17316    2102  -2
   7   2  13   17316    2102   1
 -13  -2  -8    4855    1147  -2
   8   2  13    4855    1147   1
 -13  -2  -9  261486   10757  -2
   9   2  13  261486   10757   1
 -13  -2 -10   10398    1673  -2
  10   2  13   10398    1673   1
 -13  -2 -11   13640    1696  -2
  11   2  13   13640    1696   1
 -13  -2 -12   19513    2105  -2
  12   2  13   19513    2105   1
 -13  -3   0   35633    2888  -2
   0   3  13   35633    2888   1
 -13  -3  -1  119133    4520  -2
   1   3  13  119133    4520   1
 -13  -3  -2   48370    2454  -2
   2   3  13   48370    2454   1
 -13  -3  -3   16948    1613  -2
   3   3  13   16948    1613   1
 -13  -3  -4   24489    1762  -2
   4   3  13   24489    1762   1
 -13  -3  -5   29548    2039  -2
   5   3  13   29548    2039   1
 -13  -3  -6    7408    1545  -2
   6   3  13    7408    1545   1
 -13  -3  -7   61588    3018  -2
   7   3  13   61588    3018   1
 -13  -3  -8    6935    1915  -2
   8   3  13    6935    1915   1
 -13  -3  -9    1537    1709  -2
   9   3  13    1537    1709   1
 -13  -3 -10   15493    2008  -2
  10   3  13   15493    2008   1
 -13  -3 -11     132    1615  -2
  11   3  13     132    1615   1
 -13  -3 -12   14486    2092  -2
  12   3  13   14486    2092   1
 -13  -4  -1   23141    1907  -2
   1   4  13   23141    1907   1
 -13  -4  -2    3108    1394  -2
   2   4  13    3108    1394   1
 -13  -4  -3   24556    1707  -2
   3   4  13   24556    1707   1
 -13  -4  -4    2894    1381  -2
   4   4  13    2894    1381   1
 -13  -4  -5   43383    2655  -2
   5   4  13   43383    2655   1
 -13  -4  -6     606    1363  -2
   6   4  13     606    1363   1
 -13  -4  -7   20985    1946  -2
   7   4  13   20985    1946   1
 -13  -4  -8   26155    2378  -2
   8   4  13   26155    2378   1
 -13  -4  -9  292829   11921  -2
   9   4  13  292829   11921   1
 -13  -4 -10    9560    1738  -2
  10   4  13    9560    1738   1
 -13  -4 -11   46846    2646  -2
  11   4  13   46846    2646   1
 -13  -4 -12    8503    2771  -2
  12   4  13    8503    2771   1
 -13  -5   0   20983    2209  -2
   0   5  13   20983    2209   1
 -13  -5  -1  128687    4679  -2
   1   5  13  128687    4679   1
 -13  -5  -2   16368    1823  -2
   2   5  13   16368    1823   1
 -13  -5  -3   30453    1975  -2
   3   5  13   30453    1975   1
 -13  -5  -4   40702    2068  -2
   4   5  13   40702    2068   1
 -13  -5  -5   98771    3821  -2
   5   5  13   98771    3821   1
 -13  -5  -6   76902    2996  -2
   6   5  13   76902    2996   1
 -13  -5  -7  200609    7330  -2
   7   5  13  200609    7330   1
 -13  -5  -8   43898    2554  -2
   8   5  13   43898    2554   1
 -13  -5  -9   26373    1872  -2
   9   5  13   26373    1872   1
 -13  -5 -10   41647    2256  -2
  10   5  13   41647    2256   1
 -13  -5 -11    8708    1685  -2
  11   5  13    8708    1685   1
 -13  -5 -12    1467    1904  -2
  12   5  13    1467    1904   1
 -13  -6  -1   19268    1609  -2
   1   6  13   19268    1609   1
 -13  -6  -2    2704    1255  -2
   2   6  13    2704    1255   1
 -13  -6  -3   13087    1840  -2
   3   6  13   13087    1840   1
 -13  -6  -4    3195    1713  -2
   4   6  13    3195    1713   1
 -13  -6  -5   80256    4694  -2
   5   6  13   80256    4694   1
 -13  -6  -6   51163    2790  -2
   6   6  13   51163    2790   1
 -13  -6  -7   19909    1922  -2
   7   6  13   19909    1922   1
 -13  -6  -8   36526    2630  -2
   8   6  13   36526    2630   1
 -13  -6  -9  230081    8628  -2
   9   6  13  230081    8628   1
 -13  -6 -10   27561    2073  -2
  10   6  13   27561    2073   1
 -13  -6 -11   19597    1834  -2
  11   6  13   19597    1834   1
 -13  -6 -12   17791    2027  -2
  12   6  13   17791    2027   1
 -13  -7   0   29667    3217  -2
   0   7  13   29667    3217   1
 -13  -7  -1  128437    6523  -2
   1   7  13  128437    6523   1
 -13  -7  -2   21769    2205  -2
   2   7  13   21769    2205   1
 -13  -7  -3   61278    3205  -2
   3   7  13   61278    3205   1
 -13  -7  -4   19842    2030  -2
   4   7  13   19842    2030   1
 -13  -7  -5  188054    7586  -2
   5   7  13  188054    7586   1
 -13  -7  -6   22316    1911  -2
   6   7  13   22316    1911   1
 -13  -7  -7  290120   10531  -2
   7   7  13  290120   10531   1
 -13  -7  -8   31836    2545  -2
   8   7  13   31836    2545   1
 -13  -7  -9   90966    4436  -2
   9   7  13   90966    4436   1
 -13  -7 -10   48162    2680  -2
  10   7  13   48162    2680   1
 -13  -7 -11   22108    1782  -2
  11   7  13   22108    1782   1
 -13  -7 -12    7274    1652  -2
  12   7  13    7274    1652   1
 -13  -8  -1   23494    2507  -2
   1   8  13   23494    2507   1
 -13  -8  -2    4668    2001  -2
   2   8  13    4668    2001   1
 -13  -8  -3    4141    1902  -2
   3   8  13    4141    1902   1
 -13  -8  -4   21708    2117  -2
   4   8  13   21708    2117   1
 -13  -8  -5   37221    2438  -2
   5   8  13   37221    2438   1
 -13  -8  -6   34396    2160  -2
   6   8  13   34396    2160   1
 -13  -8  -7   32309    2563  -2
   7   8  13   32309    2563   1
 -13  -8  -8     581    1986  -2
   8   8  13     581    1986   1
 -13  -8  -9  174010    8829  -2
   9   8  13  174010    8829   1
 -13  -8 -10    8247    2012  -2
  10   8  13    8247    2012   1
 -13  -8 -11    8717    2039  -2
  11   8  13    8717    2039   1
 -13  -8 -12   28453    2805  -2
  12   8  13   28453    2805   1
 -13  -9   0  250593   19662  -2
   0   9  13  250593   19662   1
 -13  -9  -1   19115    2479  -2
   1   9  13   19115    2479   1
 -13  -9  -2  271348   12643  -2
   2   9  13  271348   12643   1
 -13  -9  -3     535    1881  -2
   3   9  13     535    1881   1
 -13  -9  -4  305904   12576  -2
   4   9  13  305904   12576   1
 -13  -9  -5   29031    2029  -2
   5   9  13   29031    2029   1
 -13  -9  -6  218753    8469  -2
   6   9  13  218753    8469   1
 -13  -9  -7   92221    3784  -2
   7   9  13   92221    3784   1
 -13  -9  -8  174325    7957  -2
   8   9  13  174325    7957   1
 -13  -9  -9   16455    2133  -2
   9   9  13   16455    2133   1
 -13  -9 -10  124117    5374  -2
  10   9  13  124117    5374   1
 -13  -9 -11    3933    2856  -2
  11   9  13    3933    2856   1
 -13  -9 -12   45948    3432  -2
  12   9  13   45948    3432   1
 -13 -10  -1   15831    2052  -2
   1  10  13   15831    2052   1
 -13 -10  -2   13079    2111  -2
   2  10  13   13079    2111   1
 -13 -10  -3   19450    2122  -2
   3  10  13   19450    2122   1
 -13 -10  -4   12408    1880  -2
   4  10  13   12408    1880   1
 -13 -10  -5   42955    2620  -2
   5  10  13   42955    2620   1
 -13 -10  -6   23092    1753  -2
   6  10  13   23092    1753   1
 -13 -10  -7   47079    2746  -2
   7  10  13   47079    2746   1
 -13 -10  -8    4378    1604  -2
   8  10  13    4378    1604   1
 -13 -10  -9  131337    5969  -2
   9  10  13  131337    5969   1
 -13 -10 -10    3898    1831  -2
  10  10  13    3898    1831   1
 -13 -10 -11   35292    3233  -2
  11  10  13   35292    3233   1
 -13 -10 -12   15151    2816  -2
  12  10  13   15151    2816   1
 -13 -11   0   39927    4495  -2
   0  11  13   39927    4495   1
 -13 -11  -1    6717    3248  -2
   1  11  13    6717    3248   1
 -13 -11  -2   14636    1779  -2
   2  11  13   14636    1779   1
 -13 -11  -3    -728    1727  -2
   3  11  13    -728    1727   1
 -13 -11  -4   47246    2733  -2
   4  11  13   47246    2733   1
 -13 -11  -5    8384    2491  -2
   5  11  13    8384    2491   1
 -13 -11  -6   23629    2171  -2
   6  11  13   23629    2171   1
 -13 -11  -7   21463    2141  -2
   7  11  13   21463    2141   1
 -13 -11  -8   12989    2042  -2
   8  11  13   12989    2042   1
 -13 -11  -9    2956    1789  -2
   9  11  13    2956    1789   1
 -13 -11 -10   38450    3230  -2
  10  11  13   38450    3230   1
 -13 -11 -11    3224    2829  -2
  11  11  13    3224    2829   1
 -13 -11 -12    -260    2888  -2
  12  11  13    -260    2888   1
 -13 -12  -1   16296    2674  -2
   1  12  13   16296    2674   1
 -13 -12  -2   19449    2140  -2
   2  12  13   19449    2140   1
 -13 -12  -3   11349    2139  -2
   3  12  13   11349    2139   1
 -13 -12  -4   10322    2123  -2
   4  12  13   10322    2123   1
 -13 -12  -5    2026    2057  -2
   5  12  13    2026    2057   1
 -13 -12  -6   23997    2222  -2
   6  12  13   23997    2222   1
 -13 -12  -7    5996    2006  -2
   7  12  13    5996    2006   1
 -13 -12  -8   36046    2251  -2
   8  12  13   36046    2251   1
 -13 -12  -9   45090    2982  -2
   9  12  13   45090    2982   1
 -13 -12 -10   16971    3405  -2
  10  12  13   16971    3405   1
 -13 -12 -11   -2193    2892  -2
  11  12  13   -2193    2892   1
 -13 -12 -12   30825    4283  -2
  12  12  13   30825    4283   1
 -13 -13   0   34423    5381  -2
   0  13  13   34423    5381   1
 -13 -13  -1  114446    5999  -2
   1  13  13  114446    5999   1
 -13 -13  -2    1172    1952  -2
   2  13  13    1172    1952   1
 -13 -13  -3   44461    3049  -2
   3  13  13   44461    3049   1
 -13 -13  -4   34760    2631  -2
   4  13  13   34760    2631   1
 -13 -13  -5   41968    3523  -2
   5  13  13   41968    3523   1
 -13 -13  -6   19742    2161  -2
   6  13  13   19742    2161   1
 -13 -13  -7   44007    2565  -2
   7  13  13   44007    2565   1
 -13 -13  -8   35962    4311  -2
   8  13  13   35962    4311   1
 -13 -13  -9    9829    2872  -2
   9  13  13    9829    2872   1
 -13 -13 -10   20464    3055  -2
  10  13  13   20464    3055   1
 -13 -13 -11    6217    2984  -2
  11  13  13    6217    2984   1
 -13 -13 -12    9993    2999  -2
  12  13  13    9993    2999   1
 -14   0   0  965563   62526  -2
   0   0  14  965563   62526   1
 -14   0  -2  541608   36322  -2
   2   0  14  541608   36322   1
 -14   0  -4  151691    9241  -2
   4   0  14  151691    9241   1
 -14   0  -6  166573   10321  -2
   6   0  14  166573   10321   1
 -14   0  -8  136096    8490  -2
   8   0  14  136096    8490   1
 -14   0 -10   11564    2717  -2
  10   0  14   11564    2717   1
 -14   0 -12  137066   13818  -2
  12   0  14  137066   13818   1
 -14  -1  -1   26074    1667  -2
   1   1  14   26074    1667   1
 -14  -1  -2  134007    5052  -2
   2   1  14  134007    5052   1
 -14  -1  -3    2218    1672  -2
   3   1  14    2218    1672   1
 -14  -1  -4    4157    1809  -2
   4   1  14    4157    1809   1
 -14  -1  -5    1835    1814  -2
   5   1  14    1835    1814   1
 -14  -1  -6  105826    4530  -2
   6   1  14  105826    4530   1
 -14  -1  -7    3847    1772  -2
   7   1  14    3847    1772   1
 -14  -1  -8   65800    3109  -2
   8   1  14   65800    3109   1
 -14  -1  -9    1483    1201  -2
   9   1  14    1483    1201   1
 -14  -1 -10    8211    2063  -2
  10   1  14    8211    2063   1
 -14  -1 -11    6919    3416  -2
  11   1  14    6919    3416   1
 -14  -1 -12  203392   10341  -2
  12   1  14  203392   10341   1
 -14  -1 -13   11122    3362  -2
  13   1  14   11122    3362   1
 -14  -2   0  494822   23865  -2
   0   2  14  494822   23865   1
 -14  -2  -1  130595    5430  -2
   1   2  14  130595    5430   1
 -14  -2  -2  232335    8710  -2
   2   2  14  232335    8710   1
 -14  -2  -3   48592    2554  -2
   3   2  14   48592    2554   1
 -14  -2  -4   45724    2500  -2
   4   2  14   45724    2500   1
 -14  -2  -5   25485    2148  -2
   5   2  14   25485    2148   1
 -14  -2  -6   71103    3631  -2
   6   2  14   71103    3631   1
 -14  -2  -7   32261    2273  -2
   7   2  14   32261    2273   1
 -14  -2  -8   68339    4335  -2
   8   2  14   68339    4335   1
 -14  -2  -9   16273    1899  -2
   9   2  14   16273    1899   1
 -14  -2 -10     634    1610  -2
  10   2  14     634    1610   1
 -14  -2 -11   16032    2086  -2
  11   2  14   16032    2086   1
 -14  -2 -12   65126    5143  -2
  12   2  14   65126    5143   1
 -14  -2 -13   18205    3885  -2
  13   2  14   18205    3885   1
 -14  -3  -1     283    1545  -2
   1   3  14     283    1545   1
 -14  -3  -2   48351    3303  -2
   2   3  14   48351    3303   1
 -14  -3  -3    4537    1570  -2
   3   3  14    4537    1570   1
 -14  -3  -4    5421    1559  -2
   4   3  14    5421    1559   1
 -14  -3  -5    1765    1497  -2
   5   3  14    1765    1497   1
 -14  -3  -6  191466    8247  -2
   6   3  14  191466    8247   1
 -14  -3  -7    1957    1518  -2
   7   3  14    1957    1518   1
 -14  -3  -8   71039    3748  -2
   8   3  14   71039    3748   1
 -14  -3  -9    2777    1681  -2
   9   3  14    2777    1681   1
 -14  -3 -10   30884    2145  -2
  10   3  14   30884    2145   1
 -14  -3 -11    7432    1886  -2
  11   3  14    7432    1886   1
 -14  -3 -12  212167    8782  -2
  12   3  14  212167    8782   1
 -14  -3 -13   10346    2521  -2
  13   3  14   10346    2521   1
 -14  -4   0  136543    6624  -2
   0   4  14  136543    6624   1
 -14  -4  -1    3047    1542  -2
   1   4  14    3047    1542   1
 -14  -4  -2   44824    2353  -2
   2   4  14   44824    2353   1
 -14  -4  -3    4346    1495  -2
   3   4  14    4346    1495   1
 -14  -4  -4    8545    1513  -2
   4   4  14    8545    1513   1
 -14  -4  -5   20778    1646  -2
   5   4  14   20778    1646   1
 -14  -4  -6   67838    3246  -2
   6   4  14   67838    3246   1
 -14  -4  -7   49354    2501  -2
   7   4  14   49354    2501   1
 -14  -4  -8   71282    3639  -2
   8   4  14   71282    3639   1
 -14  -4  -9   31091    2780  -2
   9   4  14   31091    2780   1
 -14  -4 -10    1885    1686  -2
  10   4  14    1885    1686   1
 -14  -4 -11   21589    2405  -2
  11   4  14   21589    2405   1
 -14  -4 -12   32918    2390  -2
  12   4  14   32918    2390   1
 -14  -4 -13    5993    2038  -2
  13   4  14    5993    2038   1
 -14  -5  -1    2728    1511  -2
   1   5  14    2728    1511   1
 -14  -5  -2   27257    1879  -2
   2   5  14   27257    1879   1
 -14  -5  -3    1568    1425  -2
   3   5  14    1568    1425   1
 -14  -5  -4   21387    1707  -2
   4   5  14   21387    1707   1
 -14  -5  -5     807    1431  -2
   5   5  14     807    1431   1
 -14  -5  -6  196435    7514  -2
   6   5  14  196435    7514   1
 -14  -5  -7   30385    1829  -2
   7   5  14   30385    1829   1
 -14  -5  -8   68008    3918  -2
   8   5  14   68008    3918   1
 -14  -5  -9   50445    2724  -2
   9   5  14   50445    2724   1
 -14  -5 -10    1625    1932  -2
  10   5  14    1625    1932   1
 -14  -5 -11   20145    2420  -2
  11   5  14   20145    2420   1
 -14  -5 -12  121429    7099  -2
  12   5  14  121429    7099   1
 -14  -5 -13   20311    2186  -2
  13   5  14   20311    2186   1
 -14  -6   0  159771    7905  -2
   0   6  14  159771    7905   1
 -14  -6  -1  109869    4303  -2
   1   6  14  109869    4303   1
 -14  -6  -2   81153    4211  -2
   2   6  14   81153    4211   1
 -14  -6  -3  187852    7342  -2
   3   6  14  187852    7342   1
 -14  -6  -4   69997    3391  -2
   4   6  14   69997    3391   1
 -14  -6  -5  193662    8061  -2
   5   6  14  193662    8061   1
 -14  -6  -6  241433   10012  -2
   6   6  14  241433   10012   1
 -14  -6  -7  113211    6255  -2
   7   6  14  113211    6255   1
 -14  -6  -8  207306    8560  -2
   8   6  14  207306    8560   1
 -14  -6  -9   62883    4634  -2
   9   6  14   62883    4634   1
 -14  -6 -10   27308    2353  -2
  10   6  14   27308    2353   1
 -14  -6 -11   55287    4250  -2
  11   6  14   55287    4250   1
 -14  -6 -12   52375    3123  -2
  12   6  14   52375    3123   1
 -14  -6 -13   13289    3152  -2
  13   6  14   13289    3152   1
 -14  -7  -1    1697    1244  -2
   1   7  14    1697    1244   1
 -14  -7  -2   33133    2478  -2
   2   7  14   33133    2478   1
 -14  -7  -3    3051    1948  -2
   3   7  14    3051    1948   1
 -14  -7  -4   53938    2849  -2
   4   7  14   53938    2849   1
 -14  -7  -5   32776    2253  -2
   5   7  14   32776    2253   1
 -14  -7  -6  122750    5349  -2
   6   7  14  122750    5349   1
 -14  -7  -7   12173    1661  -2
   7   7  14   12173    1661   1
 -14  -7  -8  115325    5264  -2
   8   7  14  115325    5264   1
 -14  -7  -9   20080    3260  -2
   9   7  14   20080    3260   1
 -14  -7 -10   53406    3143  -2
  10   7  14   53406    3143   1
 -14  -7 -11   19906    2049  -2
  11   7  14   19906    2049   1
 -14  -7 -12   99642    6597  -2
  12   7  14   99642    6597   1
 -14  -7 -13   10429    2626  -2
  13   7  14   10429    2626   1
 -14  -8   0  133180   14161  -2
   0   8  14  133180   14161   1
 -14  -8  -1   67854    3720  -2
   1   8  14   67854    3720   1
 -14  -8  -2   71216    3766  -2
   2   8  14   71216    3766   1
 -14  -8  -3   66142    3422  -2
   3   8  14   66142    3422   1
 -14  -8  -4   73082    3633  -2
   4   8  14   73082    3633   1
 -14  -8  -5   65493    3405  -2
   5   8  14   65493    3405   1
 -14  -8  -6  219441    8518  -2
   6   8  14  219441    8518   1
 -14  -8  -7  118763    4973  -2
   7   8  14  118763    4973   1
 -14  -8  -8  167255    8877  -2
   8   8  14  167255    8877   1
 -14  -8  -9   31011    2623  -2
   9   8  14   31011    2623   1
 -14  -8 -10   24222    2423  -2
  10   8  14   24222    2423   1
 -14  -8 -11   30014    2484  -2
  11   8  14   30014    2484   1
 -14  -8 -12   29984    3090  -2
  12   8  14   29984    3090   1
 -14  -8 -13   20749    2943  -2
  13   8  14   20749    2943   1
 -14  -9  -1    4491    1863  -2
   1   9  14    4491    1863   1
 -14  -9  -2   18148    2111  -2
   2   9  14   18148    2111   1
 -14  -9  -3    4783    2063  -2
   3   9  14    4783    2063   1
 -14  -9  -4   29270    2173  -2
   4   9  14   29270    2173   1
 -14  -9  -5   45250    2932  -2
   5   9  14   45250    2932   1
 -14  -9  -6   71722    3576  -2
   6   9  14   71722    3576   1
 -14  -9  -7   22657    2217  -2
   7   9  14   22657    2217   1
 -14  -9  -8   23116    2804  -2
   8   9  14   23116    2804   1
 -14  -9  -9   24400    2374  -2
   9   9  14   24400    2374   1
 -14  -9 -10    8595    2117  -2
  10   9  14    8595    2117   1
 -14  -9 -11   23465    2569  -2
  11   9  14   23465    2569   1
 -14  -9 -12   44932    3490  -2
  12   9  14   44932    3490   1
 -14  -9 -13   17051    3101  -2
  13   9  14   17051    3101   1
 -14 -10   0    7069    3985  -2
   0  10  14    7069    3985   1
 -14 -10  -1    6176    1711  -2
   1  10  14    6176    1711   1
 -14 -10  -2    3462    1949  -2
   2  10  14    3462    1949   1
 -14 -10  -3   31522    2309  -2
   3  10  14   31522    2309   1
 -14 -10  -4    2194    1839  -2
   4  10  14    2194    1839   1
 -14 -10  -5    4388    2257  -2
   5  10  14    4388    2257   1
 -14 -10  -6   31120    2537  -2
   6  10  14   31120    2537   1
 -14 -10  -7   56667    3484  -2
   7  10  14   56667    3484   1
 -14 -10  -8   25538    2128  -2
   8  10  14   25538    2128   1
 -14 -10  -9    9443    2073  -2
   9  10  14    9443    2073   1
 -14 -10 -10   -1845    2202  -2
  10  10  14   -1845    2202   1
 -14 -10 -11   16681    2913  -2
  11  10  14   16681    2913   1
 -14 -10 -12    5852    2930  -2
  12  10  14    5852    2930   1
 -14 -10 -13    9303    3008  -2
  13  10  14    9303    3008   1
 -14 -11  -1   12131    2739  -2
   1  11  14   12131    2739   1
 -14 -11  -2   17808    2705  -2
   2  11  14   17808    2705   1
 -14 -11  -3    4676    2422  -2
   3  11  14    4676    2422   1
 -14 -11  -4   24125    2688  -2
   4  11  14   24125    2688   1
 -14 -11  -5   20230    2334  -2
   5  11  14   20230    2334   1
 -14 -11  -6   59806    3344  -2
   6  11  14   59806    3344   1
 -14 -11  -7   17505    1981  -2
   7  11  14   17505    1981   1
 -14 -11  -8   29840    2924  -2
   8  11  14   29840    2924   1
 -14 -11  -9   23081    2575  -2
   9  11  14   23081    2575   1
 -14 -11 -10   23469    3111  -2
  10  11  14   23469    3111   1
 -14 -11 -11   12709    2882  -2
  11  11  14   12709    2882   1
 -14 -11 -12   53237    4385  -2
  12  11  14   53237    4385   1
 -14 -11 -13   17859    3199  -2
  13  11  14   17859    3199   1
 -14 -12   0  141801   10030  -2
   0  12  14  141801   10030   1
 -14 -12  -1  198060   10147  -2
   1  12  14  198060   10147   1
 -14 -12  -2   68633    4997  -2
   2  12  14   68633    4997   1
 -14 -12  -3  207389   12304  -2
   3  12  14  207389   12304   1
 -14 -12  -4   36166    4512  -2
   4  12  14   36166    4512   1
 -14 -12  -5  118156    5770  -2
   5  12  14  118156    5770   1
 -14 -12  -6   56322    3271  -2
   6  12  14   56322    3271   1
 -14 -12  -7  103560    4522  -2
   7  12  14  103560    4522   1
 -14 -12  -8   27360    2679  -2
   8  12  14   27360    2679   1
 -14 -12  -9   45026    3799  -2
   9  12  14   45026    3799   1
 -14 -12 -10    3506    3328  -2
  10  12  14    3506    3328   1
 -14 -12 -11   51769    5256  -2
  11  12  14   51769    5256   1
 -14 -12 -12    2674    2965  -2
  12  12  14    2674    2965   1
 -14 -13  -1    9106    2697  -2
   1  13  14    9106    2697   1
 -14 -13  -2   24556    2796  -2
   2  13  14   24556    2796   1
 -14 -13  -3    7239    2048  -2
   3  13  14    7239    2048   1
 -14 -13  -4    5392    2149  -2
   4  13  14    5392    2149   1
 -14 -13  -5   18062    2271  -2
   5  13  14   18062    2271   1
 -14 -13  -6   13185    2291  -2
   6  13  14   13185    2291   1
 -14 -13  -7   16936    2908  -2
   7  13  14   16936    2908   1
 -14 -13  -8   19673    3004  -2
   8  13  14   19673    3004   1
 -14 -13  -9   23127    3367  -2
   9  13  14   23127    3367   1
 -14 -13 -10    9765    3025  -2
  10  13  14    9765    3025   1
 -14 -13 -11   13661    3049  -2
  11  13  14   13661    3049   1
 -14 -14   0   81414    6788  -2
   0  14  14   81414    6788   1
 -14 -14  -1   17131    2906  -2
   1  14  14   17131    2906   1
 -14 -14  -2   41651    3446  -2
   2  14  14   41651    3446   1
 -14 -14  -3   15508    2882  -2
   3  14  14   15508    2882   1
 -14 -14  -4   12377    2523  -2
   4  14  14   12377    2523   1
 -14 -14  -5   10019    2353  -2
   5  14  14   10019    2353   1
 -14 -14  -6   21522    3641  -2
   6  14  14   21522    3641   1
 -14 -14  -7   46810    4650  -2
   7  14  14   46810    4650   1
 -14 -14  -8    7064    3039  -2
   8  14  14    7064    3039   1
 -14 -14  -9   11501    2993  -2
   9  14  14   11501    2993   1
 -14 -14 -10   -3065    3065  -2
  10  14  14   -3065    3065   1
 -15   0  -1  100425    6727  -2
   1   0  15  100425    6727   1
 -15   0  -3   80086    5136  -2
   3   0  15   80086    5136   1
 -15   0  -5  215434   12978  -2
   5   0  15  215434   12978   1
 -15   0  -7   34458    3575  -2
   7   0  15   34458    3575   1
 -15   0  -9   25841    5910  -2
   9   0  15   25841    5910   1
 -15   0 -11  228978   20726  -2
  11   0  15  228978   20726   1
 -15   0 -13  232004   18326  -2
  13   0  15  232004   18326   1
 -15  -1   0   97966    8197  -2
   0   1  15   97966    8197   1
 -15  -1  -1  317920   12271  -2
   1   1  15  317920   12271   1
 -15  -1  -2   49632    2650  -2
   2   1  15   49632    2650   1
 -15  -1  -3   22671    2070  -2
   3   1  15   22671    2070   1
 -15  -1  -4   21917    2156  -2
   4   1  15   21917    2156   1
 -15  -1  -5   10749    1962  -2
   5   1  15   10749    1962   1
 -15  -1  -6   19455    2496  -2
   6   1  15   19455    2496   1
 -15  -1  -7   62789    3251  -2
   7   1  15   62789    3251   1
 -15  -1  -8   18897    2005  -2
   8   1  15   18897    2005   1
 -15  -1  -9    2379    1921  -2
   9   1  15    2379    1921   1
 -15  -1 -10   11549    2925  -2
  10   1  15   11549    2925   1
 -15  -1 -11   10055    3032  -2
  11   1  15   10055    3032   1
 -15  -1 -12   13486    3056  -2
  12   1  15   13486    3056   1
 -15  -1 -13   45193    3817  -2
  13   1  15   45193    3817   1
 -15  -1 -14    2712    2792  -2
  14   1  15    2712    2792   1
 -15  -2  -1   45066    2436  -2
   1   2  15   45066    2436   1
 -15  -2  -2   29038    2121  -2
   2   2  15   29038    2121   1
 -15  -2  -3   61571    2982  -2
   3   2  15   61571    2982   1
 -15  -2  -4    4919    1779  -2
   4   2  15    4919    1779   1
 -15  -2  -5  225095    9432  -2
   5   2  15  225095    9432   1
 -15  -2  -6   13806    1978  -2
   6   2  15   13806    1978   1
 -15  -2  -7   33031    2193  -2
   7   2  15   33031    2193   1
 -15  -2  -8     893    1393  -2
   8   2  15     893    1393   1
 -15  -2  -9   10766    2106  -2
   9   2  15   10766    2106   1
 -15  -2 -10    7653    1946  -2
  10   2  15    7653    1946   1
 -15  -2 -11  178055   11822  -2
  11   2  15  178055   11822   1
 -15  -2 -12    9731    1834  -2
  12   2  15    9731    1834   1
 -15  -2 -13  174896    8557  -2
  13   2  15  174896    8557   1
 -15  -2 -14    9229    2851  -2
  14   2  15    9229    2851   1
 -15  -3   0   75883    6791  -2
   0   3  15   75883    6791   1
 -15  -3  -1   21775    1826  -2
   1   3  15   21775    1826   1
 -15  -3  -2   61823    3120  -2
   2   3  15   61823    3120   1
 -15  -3  -3   27849    2042  -2
   3   3  15   27849    2042   1
 -15  -3  -4   28305    1935  -2
   4   3  15   28305    1935   1
 -15  -3  -5   11884    1609  -2
   5   3  15   11884    1609   1
 -15  -3  -6   10399    1656  -2
   6   3  15   10399    1656   1
 -15  -3  -7   15496    2571  -2
   7   3  15   15496    2571   1
 -15  -3  -8   -1482    1770  -2
   8   3  15   -1482    1770   1
 -15  -3  -9   15999    2519  -2
   9   3  15   15999    2519   1
 -15  -3 -10   11547    1937  -2
  10   3  15   11547    1937   1
 -15  -3 -11   10659    1964  -2
  11   3  15   10659    1964   1
 -15  -3 -12    3519    2006  -2
  12   3  15    3519    2006   1
 -15  -3 -13   11379    2047  -2
  13   3  15   11379    2047   1
 -15  -3 -14    5375    2124  -2
  14   3  15    5375    2124   1
 -15  -4  -1   22588    1682  -2
   1   4  15   22588    1682   1
 -15  -4  -2    5649    1587  -2
   2   4  15    5649    1587   1
 -15  -4  -3   30202    1966  -2
   3   4  15   30202    1966   1
 -15  -4  -4   -1515    1515  -2
   4   4  15   -1515    1515   1
 -15  -4  -5  282798   10923  -2
   5   4  15  282798   10923   1
 -15  -4  -6    1664    1342  -2
   6   4  15    1664    1342   1
 -15  -4  -7   68257    3131  -2
   7   4  15   68257    3131   1
 -15  -4  -8   23552    2268  -2
   8   4  15   23552    2268   1
 -15  -4  -9   46078    2925  -2
   9   4  15   46078    2925   1
 -15  -4 -10   13187    2822  -2
  10   4  15   13187    2822   1
 -15  -4 -11  193971    8971  -2
  11   4  15  193971    8971   1
 -15  -4 -12    7986    1995  -2
  12   4  15    7986    1995   1
 -15  -4 -13  171210   10155  -2
  13   4  15  171210   10155   1
 -15  -4 -14   -1289    2097  -2
  14   4  15   -1289    2097   1
 -15  -5   0  210488   10461  -2
   0   5  15  210488   10461   1
 -15  -5  -1    6495    1464  -2
   1   5  15    6495    1464   1
 -15  -5  -2  228714    9374  -2
   2   5  15  228714    9374   1
 -15  -5  -3   10433    1505  -2
   3   5  15   10433    1505   1
 -15  -5  -4  289324   11183  -2
   4   5  15  289324   11183   1
 -15  -5  -5    3648    1682  -2
   5   5  15    3648    1682   1
 -15  -5  -6  245115    9477  -2
   6   5  15  245115    9477   1
 -15  -5  -7   72598    3336  -2
   7   5  15   72598    3336   1
 -15  -5  -8  180116    8217  -2
   8   5  15  180116    8217   1
 -15  -5  -9    6463    2214  -2
   9   5  15    6463    2214   1
 -15  -5 -10  127010    6748  -2
  10   5  15  127010    6748   1
 -15  -5 -11    3488    2211  -2
  11   5  15    3488    2211   1
 -15  -5 -12   44513    3104  -2
  12   5  15   44513    3104   1
 -15  -5 -13    8623    2635  -2
  13   5  15    8623    2635   1
 -15  -5 -14   12834    2496  -2
  14   5  15   12834    2496   1
 -15  -6  -1   21738    1694  -2
   1   6  15   21738    1694   1
 -15  -6  -2   13273    1629  -2
   2   6  15   13273    1629   1
 -15  -6  -3    9518    1436  -2
   3   6  15    9518    1436   1
 -15  -6  -4    2790    1780  -2
   4   6  15    2790    1780   1
 -15  -6  -5  240737    9620  -2
   5   6  15  240737    9620   1
 -15  -6  -6     551    1717  -2
   6   6  15     551    1717   1
 -15  -6  -7   32135    1708  -2
   7   6  15   32135    1708   1
 -15  -6  -8   17596    2231  -2
   8   6  15   17596    2231   1
 -15  -6  -9   29671    3277  -2
   9   6  15   29671    3277   1
 -15  -6 -10    7109    1815  -2
  10   6  15    7109    1815   1
 -15  -6 -11   92001    4864  -2
  11   6  15   92001    4864   1
 -15  -6 -12     713    3712  -2
  12   6  15     713    3712   1
 -15  -6 -13   75305    4442  -2
  13   6  15   75305    4442   1
 -15  -6 -14    4437    2589  -2
  14   6  15    4437    2589   1
 -15  -7   0   27612    2438  -2
   0   7  15   27612    2438   1
 -15  -7  -1   52173    2856  -2
   1   7  15   52173    2856   1
 -15  -7  -2   32573    2429  -2
   2   7  15   32573    2429   1
 -15  -7  -3    9835    1996  -2
   3   7  15    9835    1996   1
 -15  -7  -4   68835    3498  -2
   4   7  15   68835    3498   1
 -15  -7  -5   70594    3292  -2
   5   7  15   70594    3292   1
 -15  -7  -6   35967    2549  -2
   6   7  15   35967    2549   1
 -15  -7  -7  191594   10432  -2
   7   7  15  191594   10432   1
 -15  -7  -8   31210    2940  -2
   8   7  15   31210    2940   1
 -15  -7  -9   36416    3115  -2
   9   7  15   36416    3115   1
 -15  -7 -10   26138    2896  -2
  10   7  15   26138    2896   1
 -15  -7 -11    8302    1871  -2
  11   7  15    8302    1871   1
 -15  -7 -12    7299    2595  -2
  12   7  15    7299    2595   1
 -15  -7 -13    8539    2693  -2
  13   7  15    8539    2693   1
 -15  -7 -14   11521    3204  -2
  14   7  15   11521    3204   1
 -15  -8  -1   15418    1798  -2
   1   8  15   15418    1798   1
 -15  -8  -2   -1075    1884  -2
   2   8  15   -1075    1884   1
 -15  -8  -3    -359    1883  -2
   3   8  15    -359    1883   1
 -15  -8  -4   23560    2160  -2
   4   8  15   23560    2160   1
 -15  -8  -5  184650    8036  -2
   5   8  15  184650    8036   1
 -15  -8  -6   24597    2559  -2
   6   8  15   24597    2559   1
 -15  -8  -7   25919    2689  -2
   7   8  15   25919    2689   1
 -15  -8  -8    4251    2639  -2
   8   8  15    4251    2639   1
 -15  -8  -9   17047    2740  -2
   9   8  15   17047    2740   1
 -15  -8 -10    9044    2268  -2
  10   8  15    9044    2268   1
 -15  -8 -11   59057    5454  -2
  11   8  15   59057    5454   1
 -15  -8 -12    7830    2551  -2
  12   8  15    7830    2551   1
 -15  -8 -13   56068    4002  -2
  13   8  15   56068    4002   1
 -15  -8 -14    3085    4938  -2
  14   8  15    3085    4938   1
 -15  -9   0   27071    4543  -2
   0   9  15   27071    4543   1
 -15  -9  -1     857    1350  -2
   1   9  15     857    1350   1
 -15  -9  -2    3471    1979  -2
   2   9  15    3471    1979   1
 -15  -9  -3    9907    1940  -2
   3   9  15    9907    1940   1
 -15  -9  -4   51376    3205  -2
   4   9  15   51376    3205   1
 -15  -9  -5   -1049    2606  -2
   5   9  15   -1049    2606   1
 -15  -9  -6   37472    3055  -2
   6   9  15   37472    3055   1
 -15  -9  -7   36862    3011  -2
   7   9  15   36862    3011   1
 -15  -9  -8   20229    2849  -2
   8   9  15   20229    2849   1
 -15  -9  -9     393    2215  -2
   9   9  15     393    2215   1
 -15  -9 -10   12419    2738  -2
  10   9  15   12419    2738   1
 -15  -9 -11    4506    2534  -2
  11   9  15    4506    2534   1
 -15  -9 -12   -1196    2984  -2
  12   9  15   -1196    2984   1
 -15  -9 -13    5283    3196  -2
  13   9  15    5283    3196   1
 -15 -10  -1   17385    2816  -2
   1  10  15   17385    2816   1
 -15 -10  -2    8928    2025  -2
   2  10  15    8928    2025   1
 -15 -10  -3    8791    2192  -2
   3  10  15    8791    2192   1
 -15 -10  -4    9062    2295  -2
   4  10  15    9062    2295   1
 -15 -10  -5  125955    6383  -2
   5  10  15  125955    6383   1
 -15 -10  -6    8089    2555  -2
   6  10  15    8089    2555   1
 -15 -10  -7   23929    2678  -2
   7  10  15   23929    2678   1
 -15 -10  -8    6596    2159  -2
   8  10  15    6596    2159   1
 -15 -10  -9   14359    2640  -2
   9  10  15   14359    2640   1
 -15 -10 -10    8932    3694  -2
  10  10  15    8932    3694   1
 -15 -10 -11   72644    4469  -2
  11  10  15   72644    4469   1
 -15 -10 -12    -527    2772  -2
  12  10  15    -527    2772   1
 -15 -10 -13   88561    5067  -2
  13  10  15   88561    5067   1
 -15 -11   0  222478   17671  -2
   0  11  15  222478   17671   1
 -15 -11  -1    4633    2826  -2
   1  11  15    4633    2826   1
 -15 -11  -2  187016    9659  -2
   2  11  15  187016    9659   1
 -15 -11  -3    9791    2196  -2
   3  11  15    9791    2196   1
 -15 -11  -4  195755    9340  -2
   4  11  15  195755    9340   1
 -15 -11  -5   -1296    2377  -2
   5  11  15   -1296    2377   1
 -15 -11  -6   94041    5074  -2
   6  11  15   94041    5074   1
 -15 -11  -7   14367    3076  -2
   7  11  15   14367    3076   1
 -15 -11  -8   56675    3860  -2
   8  11  15   56675    3860   1
 -15 -11  -9    2391    2776  -2
   9  11  15    2391    2776   1
 -15 -11 -10   73733    4781  -2
  10  11  15   73733    4781   1
 -15 -11 -11    3060    2942  -2
  11  11  15    3060    2942   1
 -15 -11 -12   32788    3324  -2
  12  11  15   32788    3324   1
 -15 -12  -1   13915    2865  -2
   1  12  15   13915    2865   1
 -15 -12  -2   15717    2975  -2
   2  12  15   15717    2975   1
 -15 -12  -3    -932    2040  -2
   3  12  15    -932    2040   1
 -15 -12  -4    7090    2337  -2
   4  12  15    7090    2337   1
 -15 -12  -5   45157    3294  -2
   5  12  15   45157    3294   1
 -15 -12  -6    3245    2384  -2
   6  12  15    3245    2384   1
 -15 -12  -7    6689    2718  -2
   7  12  15    6689    2718   1
 -15 -12  -8   15298    3105  -2
   8  12  15   15298    3105   1
 -15 -12  -9   -1449    2881  -2
   9  12  15   -1449    2881   1
 -15 -12 -10   -1650    3257  -2
  10  12  15   -1650    3257   1
 -15 -12 -11   41468    5129  -2
  11  12  15   41468    5129   1
 -15 -13   0  235179   17518  -2
   0  13  15  235179   17518   1
 -15 -13  -1   48075    3740  -2
   1  13  15   48075    3740   1
 -15 -13  -2  165425   10523  -2
   2  13  15  165425   10523   1
 -15 -13  -3    9609    2716  -2
   3  13  15    9609    2716   1
 -15 -13  -4  167439    7748  -2
   4  13  15  167439    7748   1
 -15 -13  -5   13574    2891  -2
   5  13  15   13574    2891   1
 -15 -13  -6   77152    4375  -2
   6  13  15   77152    4375   1
 -15 -13  -7   12412    3029  -2
   7  13  15   12412    3029   1
 -15 -13  -8   65378    9261  -2
   8  13  15   65378    9261   1
 -15 -13  -9    -897    2881  -2
   9  13  15    -897    2881   1
 -15 -13 -10   83201    4665  -2
  10  13  15   83201    4665   1
 -15 -14  -1   10005    3016  -2
   1  14  15   10005    3016   1
 -15 -14  -2   15554    2878  -2
   2  14  15   15554    2878   1
 -15 -14  -3    5614    2450  -2
   3  14  15    5614    2450   1
 -15 -14  -4    1804    2132  -2
   4  14  15    1804    2132   1
 -15 -14  -5    5065    2378  -2
   5  14  15    5065    2378   1
 -15 -14  -6    5070    3134  -2
   6  14  15    5070    3134   1
 -15 -14  -7   18292    3733  -2
   7  14  15   18292    3733   1
 -15 -14  -8    2658    2945  -2
   8  14  15    2658    2945   1
 -15 -15   0   46946    5454  -2
   0  15  15   46946    5454   1
 -15 -15  -1    7803    2904  -2
   1  15  15    7803    2904   1
 -15 -15  -2    3782    2830  -2
   2  15  15    3782    2830   1
 -15 -15  -3   -1276    2967  -2
   3  15  15   -1276    2967   1
 -15 -15  -4   29029    3353  -2
   4  15  15   29029    3353   1
 -15 -15  -5   -2559    2559  -2
   5  15  15   -2559    2559   1
 -15 -15  -6    7467    2984  -2
   6  15  15    7467    2984   1
 -16   0   0   24577    5485  -2
   0   0  16   24577    5485   1
 -16   0  -2    6344    3420  -2
   2   0  16    6344    3420   1
 -16   0  -4   67335    4471  -2
   4   0  16   67335    4471   1
 -16   0  -6    1819    3343  -2
   6   0  16    1819    3343   1
 -16   0  -8   13590    5762  -2
   8   0  16   13590    5762   1
 -16   0 -10   53120    6231  -2
  10   0  16   53120    6231   1
 -16   0 -12     115    4449  -2
  12   0  16     115    4449   1
 -16   0 -14    8671    4784  -2
  14   0  16    8671    4784   1
 -16  -1  -1   28063    2556  -2
   1   1  16   28063    2556   1
 -16  -1  -2  196440    8954  -2
   2   1  16  196440    8954   1
 -16  -1  -3   -1944    1944  -2
   3   1  16   -1944    1944   1
 -16  -1  -4   80689    3973  -2
   4   1  16   80689    3973   1
 -16  -1  -5      46    2079  -2
   5   1  16      46    2079   1
 -16  -1  -6   94297    4690  -2
   6   1  16   94297    4690   1
 -16  -1  -7    7034    2103  -2
   7   1  16    7034    2103   1
 -16  -1  -8   14645    3150  -2
   8   1  16   14645    3150   1
 -16  -1  -9   -2736    2844  -2
   9   1  16   -2736    2844   1
 -16  -1 -10   64435    7698  -2
  10   1  16   64435    7698   1
 -16  -1 -11    7102    3065  -2
  11   1  16    7102    3065   1
 -16  -1 -12  263709   17922  -2
  12   1  16  263709   17922   1
 -16  -1 -13    3280    2938  -2
  13   1  16    3280    2938   1
 -16  -1 -14   48374    5708  -2
  14   1  16   48374    5708   1
 -16  -1 -15    6045    2765  -2
  15   1  16    6045    2765   1
 -16  -2   0     712    2516  -2
   0   2  16     712    2516   1
 -16  -2  -1  183647    7868  -2
   1   2  16  183647    7868   1
 -16  -2  -2   36642    2148  -2
   2   2  16   36642    2148   1
 -16  -2  -3  128709    5795  -2
   3   2  16  128709    5795   1
 -16  -2  -4  143523    6346  -2
   4   2  16  143523    6346   1
 -16  -2  -5   68970    3321  -2
   5   2  16   68970    3321   1
 -16  -2  -6   11635    1740  -2
   6   2  16   11635    1740   1
 -16  -2  -7   50510    2827  -2
   7   2  16   50510    2827   1
 -16  -2  -8   27237    3371  -2
   8   2  16   27237    3371   1
 -16  -2  -9   35278    3181  -2
   9   2  16   35278    3181   1
 -16  -2 -10   69438    5014  -2
  10   2  16   69438    5014   1
 -16  -2 -11   25657    3775  -2
  11   2  16   25657    3775   1
 -16  -2 -12   10002    2810  -2
  12   2  16   10002    2810   1
 -16  -2 -13   16320    3125  -2
  13   2  16   16320    3125   1
 -16  -2 -14    4394    2829  -2
  14   2  16    4394    2829   1
 -16  -2 -15   13701    3028  -2
  15   2  16   13701    3028   1
 -16  -3  -1    2152    1711  -2
   1   3  16    2152    1711   1
 -16  -3  -2  128543    5028  -2
   2   3  16  128543    5028   1
 -16  -3  -3    2113    1727  -2
   3   3  16    2113    1727   1
 -16  -3  -4   67518    4187  -2
   4   3  16   67518    4187   1
 -16  -3  -5    1080    1524  -2
   5   3  16    1080    1524   1
 -16  -3  -6  125623    5275  -2
   6   3  16  125623    5275   1
 -16  -3  -7    -302    1767  -2
   7   3  16    -302    1767   1
 -16  -3  -8   52422    4189  -2
   8   3  16   52422    4189   1
 -16  -3  -9    5538    2207  -2
   9   3  16    5538    2207   1
 -16  -3 -10   69129    4033  -2
  10   3  16   69129    4033   1
 -16  -3 -11    4689    2138  -2
  11   3  16    4689    2138   1
 -16  -3 -12  220009   12939  -2
  12   3  16  220009   12939   1
 -16  -3 -13    5423    2473  -2
  13   3  16    5423    2473   1
 -16  -3 -14   37255    3414  -2
  14   3  16   37255    3414   1
 -16  -3 -15    6680    4662  -2
  15   3  16    6680    4662   1
 -16  -4   0   65789    4037  -2
   0   4  16   65789    4037   1
 -16  -4  -1   80638    4056  -2
   1   4  16   80638    4056   1
 -16  -4  -2  150972    5757  -2
   2   4  16  150972    5757   1
 -16  -4  -3   73837    3715  -2
   3   4  16   73837    3715   1
 -16  -4  -4  186968    7037  -2
   4   4  16  186968    7037   1
 -16  -4  -5   89469    3878  -2
   5   4  16   89469    3878   1
 -16  -4  -6   20105    2062  -2
   6   4  16   20105    2062   1
 -16  -4  -7  117367    5684  -2
   7   4  16  117367    5684   1
 -16  -4  -8   29368    2727  -2
   8   4  16   29368    2727   1
 -16  -4  -9   67014    3645  -2
   9   4  16   67014    3645   1
 -16  -4 -10   74563    3925  -2
  10   4  16   74563    3925   1
 -16  -4 -11   29155    3163  -2
  11   4  16   29155    3163   1
 -16  -4 -12   18131    2231  -2
  12   4  16   18131    2231   1
 -16  -4 -13    4990    2065  -2
  13   4  16    4990    2065   1
 -16  -4 -14    1937    3033  -2
  14   4  16    1937    3033   1
 -16  -4 -15   -3647    3647  -2
  15   4  16   -3647    3647   1
 -16  -5  -1    1978    1446  -2
   1   5  16    1978    1446   1
 -16  -5  -2   66374    2945  -2
   2   5  16   66374    2945   1
 -16  -5  -3    4662    1457  -2
   3   5  16    4662    1457   1
 -16  -5  -4   85380    4249  -2
   4   5  16   85380    4249   1
 -16  -5  -5   13974    1504  -2
   5   5  16   13974    1504   1
 -16  -5  -6  107304    4684  -2
   6   5  16  107304    4684   1
 -16  -5  -7   14453    1670  -2
   7   5  16   14453    1670   1
 -16  -5  -8   10830    1884  -2
   8   5  16   10830    1884   1
 -16  -5  -9   24566    2464  -2
   9   5  16   24566    2464   1
 -16  -5 -10    9432    2186  -2
  10   5  16    9432    2186   1
 -16  -5 -11    4116    2486  -2
  11   5  16    4116    2486   1
 -16  -5 -12  129180    8932  -2
  12   5  16  129180    8932   1
 -16  -5 -13    1409    2456  -2
  13   5  16    1409    2456   1
 -16  -5 -14    5774    2492  -2
  14   5  16    5774    2492   1
 -16  -6   0     746    1927  -2
   0   6  16     746    1927   1
 -16  -6  -1   85875    3701  -2
   1   6  16   85875    3701   1
 -16  -6  -2    9428    1424  -2
   2   6  16    9428    1424   1
 -16  -6  -3  118323    7295  -2
   3   6  16  118323    7295   1
 -16  -6  -4   13526    1618  -2
   4   6  16   13526    1618   1
 -16  -6  -5  116061    5722  -2
   5   6  16  116061    5722   1
 -16  -6  -6   18865    2337  -2
   6   6  16   18865    2337   1
 -16  -6  -7  114889    6642  -2
   7   6  16  114889    6642   1
 -16  -6  -8    2038    1549  -2
   8   6  16    2038    1549   1
 -16  -6  -9   57820    4102  -2
   9   6  16   57820    4102   1
 -16  -6 -10    9155    1994  -2
  10   6  16    9155    1994   1
 -16  -6 -11   37565    3172  -2
  11   6  16   37565    3172   1
 -16  -6 -12    4695    2627  -2
  12   6  16    4695    2627   1
 -16  -6 -13   14791    2743  -2
  13   6  16   14791    2743   1
 -16  -6 -14   -1211    2778  -2
  14   6  16   -1211    2778   1
 -16  -7  -1    5240    1532  -2
   1   7  16    5240    1532   1
 -16  -7  -2   45482    3033  -2
   2   7  16   45482    3033   1
 -16  -7  -3    1630    2105  -2
   3   7  16    1630    2105   1
 -16  -7  -4   99850    4943  -2
   4   7  16   99850    4943   1
 -16  -7  -5   14877    2322  -2
   5   7  16   14877    2322   1
 -16  -7  -6  118800    5534  -2
   6   7  16  118800    5534   1
 -16  -7  -7   12321    2267  -2
   7   7  16   12321    2267   1
 -16  -7  -8   24139    2947  -2
   8   7  16   24139    2947   1
 -16  -7  -9    9579    2686  -2
   9   7  16    9579    2686   1
 -16  -7 -10   33377    2948  -2
  10   7  16   33377    2948   1
 -16  -7 -11    3385    2778  -2
  11   7  16    3385    2778   1
 -16  -7 -12  108743    6730  -2
  12   7  16  108743    6730   1
 -16  -7 -13   10573    3087  -2
  13   7  16   10573    3087   1
 -16  -8   0   11345    1970  -2
   0   8  16   11345    1970   1
 -16  -8  -1   13650    2178  -2
   1   8  16   13650    2178   1
 -16  -8  -2   28783    2583  -2
   2   8  16   28783    2583   1
 -16  -8  -3   56956    3422  -2
   3   8  16   56956    3422   1
 -16  -8  -4   29413    2607  -2
   4   8  16   29413    2607   1
 -16  -8  -5   11894    2331  -2
   5   8  16   11894    2331   1
 -16  -8  -6    6672    2667  -2
   6   8  16    6672    2667   1
 -16  -8  -7   33248    2834  -2
   7   8  16   33248    2834   1
 -16  -8  -8    3597    2888  -2
   8   8  16    3597    2888   1
 -16  -8  -9    9475    2672  -2
   9   8  16    9475    2672   1
 -16  -8 -10   10933    2607  -2
  10   8  16   10933    2607   1
 -16  -8 -11    7192    2619  -2
  11   8  16    7192    2619   1
 -16  -8 -12    7995    2984  -2
  12   8  16    7995    2984   1
 -16  -8 -13   14045    3749  -2
  13   8  16   14045    3749   1
 -16  -9  -1    2019    1435  -2
   1   9  16    2019    1435   1
 -16  -9  -2   31958    2801  -2
   2   9  16   31958    2801   1
 -16  -9  -3    4507    2171  -2
   3   9  16    4507    2171   1
 -16  -9  -4   63047    4161  -2
   4   9  16   63047    4161   1
 -16  -9  -5   25625    3160  -2
   5   9  16   25625    3160   1
 -16  -9  -6   66198    4400  -2
   6   9  16   66198    4400   1
 -16  -9  -7    7276    2993  -2
   7   9  16    7276    2993   1
 -16  -9  -8    4885    2929  -2
   8   9  16    4885    2929   1
 -16  -9  -9   -2792    2792  -2
   9   9  16   -2792    2792   1
 -16  -9 -10    5773    3243  -2
  10   9  16    5773    3243   1
 -16  -9 -11   12618    3153  -2
  11   9  16   12618    3153   1
 -16  -9 -12   70106    4578  -2
  12   9  16   70106    4578   1
 -16 -10   0   40209    4496  -2
   0  10  16   40209    4496   1
 -16 -10  -1   61554    4226  -2
   1  10  16   61554    4226   1
 -16 -10  -2   68383    3222  -2
   2  10  16   68383    3222   1
 -16 -10  -3   72369    3823  -2
   3  10  16   72369    3823   1
 -16 -10  -4   70285    3781  -2
   4  10  16   70285    3781   1
 -16 -10  -5    5573    2433  -2
   5  10  16    5573    2433   1
 -16 -10  -6    9644    2519  -2
   6  10  16    9644    2519   1
 -16 -10  -7   40942    4464  -2
   7  10  16   40942    4464   1
 -16 -10  -8   13517    2931  -2
   8  10  16   13517    2931   1
 -16 -10  -9    4363    2752  -2
   9  10  16    4363    2752   1
 -16 -10 -10   31317    4562  -2
  10  10  16   31317    4562   1
 -16 -10 -11   10905    3227  -2
  11  10  16   10905    3227   1
 -16 -11  -1    5438    2780  -2
   1  11  16    5438    2780   1
 -16 -11  -2   20792    2994  -2
   2  11  16   20792    2994   1
 -16 -11  -3    6519    2189  -2
   3  11  16    6519    2189   1
 -16 -11  -4   27079    2704  -2
   4  11  16   27079    2704   1
 -16 -11  -5    7060    2433  -2
   5  11  16    7060    2433   1
 -16 -11  -6   41250    3357  -2
   6  11  16   41250    3357   1
 -16 -11  -7     696    3047  -2
   7  11  16     696    3047   1
 -16 -11  -8    7961    2994  -2
   8  11  16    7961    2994   1
 -16 -11  -9   15634    4832  -2
   9  11  16   15634    4832   1
 -16 -11 -10   12501    4689  -2
  10  11  16   12501    4689   1
 -16 -11 -11    2543    5181  -2
  11  11  16    2543    5181   1
 -16 -12   0    1588    4021  -2
   0  12  16    1588    4021   1
 -16 -12  -1  261793   15137  -2
   1  12  16  261793   15137   1
 -16 -12  -2   17033    3094  -2
   2  12  16   17033    3094   1
 -16 -12  -3  220504   17324  -2
   3  12  16  220504   17324   1
 -16 -12  -4   17373    2453  -2
   4  12  16   17373    2453   1
 -16 -12  -5  125380    6274  -2
   5  12  16  125380    6274   1
 -16 -12  -6   12596    2839  -2
   6  12  16   12596    2839   1
 -16 -12  -7  113332   10038  -2
   7  12  16  113332   10038   1
 -16 -12  -8     603    3155  -2
   8  12  16     603    3155   1
 -16 -12  -9   75861    4851  -2
   9  12  16   75861    4851   1
 -16 -13  -1    5424    2894  -2
   1  13  16    5424    2894   1
 -16 -13  -2   13267    3128  -2
   2  13  16   13267    3128   1
 -16 -13  -3    8796    2243  -2
   3  13  16    8796    2243   1
 -16 -13  -4    3167    2682  -2
   4  13  16    3167    2682   1
 -16 -13  -5    1042    2456  -2
   5  13  16    1042    2456   1
 -16 -13  -6   19921    2971  -2
   6  13  16   19921    2971   1
 -16 -13  -7   10667    3229  -2
   7  13  16   10667    3229   1
 -16 -13  -8   13248    3093  -2
   8  13  16   13248    3093   1
 -16 -14   0   12827    4436  -2
   0  14  16   12827    4436   1
 -16 -14  -1   47505    3716  -2
   1  14  16   47505    3716   1
 -16 -14  -2     846    3433  -2
   2  14  16     846    3433   1
 -16 -14  -3   43230    4964  -2
   3  14  16   43230    4964   1
 -16 -14  -4    4301    2036  -2
   4  14  16    4301    2036   1
 -16 -14  -5    5610    2465  -2
   5  14  16    5610    2465   1
 -16 -14  -6    3011    3093  -2
   6  14  16    3011    3093   1
 -16 -15  -1     390    3150  -2
   1  15  16     390    3150   1
 -16 -15  -2    8025    2968  -2
   2  15  16    8025    2968   1
 -16 -15  -3    2294    3407  -2
   3  15  16    2294    3407   1
 -16 -15  -4    -395    3434  -2
   4  15  16    -395    3434   1
 -17   0  -1  188516   13279  -2
   1   0  17  188516   13279   1
 -17   0  -3    9438    3535  -2
   3   0  17    9438    3535   1
 -17   0  -5   99950    7820  -2
   5   0  17   99950    7820   1
 -17   0  -7   74486    8465  -2
   7   0  17   74486    8465   1
 -17   0  -9   76796    8205  -2
   9   0  17   76796    8205   1
 -17   0 -11  103022    9753  -2
  11   0  17  103022    9753   1
 -17   0 -13  110229   15072  -2
  13   0  17  110229   15072   1
 -17  -1   0  185022   13193  -2
   0   1  17  185022   13193   1
 -17  -1  -1   80784    4596  -2
   1   1  17   80784    4596   1
 -17  -1  -2  143923    6930  -2
   2   1  17  143923    6930   1
 -17  -1  -3  133492    6413  -2
   3   1  17  133492    6413   1
 -17  -1  -4  100993    4759  -2
   4   1  17  100993    4759   1
 -17  -1  -5  130440    5895  -2
   5   1  17  130440    5895   1
 -17  -1  -6   69605    4666  -2
   6   1  17   69605    4666   1
 -17  -1  -7   58784    4949  -2
   7   1  17   58784    4949   1
 -17  -1  -8   49461    3710  -2
   8   1  17   49461    3710   1
 -17  -1  -9  100902    7402  -2
   9   1  17  100902    7402   1
 -17  -1 -10   35461    4716  -2
  10   1  17   35461    4716   1
 -17  -1 -11   45712    4584  -2
  11   1  17   45712    4584   1
 -17  -1 -12   17254    3010  -2
  12   1  17   17254    3010   1
 -17  -1 -13    3986    3306  -2
  13   1  17    3986    3306   1
 -17  -1 -14    2680    2766  -2
  14   1  17    2680    2766   1
 -17  -2  -1  147676    8234  -2
   1   2  17  147676    8234   1
 -17  -2  -2    8142    2127  -2
   2   2  17    8142    2127   1
 -17  -2  -3    4137    1859  -2
   3   2  17    4137    1859   1
 -17  -2  -4   -1814    1878  -2
   4   2  17   -1814    1878   1
 -17  -2  -5   73562    4000  -2
   5   2  17   73562    4000   1
 -17  -2  -6    1710    1909  -2
   6   2  17    1710    1909   1
 -17  -2  -7   25940    2449  -2
   7   2  17   25940    2449   1
 -17  -2  -8   -2518    2518  -2
   8   2  17   -2518    2518   1
 -17  -2  -9   43986    5389  -2
   9   2  17   43986    5389   1
 -17  -2 -10    2198    4200  -2
  10   2  17    2198    4200   1
 -17  -2 -11   38304    3913  -2
  11   2  17   38304    3913   1
 -17  -2 -12    5493    3606  -2
  12   2  17    5493    3606   1
 -17  -2 -13   32693    3370  -2
  13   2  17   32693    3370   1
 -17  -2 -14    5798    2995  -2
  14   2  17    5798    2995   1
 -17  -3   0   12142    2553  -2
   0   3  17   12142    2553   1
 -17  -3  -1  128264    6346  -2
   1   3  17  128264    6346   1
 -17  -3  -2    3556    1723  -2
   2   3  17    3556    1723   1
 -17  -3  -3  174323    6834  -2
   3   3  17  174323    6834   1
 -17  -3  -4    6142    1692  -2
   4   3  17    6142    1692   1
 -17  -3  -5  129375    5810  -2
   5   3  17  129375    5810   1
 -17  -3  -6    2449    1902  -2
   6   3  17    2449    1902   1
 -17  -3  -7   51092    2946  -2
   7   3  17   51092    2946   1
 -17  -3  -8    5563    1880  -2
   8   3  17    5563    1880   1
 -17  -3  -9   97909    5274  -2
   9   3  17   97909    5274   1
 -17  -3 -10    5368    2850  -2
  10   3  17    5368    2850   1
 -17  -3 -11   59019    4875  -2
  11   3  17   59019    4875   1
 -17  -3 -12    4538    3000  -2
  12   3  17    4538    3000   1
 -17  -3 -13   11074    2899  -2
  13   3  17   11074    2899   1
 -17  -3 -14    8485    3547  -2
  14   3  17    8485    3547   1
 -17  -4  -1   90033    3602  -2
   1   4  17   90033    3602   1
 -17  -4  -2    3476    1549  -2
   2   4  17    3476    1549   1
 -17  -4  -3    1793    1578  -2
   3   4  17    1793    1578   1
 -17  -4  -4    3866    1683  -2
   4   4  17    3866    1683   1
 -17  -4  -5   84058    3819  -2
   5   4  17   84058    3819   1
 -17  -4  -6   13723    2088  -2
   6   4  17   13723    2088   1
 -17  -4  -7   25469    2120  -2
   7   4  17   25469    2120   1
 -17  -4  -8    6705    2080  -2
   8   4  17    6705    2080   1
 -17  -4  -9   66286    4280  -2
   9   4  17   66286    4280   1
 -17  -4 -10    2024    2582  -2
  10   4  17    2024    2582   1
 -17  -4 -11   44715    3775  -2
  11   4  17   44715    3775   1
 -17  -4 -12   -2434    2434  -2
  12   4  17   -2434    2434   1
 -17  -4 -13   37374    3847  -2
  13   4  17   37374    3847   1
 -17  -5   0   94804    5385  -2
   0   5  17   94804    5385   1
 -17  -5  -1  121251    4584  -2
   1   5  17  121251    4584   1
 -17  -5  -2   76689    3095  -2
   2   5  17   76689    3095   1
 -17  -5  -3  126449    4883  -2
   3   5  17  126449    4883   1
 -17  -5  -4   82955    3856  -2
   4   5  17   82955    3856   1
 -17  -5  -5   58249    2958  -2
   5   5  17   58249    2958   1
 -17  -5  -6  120348    6713  -2
   6   5  17  120348    6713   1
 -17  -5  -7   15466    2269  -2
   7   5  17   15466    2269   1
 -17  -5  -8   78332    4380  -2
   8   5  17   78332    4380   1
 -17  -5  -9   47850    2979  -2
   9   5  17   47850    2979   1
 -17  -5 -10   33028    3504  -2
  10   5  17   33028    3504   1
 -17  -5 -11   42407    4445  -2
  11   5  17   42407    4445   1
 -17  -5 -12    9872    2641  -2
  12   5  17    9872    2641   1
 -17  -5 -13   14312    2614  -2
  13   5  17   14312    2614   1
 -17  -6  -1   67613    3555  -2
   1   6  17   67613    3555   1
 -17  -6  -2    2649    1384  -2
   2   6  17    2649    1384   1
 -17  -6  -3    4267    1504  -2
   3   6  17    4267    1504   1
 -17  -6  -4    8434    2169  -2
   4   6  17    8434    2169   1
 -17  -6  -5  126196    7342  -2
   5   6  17  126196    7342   1
 -17  -6  -6    6248    2467  -2
   6   6  17    6248    2467   1
 -17  -6  -7   21345    2931  -2
   7   6  17   21345    2931   1
 -17  -6  -8   20209    3083  -2
   8   6  17   20209    3083   1
 -17  -6  -9   39010    3608  -2
   9   6  17   39010    3608   1
 -17  -6 -10    8212    1771  -2
  10   6  17    8212    1771   1
 -17  -6 -11   41533    4398  -2
  11   6  17   41533    4398   1
 -17  -6 -12    7470    2713  -2
  12   6  17    7470    2713   1
 -17  -6 -13   22146    3039  -2
  13   6  17   22146    3039   1
 -17  -7   0   62445    3904  -2
   0   7  17   62445    3904   1
 -17  -7  -1   51023    2955  -2
   1   7  17   51023    2955   1
 -17  -7  -2   22052    2571  -2
   2   7  17   22052    2571   1
 -17  -7  -3   45015    3097  -2
   3   7  17   45015    3097   1
 -17  -7  -4   24344    2604  -2
   4   7  17   24344    2604   1
 -17  -7  -5   16998    2448  -2
   5   7  17   16998    2448   1
 -17  -7  -6   14874    2370  -2
   6   7  17   14874    2370   1
 -17  -7  -7    4701    2688  -2
   7   7  17    4701    2688   1
 -17  -7  -8    7084    3026  -2
   8   7  17    7084    3026   1
 -17  -7  -9   14943    2991  -2
   9   7  17   14943    2991   1
 -17  -7 -10    8571    2933  -2
  10   7  17    8571    2933   1
 -17  -7 -11   17897    2858  -2
  11   7  17   17897    2858   1
 -17  -7 -12      40    3064  -2
  12   7  17      40    3064   1
 -17  -8  -1   47693    2620  -2
   1   8  17   47693    2620   1
 -17  -8  -2   -1872    1872  -2
   2   8  17   -1872    1872   1
 -17  -8  -3    3309    2382  -2
   3   8  17    3309    2382   1
 -17  -8  -4    7047    2408  -2
   4   8  17    7047    2408   1
 -17  -8  -5   85819    6296  -2
   5   8  17   85819    6296   1
 -17  -8  -6   18095    2489  -2
   6   8  17   18095    2489   1
 -17  -8  -7    1599    2851  -2
   7   8  17    1599    2851   1
 -17  -8  -8   14406    3216  -2
   8   8  17   14406    3216   1
 -17  -8  -9   17145    2906  -2
   9   8  17   17145    2906   1
 -17  -8 -10   13039    2886  -2
  10   8  17   13039    2886   1
 -17  -8 -11   13944    2727  -2
  11   8  17   13944    2727   1
 -17  -8 -12   15771    2977  -2
  12   8  17   15771    2977   1
 -17  -9   0   82791    7270  -2
   0   9  17   82791    7270   1
 -17  -9  -1   84993    5833  -2
   1   9  17   84993    5833   1
 -17  -9  -2   41452    2543  -2
   2   9  17   41452    2543   1
 -17  -9  -3   92847    6303  -2
   3   9  17   92847    6303   1
 -17  -9  -4   62488    3669  -2
   4   9  17   62488    3669   1
 -17  -9  -5   53793    3544  -2
   5   9  17   53793    3544   1
 -17  -9  -6   45046    4311  -2
   6   9  17   45046    4311   1
 -17  -9  -7   16507    2904  -2
   7   9  17   16507    2904   1
 -17  -9  -8   23158    3098  -2
   8   9  17   23158    3098   1
 -17  -9  -9   30527    3231  -2
   9   9  17   30527    3231   1
 -17  -9 -10   34916    3343  -2
  10   9  17   34916    3343   1
 -17  -9 -11   30516    3499  -2
  11   9  17   30516    3499   1
 -17 -10  -1   35496    3470  -2
   1  10  17   35496    3470   1
 -17 -10  -2     813    1599  -2
   2  10  17     813    1599   1
 -17 -10  -3    4770    2418  -2
   3  10  17    4770    2418   1
 -17 -10  -4    4207    2247  -2
   4  10  17    4207    2247   1
 -17 -10  -5   36039    2902  -2
   5  10  17   36039    2902   1
 -17 -10  -6    7669    2760  -2
   6  10  17    7669    2760   1
 -17 -10  -7   14619    2917  -2
   7  10  17   14619    2917   1
 -17 -10  -8    9629    2966  -2
   8  10  17    9629    2966   1
 -17 -10  -9   45646    5105  -2
   9  10  17   45646    5105   1
 -17 -10 -10   13104    3482  -2
  10  10  17   13104    3482   1
 -17 -11   0  108354    8218  -2
   0  11  17  108354    8218   1
 -17 -11  -1   43693    3591  -2
   1  11  17   43693    3591   1
 -17 -11  -2   44806    3567  -2
   2  11  17   44806    3567   1
 -17 -11  -3   55216    3273  -2
   3  11  17   55216    3273   1
 -17 -11  -4   42532    3018  -2
   4  11  17   42532    3018   1
 -17 -11  -5   47524    5100  -2
   5  11  17   47524    5100   1
 -17 -11  -6   41992    6067  -2
   6  11  17   41992    6067   1
 -17 -11  -7   21307    3739  -2
   7  11  17   21307    3739   1
 -17 -11  -8   17328    3534  -2
   8  11  17   17328    3534   1
 -17 -11  -9   38327    4279  -2
   9  11  17   38327    4279   1
 -17 -12  -1   15926    3113  -2
   1  12  17   15926    3113   1
 -17 -12  -2    4086    2895  -2
   2  12  17    4086    2895   1
 -17 -12  -3    1561    2728  -2
   3  12  17    1561    2728   1
 -17 -12  -4     751    2126  -2
   4  12  17     751    2126   1
 -17 -12  -5   11784    3097  -2
   5  12  17   11784    3097   1
 -17 -12  -6    4283    4562  -2
   6  12  17    4283    4562   1
 -17 -12  -7   -1235    3488  -2
   7  12  17   -1235    3488   1
 -17 -12  -8   11256    3631  -2
   8  12  17   11256    3631   1
 -17 -13   0  114739    7940  -2
   0  13  17  114739    7940   1
 -17 -13  -1    4903    3080  -2
   1  13  17    4903    3080   1
 -17 -13  -2   31267    3641  -2
   2  13  17   31267    3641   1
 -17 -13  -3    6341    3036  -2
   3  13  17    6341    3036   1
 -17 -13  -4   38709    3371  -2
   4  13  17   38709    3371   1
 -17 -13  -5   11050    3827  -2
   5  13  17   11050    3827   1
 -17 -13  -6   28956    3686  -2
   6  13  17   28956    3686   1
 -17 -14  -1    8838    3170  -2
   1  14  17    8838    3170   1
 -17 -14  -2    6311    3117  -2
   2  14  17    6311    3117   1
 -17 -14  -3    3339    3032  -2
   3  14  17    3339    3032   1
 -18   0   0   79522    9492  -2
   0   0  18   79522    9492   1
 -18   0  -2   51208    6104  -2
   2   0  18   51208    6104   1
 -18   0  -4   69901    7092  -2
   4   0  18   69901    7092   1
 -18   0  -6   48212    6428  -2
   6   0  18   48212    6428   1
 -18   0  -8   38490    6067  -2
   8   0  18   38490    6067   1
 -18   0 -10   30279   10486  -2
  10   0  18   30279   10486   1
 -18   0 -12    2926   10476  -2
  12   0  18    2926   10476   1
 -18  -1  -1    4657    2581  -2
   1   1  18    4657    2581   1
 -18  -1  -2  127420    6747  -2
   2   1  18  127420    6747   1
 -18  -1  -3     -19    2685  -2
   3   1  18     -19    2685   1
 -18  -1  -4   23120    2945  -2
   4   1  18   23120    2945   1
 -18  -1  -5    4200    3061  -2
   5   1  18    4200    3061   1
 -18  -1  -6    8651    3145  -2
   6   1  18    8651    3145   1
 -18  -1  -7   -3700    3700  -2
   7   1  18   -3700    3700   1
 -18  -1  -8  171692    9776  -2
   8   1  18  171692    9776   1
 -18  -1  -9    -134    4256  -2
   9   1  18    -134    4256   1
 -18  -1 -10   42882    5528  -2
  10   1  18   42882    5528   1
 -18  -1 -11   -1566    4772  -2
  11   1  18   -1566    4772   1
 -18  -1 -12   20365    6007  -2
  12   1  18   20365    6007   1
 -18  -1 -13     726    3684  -2
  13   1  18     726    3684   1
 -18  -2   0   57039    6543  -2
   0   2  18   57039    6543   1
 -18  -2  -1  126982    6680  -2
   1   2  18  126982    6680   1
 -18  -2  -2   37641    2914  -2
   2   2  18   37641    2914   1
 -18  -2  -3  105412    5070  -2
   3   2  18  105412    5070   1
 -18  -2  -4   42461    2793  -2
   4   2  18   42461    2793   1
 -18  -2  -5   70815    3865  -2
   5   2  18   70815    3865   1
 -18  -2  -6   43359    3560  -2
   6   2  18   43359    3560   1
 -18  -2  -7   63878    4052  -2
   7   2  18   63878    4052   1
 -18  -2  -8   29339    3579  -2
   8   2  18   29339    3579   1
 -18  -2  -9   55173    5569  -2
   9   2  18   55173    5569   1
 -18  -2 -10   30383    4146  -2
  10   2  18   30383    4146   1
 -18  -2 -11   30269    4121  -2
  11   2  18   30269    4121   1
 -18  -2 -12    2506    3412  -2
  12   2  18    2506    3412   1
 -18  -2 -13   18588    3574  -2
  13   2  18   18588    3574   1
 -18  -3  -1     384    1807  -2
   1   3  18     384    1807   1
 -18  -3  -2   97789    4205  -2
   2   3  18   97789    4205   1
 -18  -3  -3     972    1904  -2
   3   3  18     972    1904   1
 -18  -3  -4   22683    2713  -2
   4   3  18   22683    2713   1
 -18  -3  -5    3985    1894  -2
   5   3  18    3985    1894   1
 -18  -3  -6   19178    2079  -2
   6   3  18   19178    2079   1
 -18  -3  -7    5689    1862  -2
   7   3  18    5689    1862   1
 -18  -3  -8  181231   13405  -2
   8   3  18  181231   13405   1
 -18  -3  -9    4621    2950  -2
   9   3  18    4621    2950   1
 -18  -3 -10   70413    4963  -2
  10   3  18   70413    4963   1
 -18  -3 -11    6901    3534  -2
  11   3  18    6901    3534   1
 -18  -3 -12   35988    3703  -2
  12   3  18   35988    3703   1
 -18  -4   0   60508    3975  -2
   0   4  18   60508    3975   1
 -18  -4  -1   22576    1825  -2
   1   4  18   22576    1825   1
 -18  -4  -2   44531    3067  -2
   2   4  18   44531    3067   1
 -18  -4  -3   24792    2003  -2
   3   4  18   24792    2003   1
 -18  -4  -4   36893    2393  -2
   4   4  18   36893    2393   1
 -18  -4  -5   19063    1969  -2
   5   4  18   19063    1969   1
 -18  -4  -6   30101    2357  -2
   6   4  18   30101    2357   1
 -18  -4  -7   32538    2659  -2
   7   4  18   32538    2659   1
 -18  -4  -8   20457    3215  -2
   8   4  18   20457    3215   1
 -18  -4  -9    7058    2416  -2
   9   4  18    7058    2416   1
 -18  -4 -10   19253    2959  -2
  10   4  18   19253    2959   1
 -18  -4 -11   -1476    2695  -2
  11   4  18   -1476    2695   1
 -18  -4 -12    4261    2456  -2
  12   4  18    4261    2456   1
 -18  -5  -1   -1581    1581  -2
   1   5  18   -1581    1581   1
 -18  -5  -2   64684    3260  -2
   2   5  18   64684    3260   1
 -18  -5  -3    4677    1709  -2
   3   5  18    4677    1709   1
 -18  -5  -4   14481    1819  -2
   4   5  18   14481    1819   1
 -18  -5  -5    3549    1724  -2
   5   5  18    3549    1724   1
 -18  -5  -6    1152    1608  -2
   6   5  18    1152    1608   1
 -18  -5  -7    1558    1766  -2
   7   5  18    1558    1766   1
 -18  -5  -8  114389    9321  -2
   8   5  18  114389    9321   1
 -18  -5  -9    3298    2084  -2
   9   5  18    3298    2084   1
 -18  -5 -10   21981    2745  -2
  10   5  18   21981    2745   1
 -18  -5 -11    1882    2766  -2
  11   5  18    1882    2766   1
 -18  -5 -12   -1281    2621  -2
  12   5  18   -1281    2621   1
 -18  -6   0   55387    5083  -2
   0   6  18   55387    5083   1
 -18  -6  -1    4701    1502  -2
   1   6  18    4701    1502   1
 -18  -6  -2   37321    2739  -2
   2   6  18   37321    2739   1
 -18  -6  -3   15558    2914  -2
   3   6  18   15558    2914   1
 -18  -6  -4   29333    2756  -2
   4   6  18   29333    2756   1
 -18  -6  -5    4846    2807  -2
   5   6  18    4846    2807   1
 -18  -6  -6   19714    2839  -2
   6   6  18   19714    2839   1
 -18  -6  -7   21295    3323  -2
   7   6  18   21295    3323   1
 -18  -6  -8   11636    2875  -2
   8   6  18   11636    2875   1
 -18  -6  -9   -3044    3044  -2
   9   6  18   -3044    3044   1
 -18  -6 -10   19570    3187  -2
  10   6  18   19570    3187   1
 -18  -6 -11    2264    2882  -2
  11   6  18    2264    2882   1
 -18  -7  -1    5824    1813  -2
   1   7  18    5824    1813   1
 -18  -7  -2   55165    4121  -2
   2   7  18   55165    4121   1
 -18  -7  -3    7554    2413  -2
   3   7  18    7554    2413   1
 -18  -7  -4   24142    2836  -2
   4   7  18   24142    2836   1
 -18  -7  -5   -1221    2385  -2
   5   7  18   -1221    2385   1
 -18  -7  -6   21044    2867  -2
   6   7  18   21044    2867   1
 -18  -7  -7   -2310    2881  -2
   7   7  18   -2310    2881   1
 -18  -7  -8   68972    5164  -2
   8   7  18   68972    5164   1
 -18  -7  -9    2505    2885  -2
   9   7  18    2505    2885   1
 -18  -7 -10   34324    3523  -2
  10   7  18   34324    3523   1
 -18  -7 -11     736    3072  -2
  11   7  18     736    3072   1
 -18  -8   0   17910    3559  -2
   0   8  18   17910    3559   1
 -18  -8  -1  152846    7093  -2
   1   8  18  152846    7093   1
 -18  -8  -2   32391    3195  -2
   2   8  18   32391    3195   1
 -18  -8  -3  178108    8180  -2
   3   8  18  178108    8180   1
 -18  -8  -4   21105    2854  -2
   4   8  18   21105    2854   1
 -18  -8  -5  104109    5007  -2
   5   8  18  104109    5007   1
 -18  -8  -6   13612    2733  -2
   6   8  18   13612    2733   1
 -18  -8  -7   56375    3783  -2
   7   8  18   56375    3783   1
 -18  -8  -8    5193    2866  -2
   8   8  18    5193    2866   1
 -18  -8  -9   59275    5577  -2
   9   8  18   59275    5577   1
 -18  -8 -10    5469    3054  -2
  10   8  18    5469    3054   1
 -18  -9  -1    1272    1581  -2
   1   9  18    1272    1581   1
 -18  -9  -2   42519    3020  -2
   2   9  18   42519    3020   1
 -18  -9  -3    1381    2325  -2
   3   9  18    1381    2325   1
 -18  -9  -4    8498    2305  -2
   4   9  18    8498    2305   1
 -18  -9  -5    7600    2465  -2
   5   9  18    7600    2465   1
 -18  -9  -6    3092    2597  -2
   6   9  18    3092    2597   1
 -18  -9  -7    -285    2864  -2
   7   9  18    -285    2864   1
 -18  -9  -8   55375    3798  -2
   8   9  18   55375    3798   1
 -18  -9  -9    2157    3022  -2
   9   9  18    2157    3022   1
 -18 -10   0   20091    4211  -2
   0  10  18   20091    4211   1
 -18 -10  -1   48354    3638  -2
   1  10  18   48354    3638   1
 -18 -10  -2   20969    3759  -2
   2  10  18   20969    3759   1
 -18 -10  -3   73011    4772  -2
   3  10  18   73011    4772   1
 -18 -10  -4   17538    2381  -2
   4  10  18   17538    2381   1
 -18 -10  -5   22669    3043  -2
   5  10  18   22669    3043   1
 -18 -10  -6   21087    2915  -2
   6  10  18   21087    2915   1
 -18 -10  -7   27426    3145  -2
   7  10  18   27426    3145   1
 -18 -10  -8   12657    2972  -2
   8  10  18   12657    2972   1
 -18 -11  -1   -2912    2912  -2
   1  11  18   -2912    2912   1
 -18 -11  -2   35519    3393  -2
   2  11  18   35519    3393   1
 -18 -11  -3    1844    2526  -2
   3  11  18    1844    2526   1
 -18 -11  -4    -704    2252  -2
   4  11  18    -704    2252   1
 -18 -11  -5    1257    2447  -2
   5  11  18    1257    2447   1
 -18 -11  -6    6969    3186  -2
   6  11  18    6969    3186   1
 -18 -11  -7   -2104    2760  -2
   7  11  18   -2104    2760   1
 -18 -12   0     721    3853  -2
   0  12  18     721    3853   1
 -18 -12  -1   20833    3020  -2
   1  12  18   20833    3020   1
 -18 -12  -2    1968    3049  -2
   2  12  18    1968    3049   1
 -18 -12  -3   28513    4209  -2
   3  12  18   28513    4209   1
 -18 -12  -4    5588    2270  -2
   4  12  18    5588    2270   1
 -18 -12  -5     686    2511  -2
   5  12  18     686    2511   1
 -18 -13  -1    4424    2799  -2
   1  13  18    4424    2799   1
 -18 -13  -2   14178    3077  -2
   2  13  18   14178    3077   1
 -19   0  -1   59727    5846  -2
   1   0  19   59727    5846   1
 -19   0  -3   29346    4308  -2
   3   0  19   29346    4308   1
 -19   0  -5   32281    4693  -2
   5   0  19   32281    4693   1
 -19   0  -7   70201    7665  -2
   7   0  19   70201    7665   1
 -19   0  -9  225127   18456  -2
   9   0  19  225127   18456   1
 -19   0 -11   62473    9583  -2
  11   0  19   62473    9583   1
 -19  -1   0   56974    5591  -2
   0   1  19   56974    5591   1
 -19  -1  -1    4877    2649  -2
   1   1  19    4877    2649   1
 -19  -1  -2   63870    4168  -2
   2   1  19   63870    4168   1
 -19  -1  -3    4003    2676  -2
   3   1  19    4003    2676   1
 -19  -1  -4   46081    3575  -2
   4   1  19   46081    3575   1
 -19  -1  -5    1193    3290  -2
   5   1  19    1193    3290   1
 -19  -1  -6   50127    4899  -2
   6   1  19   50127    4899   1
 -19  -1  -7     436    2484  -2
   7   1  19     436    2484   1
 -19  -1  -8   38888    4584  -2
   8   1  19   38888    4584   1
 -19  -1  -9    2690    4010  -2
   9   1  19    2690    4010   1
 -19  -1 -10   24029    4734  -2
  10   1  19   24029    4734   1
 -19  -1 -11    3499    4515  -2
  11   1  19    3499    4515   1
 -19  -2  -1   61602    4062  -2
   1   2  19   61602    4062   1
 -19  -2  -2     483    3212  -2
   2   2  19     483    3212   1
 -19  -2  -3   26040    3043  -2
   3   2  19   26040    3043   1
 -19  -2  -4    -327    2400  -2
   4   2  19    -327    2400   1
 -19  -2  -5   23033    2660  -2
   5   2  19   23033    2660   1
 -19  -2  -6      23    2468  -2
   6   2  19      23    2468   1
 -19  -2  -7   35053    3514  -2
   7   2  19   35053    3514   1
 -19  -2  -8   -3366    3366  -2
   8   2  19   -3366    3366   1
 -19  -2  -9  168814   10079  -2
   9   2  19  168814   10079   1
 -19  -2 -10   12353    5632  -2
  10   2  19   12353    5632   1
 -19  -2 -11    4919    4269  -2
  11   2  19    4919    4269   1
 -19  -3   0   26380    3324  -2
   0   3  19   26380    3324   1
 -19  -3  -1   -1880    1999  -2
   1   3  19   -1880    1999   1
 -19  -3  -2   30017    2283  -2
   2   3  19   30017    2283   1
 -19  -3  -3    1436    1936  -2
   3   3  19    1436    1936   1
 -19  -3  -4   27261    2212  -2
   4   3  19   27261    2212   1
 -19  -3  -5    2003    1956  -2
   5   3  19    2003    1956   1
 -19  -3  -6   31619    2862  -2
   6   3  19   31619    2862   1
 -19  -3  -7    1295    2492  -2
   7   3  19    1295    2492   1
 -19  -3  -8   22220    2776  -2
   8   3  19   22220    2776   1
 -19  -3  -9    6016    2860  -2
   9   3  19    6016    2860   1
 -19  -3 -10   18866    4394  -2
  10   3  19   18866    4394   1
 -19  -3 -11    6347    4475  -2
  11   3  19    6347    4475   1
 -19  -4  -1   42286    2711  -2
   1   4  19   42286    2711   1
 -19  -4  -2    1740    1846  -2
   2   4  19    1740    1846   1
 -19  -4  -3   30165    2266  -2
   3   4  19   30165    2266   1
 -19  -4  -4   -1809    1809  -2
   4   4  19   -1809    1809   1
 -19  -4  -5   30874    2584  -2
   5   4  19   30874    2584   1
 -19  -4  -6     562    2436  -2
   6   4  19     562    2436   1
 -19  -4  -7   33323    3023  -2
   7   4  19   33323    3023   1
 -19  -4  -8     190    2413  -2
   8   4  19     190    2413   1
 -19  -4  -9  143466    6747  -2
   9   4  19  143466    6747   1
 -19  -4 -10    3049    2309  -2
  10   4  19    3049    2309   1
 -19  -4 -11   18583    3496  -2
  11   4  19   18583    3496   1
 -19  -5   0   25705    2764  -2
   0   5  19   25705    2764   1
 -19  -5  -1    1514    1631  -2
   1   5  19    1514    1631   1
 -19  -5  -2   23298    1899  -2
   2   5  19   23298    1899   1
 -19  -5  -3    -985    1734  -2
   3   5  19    -985    1734   1
 -19  -5  -4   25108    2336  -2
   4   5  19   25108    2336   1
 -19  -5  -5     775    2004  -2
   5   5  19     775    2004   1
 -19  -5  -6   12139    2253  -2
   6   5  19   12139    2253   1
 -19  -5  -7     115    2610  -2
   7   5  19     115    2610   1
 -19  -5  -8   14339    2514  -2
   8   5  19   14339    2514   1
 -19  -5  -9    1267    2279  -2
   9   5  19    1267    2279   1
 -19  -5 -10   10487    3006  -2
  10   5  19   10487    3006   1
 -19  -6  -1   39863    2527  -2
   1   6  19   39863    2527   1
 -19  -6  -2     744    1880  -2
   2   6  19     744    1880   1
 -19  -6  -3   23424    2483  -2
   3   6  19   23424    2483   1
 -19  -6  -4    -589    1695  -2
   4   6  19    -589    1695   1
 -19  -6  -5   27733    2478  -2
   5   6  19   27733    2478   1
 -19  -6  -6   10933    3691  -2
   6   6  19   10933    3691   1
 -19  -6  -7   19702    3131  -2
   7   6  19   19702    3131   1
 -19  -6  -8     -22    2846  -2
   8   6  19     -22    2846   1
 -19  -6  -9  100995    5625  -2
   9   6  19  100995    5625   1
 -19  -6 -10     547    2946  -2
  10   6  19     547    2946   1
 -19  -7   0   65693    4714  -2
   0   7  19   65693    4714   1
 -19  -7  -1    4373    3327  -2
   1   7  19    4373    3327   1
 -19  -7  -2   34175    2692  -2
   2   7  19   34175    2692   1
 -19  -7  -3   -2394    2421  -2
   3   7  19   -2394    2421   1
 -19  -7  -4   39273    4736  -2
   4   7  19   39273    4736   1
 -19  -7  -5    4690    2442  -2
   5   7  19    4690    2442   1
 -19  -7  -6   21640    3060  -2
   6   7  19   21640    3060   1
 -19  -7  -7    -952    3038  -2
   7   7  19    -952    3038   1
 -19  -7  -8   14626    2975  -2
   8   7  19   14626    2975   1
 -19  -7  -9    -168    2940  -2
   9   7  19    -168    2940   1
 -19  -8  -1   38274    2845  -2
   1   8  19   38274    2845   1
 -19  -8  -2    4223    3097  -2
   2   8  19    4223    3097   1
 -19  -8  -3   25458    2761  -2
   3   8  19   25458    2761   1
 -19  -8  -4     541    2451  -2
   4   8  19     541    2451   1
 -19  -8  -5   14018    4128  -2
   5   8  19   14018    4128   1
 -19  -8  -6    2157    2778  -2
   6   8  19    2157    2778   1
 -19  -8  -7   15921    2990  -2
   7   8  19   15921    2990   1
 -19  -8  -8    2510    2854  -2
   8   8  19    2510    2854   1
 -19  -9   0  214878   13492  -2
   0   9  19  214878   13492   1
 -19  -9  -1    6213    1740  -2
   1   9  19    6213    1740   1
 -19  -9  -2  147549    6490  -2
   2   9  19  147549    6490   1
 -19  -9  -3    1330    3008  -2
   3   9  19    1330    3008   1
 -19  -9  -4  146934    7376  -2
   4   9  19  146934    7376   1
 -19  -9  -5    2880    3200  -2
   5   9  19    2880    3200   1
 -19  -9  -6   95049    5541  -2
   6   9  19   95049    5541   1
 -19  -9  -7    1314    2893  -2
   7   9  19    1314    2893   1
 -19 -10  -1   25514    3102  -2
   1  10  19   25514    3102   1
 -19 -10  -2    4805    3671  -2
   2  10  19    4805    3671   1
 -19 -10  -3    8279    2468  -2
   3  10  19    8279    2468   1
 -19 -10  -4    3953    2565  -2
   4  10  19    3953    2565   1
 -19 -10  -5    7202    2557  -2
   5  10  19    7202    2557   1
 -19 -10  -6    5593    2915  -2
   6  10  19    5593    2915   1
 -19 -11   0   36277    4900  -2
   0  11  19   36277    4900   1
 -19 -11  -1    6174    2878  -2
   1  11  19    6174    2878   1
 -19 -11  -2    5752    3115  -2
   2  11  19    5752    3115   1
 -19 -11  -3    7457    2991  -2
   3  11  19    7457    2991   1
 -19 -11  -4   11549    5591  -2
   4  11  19   11549    5591   1
 -20   0   0   71088    9245  -2
   0   0  20   71088    9245   1
 -20   0  -2   63252    5986  -2
   2   0  20   63252    5986   1
 -20   0  -4   76717    6645  -2
   4   0  20   76717    6645   1
 -20   0  -6   58619    6353  -2
   6   0  20   58619    6353   1
 -20   0  -8   57981    7391  -2
   8   0  20   57981    7391   1
 -20  -1  -1    6234    2796  -2
   1   1  20    6234    2796   1
 -20  -1  -2   69455    4431  -2
   2   1  20   69455    4431   1
 -20  -1  -3    1538    2770  -2
   3   1  20    1538    2770   1
 -20  -1  -4    7327    2879  -2
   4   1  20    7327    2879   1
 -20  -1  -5    3842    2856  -2
   5   1  20    3842    2856   1
 -20  -1  -6   23294    3987  -2
   6   1  20   23294    3987   1
 -20  -1  -7    2435    3228  -2
   7   1  20    2435    3228   1
 -20  -1  -8   75863    5175  -2
   8   1  20   75863    5175   1
 -20  -1  -9     594    4142  -2
   9   1  20     594    4142   1
 -20  -2   0   58599    5890  -2
   0   2  20   58599    5890   1
 -20  -2  -1   72876    4638  -2
   1   2  20   72876    4638   1
 -20  -2  -2   48717    3775  -2
   2   2  20   48717    3775   1
 -20  -2  -3   87251    4801  -2
   3   2  20   87251    4801   1
 -20  -2  -4   58878    3686  -2
   4   2  20   58878    3686   1
 -20  -2  -5   68470    4111  -2
   5   2  20   68470    4111   1
 -20  -2  -6   46598    3606  -2
   6   2  20   46598    3606   1
 -20  -2  -7   78528    5227  -2
   7   2  20   78528    5227   1
 -20  -2  -8   49637    3954  -2
   8   2  20   49637    3954   1
 -20  -2  -9   45173    4086  -2
   9   2  20   45173    4086   1
 -20  -3  -1    3870    2408  -2
   1   3  20    3870    2408   1
 -20  -3  -2   85360    4439  -2
   2   3  20   85360    4439   1
 -20  -3  -3    6256    2347  -2
   3   3  20    6256    2347   1
 -20  -3  -4    7590    2334  -2
   4   3  20    7590    2334   1
 -20  -3  -5     -24    2345  -2
   5   3  20     -24    2345   1
 -20  -3  -6   39762    4410  -2
   6   3  20   39762    4410   1
 -20  -3  -7   -2403    3227  -2
   7   3  20   -2403    3227   1
 -20  -3  -8   75741    5460  -2
   8   3  20   75741    5460   1
 -20  -3  -9    1156    3159  -2
   9   3  20    1156    3159   1
 -20  -4   0   79506    5358  -2
   0   4  20   79506    5358   1
 -20  -4  -1    9252    2169  -2
   1   4  20    9252    2169   1
 -20  -4  -2   57606    3161  -2
   2   4  20   57606    3161   1
 -20  -4  -3    5744    2189  -2
   3   4  20    5744    2189   1
 -20  -4  -4   65887    4114  -2
   4   4  20   65887    4114   1
 -20  -4  -5   -2064    2064  -2
   5   4  20   -2064    2064   1
 -20  -4  -6   38646    3020  -2
   6   4  20   38646    3020   1
 -20  -4  -7    5242    2494  -2
   7   4  20    5242    2494   1
 -20  -4  -8   28354    3487  -2
   8   4  20   28354    3487   1
 -20  -4  -9     604    2464  -2
   9   4  20     604    2464   1
 -20  -5  -1    -785    2094  -2
   1   5  20    -785    2094   1
 -20  -5  -2   64617    3316  -2
   2   5  20   64617    3316   1
 -20  -5  -3    2022    2015  -2
   3   5  20    2022    2015   1
 -20  -5  -4   -1983    1983  -2
   4   5  20   -1983    1983   1
 -20  -5  -5    2891    2245  -2
   5   5  20    2891    2245   1
 -20  -5  -6   13332    2613  -2
   6   5  20   13332    2613   1
 -20  -5  -7    4610    2148  -2
   7   5  20    4610    2148   1
 -20  -5  -8   46482    4131  -2
   8   5  20   46482    4131   1
 -20  -6   0   48669    4576  -2
   0   6  20   48669    4576   1
 -20  -6  -1   23017    2193  -2
   1   6  20   23017    2193   1
 -20  -6  -2   38939    2751  -2
   2   6  20   38939    2751   1
 -20  -6  -3   29031    2219  -2
   3   6  20   29031    2219   1
 -20  -6  -4   42117    4710  -2
   4   6  20   42117    4710   1
 -20  -6  -5   12128    2962  -2
   5   6  20   12128    2962   1
 -20  -6  -6   16586    3120  -2
   6   6  20   16586    3120   1
 -20  -6  -7   17067    3420  -2
   7   6  20   17067    3420   1
 -20  -7  -1    8309    2565  -2
   1   7  20    8309    2565   1
 -20  -7  -2   74622    4350  -2
   2   7  20   74622    4350   1
 -20  -7  -3   -2358    2358  -2
   3   7  20   -2358    2358   1
 -20  -7  -4    8690    3450  -2
   4   7  20    8690    3450   1
 -20  -7  -5    5669    3025  -2
   5   7  20    5669    3025   1
 -20  -7  -6   15109    3131  -2
   6   7  20   15109    3131   1
 -20  -7  -7    2418    3876  -2
   7   7  20    2418    3876   1
 -20  -8   0   56310    5203  -2
   0   8  20   56310    5203   1
 -20  -8  -1   68901    4224  -2
   1   8  20   68901    4224   1
 -20  -8  -2   44886    3172  -2
   2   8  20   44886    3172   1
 -20  -8  -3   64124    3970  -2
   3   8  20   64124    3970   1
 -20  -8  -4   30590    3203  -2
   4   8  20   30590    3203   1
 -20  -8  -5   37359    4595  -2
   5   8  20   37359    4595   1
 -20  -9  -1     230    2846  -2
   1   9  20     230    2846   1
 -20  -9  -2   42343    3543  -2
   2   9  20   42343    3543   1
 -20  -9  -3    4829    3334  -2
   3   9  20    4829    3334   1
 -20  -9  -4     412    2816  -2
   4   9  20     412    2816   1
 -21   0  -1   21421    4270  -2
   1   0  21   21421    4270   1
 -21   0  -3     543    4114  -2
   3   0  21     543    4114   1
 -21   0  -5  110410   10721  -2
   5   0  21  110410   10721   1
 -21   0  -7   20311    4351  -2
   7   0  21   20311    4351   1
 -21  -1   0   18980    4251  -2
   0   1  21   18980    4251   1
 -21  -1  -1   35021    3283  -2
   1   1  21   35021    3283   1
 -21  -1  -2   33215    3321  -2
   2   1  21   33215    3321   1
 -21  -1  -3   52990    3917  -2
   3   1  21   52990    3917   1
 -21  -1  -4   32588    3288  -2
   4   1  21   32588    3288   1
 -21  -1  -5   61432    4197  -2
   5   1  21   61432    4197   1
 -21  -1  -6   29850    3315  -2
   6   1  21   29850    3315   1
 -21  -1  -7   51131    4549  -2
   7   1  21   51131    4549   1
 -21  -2  -1   33651    3036  -2
   1   2  21   33651    3036   1
 -21  -2  -2     601    2553  -2
   2   2  21     601    2553   1
 -21  -2  -3    1364    2531  -2
   3   2  21    1364    2531   1
 -21  -2  -4    8845    3541  -2
   4   2  21    8845    3541   1
 -21  -2  -5   89845    4858  -2
   5   2  21   89845    4858   1
 -21  -2  -6    -271    2771  -2
   6   2  21    -271    2771   1
 -21  -2  -7    1754    2875  -2
   7   2  21    1754    2875   1
 -21  -3   0    1184    3399  -2
   0   3  21    1184    3399   1
 -21  -3  -1   53730    3379  -2
   1   3  21   53730    3379   1
 -21  -3  -2    2538    2471  -2
   2   3  21    2538    2471   1
 -21  -3  -3   54144    3443  -2
   3   3  21   54144    3443   1
 -21  -3  -4   11837    2650  -2
   4   3  21   11837    2650   1
 -21  -3  -5   59456    3881  -2
   5   3  21   59456    3881   1
 -21  -3  -6   13063    3124  -2
   6   3  21   13063    3124   1
 -21  -4  -1   24160    2539  -2
   1   4  21   24160    2539   1
 -21  -4  -2    6076    2276  -2
   2   4  21    6076    2276   1
 -21  -4  -3    8504    2317  -2
   3   4  21    8504    2317   1
 -21  -4  -4    7839    2231  -2
   4   4  21    7839    2231   1
 -21  -4  -5   71439    3957  -2
   5   4  21   71439    3957   1
 -21  -4  -6   -1129    2746  -2
   6   4  21   -1129    2746   1
 -21  -5   0  104027   10123  -2
   0   5  21  104027   10123   1
 -21  -5  -1   61202    3233  -2
   1   5  21   61202    3233   1
 -21  -5  -2   79741    3798  -2
   2   5  21   79741    3798   1
 -21  -5  -3   55452    3034  -2
   3   5  21   55452    3034   1
 -21  -5  -4   64464    3854  -2
   4   5  21   64464    3854   1
 -21  -5  -5   48974    3820  -2
   5   5  21   48974    3820   1
 -21  -6  -1   19674    2478  -2
   1   6  21   19674    2478   1
 -21  -6  -2    -910    2268  -2
   2   6  21    -910    2268   1
 -21  -6  -3   12218    2528  -2
   3   6  21   12218    2528   1
 -21  -6  -4    3732    2816  -2
   4   6  21    3732    2816   1
 -21  -7   0   23346    3600  -2
   0   7  21   23346    3600   1
 -21  -7  -1   55266    5672  -2
   1   7  21   55266    5672   1
 -21  -7  -2    4364    2430  -2
   2   7  21    4364    2430   1
 -22   0   0   15457    6150  -2
   0   0  22   15457    6150   1
 -22   0  -2     920    4342  -2
   2   0  22     920    4342   1
 -22  -1  -1    3068    2958  -2
   1   1  22    3068    2958   1
 -22  -1  -2    7812    2946  -2
   2   1  22    7812    2946   1
 -22  -1  -3    1576    2976  -2
   3   1  22    1576    2976   1
 -22  -2   0   -3014    3812  -2
   0   2  22   -3014    3812   1
 -22  -2  -1    7674    2591  -2
   1   2  22    7674    2591   1
 -22  -2  -2    3584    2609  -2
   2   2  22    3584    2609   1
 -22  -2  -3   19973    2740  -2
   3   2  22   19973    2740   1
 -22  -3  -1    -665    2609  -2
   1   3  22    -665    2609   1
 -22  -3  -2   20492    2814  -2
   2   3  22   20492    2814   1
;
_shelx_hkl_checksum                65920
_platon_squeeze_special_details    ?
_platon_squeeze_void_probe_radius  1.20
_olex2_exptl_crystal_mounting_method 
 'crystal in gass cell, therefore could not record crystal image to determine the exact crystal size.'
_olex2_submission_special_instructions  'No special instructions were received'
_oxdiff_exptl_absorpt_empirical_details
;
Empirical correction (ABSPACK) includes:
- Absorption correction using spherical harmonics
- Frame scaling
;
_oxdiff_exptl_absorpt_empirical_full_max  1.943
_oxdiff_exptl_absorpt_empirical_full_min  0.774
_vrf_PLAT341_Yfum_CO2_4_5bar_298K
;
PROBLEM: Low Bond Precision on  C-C Bonds ...............      0.018 Ang.  
RESPONSE: Crystal in glass gas cell. This attenuates the beam intensity
therefore reducing the resolution and bond precision.
;
_vrf_PLAT430_Yfum_CO2_4_5bar_298K
;
PROBLEM: Short Inter D...A Contact  O1       ..O5       .       2.79 Ang.  
RESPONSE: No hydrogen bonding contact expected between CO2 coordinating 
oxygen (O5) and carboxylate oxygens.
;
_vrf_PLAT601_Yfum_CO2_4_5bar_298K
;
PROBLEM: Unit Cell Contains Solvent Accessible VOIDS of .       2763 Ang**3
RESPONSE: MOF - expected to stabilise voids
;
