# Supplementary material for: Disorder and Sorption Preferences in a Highly Stable Fluoride-Containing Rare-Earth fcu-Type Metal–Organic Framework
Source: Chem Mater. 2024 Feb 8;36(4):1957–65. doi: 10.1021/acs.chemmater.3c02849 (PMC10902816; doi:10.1021/acs.chemmater.3c02849)
Supplement: Supplementary file 2 — cm3c02849_si_002.zip [file cm3c02849_si_002.zip › Attfield_UOM_Yfum_cifs/CCDC2306115-Yfum_CO2_5_10b_298K.cif]

data_Yfum_CO2_5_10bar_298K
_audit_creation_date               2023-09-01
_audit_creation_method
;
Olex2 1.5
(compiled 2023.08.24 svn.re1ec1418 for OlexSys, GUI svn.r6817)
;
_shelx_SHELXL_version_number       '2019/3'
_audit_contact_author_address      ?
_audit_contact_author_email        ?
_audit_contact_author_name         ''
_audit_contact_author_phone        ?
_publ_contact_author_id_orcid      ?
_publ_section_references
;
Dolomanov, O.V., Bourhis, L.J., Gildea, R.J, Howard, J.A.K. & Puschmann, H.
 (2009), J. Appl. Cryst. 42, 339-341.

Sheldrick, G.M. (2015). Acta Cryst. A71, 3-8.

Sheldrick, G.M. (2015). Acta Cryst. C71, 3-8.
;
_chemical_name_common              ?
_chemical_name_systematic          ?
_chemical_formula_moiety           'C24 H12 F8 O26.725 Y6'
_chemical_formula_sum              'C24 H12 F8 O26.73 Y6'
_chemical_formula_weight           1413.40
_chemical_melting_point            ?
loop_
  _atom_type_symbol
  _atom_type_description
  _atom_type_scat_dispersion_real
  _atom_type_scat_dispersion_imag
  _atom_type_scat_source
 'C' 'C' 0.0033 0.0016 'International Tables Vol C Tables 4.2.6.8 and 6.1.1.4'
 'H' 'H' 0.0000 0.0000 'International Tables Vol C Tables 4.2.6.8 and 6.1.1.4'
 'F' 'F' 0.0171 0.0103 'International Tables Vol C Tables 4.2.6.8 and 6.1.1.4'
 'O' 'O' 0.0106 0.0060 'International Tables Vol C Tables 4.2.6.8 and 6.1.1.4'
 'Y' 'Y' -2.7962 3.5667 'International Tables Vol C Tables 4.2.6.8 and 6.1.1.4'

_shelx_space_group_comment
;
The symmetry employed for this shelxl refinement is uniquely defined
by the following loop, which should always be used as a source of
symmetry information in preference to the above space-group names.
They are only intended as comments.
;
_space_group_crystal_system        'cubic'
_space_group_IT_number             201
_space_group_name_H-M_alt          'P n -3'
_space_group_name_Hall             '-P 2ab 2bc 3'
loop_
  _space_group_symop_operation_xyz
 'x, y, z'
 '-x+1/2, -y+1/2, z'
 '-x+1/2, y, -z+1/2'
 'x, -y+1/2, -z+1/2'
 'z, x, y'
 'z, -x+1/2, -y+1/2'
 '-z+1/2, -x+1/2, y'
 '-z+1/2, x, -y+1/2'
 'y, z, x'
 '-y+1/2, z, -x+1/2'
 'y, -z+1/2, -x+1/2'
 '-y+1/2, -z+1/2, x'
 '-x, -y, -z'
 'x-1/2, y-1/2, -z'
 'x-1/2, -y, z-1/2'
 '-x, y-1/2, z-1/2'
 '-z, -x, -y'
 '-z, x-1/2, y-1/2'
 'z-1/2, x-1/2, -y'
 'z-1/2, -x, y-1/2'
 '-y, -z, -x'
 'y-1/2, -z, x-1/2'
 '-y, z-1/2, x-1/2'
 'y-1/2, z-1/2, -x'

_cell_length_a                     18.5367(5)
_cell_length_b                     18.5367(5)
_cell_length_c                     18.5367(5)
_cell_angle_alpha                  90
_cell_angle_beta                   90
_cell_angle_gamma                  90
_cell_volume                       6369.4(5)
_cell_formula_units_Z              4
_cell_measurement_reflns_used      2864
_cell_measurement_temperature      298.00(10)
_cell_measurement_theta_max        29.8410
_cell_measurement_theta_min        2.1670
_shelx_estimated_absorpt_T_max     0.810
_shelx_estimated_absorpt_T_min     0.668
_exptl_absorpt_coefficient_mu      5.487
_exptl_absorpt_correction_T_max    1.00000
_exptl_absorpt_correction_T_min    0.18355
_exptl_absorpt_correction_type     multi-scan
_exptl_absorpt_process_details
;
CrysAlisPro 1.171.41.106a (Rigaku Oxford Diffraction, 2021)
Empirical absorption correction using spherical harmonics,
implemented in SCALE3 ABSPACK scaling algorithm.
;
_exptl_absorpt_special_details     ?
_exptl_crystal_colour              'clear colourless'
_exptl_crystal_colour_lustre       clear
_exptl_crystal_colour_modifier     .
_exptl_crystal_colour_primary      colourless
_exptl_crystal_density_diffrn      1.474
_exptl_crystal_density_meas        ?
_exptl_crystal_density_method      ?
_exptl_crystal_description         octahedral
_exptl_crystal_F_000               2703
_exptl_crystal_preparation         ?
_exptl_crystal_size_max            0.08
_exptl_crystal_size_mid            0.07
_exptl_crystal_size_min            0.04
_exptl_transmission_factor_max     ?
_exptl_transmission_factor_min     ?
_diffrn_reflns_av_R_equivalents    ?
_diffrn_reflns_av_unetI/netI       0.1172
_diffrn_reflns_Laue_measured_fraction_full  0.999
_diffrn_reflns_Laue_measured_fraction_max  0.935
_diffrn_reflns_limit_h_max         20
_diffrn_reflns_limit_h_min         -29
_diffrn_reflns_limit_k_max         20
_diffrn_reflns_limit_k_min         -20
_diffrn_reflns_limit_l_max         29
_diffrn_reflns_limit_l_min         -20
_diffrn_reflns_number              4503
_diffrn_reflns_point_group_measured_fraction_full  0.999
_diffrn_reflns_point_group_measured_fraction_max  0.935
_diffrn_reflns_theta_full          25.242
_diffrn_reflns_theta_max           35.310
_diffrn_reflns_theta_min           1.903
_diffrn_ambient_environment        air
_diffrn_ambient_temperature        298.00(10)
_diffrn_detector                   'Hybrid Pixel Array Detector'
_diffrn_detector_area_resol_mean   10.0000
_diffrn_measured_fraction_theta_full  0.999
_diffrn_measured_fraction_theta_max  0.935
_diffrn_measurement_details
;
List of Runs (angles in degrees, time in seconds):

  # Type    Start    End  Width  t~exp~   \w     \q     \k     \f   Frames
--------------------------------------------------------------------------
  1  \w    -69.00  90.00   1.00   10.00    --   20.00  45.00   0.00  159
;
_diffrn_measurement_device         'four-circle diffractometer'
_diffrn_measurement_device_type    'XtaLAB AFC11 (RINC): quarter-chi single'
_diffrn_measurement_method         '\w scans'
_diffrn_orient_matrix_type        
 'CrysAlisPro convention (1999,Acta A55,543-557)'
_diffrn_orient_matrix_UB_11        0.0367789000
_diffrn_orient_matrix_UB_12        -0.0088289000
_diffrn_orient_matrix_UB_13        0.0059960000
_diffrn_orient_matrix_UB_21        0.0055379000
_diffrn_orient_matrix_UB_22        -0.0026169000
_diffrn_orient_matrix_UB_23        -0.0377483000
_diffrn_orient_matrix_UB_31        0.0090893000
_diffrn_orient_matrix_UB_32        0.0371419000
_diffrn_orient_matrix_UB_33        -0.0011645000
_diffrn_radiation_monochromator    mirror
_diffrn_radiation_probe            x-ray
_diffrn_radiation_type             'Mo K\a'
_diffrn_radiation_wavelength       0.71073
_diffrn_source                     'Rotating-anode X-ray tube (dual wavelength)'
_diffrn_source_type                'Rigaku (Mo) X-ray DW Source'
_reflns_Friedel_coverage           0.000
_reflns_Friedel_fraction_full      .
_reflns_Friedel_fraction_max       .
_reflns_number_gt                  2481
_reflns_number_total               4503
_reflns_odcompleteness_completeness  99.92
_reflns_odcompleteness_iscentric   1
_reflns_odcompleteness_theta       26.32
_reflns_special_details
;
 _reflns_Friedel_fraction is defined as the number of unique
 Friedel pairs measured divided by the number that would be
 possible theoretically, ignoring centric projections and
 systematic absences. Completness statistics refer to single and
 composite reflections containing twin component 1 only.
;
_reflns_threshold_expression       'I > 2\s(I)'
_computing_cell_refinement         'CrysAlisPro 1.171.41.106a (Rigaku OD, 2021)'
_computing_data_collection         'CrysAlisPro 1.171.41.106a (Rigaku OD, 2021)'
_computing_data_reduction          'CrysAlisPro 1.171.41.106a (Rigaku OD, 2021)'
_computing_molecular_graphics      'Olex2 1.5 (Dolomanov et al., 2009)'
_computing_publication_material    'Olex2 1.5 (Dolomanov et al., 2009)'
_computing_structure_refinement    'SHELXL 2019/3 (Sheldrick, 2015)'
_computing_structure_solution      'SHELXT  (Sheldrick, 2015)'
_refine_diff_density_max           0.972
_refine_diff_density_min           -1.151
_refine_diff_density_rms           0.232
_refine_ls_extinction_coef         .
_refine_ls_extinction_method       none
_refine_ls_goodness_of_fit_ref     1.051
_refine_ls_hydrogen_treatment      constr
_refine_ls_matrix_type             full
_refine_ls_number_parameters       99
_refine_ls_number_reflns           4503
_refine_ls_number_restraints       0
_refine_ls_R_factor_all            0.1539
_refine_ls_R_factor_gt             0.0668
_refine_ls_restrained_S_all        1.051
_refine_ls_shift/su_max            0.001
_refine_ls_shift/su_mean           0.000
_refine_ls_structure_factor_coef   Fsqd
_refine_ls_weighting_details      
 'w=1/[\s^2^(Fo^2^)+(0.1038P)^2^] where P=(Fo^2^+2Fc^2^)/3'
_refine_ls_weighting_scheme        calc
_refine_ls_wR_factor_gt            0.1636
_refine_ls_wR_factor_ref           0.2042
_refine_special_details
;
 Refined as a 2-component twin.
;
_olex2_refinement_description
;
1. Twinned data refinement
 Scales: 0.501(3)
 0.499(3)
2. Fixed Uiso
 At 1.2 times of:
  All C(H) groups
3. Others
 Fixed Uiso: O5(0.1)
4.a Aromatic/amide H refined with riding coordinates:
 C2(H2), C4(H4)
;
_atom_sites_solution_hydrogens     geom
_atom_sites_solution_primary       dual
_atom_sites_solution_secondary     ?
loop_
  _atom_site_label
  _atom_site_type_symbol
  _atom_site_fract_x
  _atom_site_fract_y
  _atom_site_fract_z
  _atom_site_U_iso_or_equiv
  _atom_site_adp_type
  _atom_site_occupancy
  _atom_site_site_symmetry_order
  _atom_site_calc_flag
  _atom_site_refinement_flags_posn
  _atom_site_refinement_flags_adp
  _atom_site_refinement_flags_occupancy
  _atom_site_disorder_assembly
  _atom_site_disorder_group
 Y1 Y -0.01294(4) 0.64616(3) 0.48757(4) 0.01883(15) Uani 1 1 d . . . . .
 F1 F 0.05524(19) 0.5674(2) 0.42054(18) 0.0235(8) Uani 1 1 d . . . . .
 F2 F -0.0668(2) 0.5668(2) 0.5668(2) 0.0219(14) Uani 1 3 d S T P . .
 O2 O 0.1894(3) 0.6292(3) 0.4752(4) 0.0372(15) Uani 1 1 d . . . . .
 O1 O 0.0946(3) 0.7095(3) 0.4732(3) 0.0404(16) Uani 1 1 d . . . . .
 O3 O -0.0082(3) 0.7098(4) 0.5950(4) 0.0408(15) Uani 1 1 d . . . . .
 O4 O 0.0062(3) 0.6295(4) 0.6876(4) 0.0412(17) Uani 1 1 d . . . . .
 C1 C 0.1607(5) 0.6927(5) 0.4737(5) 0.0355(19) Uani 1 1 d . . . . .
 C2 C 0.2141(5) 0.7553(5) 0.4715(5) 0.056(3) Uani 1 1 d . . . . .
 H2 H 0.196412 0.802191 0.470114 0.067 Uiso 1 1 calc R U . . .
 C3 C -0.0012(5) 0.6928(6) 0.6606(5) 0.041(2) Uani 1 1 d . . . . .
 C4 C 0.0017(7) 0.7563(6) 0.7135(6) 0.057(3) Uani 1 1 d . . . . .
 H4 H 0.003405 0.803298 0.696146 0.069 Uiso 1 1 calc R U . . .
 O5 O -0.0300(13) 0.7967(12) 0.4761(14) 0.100 Uiso 0.454(13) 1 d . U . A -1

loop_
  _atom_site_aniso_label
  _atom_site_aniso_U_11
  _atom_site_aniso_U_22
  _atom_site_aniso_U_33
  _atom_site_aniso_U_23
  _atom_site_aniso_U_13
  _atom_site_aniso_U_12
 Y1 0.0201(4) 0.0155(2) 0.0209(4) 0.0005(2) -0.0005(2) 0.0007(2)
 F1 0.0245(18) 0.023(2) 0.0227(17) 0.0005(15) -0.0011(16) 0.0038(15)
 F2 0.0219(14) 0.0219(14) 0.0219(14) 0.0006(15) -0.0006(15) -0.0006(15)
 O2 0.032(3) 0.025(3) 0.055(4) 0.009(3) 0.004(3) -0.010(2)
 O1 0.031(3) 0.032(4) 0.058(4) -0.005(3) 0.004(3) -0.010(2)
 O3 0.055(4) 0.036(4) 0.031(3) -0.008(3) 0.000(3) 0.000(3)
 O4 0.054(4) 0.031(3) 0.038(4) -0.015(3) 0.005(3) 0.003(3)
 C1 0.037(5) 0.029(5) 0.040(5) 0.005(3) 0.005(4) -0.010(4)
 C2 0.043(6) 0.026(5) 0.099(8) 0.006(5) -0.009(5) -0.017(4)
 C3 0.043(5) 0.040(6) 0.040(5) -0.023(4) 0.001(4) -0.006(4)
 C4 0.098(9) 0.043(6) 0.031(5) -0.017(4) 0.011(5) -0.003(5)

_geom_special_details
;
 All esds (except the esd in the dihedral angle between two l.s. planes)
 are estimated using the full covariance matrix.  The cell esds are taken
 into account individually in the estimation of esds in distances, angles
 and torsion angles; correlations between esds in cell parameters are only
 used when they are defined by crystal symmetry.  An approximate (isotropic)
 treatment of cell esds is used for estimating esds involving l.s. planes.
;
loop_
  _geom_bond_atom_site_label_1
  _geom_bond_atom_site_label_2
  _geom_bond_distance
  _geom_bond_site_symmetry_2
  _geom_bond_publ_flag
 Y1 F1 2.296(4) . ?
 Y1 F1 2.324(4) 19_566 ?
 Y1 F1 2.307(4) 22_566 ?
 Y1 F2 2.3057(18) . ?
 Y1 O2 2.319(6) 19_566 ?
 Y1 O1 2.329(6) . ?
 Y1 O3 2.317(6) . ?
 Y1 O4 2.296(7) 10 ?
 Y1 O5 2.82(2) . ?
 O2 C1 1.292(11) . ?
 O1 C1 1.264(10) . ?
 O3 C3 1.263(12) . ?
 O4 C3 1.283(13) . ?
 C1 C2 1.524(12) . ?
 C2 C2 1.35(2) 2_565 ?
 C2 H2 0.9300 . ?
 C3 C4 1.533(12) . ?
 C4 C4 1.37(2) 4_566 ?
 C4 H4 0.9300 . ?

loop_
  _geom_angle_atom_site_label_1
  _geom_angle_atom_site_label_2
  _geom_angle_atom_site_label_3
  _geom_angle
  _geom_angle_site_symmetry_1
  _geom_angle_site_symmetry_3
  _geom_angle_publ_flag
 F1 Y1 F1 66.02(12) . 19_566 ?
 F1 Y1 F1 101.10(16) 22_566 19_566 ?
 F1 Y1 F1 66.30(11) . 22_566 ?
 F1 Y1 F2 100.21(17) . . ?
 F1 Y1 O2 138.9(2) 22_566 19_566 ?
 F1 Y1 O2 76.50(19) . 19_566 ?
 F1 Y1 O1 140.29(18) 19_566 . ?
 F1 Y1 O1 77.25(19) 22_566 . ?
 F1 Y1 O1 77.69(18) . . ?
 F1 Y1 O3 77.38(19) 22_566 . ?
 F1 Y1 O3 140.22(18) . . ?
 F1 Y1 O4 139.26(18) . 10 ?
 F1 Y1 O5 130.1(4) 22_566 . ?
 F1 Y1 O5 130.6(6) . . ?
 F1 Y1 O5 128.7(4) 19_566 . ?
 F2 Y1 F1 65.88(11) . 22_566 ?
 F2 Y1 F1 65.60(12) . 19_566 ?
 F2 Y1 O2 140.72(16) . 19_566 ?
 F2 Y1 O1 139.91(17) . . ?
 F2 Y1 O3 78.1(2) . . ?
 F2 Y1 O5 129.2(6) . . ?
 O2 Y1 F1 77.93(18) 19_566 19_566 ?
 O2 Y1 O1 78.5(2) 19_566 . ?
 O2 Y1 O5 64.9(5) 19_566 . ?
 O1 Y1 O5 65.7(5) . . ?
 O3 Y1 F1 140.06(18) . 19_566 ?
 O3 Y1 O2 129.0(2) . 19_566 ?
 O3 Y1 O1 79.03(19) . . ?
 O3 Y1 O5 64.2(5) . . ?
 O4 Y1 F1 139.47(19) 10 22_566 ?
 O4 Y1 F1 76.42(18) 10 19_566 ?
 O4 Y1 F2 77.0(2) 10 . ?
 O4 Y1 O2 80.9(2) 10 19_566 ?
 O4 Y1 O1 130.0(2) 10 . ?
 O4 Y1 O3 79.7(2) 10 . ?
 O4 Y1 O5 64.3(5) 10 . ?
 Y1 F1 Y1 113.01(15) . 22_566 ?
 Y1 F1 Y1 113.27(16) 19_566 22_566 ?
 Y1 F1 Y1 113.66(15) . 19_566 ?
 Y1 F2 Y1 114.02(13) 10 7 ?
 Y1 F2 Y1 114.02(13) 10 . ?
 Y1 F2 Y1 114.02(13) 7 . ?
 C1 O2 Y1 135.2(5) . 22_566 ?
 C1 O1 Y1 134.9(5) . . ?
 C3 O3 Y1 134.7(6) . . ?
 C3 O4 Y1 137.3(6) . 7 ?
 O2 C1 C2 115.2(8) . . ?
 O1 C1 O2 128.5(7) . . ?
 O1 C1 C2 116.3(8) . . ?
 C1 C2 H2 118.9 . . ?
 C2 C2 C1 122.1(12) 2_565 . ?
 C2 C2 H2 118.9 2_565 . ?
 O3 C3 O4 128.0(8) . . ?
 O3 C3 C4 115.3(10) . . ?
 O4 C3 C4 116.6(9) . . ?
 C3 C4 H4 120.0 . . ?
 C4 C4 C3 120.1(14) 4_566 . ?
 C4 C4 H4 120.0 4_566 . ?

loop_
  _geom_torsion_atom_site_label_1
  _geom_torsion_atom_site_label_2
  _geom_torsion_atom_site_label_3
  _geom_torsion_atom_site_label_4
  _geom_torsion
  _geom_torsion_site_symmetry_1
  _geom_torsion_site_symmetry_2
  _geom_torsion_site_symmetry_3
  _geom_torsion_site_symmetry_4
  _geom_torsion_publ_flag
 Y1 O2 C1 O1 -6.1(15) 22_566 . . . ?
 Y1 O2 C1 C2 174.6(6) 22_566 . . . ?
 Y1 O1 C1 O2 8.6(15) . . . . ?
 Y1 O1 C1 C2 -172.2(6) . . . . ?
 Y1 O3 C3 O4 0.4(15) . . . . ?
 Y1 O3 C3 C4 177.7(6) . . . . ?
 Y1 O4 C3 O3 0.2(15) 7 . . . ?
 Y1 O4 C3 C4 -177.1(7) 7 . . . ?
 O2 C1 C2 C2 -0.3(10) . . . 2_565 ?
 O1 C1 C2 C2 -179.7(5) . . . 2_565 ?
 O3 C3 C4 C4 173.2(5) . . . 4_566 ?
 O4 C3 C4 C4 -9.1(10) . . . 4_566 ?

_shelx_res_file
;
TITL lmpa136_yfum_co2_10b_298k_a.res in Pn-3
    lmpa136_yfum_co2_10b_298k.res
    created by SHELXL-2019/3 at 18:34:04 on 01-Sep-2023
REM Old TITL lmpa136_yfum_CO2_10b_298K in Pn-3
REM SHELXT solution in Pn-3
REM R1 0.274, Rweak 0.080, Alpha 0.134, Orientation as input
REM Formula found by SHELXT: C12 O9 F7 Y3
CELL 0.71073 18.5367 18.5367 18.5367 90 90 90
ZERR 4 0.0005 0.0005 0.0005 0 0 0
LATT 1
SYMM 0.5-X,0.5-Y,+Z
SYMM 0.5-X,+Y,0.5-Z
SYMM +X,0.5-Y,0.5-Z
SYMM +Z,+X,+Y
SYMM +Z,0.5-X,0.5-Y
SYMM 0.5-Z,0.5-X,+Y
SYMM 0.5-Z,+X,0.5-Y
SYMM +Y,+Z,+X
SYMM 0.5-Y,+Z,0.5-X
SYMM +Y,0.5-Z,0.5-X
SYMM 0.5-Y,0.5-Z,+X
SFAC C H F O Y
UNIT 96 48 32 106.9 24
EQIV $1 -0.5+Z,0.5+X,1-Y
EQIV $2 0.5-Z,0.5-X,+Y
EQIV $3 -0.5+Y,1-Z,0.5+X
EQIV $4 0.5-Y,+Z,0.5-X

L.S. 4 0 0
PLAN  8
SIZE 0.08 0.07 0.04
TEMP 24.85(10)
CONF
FREE Y1 Y1_$1
FREE Y1 Y1_$2
FREE Y1 Y1_$3
FREE Y1 Y1_$4
BOND $H
list 8
MORE -1
fmap 2 53
acta
REM <olex2.extras>
REM <HklSrc "%.\\lmpa136_yfum_CO2_10b_298K_tw.hkl">
REM </olex2.extras>

WGHT    0.103800
BASF   0.49902
FVAR       3.06199
Y1    5   -0.012944    0.646162    0.487575    11.00000    0.02006    0.01551 =
         0.02091    0.00050   -0.00055    0.00074
F1    3    0.055236    0.567447    0.420535    11.00000    0.02449    0.02333 =
         0.02269    0.00046   -0.00105    0.00375
F2    3   -0.066770    0.566770    0.566770    10.33333    0.02192    0.02192 =
         0.02192    0.00059   -0.00059   -0.00059
O2    4    0.189425    0.629225    0.475202    11.00000    0.03152    0.02478 =
         0.05517    0.00879    0.00424   -0.00996
O1    4    0.094633    0.709462    0.473166    11.00000    0.03129    0.03203 =
         0.05790   -0.00527    0.00435   -0.01009
O3    4   -0.008249    0.709841    0.595022    11.00000    0.05531    0.03615 =
         0.03093   -0.00828   -0.00013    0.00012
O4    4    0.006240    0.629527    0.687609    11.00000    0.05427    0.03134 =
         0.03789   -0.01499    0.00512    0.00333
C1    1    0.160724    0.692742    0.473710    11.00000    0.03673    0.02939 =
         0.04046    0.00470    0.00467   -0.01012
C2    1    0.214074    0.755253    0.471503    11.00000    0.04336    0.02554 =
         0.09871    0.00574   -0.00851   -0.01729
AFIX  43
H2    2    0.196412    0.802191    0.470114    11.00000   -1.20000
AFIX   0
C3    1   -0.001209    0.692780    0.660582    11.00000    0.04261    0.04029 =
         0.04041   -0.02262    0.00136   -0.00576
C4    1    0.001663    0.756259    0.713505    11.00000    0.09837    0.04254 =
         0.03123   -0.01733    0.01124   -0.00343
AFIX  43
H4    2    0.003405    0.803298    0.696146    11.00000   -1.20000
AFIX   0
PART -1
O5    4   -0.029983    0.796698    0.476074     0.45420   10.10000
HKLF 5


REM  lmpa136_yfum_co2_10b_298k_a.res in Pn-3
REM wR2 = 0.2042, GooF = S = 1.051, Restrained GooF = 1.051 for all data
REM R1 = 0.0668 for 2481 Fo > 4sig(Fo) and 0.1539 for all 4503 data
REM 99 parameters refined using 0 restraints

END

WGHT      0.1038      0.0000

REM Highest difference peak  0.972,  deepest hole -1.151,  1-sigma level  0.232
Q1    1   0.0802  0.8632  0.5616  11.00000  0.05    0.97
Q2    1   0.0447  0.8639  0.5367  11.00000  0.05    0.95
Q3    1   0.0173  0.8520  0.4943  11.00000  0.05    0.88
Q4    1   0.1203  0.8579  0.5991  11.00000  0.05    0.88
Q5    1   0.0185  0.8398  0.5105  11.00000  0.05    0.87
Q6    1   0.1162  0.8742  0.5819  11.00000  0.05    0.85
Q7    1   0.1959  0.6981  0.2786  11.00000  0.05    0.83
Q8    1   0.1804  0.8218  0.4785  11.00000  0.05    0.81
;
_shelx_res_checksum                91222
_shelx_hkl_file
;
  -1  -1  -1 4403299  183058  -2
   1   1   1 4403299  183058   1
  -2   0   0 2988889  101623  -2
   0   0   2 2988889  101623   1
  -2  -1  -1     468     431  -2
   1   1   2     468     431   1
  -2  -2   0    2555     732  -2
   0   2   2    2555     732   1
  -2  -2  -1    -500     500  -2
   1   2   2    -500     500   1
  -2  -2  -2    2988    1221  -2
   2   2   2    2988    1221   1
  -3   0  -1   16047     892  -2
   1   0   3   16047     892   1
  -3  -1   0   15004    1308  -2
   0   1   3   15004    1308   1
  -3  -1  -1     714     661  -2
   1   1   3     714     661   1
  -3  -1  -2    2442     740  -2
   2   1   3    2442     740   1
  -3  -2  -1    3756     745  -2
   1   2   3    3756     745   1
  -3  -2  -2    6537     859  -2
   2   2   3    6537     859   1
  -3  -3   0    3489    1291  -2
   0   3   3    3489    1291   1
  -3  -3  -1 1057152   17249  -2
   1   3   3 1057152   17249   1
  -3  -3  -2    4123     818  -2
   2   3   3    4123     818   1
  -3  -3  -3  355095    8043  -2
   3   3   3  355095    8043   1
  -4   0   0 2141789   72915  -2
   0   0   4 2141789   72915   1
  -4   0  -2  476823   10091  -2
   2   0   4  476823   10091   1
  -4  -1  -1   14997    1824  -2
   1   1   4   14997    1824   1
  -4  -1  -2  131838    2205  -2
   2   1   4  131838    2205   1
  -4  -1  -3     843     907  -2
   3   1   4     843     907   1
  -4  -2   0  482107   10763  -2
   0   2   4  482107   10763   1
  -4  -2  -1  134168    2492  -2
   1   2   4  134168    2492   1
  -4  -2  -2  567520    8468  -2
   2   2   4  567520    8468   1
  -4  -2  -3     998     826  -2
   3   2   4     998     826   1
  -4  -3  -1     759     865  -2
   1   3   4     759     865   1
  -4  -3  -2    1288     798  -2
   2   3   4    1288     798   1
  -4  -3  -3    2090     614  -2
   3   3   4    2090     614   1
  -4  -4   0  329051    6651  -2
   0   4   4  329051    6651   1
  -4  -4  -1    -826     826  -2
   1   4   4    -826     826   1
  -4  -4  -2 1230624   17581  -2
   2   4   4 1230624   17581   1
  -4  -4  -3    -252     779  -2
   3   4   4    -252     779   1
  -4  -4  -4 2940152   65651  -2
   4   4   4 2940152   65651   1
  -5   0  -1  463917   12387  -2
   1   0   5  463917   12387   1
  -5   0  -3    1216    1066  -2
   3   0   5    1216    1066   1
  -5  -1   0  449191   10881  -2
   0   1   5  449191   10881   1
  -5  -1  -1  819081   14028  -2
   1   1   5  819081   14028   1
  -5  -1  -2   14042     884  -2
   2   1   5   14042     884   1
  -5  -1  -3  253236    3599  -2
   3   1   5  253236    3599   1
  -5  -1  -4   59607    1246  -2
   4   1   5   59607    1246   1
  -5  -2  -1   13339     889  -2
   1   2   5   13339     889   1
  -5  -2  -2    8198     772  -2
   2   2   5    8198     772   1
  -5  -2  -3   56977    1139  -2
   3   2   5   56977    1139   1
  -5  -2  -4   23367     931  -2
   4   2   5   23367     931   1
  -5  -3   0    1889    1179  -2
   0   3   5    1889    1179   1
  -5  -3  -1  257136    4218  -2
   1   3   5  257136    4218   1
  -5  -3  -2   56773    1294  -2
   2   3   5   56773    1294   1
  -5  -3  -3  795207   11118  -2
   3   3   5  795207   11118   1
  -5  -3  -4  117888    1892  -2
   4   3   5  117888    1892   1
  -5  -4  -1   59182    1283  -2
   1   4   5   59182    1283   1
  -5  -4  -2   24848     956  -2
   2   4   5   24848     956   1
  -5  -4  -3  116040    1934  -2
   3   4   5  116040    1934   1
  -5  -4  -4    2049     628  -2
   4   4   5    2049     628   1
  -5  -5   0   24842    1097  -2
   0   5   5   24842    1097   1
  -5  -5  -1   11635     832  -2
   1   5   5   11635     832   1
  -5  -5  -2    -814     814  -2
   2   5   5    -814     814   1
  -5  -5  -3 1021432   14632  -2
   3   5   5 1021432   14632   1
  -5  -5  -4   16286     728  -2
   4   5   5   16286     728   1
  -5  -5  -5 1043755   24920  -2
   5   5   5 1043755   24920   1
  -6   0   0 4754627  161784  -2
   0   0   6 4754627  161784   1
  -6   0  -2  119428    2747  -2
   2   0   6  119428    2747   1
  -6   0  -4  113471    2470  -2
   4   0   6  113471    2470   1
  -6  -1  -1   26311    1097  -2
   1   1   6   26311    1097   1
  -6  -1  -2  165419    2640  -2
   2   1   6  165419    2640   1
  -6  -1  -3    5197     816  -2
   3   1   6    5197     816   1
  -6  -1  -4    7111     795  -2
   4   1   6    7111     795   1
  -6  -1  -5   92631    1652  -2
   5   1   6   92631    1652   1
  -6  -2   0  125910    3692  -2
   0   2   6  125910    3692   1
  -6  -2  -1  162807    2705  -2
   1   2   6  162807    2705   1
  -6  -2  -2   40698    1179  -2
   2   2   6   40698    1179   1
  -6  -2  -3   46847    1201  -2
   3   2   6   46847    1201   1
  -6  -2  -4   49047    1054  -2
   4   2   6   49047    1054   1
  -6  -2  -5  212379    3243  -2
   5   2   6  212379    3243   1
  -6  -3  -1    6007     723  -2
   1   3   6    6007     723   1
  -6  -3  -2   47404    1090  -2
   2   3   6   47404    1090   1
  -6  -3  -3   14541     805  -2
   3   3   6   14541     805   1
  -6  -3  -4   40181     927  -2
   4   3   6   40181     927   1
  -6  -3  -5  163419    2452  -2
   5   3   6  163419    2452   1
  -6  -4   0  119691    2858  -2
   0   4   6  119691    2858   1
  -6  -4  -1    7122     939  -2
   1   4   6    7122     939   1
  -6  -4  -2   49330    1218  -2
   2   4   6   49330    1218   1
  -6  -4  -3   42057    1140  -2
   3   4   6   42057    1140   1
  -6  -4  -4  742945   10769  -2
   4   4   6  742945   10769   1
  -6  -4  -5   97520    1652  -2
   5   4   6   97520    1652   1
  -6  -5  -1   91269    1712  -2
   1   5   6   91269    1712   1
  -6  -5  -2  210387    3311  -2
   2   5   6  210387    3311   1
  -6  -5  -3  164814    2705  -2
   3   5   6  164814    2705   1
  -6  -5  -4   97437    1726  -2
   4   5   6   97437    1726   1
  -6  -5  -5     236     786  -2
   5   5   6     236     786   1
  -6  -6   0 3612443   71110  -2
   0   6   6 3612443   71110   1
  -6  -6  -1    8511     868  -2
   1   6   6    8511     868   1
  -6  -6  -2 1207148   16884  -2
   2   6   6 1207148   16884   1
  -6  -6  -3    2717     925  -2
   3   6   6    2717     925   1
  -6  -6  -4   43121    1146  -2
   4   6   6   43121    1146   1
  -6  -6  -5    2517     699  -2
   5   6   6    2517     699   1
  -6  -6  -6 1071530   26020  -2
   6   6   6 1071530   26020   1
  -7   0  -1  187893    4243  -2
   1   0   7  187893    4243   1
  -7   0  -3   32566    1282  -2
   3   0   7   32566    1282   1
  -7   0  -5  273175    5336  -2
   5   0   7  273175    5336   1
  -7  -1   0  181589    4144  -2
   0   1   7  181589    4144   1
  -7  -1  -1  407297    6841  -2
   1   1   7  407297    6841   1
  -7  -1  -2    1887     952  -2
   2   1   7    1887     952   1
  -7  -1  -3    3198     833  -2
   3   1   7    3198     833   1
  -7  -1  -4   20960     848  -2
   4   1   7   20960     848   1
  -7  -1  -5 1556244   21169  -2
   5   1   7 1556244   21169   1
  -7  -1  -6   35400    1114  -2
   6   1   7   35400    1114   1
  -7  -2  -1     469     831  -2
   1   2   7     469     831   1
  -7  -2  -2    1104     923  -2
   2   2   7    1104     923   1
  -7  -2  -3    5432     874  -2
   3   2   7    5432     874   1
  -7  -2  -4   64881    1220  -2
   4   2   7   64881    1220   1
  -7  -2  -5  133084    2089  -2
   5   2   7  133084    2089   1
  -7  -2  -6   95685    1675  -2
   6   2   7   95685    1675   1
  -7  -3   0   35556    1584  -2
   0   3   7   35556    1584   1
  -7  -3  -1    3281     762  -2
   1   3   7    3281     762   1
  -7  -3  -2    5365     705  -2
   2   3   7    5365     705   1
  -7  -3  -3   56527    1237  -2
   3   3   7   56527    1237   1
  -7  -3  -4   49469    1118  -2
   4   3   7   49469    1118   1
  -7  -3  -5  101832    1800  -2
   5   3   7  101832    1800   1
  -7  -3  -6   38072    1100  -2
   6   3   7   38072    1100   1
  -7  -4  -1   21744     854  -2
   1   4   7   21744     854   1
  -7  -4  -2   61205    1428  -2
   2   4   7   61205    1428   1
  -7  -4  -3   49662    1303  -2
   3   4   7   49662    1303   1
  -7  -4  -4   26839     924  -2
   4   4   7   26839     924   1
  -7  -4  -5   33586    1106  -2
   5   4   7   33586    1106   1
  -7  -4  -6    8100     948  -2
   6   4   7    8100     948   1
  -7  -5   0  267528    6321  -2
   0   5   7  267528    6321   1
  -7  -5  -1 1551265   25368  -2
   1   5   7 1551265   25368   1
  -7  -5  -2  137483    2351  -2
   2   5   7  137483    2351   1
  -7  -5  -3  101003    1845  -2
   3   5   7  101003    1845   1
  -7  -5  -4   31688    1167  -2
   4   5   7   31688    1167   1
  -7  -5  -5  160976    2530  -2
   5   5   7  160976    2530   1
  -7  -5  -6   81839    1583  -2
   6   5   7   81839    1583   1
  -7  -6  -1   35328    1179  -2
   1   6   7   35328    1179   1
  -7  -6  -2   92999    1719  -2
   2   6   7   92999    1719   1
  -7  -6  -3   38514    1305  -2
   3   6   7   38514    1305   1
  -7  -6  -4    8337     991  -2
   4   6   7    8337     991   1
  -7  -6  -5   79805    1603  -2
   5   6   7   79805    1603   1
  -7  -6  -6   19013     866  -2
   6   6   7   19013     866   1
  -7  -7   0   19884    1367  -2
   0   7   7   19884    1367   1
  -7  -7  -1 1913648   29173  -2
   1   7   7 1913648   29173   1
  -7  -7  -2     215     973  -2
   2   7   7     215     973   1
  -7  -7  -3  368616    5047  -2
   3   7   7  368616    5047   1
  -7  -7  -4   10082     993  -2
   4   7   7   10082     993   1
  -7  -7  -5  566862    8285  -2
   5   7   7  566862    8285   1
  -7  -7  -6    4631     952  -2
   6   7   7    4631     952   1
  -7  -7  -7  450637   11274  -2
   7   7   7  450637   11274   1
  -8   0   0  982396   29027  -2
   0   0   8  982396   29027   1
  -8   0  -2    9082    1334  -2
   2   0   8    9082    1334   1
  -8   0  -4  200597    4042  -2
   4   0   8  200597    4042   1
  -8   0  -6 1543462   30235  -2
   6   0   8 1543462   30235   1
  -8  -1  -1   31401    1106  -2
   1   1   8   31401    1106   1
  -8  -1  -2   34608    1151  -2
   2   1   8   34608    1151   1
  -8  -1  -3    4694     928  -2
   3   1   8    4694     928   1
  -8  -1  -4  412593    5705  -2
   4   1   8  412593    5705   1
  -8  -1  -5   49239    1175  -2
   5   1   8   49239    1175   1
  -8  -1  -6  129474    2102  -2
   6   1   8  129474    2102   1
  -8  -1  -7   32304    1189  -2
   7   1   8   32304    1189   1
  -8  -2   0   11105    1372  -2
   0   2   8   11105    1372   1
  -8  -2  -1   37511    1166  -2
   1   2   8   37511    1166   1
  -8  -2  -2   97090    1876  -2
   2   2   8   97090    1876   1
  -8  -2  -3    6729     997  -2
   3   2   8    6729     997   1
  -8  -2  -4    2417     922  -2
   4   2   8    2417     922   1
  -8  -2  -5   46649    1076  -2
   5   2   8   46649    1076   1
  -8  -2  -6  394758    5494  -2
   6   2   8  394758    5494   1
  -8  -2  -7   50875    1295  -2
   7   2   8   50875    1295   1
  -8  -3  -1    4099     808  -2
   1   3   8    4099     808   1
  -8  -3  -2    4965     831  -2
   2   3   8    4965     831   1
  -8  -3  -3   17736     993  -2
   3   3   8   17736     993   1
  -8  -3  -4  140158    2230  -2
   4   3   8  140158    2230   1
  -8  -3  -5   39639    1031  -2
   5   3   8   39639    1031   1
  -8  -3  -6  180264    2681  -2
   6   3   8  180264    2681   1
  -8  -3  -7    5580    1038  -2
   7   3   8    5580    1038   1
  -8  -4   0  199536    4801  -2
   0   4   8  199536    4801   1
  -8  -4  -1  413058    5871  -2
   1   4   8  413058    5871   1
  -8  -4  -2    2258     754  -2
   2   4   8    2258     754   1
  -8  -4  -3  143970    2365  -2
   3   4   8  143970    2365   1
  -8  -4  -4   39101    1144  -2
   4   4   8   39101    1144   1
  -8  -4  -5   60063    1313  -2
   5   4   8   60063    1313   1
  -8  -4  -6   36286    1202  -2
   6   4   8   36286    1202   1
  -8  -4  -7   71767    1607  -2
   7   4   8   71767    1607   1
  -8  -5  -1   49362    1206  -2
   1   5   8   49362    1206   1
  -8  -5  -2   47212    1374  -2
   2   5   8   47212    1374   1
  -8  -5  -3   42680    1320  -2
   3   5   8   42680    1320   1
  -8  -5  -4   60519    1481  -2
   4   5   8   60519    1481   1
  -8  -5  -5    2924     825  -2
   5   5   8    2924     825   1
  -8  -5  -6  203613    3120  -2
   6   5   8  203613    3120   1
  -8  -5  -7   33636    1264  -2
   7   5   8   33636    1264   1
  -8  -6   0 1546820   34481  -2
   0   6   8 1546820   34481   1
  -8  -6  -1  132224    2468  -2
   1   6   8  132224    2468   1
  -8  -6  -2  399627    6772  -2
   2   6   8  399627    6772   1
  -8  -6  -3  180781    3040  -2
   3   6   8  180781    3040   1
  -8  -6  -4   31759    1214  -2
   4   6   8   31759    1214   1
  -8  -6  -5  200884    3210  -2
   5   6   8  200884    3210   1
  -8  -6  -6  312996    4744  -2
   6   6   8  312996    4744   1
  -8  -6  -7   45366    1459  -2
   7   6   8   45366    1459   1
  -8  -7  -1   34194    1255  -2
   1   7   8   34194    1255   1
  -8  -7  -2   54085    1476  -2
   2   7   8   54085    1476   1
  -8  -7  -3    5237    1075  -2
   3   7   8    5237    1075   1
  -8  -7  -4   71213    1699  -2
   4   7   8   71213    1699   1
  -8  -7  -5   35925    1346  -2
   5   7   8   35925    1346   1
  -8  -7  -6   48428    1595  -2
   6   7   8   48428    1595   1
  -8  -7  -7    1966     986  -2
   7   7   8    1966     986   1
  -8  -8   0  679918   14425  -2
   0   8   8  679918   14425   1
  -8  -8  -1   10153    1085  -2
   1   8   8   10153    1085   1
  -8  -8  -2   91216    1929  -2
   2   8   8   91216    1929   1
  -8  -8  -3   33832    1643  -2
   3   8   8   33832    1643   1
  -8  -8  -4    7321    1199  -2
   4   8   8    7321    1199   1
  -8  -8  -5    1393    1243  -2
   5   8   8    1393    1243   1
  -8  -8  -6   55284    1650  -2
   6   8   8   55284    1650   1
  -8  -8  -7    3322     976  -2
   7   8   8    3322     976   1
  -8  -8  -8    1081    1541  -2
   8   8   8    1081    1541   1
  -9   0  -1  540688   11531  -2
   1   0   9  540688   11531   1
  -9   0  -3   92279    2448  -2
   3   0   9   92279    2448   1
  -9   0  -5  376411    6912  -2
   5   0   9  376411    6912   1
  -9   0  -7   87143    2429  -2
   7   0   9   87143    2429   1
  -9  -1   0  538126   11416  -2
   0   1   9  538126   11416   1
  -9  -1  -1   22844    1122  -2
   1   1   9   22844    1122   1
  -9  -1  -2  154430    2700  -2
   2   1   9  154430    2700   1
  -9  -1  -3  270609    4213  -2
   3   1   9  270609    4213   1
  -9  -1  -4  116061    1854  -2
   4   1   9  116061    1854   1
  -9  -1  -5   39725    1133  -2
   5   1   9   39725    1133   1
  -9  -1  -6  118291    1953  -2
   6   1   9  118291    1953   1
  -9  -1  -7  314253    5197  -2
   7   1   9  314253    5197   1
  -9  -1  -8   84901    2126  -2
   8   1   9   84901    2126   1
  -9  -2  -1  158488    2611  -2
   1   2   9  158488    2611   1
  -9  -2  -2   23779    1138  -2
   2   2   9   23779    1138   1
  -9  -2  -3   50148    1339  -2
   3   2   9   50148    1339   1
  -9  -2  -4   32692    1197  -2
   4   2   9   32692    1197   1
  -9  -2  -5  317751    4481  -2
   5   2   9  317751    4481   1
  -9  -2  -6   79958    1477  -2
   6   2   9   79958    1477   1
  -9  -2  -7   40325    1433  -2
   7   2   9   40325    1433   1
  -9  -2  -8   43693    1552  -2
   8   2   9   43693    1552   1
  -9  -3   0   88912    2443  -2
   0   3   9   88912    2443   1
  -9  -3  -1  272326    3725  -2
   1   3   9  272326    3725   1
  -9  -3  -2   50843    1413  -2
   2   3   9   50843    1413   1
  -9  -3  -3  787643   11721  -2
   3   3   9  787643   11721   1
  -9  -3  -4   14785    1025  -2
   4   3   9   14785    1025   1
  -9  -3  -5  314631    4466  -2
   5   3   9  314631    4466   1
  -9  -3  -6    6527     744  -2
   6   3   9    6527     744   1
  -9  -3  -7    7533    1251  -2
   7   3   9    7533    1251   1
  -9  -3  -8    4798    1349  -2
   8   3   9    4798    1349   1
  -9  -4  -1  118084    1989  -2
   1   4   9  118084    1989   1
  -9  -4  -2   34420    1061  -2
   2   4   9   34420    1061   1
  -9  -4  -3   16436     905  -2
   3   4   9   16436     905   1
  -9  -4  -4    1035     957  -2
   4   4   9    1035     957   1
  -9  -4  -5  251247    3748  -2
   5   4   9  251247    3748   1
  -9  -4  -6    4370    1257  -2
   6   4   9    4370    1257   1
  -9  -4  -7   84650    1967  -2
   7   4   9   84650    1967   1
  -9  -4  -8   23650    1516  -2
   8   4   9   23650    1516   1
  -9  -5   0  372443    7597  -2
   0   5   9  372443    7597   1
  -9  -5  -1   41975    1220  -2
   1   5   9   41975    1220   1
  -9  -5  -2  321510    5249  -2
   2   5   9  321510    5249   1
  -9  -5  -3  320101    5105  -2
   3   5   9  320101    5105   1
  -9  -5  -4  249224    3861  -2
   4   5   9  249224    3861   1
  -9  -5  -5  212902    3369  -2
   5   5   9  212902    3369   1
  -9  -5  -6  184367    2935  -2
   6   5   9  184367    2935   1
  -9  -5  -7    2411    1288  -2
   7   5   9    2411    1288   1
  -9  -5  -8   50405    1675  -2
   8   5   9   50405    1675   1
  -9  -6  -1  119203    2344  -2
   1   6   9  119203    2344   1
  -9  -6  -2   81369    1830  -2
   2   6   9   81369    1830   1
  -9  -6  -3    6567    1265  -2
   3   6   9    6567    1265   1
  -9  -6  -4    4309    1214  -2
   4   6   9    4309    1214   1
  -9  -6  -5  180613    3212  -2
   5   6   9  180613    3212   1
  -9  -6  -6    7284     978  -2
   6   6   9    7284     978   1
  -9  -6  -7   13404     906  -2
   7   6   9   13404     906   1
  -9  -6  -8   25407    1479  -2
   8   6   9   25407    1479   1
  -9  -7   0   83763    2987  -2
   0   7   9   83763    2987   1
  -9  -7  -1  317168    5702  -2
   1   7   9  317168    5702   1
  -9  -7  -2   46026    1612  -2
   2   7   9   46026    1612   1
  -9  -7  -3    7788    1336  -2
   3   7   9    7788    1336   1
  -9  -7  -4   86980    2032  -2
   4   7   9   86980    2032   1
  -9  -7  -5    3659    1421  -2
   5   7   9    3659    1421   1
  -9  -7  -6   12889    1480  -2
   6   7   9   12889    1480   1
  -9  -7  -7   18598    1057  -2
   7   7   9   18598    1057   1
  -9  -7  -8     348    1174  -2
   8   7   9     348    1174   1
  -9  -8  -1   89008    2414  -2
   1   8   9   89008    2414   1
  -9  -8  -2   46925    2479  -2
   2   8   9   46925    2479   1
  -9  -8  -3    5012    1471  -2
   3   8   9    5012    1471   1
  -9  -8  -4   20857    1553  -2
   4   8   9   20857    1553   1
  -9  -8  -5   50490    2304  -2
   5   8   9   50490    2304   1
  -9  -8  -6   23794    1619  -2
   6   8   9   23794    1619   1
  -9  -8  -7    1536    1477  -2
   7   8   9    1536    1477   1
  -9  -8  -8    6386    1224  -2
   8   8   9    6386    1224   1
  -9  -9   0  121608    3990  -2
   0   9   9  121608    3990   1
  -9  -9  -1    7186    1301  -2
   1   9   9    7186    1301   1
  -9  -9  -2   30627    1608  -2
   2   9   9   30627    1608   1
  -9  -9  -3  192689    3689  -2
   3   9   9  192689    3689   1
  -9  -9  -4    8705    1500  -2
   4   9   9    8705    1500   1
  -9  -9  -5  128034    2670  -2
   5   9   9  128034    2670   1
  -9  -9  -6   19951    1485  -2
   6   9   9   19951    1485   1
  -9  -9  -7   19875    1473  -2
   7   9   9   19875    1473   1
  -9  -9  -8    4424    1421  -2
   8   9   9    4424    1421   1
  -9  -9  -9   88189    4134  -2
   9   9   9   88189    4134   1
 -10   0   0  422012   11508  -2
   0   0  10  422012   11508   1
 -10   0  -2  101338    2814  -2
   2   0  10  101338    2814   1
 -10   0  -4  149036    3336  -2
   4   0  10  149036    3336   1
 -10   0  -6  117113    2902  -2
   6   0  10  117113    2902   1
 -10   0  -8   94899    2854  -2
   8   0  10   94899    2854   1
 -10  -1  -1   33779    1307  -2
   1   1  10   33779    1307   1
 -10  -1  -2  314781    4761  -2
   2   1  10  314781    4761   1
 -10  -1  -3    5320    1202  -2
   3   1  10    5320    1202   1
 -10  -1  -4  218282    3228  -2
   4   1  10  218282    3228   1
 -10  -1  -5   41885    1243  -2
   5   1  10   41885    1243   1
 -10  -1  -6  121747    2467  -2
   6   1  10  121747    2467   1
 -10  -1  -7   35131    1351  -2
   7   1  10   35131    1351   1
 -10  -1  -8   29257    1503  -2
   8   1  10   29257    1503   1
 -10  -1  -9   46266    1780  -2
   9   1  10   46266    1780   1
 -10  -2   0  100424    2854  -2
   0   2  10  100424    2854   1
 -10  -2  -1  317888    4645  -2
   1   2  10  317888    4645   1
 -10  -2  -2  667731    9682  -2
   2   2  10  667731    9682   1
 -10  -2  -3  133895    2323  -2
   3   2  10  133895    2323   1
 -10  -2  -4  876024   13076  -2
   4   2  10  876024   13076   1
 -10  -2  -5  207572    3368  -2
   5   2  10  207572    3368   1
 -10  -2  -6   52333    1423  -2
   6   2  10   52333    1423   1
 -10  -2  -7  138325    2832  -2
   7   2  10  138325    2832   1
 -10  -2  -8   27234    1718  -2
   8   2  10   27234    1718   1
 -10  -2  -9   86667    2366  -2
   9   2  10   86667    2366   1
 -10  -3  -1    3108    1058  -2
   1   3  10    3108    1058   1
 -10  -3  -2  134773    2254  -2
   2   3  10  134773    2254   1
 -10  -3  -3    1816     954  -2
   3   3  10    1816     954   1
 -10  -3  -4   71882    1594  -2
   4   3  10   71882    1594   1
 -10  -3  -5   34863    1262  -2
   5   3  10   34863    1262   1
 -10  -3  -6  147862    2672  -2
   6   3  10  147862    2672   1
 -10  -3  -7   29568    1749  -2
   7   3  10   29568    1749   1
 -10  -3  -8   63575    1907  -2
   8   3  10   63575    1907   1
 -10  -3  -9    3573    1566  -2
   9   3  10    3573    1566   1
 -10  -4   0  145124    3287  -2
   0   4  10  145124    3287   1
 -10  -4  -1  221447    3057  -2
   1   4  10  221447    3057   1
 -10  -4  -2  859515   12102  -2
   2   4  10  859515   12102   1
 -10  -4  -3   71541    1505  -2
   3   4  10   71541    1505   1
 -10  -4  -4 1416518   21701  -2
   4   4  10 1416518   21701   1
 -10  -4  -5   24675    1207  -2
   5   4  10   24675    1207   1
 -10  -4  -6  360824    5794  -2
   6   4  10  360824    5794   1
 -10  -4  -7   35169    1596  -2
   7   4  10   35169    1596   1
 -10  -4  -8  128020    3049  -2
   8   4  10  128020    3049   1
 -10  -4  -9   22762    1673  -2
   9   4  10   22762    1673   1
 -10  -5  -1   42703    1311  -2
   1   5  10   42703    1311   1
 -10  -5  -2  207192    3312  -2
   2   5  10  207192    3312   1
 -10  -5  -3   35100    1126  -2
   3   5  10   35100    1126   1
 -10  -5  -4   22369     993  -2
   4   5  10   22369     993   1
 -10  -5  -5    3028    1129  -2
   5   5  10    3028    1129   1
 -10  -5  -6   80241    1878  -2
   6   5  10   80241    1878   1
 -10  -5  -7   15702    1440  -2
   7   5  10   15702    1440   1
 -10  -5  -8   56550    1898  -2
   8   5  10   56550    1898   1
 -10  -5  -9   85235    3042  -2
   9   5  10   85235    3042   1
 -10  -6   0  110724    3520  -2
   0   6  10  110724    3520   1
 -10  -6  -1  120013    2476  -2
   1   6  10  120013    2476   1
 -10  -6  -2   55469    2261  -2
   2   6  10   55469    2261   1
 -10  -6  -3  147401    3178  -2
   3   6  10  147401    3178   1
 -10  -6  -4  362688    6848  -2
   4   6  10  362688    6848   1
 -10  -6  -5   79435    2519  -2
   5   6  10   79435    2519   1
 -10  -6  -6    7310    1350  -2
   6   6  10    7310    1350   1
 -10  -6  -7   14390     931  -2
   7   6  10   14390     931   1
 -10  -6  -8    3799    1708  -2
   8   6  10    3799    1708   1
 -10  -6  -9   17338    1701  -2
   9   6  10   17338    1701   1
 -10  -7  -1   35586    2430  -2
   1   7  10   35586    2430   1
 -10  -7  -2  146098    3148  -2
   2   7  10  146098    3148   1
 -10  -7  -3   27805    1852  -2
   3   7  10   27805    1852   1
 -10  -7  -4   36843    2152  -2
   4   7  10   36843    2152   1
 -10  -7  -5   16613    1578  -2
   5   7  10   16613    1578   1
 -10  -7  -6   19571    1639  -2
   6   7  10   19571    1639   1
 -10  -7  -7   13981    1333  -2
   7   7  10   13981    1333   1
 -10  -7  -8   60804    1796  -2
   8   7  10   60804    1796   1
 -10  -7  -9   40554    1768  -2
   9   7  10   40554    1768   1
 -10  -8   0   91934    4258  -2
   0   8  10   91934    4258   1
 -10  -8  -1   31804    1843  -2
   1   8  10   31804    1843   1
 -10  -8  -2   27318    1659  -2
   2   8  10   27318    1659   1
 -10  -8  -3   64360    2782  -2
   3   8  10   64360    2782   1
 -10  -8  -4  128022    2826  -2
   4   8  10  128022    2826   1
 -10  -8  -5   60229    2050  -2
   5   8  10   60229    2050   1
 -10  -8  -6    3227    1664  -2
   6   8  10    3227    1664   1
 -10  -8  -7   64171    2197  -2
   7   8  10   64171    2197   1
 -10  -8  -8    4468    1422  -2
   8   8  10    4468    1422   1
 -10  -8  -9   22168    1449  -2
   9   8  10   22168    1449   1
 -10  -9  -1   46929    1836  -2
   1   9  10   46929    1836   1
 -10  -9  -2   92165    2654  -2
   2   9  10   92165    2654   1
 -10  -9  -3    3682    1734  -2
   3   9  10    3682    1734   1
 -10  -9  -4   21641    1783  -2
   4   9  10   21641    1783   1
 -10  -9  -5   84319    2744  -2
   5   9  10   84319    2744   1
 -10  -9  -6   16811    1749  -2
   6   9  10   16811    1749   1
 -10  -9  -7   46160    1940  -2
   7   9  10   46160    1940   1
 -10  -9  -8   23122    1640  -2
   8   9  10   23122    1640   1
 -10  -9  -9    6672    1339  -2
   9   9  10    6672    1339   1
 -10 -10   0   79947    5767  -2
   0  10  10   79947    5767   1
 -10 -10  -1   33709    1618  -2
   1  10  10   33709    1618   1
 -10 -10  -2  397074    7803  -2
   2  10  10  397074    7803   1
 -10 -10  -3   67585    2179  -2
   3  10  10   67585    2179   1
 -10 -10  -4  609625   10584  -2
   4  10  10  609625   10584   1
 -10 -10  -5    1660    1781  -2
   5  10  10    1660    1781   1
 -10 -10  -6  167847    3465  -2
   6  10  10  167847    3465   1
 -10 -10  -7   31955    2200  -2
   7  10  10   31955    2200   1
 -10 -10  -8   82521    2531  -2
   8  10  10   82521    2531   1
 -10 -10  -9   -1608    1608  -2
   9  10  10   -1608    1608   1
 -10 -10 -10  256389   10471  -2
  10  10  10  256389   10471   1
 -11   0  -1  311707    6473  -2
   1   0  11  311707    6473   1
 -11   0  -3   46773    2083  -2
   3   0  11   46773    2083   1
 -11   0  -5  201575    4443  -2
   5   0  11  201575    4443   1
 -11   0  -7   67622    2406  -2
   7   0  11   67622    2406   1
 -11   0  -9  112926    7201  -2
   9   0  11  112926    7201   1
 -11  -1   0  316117    6275  -2
   0   1  11  316117    6275   1
 -11  -1  -1    8138    1256  -2
   1   1  11    8138    1256   1
 -11  -1  -2   93508    1918  -2
   2   1  11   93508    1918   1
 -11  -1  -3  338683    5466  -2
   3   1  11  338683    5466   1
 -11  -1  -4   85144    1927  -2
   4   1  11   85144    1927   1
 -11  -1  -5   19105    1339  -2
   5   1  11   19105    1339   1
 -11  -1  -6   83298    2013  -2
   6   1  11   83298    2013   1
 -11  -1  -7   31094    1523  -2
   7   1  11   31094    1523   1
 -11  -1  -8   58391    1756  -2
   8   1  11   58391    1756   1
 -11  -1  -9   31891    1733  -2
   9   1  11   31891    1733   1
 -11  -1 -10   47583    2149  -2
  10   1  11   47583    2149   1
 -11  -2  -1   90584    1842  -2
   1   2  11   90584    1842   1
 -11  -2  -2    8578    1233  -2
   2   2  11    8578    1233   1
 -11  -2  -3   87296    1979  -2
   3   2  11   87296    1979   1
 -11  -2  -4   31021    1478  -2
   4   2  11   31021    1478   1
 -11  -2  -5  101253    2290  -2
   5   2  11  101253    2290   1
 -11  -2  -6   32983    1481  -2
   6   2  11   32983    1481   1
 -11  -2  -7   40987    1943  -2
   7   2  11   40987    1943   1
 -11  -2  -8   18097    1653  -2
   8   2  11   18097    1653   1
 -11  -2  -9  101283    2613  -2
   9   2  11  101283    2613   1
 -11  -2 -10   33251    1891  -2
  10   2  11   33251    1891   1
 -11  -3   0   49616    2035  -2
   0   3  11   49616    2035   1
 -11  -3  -1  341576    5008  -2
   1   3  11  341576    5008   1
 -11  -3  -2   90133    1899  -2
   2   3  11   90133    1899   1
 -11  -3  -3  998969   14847  -2
   3   3  11  998969   14847   1
 -11  -3  -4  134158    2657  -2
   4   3  11  134158    2657   1
 -11  -3  -5  468004    7907  -2
   5   3  11  468004    7907   1
 -11  -3  -6   81883    1863  -2
   6   3  11   81883    1863   1
 -11  -3  -7   62445    1963  -2
   7   3  11   62445    1963   1
 -11  -3  -8   15375    1741  -2
   8   3  11   15375    1741   1
 -11  -3  -9  261401    4902  -2
   9   3  11  261401    4902   1
 -11  -3 -10   34261    2167  -2
  10   3  11   34261    2167   1
 -11  -4  -1   85340    1721  -2
   1   4  11   85340    1721   1
 -11  -4  -2   28688    1187  -2
   2   4  11   28688    1187   1
 -11  -4  -3  133298    2407  -2
   3   4  11  133298    2407   1
 -11  -4  -4    1649    1071  -2
   4   4  11    1649    1071   1
 -11  -4  -5   61296    1693  -2
   5   4  11   61296    1693   1
 -11  -4  -6    7256    1183  -2
   6   4  11    7256    1183   1
 -11  -4  -7   72570    2064  -2
   7   4  11   72570    2064   1
 -11  -4  -8   31191    1741  -2
   8   4  11   31191    1741   1
 -11  -4  -9  230119    4341  -2
   9   4  11  230119    4341   1
 -11  -4 -10   33160    1879  -2
  10   4  11   33160    1879   1
 -11  -5   0  207061    4869  -2
   0   5  11  207061    4869   1
 -11  -5  -1   19126    1215  -2
   1   5  11   19126    1215   1
 -11  -5  -2  104483    2342  -2
   2   5  11  104483    2342   1
 -11  -5  -3  469033    7666  -2
   3   5  11  469033    7666   1
 -11  -5  -4   64313    1650  -2
   4   5  11   64313    1650   1
 -11  -5  -5  173693    3164  -2
   5   5  11  173693    3164   1
 -11  -5  -6   67548    1770  -2
   6   5  11   67548    1770   1
 -11  -5  -7     199    1464  -2
   7   5  11     199    1464   1
 -11  -5  -8   33892    1756  -2
   8   5  11   33892    1756   1
 -11  -5  -9   88546    2980  -2
   9   5  11   88546    2980   1
 -11  -5 -10   31062    1919  -2
  10   5  11   31062    1919   1
 -11  -6  -1   83313    2114  -2
   1   6  11   83313    2114   1
 -11  -6  -2   37620    1731  -2
   2   6  11   37620    1731   1
 -11  -6  -3   80409    2266  -2
   3   6  11   80409    2266   1
 -11  -6  -4    8968    1574  -2
   4   6  11    8968    1574   1
 -11  -6  -5   67221    2682  -2
   5   6  11   67221    2682   1
 -11  -6  -6     834    1397  -2
   6   6  11     834    1397   1
 -11  -6  -7  109642    2861  -2
   7   6  11  109642    2861   1
 -11  -6  -8   44127    2079  -2
   8   6  11   44127    2079   1
 -11  -6  -9  185521    3811  -2
   9   6  11  185521    3811   1
 -11  -6 -10   39150    1718  -2
  10   6  11   39150    1718   1
 -11  -7   0   70726    3692  -2
   0   7  11   70726    3692   1
 -11  -7  -1   31548    1964  -2
   1   7  11   31548    1964   1
 -11  -7  -2   42391    1988  -2
   2   7  11   42391    1988   1
 -11  -7  -3   67667    2357  -2
   3   7  11   67667    2357   1
 -11  -7  -4   72899    2584  -2
   4   7  11   72899    2584   1
 -11  -7  -5    1515    1778  -2
   5   7  11    1515    1778   1
 -11  -7  -6  114129    2564  -2
   6   7  11  114129    2564   1
 -11  -7  -7   41184    1684  -2
   7   7  11   41184    1684   1
 -11  -7  -8   46467    2189  -2
   8   7  11   46467    2189   1
 -11  -7  -9    3721    1308  -2
   9   7  11    3721    1308   1
 -11  -7 -10   31594    1696  -2
  10   7  11   31594    1696   1
 -11  -8  -1   61997    2166  -2
   1   8  11   61997    2166   1
 -11  -8  -2   22212    2503  -2
   2   8  11   22212    2503   1
 -11  -8  -3   16490    1834  -2
   3   8  11   16490    1834   1
 -11  -8  -4   34431    1935  -2
   4   8  11   34431    1935   1
 -11  -8  -5   33645    1872  -2
   5   8  11   33645    1872   1
 -11  -8  -6   46784    2644  -2
   6   8  11   46784    2644   1
 -11  -8  -7   46082    1779  -2
   7   8  11   46082    1779   1
 -11  -8  -8   33856    1920  -2
   8   8  11   33856    1920   1
 -11  -8  -9   72817    2492  -2
   9   8  11   72817    2492   1
 -11  -8 -10   18366    1773  -2
  10   8  11   18366    1773   1
 -11  -9   0  112774    4849  -2
   0   9  11  112774    4849   1
 -11  -9  -1   32825    1740  -2
   1   9  11   32825    1740   1
 -11  -9  -2  109730    3056  -2
   2   9  11  109730    3056   1
 -11  -9  -3  257715    5638  -2
   3   9  11  257715    5638   1
 -11  -9  -4  233087    4727  -2
   4   9  11  233087    4727   1
 -11  -9  -5   90794    2828  -2
   5   9  11   90794    2828   1
 -11  -9  -6  188470    3842  -2
   6   9  11  188470    3842   1
 -11  -9  -7    2535    1631  -2
   7   9  11    2535    1631   1
 -11  -9  -8   68786    2032  -2
   8   9  11   68786    2032   1
 -11  -9  -9   52542    3152  -2
   9   9  11   52542    3152   1
 -11  -9 -10   89242    2939  -2
  10   9  11   89242    2939   1
 -11 -10  -1   48663    3259  -2
   1  10  11   48663    3259   1
 -11 -10  -2   37296    1938  -2
   2  10  11   37296    1938   1
 -11 -10  -3   30324    1924  -2
   3  10  11   30324    1924   1
 -11 -10  -4   35616    2054  -2
   4  10  11   35616    2054   1
 -11 -10  -5   30630    2531  -2
   5  10  11   30630    2531   1
 -11 -10  -6   36310    1878  -2
   6  10  11   36310    1878   1
 -11 -10  -7   30606    1761  -2
   7  10  11   30606    1761   1
 -11 -10  -8   24630    1946  -2
   8  10  11   24630    1946   1
 -11 -10  -9   93548    2704  -2
   9  10  11   93548    2704   1
 -11 -10 -10   10218    2037  -2
  10  10  11   10218    2037   1
 -11 -11   0   61556    4520  -2
   0  11  11   61556    4520   1
 -11 -11  -1  187589    4596  -2
   1  11  11  187589    4596   1
 -11 -11  -2    4599    1708  -2
   2  11  11    4599    1708   1
 -11 -11  -3  419947    8208  -2
   3  11  11  419947    8208   1
 -11 -11  -4   41036    2046  -2
   4  11  11   41036    2046   1
 -11 -11  -5  167238    3607  -2
   5  11  11  167238    3607   1
 -11 -11  -6   41771    2120  -2
   6  11  11   41771    2120   1
 -11 -11  -7   29845    2145  -2
   7  11  11   29845    2145   1
 -11 -11  -8    6067    1548  -2
   8  11  11    6067    1548   1
 -11 -11  -9   86311    2874  -2
   9  11  11   86311    2874   1
 -11 -11 -10   15675    2688  -2
  10  11  11   15675    2688   1
 -11 -11 -11  100057    6418  -2
  11  11  11  100057    6418   1
 -12   0   0  362529   11241  -2
   0   0  12  362529   11241   1
 -12   0  -2   16908    2197  -2
   2   0  12   16908    2197   1
 -12   0  -4    2398    2230  -2
   4   0  12    2398    2230   1
 -12   0  -6  138673    3908  -2
   6   0  12  138673    3908   1
 -12   0  -8   32908    2663  -2
   8   0  12   32908    2663   1
 -12   0 -10    6603    3499  -2
  10   0  12    6603    3499   1
 -12  -1  -1   34629    1458  -2
   1   1  12   34629    1458   1
 -12  -1  -2  230010    3921  -2
   2   1  12  230010    3921   1
 -12  -1  -3    1815    1622  -2
   3   1  12    1815    1622   1
 -12  -1  -4    8284    1582  -2
   4   1  12    8284    1582   1
 -12  -1  -5   11931    1723  -2
   5   1  12   11931    1723   1
 -12  -1  -6    7712    1544  -2
   6   1  12    7712    1544   1
 -12  -1  -7    5259    1578  -2
   7   1  12    5259    1578   1
 -12  -1  -8  234284    4478  -2
   8   1  12  234284    4478   1
 -12  -1  -9   13821    1868  -2
   9   1  12   13821    1868   1
 -12  -1 -10   66686    2374  -2
  10   1  12   66686    2374   1
 -12  -1 -11   15685    1944  -2
  11   1  12   15685    1944   1
 -12  -2   0   20484    1871  -2
   0   2  12   20484    1871   1
 -12  -2  -1  225968    3765  -2
   1   2  12  225968    3765   1
 -12  -2  -2   17487    1367  -2
   2   2  12   17487    1367   1
 -12  -2  -3  114560    2447  -2
   3   2  12  114560    2447   1
 -12  -2  -4   49405    1720  -2
   4   2  12   49405    1720   1
 -12  -2  -5  108796    2374  -2
   5   2  12  108796    2374   1
 -12  -2  -6   12606    1502  -2
   6   2  12   12606    1502   1
 -12  -2  -7   62657    1764  -2
   7   2  12   62657    1764   1
 -12  -2  -8    3028    1802  -2
   8   2  12    3028    1802   1
 -12  -2  -9   64115    2623  -2
   9   2  12   64115    2623   1
 -12  -2 -10   81871    2525  -2
  10   2  12   81871    2525   1
 -12  -2 -11   48566    2038  -2
  11   2  12   48566    2038   1
 -12  -3  -1    2669    1329  -2
   1   3  12    2669    1329   1
 -12  -3  -2  114044    2654  -2
   2   3  12  114044    2654   1
 -12  -3  -3    3946    1289  -2
   3   3  12    3946    1289   1
 -12  -3  -4   10728    1373  -2
   4   3  12   10728    1373   1
 -12  -3  -5    4114    1289  -2
   5   3  12    4114    1289   1
 -12  -3  -6   11940    1302  -2
   6   3  12   11940    1302   1
 -12  -3  -7    1481    1419  -2
   7   3  12    1481    1419   1
 -12  -3  -8  355218    6254  -2
   8   3  12  355218    6254   1
 -12  -3  -9    6216    1792  -2
   9   3  12    6216    1792   1
 -12  -3 -10  155600    3378  -2
  10   3  12  155600    3378   1
 -12  -3 -11    3316    1802  -2
  11   3  12    3316    1802   1
 -12  -4   0    5005    1928  -2
   0   4  12    5005    1928   1
 -12  -4  -1    8196    1294  -2
   1   4  12    8196    1294   1
 -12  -4  -2   49038    1566  -2
   2   4  12   49038    1566   1
 -12  -4  -3   12353    1207  -2
   3   4  12   12353    1207   1
 -12  -4  -4   86418    1974  -2
   4   4  12   86418    1974   1
 -12  -4  -5    -171    1301  -2
   5   4  12    -171    1301   1
 -12  -4  -6    3759    1273  -2
   6   4  12    3759    1273   1
 -12  -4  -7   26822    1370  -2
   7   4  12   26822    1370   1
 -12  -4  -8    1944    1801  -2
   8   4  12    1944    1801   1
 -12  -4  -9    9583    1792  -2
   9   4  12    9583    1792   1
 -12  -4 -10   91829    2996  -2
  10   4  12   91829    2996   1
 -12  -4 -11    4584    1659  -2
  11   4  12    4584    1659   1
 -12  -5  -1    9016    1321  -2
   1   5  12    9016    1321   1
 -12  -5  -2  109032    2274  -2
   2   5  12  109032    2274   1
 -12  -5  -3    4674    1238  -2
   3   5  12    4674    1238   1
 -12  -5  -4     147    1075  -2
   4   5  12     147    1075   1
 -12  -5  -5    7015    1144  -2
   5   5  12    7015    1144   1
 -12  -5  -6    7653    1630  -2
   6   5  12    7653    1630   1
 -12  -5  -7   25724    2196  -2
   7   5  12   25724    2196   1
 -12  -5  -8  331709    6081  -2
   8   5  12  331709    6081   1
 -12  -5  -9   53112    2266  -2
   9   5  12   53112    2266   1
 -12  -5 -10   83727    2834  -2
  10   5  12   83727    2834   1
 -12  -5 -11   15269    2320  -2
  11   5  12   15269    2320   1
 -12  -6   0  137801    3911  -2
   0   6  12  137801    3911   1
 -12  -6  -1    8145    1299  -2
   1   6  12    8145    1299   1
 -12  -6  -2   11200    1069  -2
   2   6  12   11200    1069   1
 -12  -6  -3   12190    1714  -2
   3   6  12   12190    1714   1
 -12  -6  -4    3845    1676  -2
   4   6  12    3845    1676   1
 -12  -6  -5    6332    1590  -2
   5   6  12    6332    1590   1
 -12  -6  -6  173157    3412  -2
   6   6  12  173157    3412   1
 -12  -6  -7   28877    1578  -2
   7   6  12   28877    1578   1
 -12  -6  -8   74350    2820  -2
   8   6  12   74350    2820   1
 -12  -6  -9    4066    1534  -2
   9   6  12    4066    1534   1
 -12  -6 -10     128    1489  -2
  10   6  12     128    1489   1
 -12  -6 -11    9087    1780  -2
  11   6  12    9087    1780   1
 -12  -7  -1    5502    2007  -2
   1   7  12    5502    2007   1
 -12  -7  -2   66680    2300  -2
   2   7  12   66680    2300   1
 -12  -7  -3     817    1720  -2
   3   7  12     817    1720   1
 -12  -7  -4   30513    2133  -2
   4   7  12   30513    2133   1
 -12  -7  -5   24283    1786  -2
   5   7  12   24283    1786   1
 -12  -7  -6   29377    1746  -2
   6   7  12   29377    1746   1
 -12  -7  -7    4305    2057  -2
   7   7  12    4305    2057   1
 -12  -7  -8  259552    5630  -2
   8   7  12  259552    5630   1
 -12  -7  -9    9161    1561  -2
   9   7  12    9161    1561   1
 -12  -7 -10   97529    2408  -2
  10   7  12   97529    2408   1
 -12  -7 -11    5066    1601  -2
  11   7  12    5066    1601   1
 -12  -8   0   25787    2531  -2
   0   8  12   25787    2531   1
 -12  -8  -1  235226    5575  -2
   1   8  12  235226    5575   1
 -12  -8  -2    4251    1706  -2
   2   8  12    4251    1706   1
 -12  -8  -3  359697    7125  -2
   3   8  12  359697    7125   1
 -12  -8  -4    3423    1911  -2
   4   8  12    3423    1911   1
 -12  -8  -5  341320    6243  -2
   5   8  12  341320    6243   1
 -12  -8  -6   71904    2208  -2
   6   8  12   71904    2208   1
 -12  -8  -7  249804    4813  -2
   7   8  12  249804    4813   1
 -12  -8  -8   30072    2014  -2
   8   8  12   30072    2014   1
 -12  -8  -9  146508    3540  -2
   9   8  12  146508    3540   1
 -12  -8 -10    5066    1098  -2
  10   8  12    5066    1098   1
 -12  -8 -11   98476    4320  -2
  11   8  12   98476    4320   1
 -12  -9  -1   18591    2094  -2
   1   9  12   18591    2094   1
 -12  -9  -2   64487    3275  -2
   2   9  12   64487    3275   1
 -12  -9  -3    7273    1831  -2
   3   9  12    7273    1831   1
 -12  -9  -4    9145    1931  -2
   4   9  12    9145    1931   1
 -12  -9  -5   56588    2471  -2
   5   9  12   56588    2471   1
 -12  -9  -6    3843    1704  -2
   6   9  12    3843    1704   1
 -12  -9  -7    8630    1528  -2
   7   9  12    8630    1528   1
 -12  -9  -8  138929    4175  -2
   8   9  12  138929    4175   1
 -12  -9  -9    8104    1863  -2
   9   9  12    8104    1863   1
 -12  -9 -10   55719    2524  -2
  10   9  12   55719    2524   1
 -12  -9 -11   24720    2445  -2
  11   9  12   24720    2445   1
 -12 -10   0   19807    4324  -2
   0  10  12   19807    4324   1
 -12 -10  -1   74932    4560  -2
   1  10  12   74932    4560   1
 -12 -10  -2   82702    2625  -2
   2  10  12   82702    2625   1
 -12 -10  -3  154481    3609  -2
   3  10  12  154481    3609   1
 -12 -10  -4   89652    2610  -2
   4  10  12   89652    2610   1
 -12 -10  -5   83176    3039  -2
   5  10  12   83176    3039   1
 -12 -10  -6     513    1706  -2
   6  10  12     513    1706   1
 -12 -10  -7   92255    3393  -2
   7  10  12   92255    3393   1
 -12 -10  -8    7162    1540  -2
   8  10  12    7162    1540   1
 -12 -10  -9   59550    2391  -2
   9  10  12   59550    2391   1
 -12 -10 -10   45116    2529  -2
  10  10  12   45116    2529   1
 -12 -10 -11   65508    2849  -2
  11  10  12   65508    2849   1
 -12 -11  -1   11968    1913  -2
   1  11  12   11968    1913   1
 -12 -11  -2   47377    1993  -2
   2  11  12   47377    1993   1
 -12 -11  -3    4823    1785  -2
   3  11  12    4823    1785   1
 -12 -11  -4    1688    1979  -2
   4  11  12    1688    1979   1
 -12 -11  -5   13886    1715  -2
   5  11  12   13886    1715   1
 -12 -11  -6    8700    1675  -2
   6  11  12    8700    1675   1
 -12 -11  -7    3302    1769  -2
   7  11  12    3302    1769   1
 -12 -11  -8  104257    2770  -2
   8  11  12  104257    2770   1
 -12 -11  -9   24186    1666  -2
   9  11  12   24186    1666   1
 -12 -11 -10   64492    2732  -2
  10  11  12   64492    2732   1
 -12 -11 -11   -1755    2710  -2
  11  11  12   -1755    2710   1
 -12 -12   0   -2761    3789  -2
   0  12  12   -2761    3789   1
 -12 -12  -1   19134    2825  -2
   1  12  12   19134    2825   1
 -12 -12  -2    7936    1550  -2
   2  12  12    7936    1550   1
 -12 -12  -3   32224    2284  -2
   3  12  12   32224    2284   1
 -12 -12  -4   16580    1862  -2
   4  12  12   16580    1862   1
 -12 -12  -5    4669    1833  -2
   5  12  12    4669    1833   1
 -12 -12  -6    2186    2011  -2
   6  12  12    2186    2011   1
 -12 -12  -7   58475    2850  -2
   7  12  12   58475    2850   1
 -12 -12  -8    -200    1680  -2
   8  12  12    -200    1680   1
 -12 -12  -9    4529    1639  -2
   9  12  12    4529    1639   1
 -12 -12 -10    8104    2912  -2
  10  12  12    8104    2912   1
 -12 -12 -11   10893    3171  -2
  11  12  12   10893    3171   1
 -12 -12 -12    -598    4900  -2
  12  12  12    -598    4900   1
 -13   0  -1  156157    4053  -2
   1   0  13  156157    4053   1
 -13   0  -3   42770    3502  -2
   3   0  13   42770    3502   1
 -13   0  -5   24927    2808  -2
   5   0  13   24927    2808   1
 -13   0  -7   36508    3903  -2
   7   0  13   36508    3903   1
 -13   0  -9  232849   10371  -2
   9   0  13  232849   10371   1
 -13   0 -11   47996    4481  -2
  11   0  13   47996    4481   1
 -13  -1   0  147269    3697  -2
   0   1  13  147269    3697   1
 -13  -1  -1  481231    7393  -2
   1   1  13  481231    7393   1
 -13  -1  -2   49291    1893  -2
   2   1  13   49291    1893   1
 -13  -1  -3  121852    2992  -2
   3   1  13  121852    2992   1
 -13  -1  -4   29669    1898  -2
   4   1  13   29669    1898   1
 -13  -1  -5  136354    3212  -2
   5   1  13  136354    3212   1
 -13  -1  -6   22537    1852  -2
   6   1  13   22537    1852   1
 -13  -1  -7  132851    3029  -2
   7   1  13  132851    3029   1
 -13  -1  -8   24633    1753  -2
   8   1  13   24633    1753   1
 -13  -1  -9   14076    1918  -2
   9   1  13   14076    1918   1
 -13  -1 -10   21428    1760  -2
  10   1  13   21428    1760   1
 -13  -1 -11    8570    1644  -2
  11   1  13    8570    1644   1
 -13  -1 -12   18598    4276  -2
  12   1  13   18598    4276   1
 -13  -2  -1   53036    1738  -2
   1   2  13   53036    1738   1
 -13  -2  -2   16558    1612  -2
   2   2  13   16558    1612   1
 -13  -2  -3   44009    1840  -2
   3   2  13   44009    1840   1
 -13  -2  -4    4273    1767  -2
   4   2  13    4273    1767   1
 -13  -2  -5   13250    1663  -2
   5   2  13   13250    1663   1
 -13  -2  -6    2593    1715  -2
   6   2  13    2593    1715   1
 -13  -2  -7   19156    1558  -2
   7   2  13   19156    1558   1
 -13  -2  -8    7496    1717  -2
   8   2  13    7496    1717   1
 -13  -2  -9  273622    5761  -2
   9   2  13  273622    5761   1
 -13  -2 -10   12911    1815  -2
  10   2  13   12911    1815   1
 -13  -2 -11   14286    1731  -2
  11   2  13   14286    1731   1
 -13  -2 -12   24924    2228  -2
  12   2  13   24924    2228   1
 -13  -3   0   44223    2694  -2
   0   3  13   44223    2694   1
 -13  -3  -1  120725    2709  -2
   1   3  13  120725    2709   1
 -13  -3  -2   46929    2019  -2
   2   3  13   46929    2019   1
 -13  -3  -3   17886    1547  -2
   3   3  13   17886    1547   1
 -13  -3  -4   25169    1567  -2
   4   3  13   25169    1567   1
 -13  -3  -5   25704    1637  -2
   5   3  13   25704    1637   1
 -13  -3  -6    8980    1543  -2
   6   3  13    8980    1543   1
 -13  -3  -7   60908    2030  -2
   7   3  13   60908    2030   1
 -13  -3  -8    7457    2003  -2
   8   3  13    7457    2003   1
 -13  -3  -9    2967    2113  -2
   9   3  13    2967    2113   1
 -13  -3 -10   16764    2288  -2
  10   3  13   16764    2288   1
 -13  -3 -11    -389    1710  -2
  11   3  13    -389    1710   1
 -13  -3 -12   14910    2457  -2
  12   3  13   14910    2457   1
 -13  -4  -1   27754    1568  -2
   1   4  13   27754    1568   1
 -13  -4  -2    2671    1405  -2
   2   4  13    2671    1405   1
 -13  -4  -3   27994    1521  -2
   3   4  13   27994    1521   1
 -13  -4  -4    2843    1316  -2
   4   4  13    2843    1316   1
 -13  -4  -5   39088    1514  -2
   5   4  13   39088    1514   1
 -13  -4  -6    2653    1438  -2
   6   4  13    2653    1438   1
 -13  -4  -7   19397    1555  -2
   7   4  13   19397    1555   1
 -13  -4  -8   25834    2188  -2
   8   4  13   25834    2188   1
 -13  -4  -9  305761    5518  -2
   9   4  13  305761    5518   1
 -13  -4 -10   13171    1858  -2
  10   4  13   13171    1858   1
 -13  -4 -11   55883    3362  -2
  11   4  13   55883    3362   1
 -13  -4 -12   11304    2176  -2
  12   4  13   11304    2176   1
 -13  -5   0   30168    2899  -2
   0   5  13   30168    2899   1
 -13  -5  -1  130656    2681  -2
   1   5  13  130656    2681   1
 -13  -5  -2   14770    1459  -2
   2   5  13   14770    1459   1
 -13  -5  -3   27431    1676  -2
   3   5  13   27431    1676   1
 -13  -5  -4   42088    1526  -2
   4   5  13   42088    1526   1
 -13  -5  -5   94840    2170  -2
   5   5  13   94840    2170   1
 -13  -5  -6   72627    1839  -2
   6   5  13   72627    1839   1
 -13  -5  -7  188477    3806  -2
   7   5  13  188477    3806   1
 -13  -5  -8   43964    2410  -2
   8   5  13   43964    2410   1
 -13  -5  -9   32867    1784  -2
   9   5  13   32867    1784   1
 -13  -5 -10   41415    1961  -2
  10   5  13   41415    1961   1
 -13  -5 -11   12026    2108  -2
  11   5  13   12026    2108   1
 -13  -5 -12    2624    2181  -2
  12   5  13    2624    2181   1
 -13  -6  -1   25477    1570  -2
   1   6  13   25477    1570   1
 -13  -6  -2    2304    1294  -2
   2   6  13    2304    1294   1
 -13  -6  -3    9562    1820  -2
   3   6  13    9562    1820   1
 -13  -6  -4    3255    1732  -2
   4   6  13    3255    1732   1
 -13  -6  -5   72964    2270  -2
   5   6  13   72964    2270   1
 -13  -6  -6   52253    1995  -2
   6   6  13   52253    1995   1
 -13  -6  -7   21123    1514  -2
   7   6  13   21123    1514   1
 -13  -6  -8   28809    1715  -2
   8   6  13   28809    1715   1
 -13  -6  -9  233907    4877  -2
   9   6  13  233907    4877   1
 -13  -6 -10   23638    1669  -2
  10   6  13   23638    1669   1
 -13  -6 -11   22217    1817  -2
  11   6  13   22217    1817   1
 -13  -6 -12   20946    3094  -2
  12   6  13   20946    3094   1
 -13  -7   0   34445    2125  -2
   0   7  13   34445    2125   1
 -13  -7  -1  130412    3390  -2
   1   7  13  130412    3390   1
 -13  -7  -2   17794    2158  -2
   2   7  13   17794    2158   1
 -13  -7  -3   61995    2229  -2
   3   7  13   61995    2229   1
 -13  -7  -4   22191    1960  -2
   4   7  13   22191    1960   1
 -13  -7  -5  195203    4099  -2
   5   7  13  195203    4099   1
 -13  -7  -6   23646    2167  -2
   6   7  13   23646    2167   1
 -13  -7  -7  300223    5648  -2
   7   7  13  300223    5648   1
 -13  -7  -8   31818    2319  -2
   8   7  13   31818    2319   1
 -13  -7  -9   97869    3033  -2
   9   7  13   97869    3033   1
 -13  -7 -10   49605    2104  -2
  10   7  13   49605    2104   1
 -13  -7 -11   20446    1716  -2
  11   7  13   20446    1716   1
 -13  -7 -12    7310    2318  -2
  12   7  13    7310    2318   1
 -13  -8  -1   25922    3258  -2
   1   8  13   25922    3258   1
 -13  -8  -2    8161    2196  -2
   2   8  13    8161    2196   1
 -13  -8  -3    8282    2109  -2
   3   8  13    8282    2109   1
 -13  -8  -4   23034    1849  -2
   4   8  13   23034    1849   1
 -13  -8  -5   38640    2084  -2
   5   8  13   38640    2084   1
 -13  -8  -6   31730    1771  -2
   6   8  13   31730    1771   1
 -13  -8  -7   33427    1782  -2
   7   8  13   33427    1782   1
 -13  -8  -8    1886    2083  -2
   8   8  13    1886    2083   1
 -13  -8  -9  175584    4318  -2
   9   8  13  175584    4318   1
 -13  -8 -10    8904    2213  -2
  10   8  13    8904    2213   1
 -13  -8 -11   17472    2572  -2
  11   8  13   17472    2572   1
 -13  -8 -12   33821    2159  -2
  12   8  13   33821    2159   1
 -13  -9   0  245162    9712  -2
   0   9  13  245162    9712   1
 -13  -9  -1   18546    2074  -2
   1   9  13   18546    2074   1
 -13  -9  -2  264386    6275  -2
   2   9  13  264386    6275   1
 -13  -9  -3     987    1846  -2
   3   9  13     987    1846   1
 -13  -9  -4  309249    6249  -2
   4   9  13  309249    6249   1
 -13  -9  -5   28372    1819  -2
   5   9  13   28372    1819   1
 -13  -9  -6  229014    4497  -2
   6   9  13  229014    4497   1
 -13  -9  -7   91503    2742  -2
   7   9  13   91503    2742   1
 -13  -9  -8  168783    5832  -2
   8   9  13  168783    5832   1
 -13  -9  -9   15371    2596  -2
   9   9  13   15371    2596   1
 -13  -9 -10  129198    3431  -2
  10   9  13  129198    3431   1
 -13  -9 -11    3408    2478  -2
  11   9  13    3408    2478   1
 -13  -9 -12   52509    3645  -2
  12   9  13   52509    3645   1
 -13 -10  -1   19649    2352  -2
   1  10  13   19649    2352   1
 -13 -10  -2    9098    2081  -2
   2  10  13    9098    2081   1
 -13 -10  -3   18041    2755  -2
   3  10  13   18041    2755   1
 -13 -10  -4   12715    1819  -2
   4  10  13   12715    1819   1
 -13 -10  -5   40168    2047  -2
   5  10  13   40168    2047   1
 -13 -10  -6   26092    1886  -2
   6  10  13   26092    1886   1
 -13 -10  -7   50398    2106  -2
   7  10  13   50398    2106   1
 -13 -10  -8    6673    1834  -2
   8  10  13    6673    1834   1
 -13 -10  -9  130430    5331  -2
   9  10  13  130430    5331   1
 -13 -10 -10    5225    1970  -2
  10  10  13    5225    1970   1
 -13 -10 -11   46072    4075  -2
  11  10  13   46072    4075   1
 -13 -10 -12   10992    3139  -2
  12  10  13   10992    3139   1
 -13 -11   0   49640    5848  -2
   0  11  13   49640    5848   1
 -13 -11  -1    6988    2786  -2
   1  11  13    6988    2786   1
 -13 -11  -2   10552    1752  -2
   2  11  13   10552    1752   1
 -13 -11  -3    2353    1842  -2
   3  11  13    2353    1842   1
 -13 -11  -4   52076    2148  -2
   4  11  13   52076    2148   1
 -13 -11  -5   13789    2890  -2
   5  11  13   13789    2890   1
 -13 -11  -6   29713    2674  -2
   6  11  13   29713    2674   1
 -13 -11  -7   26070    3138  -2
   7  11  13   26070    3138   1
 -13 -11  -8   12393    1766  -2
   8  11  13   12393    1766   1
 -13 -11  -9    3753    3556  -2
   9  11  13    3753    3556   1
 -13 -11 -10   42209    3105  -2
  10  11  13   42209    3105   1
 -13 -11 -11    1331    3020  -2
  11  11  13    1331    3020   1
 -13 -11 -12     685    2941  -2
  12  11  13     685    2941   1
 -13 -12  -1   11738    2752  -2
   1  12  13   11738    2752   1
 -13 -12  -2   20599    2178  -2
   2  12  13   20599    2178   1
 -13 -12  -3   11761    2315  -2
   3  12  13   11761    2315   1
 -13 -12  -4    9856    2194  -2
   4  12  13    9856    2194   1
 -13 -12  -5    1974    2154  -2
   5  12  13    1974    2154   1
 -13 -12  -6   29212    3250  -2
   6  12  13   29212    3250   1
 -13 -12  -7    9958    1951  -2
   7  12  13    9958    1951   1
 -13 -12  -8   36549    2094  -2
   8  12  13   36549    2094   1
 -13 -12  -9   38525    2446  -2
   9  12  13   38525    2446   1
 -13 -12 -10   16868    3182  -2
  10  12  13   16868    3182   1
 -13 -12 -11     -27    3107  -2
  11  12  13     -27    3107   1
 -13 -12 -12   33111    3221  -2
  12  12  13   33111    3221   1
 -13 -13   0   28395    4459  -2
   0  13  13   28395    4459   1
 -13 -13  -1  120905    4014  -2
   1  13  13  120905    4014   1
 -13 -13  -2   -1578    2081  -2
   2  13  13   -1578    2081   1
 -13 -13  -3   51576    2713  -2
   3  13  13   51576    2713   1
 -13 -13  -4   33430    2454  -2
   4  13  13   33430    2454   1
 -13 -13  -5   43663    2709  -2
   5  13  13   43663    2709   1
 -13 -13  -6   20134    2257  -2
   6  13  13   20134    2257   1
 -13 -13  -7   49011    3534  -2
   7  13  13   49011    3534   1
 -13 -13  -8   34691    2258  -2
   8  13  13   34691    2258   1
 -13 -13  -9   10618    3133  -2
   9  13  13   10618    3133   1
 -13 -13 -10   26398    3332  -2
  10  13  13   26398    3332   1
 -13 -13 -11   -2713    3309  -2
  11  13  13   -2713    3309   1
 -13 -13 -12    6700    3303  -2
  12  13  13    6700    3303   1
 -13 -13 -13   13332    5491  -2
  13  13  13   13332    5491   1
 -14   0   0 1046317   31071  -2
   0   0  14 1046317   31071   1
 -14   0  -2  522452   13035  -2
   2   0  14  522452   13035   1
 -14   0  -4  143415    5060  -2
   4   0  14  143415    5060   1
 -14   0  -6  168394    5582  -2
   6   0  14  168394    5582   1
 -14   0  -8  127981    4482  -2
   8   0  14  127981    4482   1
 -14   0 -10   21371    4310  -2
  10   0  14   21371    4310   1
 -14   0 -12  139443    6049  -2
  12   0  14  139443    6049   1
 -14  -1  -1   25859    1624  -2
   1   1  14   25859    1624   1
 -14  -1  -2  135243    2954  -2
   2   1  14  135243    2954   1
 -14  -1  -3    1202    1739  -2
   3   1  14    1202    1739   1
 -14  -1  -4    5225    1890  -2
   4   1  14    5225    1890   1
 -14  -1  -5    3432    1863  -2
   5   1  14    3432    1863   1
 -14  -1  -6  104573    3542  -2
   6   1  14  104573    3542   1
 -14  -1  -7    4700    1906  -2
   7   1  14    4700    1906   1
 -14  -1  -8   68010    2288  -2
   8   1  14   68010    2288   1
 -14  -1  -9    2166    1785  -2
   9   1  14    2166    1785   1
 -14  -1 -10   10101    2774  -2
  10   1  14   10101    2774   1
 -14  -1 -11   13274    2064  -2
  11   1  14   13274    2064   1
 -14  -1 -12  190898    5547  -2
  12   1  14  190898    5547   1
 -14  -1 -13   13171    3166  -2
  13   1  14   13171    3166   1
 -14  -2   0  518652   12009  -2
   0   2  14  518652   12009   1
 -14  -2  -1  136065    2845  -2
   1   2  14  136065    2845   1
 -14  -2  -2  245083    4732  -2
   2   2  14  245083    4732   1
 -14  -2  -3   48815    2069  -2
   3   2  14   48815    2069   1
 -14  -2  -4   47180    2026  -2
   4   2  14   47180    2026   1
 -14  -2  -5   32797    2404  -2
   5   2  14   32797    2404   1
 -14  -2  -6   78615    2818  -2
   6   2  14   78615    2818   1
 -14  -2  -7   30013    2471  -2
   7   2  14   30013    2471   1
 -14  -2  -8   62749    2054  -2
   8   2  14   62749    2054   1
 -14  -2  -9   21704    2003  -2
   9   2  14   21704    2003   1
 -14  -2 -10    4374    1809  -2
  10   2  14    4374    1809   1
 -14  -2 -11   28131    2331  -2
  11   2  14   28131    2331   1
 -14  -2 -12   68165    2755  -2
  12   2  14   68165    2755   1
 -14  -2 -13   11750    2294  -2
  13   2  14   11750    2294   1
 -14  -3  -1    1685    1672  -2
   1   3  14    1685    1672   1
 -14  -3  -2   52050    2375  -2
   2   3  14   52050    2375   1
 -14  -3  -3    5096    1595  -2
   3   3  14    5096    1595   1
 -14  -3  -4    4495    1542  -2
   4   3  14    4495    1542   1
 -14  -3  -5    5042    1597  -2
   5   3  14    5042    1597   1
 -14  -3  -6  191979    6496  -2
   6   3  14  191979    6496   1
 -14  -3  -7    3511    1530  -2
   7   3  14    3511    1530   1
 -14  -3  -8   65589    2579  -2
   8   3  14   65589    2579   1
 -14  -3  -9    5332    2140  -2
   9   3  14    5332    2140   1
 -14  -3 -10   35111    1936  -2
  10   3  14   35111    1936   1
 -14  -3 -11    3371    2079  -2
  11   3  14    3371    2079   1
 -14  -3 -12  224225    5001  -2
  12   3  14  224225    5001   1
 -14  -3 -13   11854    2438  -2
  13   3  14   11854    2438   1
 -14  -4   0  148905    3968  -2
   0   4  14  148905    3968   1
 -14  -4  -1    2428    1615  -2
   1   4  14    2428    1615   1
 -14  -4  -2   44399    1853  -2
   2   4  14   44399    1853   1
 -14  -4  -3    3839    1580  -2
   3   4  14    3839    1580   1
 -14  -4  -4    8190    1488  -2
   4   4  14    8190    1488   1
 -14  -4  -5   19029    1420  -2
   5   4  14   19029    1420   1
 -14  -4  -6   63619    2111  -2
   6   4  14   63619    2111   1
 -14  -4  -7   49670    2055  -2
   7   4  14   49670    2055   1
 -14  -4  -8   79843    2653  -2
   8   4  14   79843    2653   1
 -14  -4  -9   31836    2090  -2
   9   4  14   31836    2090   1
 -14  -4 -10    4330    2350  -2
  10   4  14    4330    2350   1
 -14  -4 -11   24176    2212  -2
  11   4  14   24176    2212   1
 -14  -4 -12   39493    2756  -2
  12   4  14   39493    2756   1
 -14  -4 -13    6378    2335  -2
  13   4  14    6378    2335   1
 -14  -5  -1    2745    1569  -2
   1   5  14    2745    1569   1
 -14  -5  -2   28328    1745  -2
   2   5  14   28328    1745   1
 -14  -5  -3    4440    1718  -2
   3   5  14    4440    1718   1
 -14  -5  -4   20128    1822  -2
   4   5  14   20128    1822   1
 -14  -5  -5    2367    1302  -2
   5   5  14    2367    1302   1
 -14  -5  -6  195844    3867  -2
   6   5  14  195844    3867   1
 -14  -5  -7   32069    1531  -2
   7   5  14   32069    1531   1
 -14  -5  -8   71365    2445  -2
   8   5  14   71365    2445   1
 -14  -5  -9   46581    2326  -2
   9   5  14   46581    2326   1
 -14  -5 -10    7535    1933  -2
  10   5  14    7535    1933   1
 -14  -5 -11   24784    2184  -2
  11   5  14   24784    2184   1
 -14  -5 -12  129845    3507  -2
  12   5  14  129845    3507   1
 -14  -5 -13   21171    2341  -2
  13   5  14   21171    2341   1
 -14  -6   0  167757    4655  -2
   0   6  14  167757    4655   1
 -14  -6  -1  112340    2644  -2
   1   6  14  112340    2644   1
 -14  -6  -2   76327    2146  -2
   2   6  14   76327    2146   1
 -14  -6  -3  196848    4670  -2
   3   6  14  196848    4670   1
 -14  -6  -4   66282    2346  -2
   4   6  14   66282    2346   1
 -14  -6  -5  201014    4457  -2
   5   6  14  201014    4457   1
 -14  -6  -6  257794    5738  -2
   6   6  14  257794    5738   1
 -14  -6  -7  114864    2519  -2
   7   6  14  114864    2519   1
 -14  -6  -8  228612    4532  -2
   8   6  14  228612    4532   1
 -14  -6  -9   64843    2681  -2
   9   6  14   64843    2681   1
 -14  -6 -10   33542    2269  -2
  10   6  14   33542    2269   1
 -14  -6 -11   54922    2344  -2
  11   6  14   54922    2344   1
 -14  -6 -12   56685    2513  -2
  12   6  14   56685    2513   1
 -14  -6 -13   15200    2645  -2
  13   6  14   15200    2645   1
 -14  -7  -1    2129    1408  -2
   1   7  14    2129    1408   1
 -14  -7  -2   34068    2451  -2
   2   7  14   34068    2451   1
 -14  -7  -3    1156    2076  -2
   3   7  14    1156    2076   1
 -14  -7  -4   52014    2223  -2
   4   7  14   52014    2223   1
 -14  -7  -5   32567    1885  -2
   5   7  14   32567    1885   1
 -14  -7  -6  118578    3254  -2
   6   7  14  118578    3254   1
 -14  -7  -7   18022    2206  -2
   7   7  14   18022    2206   1
 -14  -7  -8  119324    3703  -2
   8   7  14  119324    3703   1
 -14  -7  -9   20007    2361  -2
   9   7  14   20007    2361   1
 -14  -7 -10   58628    2541  -2
  10   7  14   58628    2541   1
 -14  -7 -11   19708    2203  -2
  11   7  14   19708    2203   1
 -14  -7 -12  108722    4795  -2
  12   7  14  108722    4795   1
 -14  -7 -13    6201    2963  -2
  13   7  14    6201    2963   1
 -14  -8   0  108582   13252  -2
   0   8  14  108582   13252   1
 -14  -8  -1   63818    2567  -2
   1   8  14   63818    2567   1
 -14  -8  -2   70400    3870  -2
   2   8  14   70400    3870   1
 -14  -8  -3   66224    2508  -2
   3   8  14   66224    2508   1
 -14  -8  -4   75027    4094  -2
   4   8  14   75027    4094   1
 -14  -8  -5   68577    2387  -2
   5   8  14   68577    2387   1
 -14  -8  -6  215623    5839  -2
   6   8  14  215623    5839   1
 -14  -8  -7  114756    2938  -2
   7   8  14  114756    2938   1
 -14  -8  -8  168160    4461  -2
   8   8  14  168160    4461   1
 -14  -8  -9   32146    2375  -2
   9   8  14   32146    2375   1
 -14  -8 -10   26636    2469  -2
  10   8  14   26636    2469   1
 -14  -8 -11   33209    2835  -2
  11   8  14   33209    2835   1
 -14  -8 -12   22330    2940  -2
  12   8  14   22330    2940   1
 -14  -8 -13   17416    3400  -2
  13   8  14   17416    3400   1
 -14  -9  -1    2670    1861  -2
   1   9  14    2670    1861   1
 -14  -9  -2   23216    2111  -2
   2   9  14   23216    2111   1
 -14  -9  -3    5614    1706  -2
   3   9  14    5614    1706   1
 -14  -9  -4   30776    1960  -2
   4   9  14   30776    1960   1
 -14  -9  -5   47795    2285  -2
   5   9  14   47795    2285   1
 -14  -9  -6   67602    2843  -2
   6   9  14   67602    2843   1
 -14  -9  -7   22388    2141  -2
   7   9  14   22388    2141   1
 -14  -9  -8   23220    1931  -2
   8   9  14   23220    1931   1
 -14  -9  -9   28680    2721  -2
   9   9  14   28680    2721   1
 -14  -9 -10    4691    2257  -2
  10   9  14    4691    2257   1
 -14  -9 -11   30325    2479  -2
  11   9  14   30325    2479   1
 -14  -9 -12   50969    3415  -2
  12   9  14   50969    3415   1
 -14  -9 -13   14863    3098  -2
  13   9  14   14863    3098   1
 -14 -10   0   11574    3899  -2
   0  10  14   11574    3899   1
 -14 -10  -1    2582    1842  -2
   1  10  14    2582    1842   1
 -14 -10  -2    2269    2096  -2
   2  10  14    2269    2096   1
 -14 -10  -3   32212    2035  -2
   3  10  14   32212    2035   1
 -14 -10  -4    1580    1817  -2
   4  10  14    1580    1817   1
 -14 -10  -5    4344    2440  -2
   5  10  14    4344    2440   1
 -14 -10  -6   29866    2299  -2
   6  10  14   29866    2299   1
 -14 -10  -7   49541    2946  -2
   7  10  14   49541    2946   1
 -14 -10  -8   24051    1872  -2
   8  10  14   24051    1872   1
 -14 -10  -9    8857    2173  -2
   9  10  14    8857    2173   1
 -14 -10 -10   -2122    2122  -2
  10  10  14   -2122    2122   1
 -14 -10 -11   20315    3220  -2
  11  10  14   20315    3220   1
 -14 -10 -12    7957    3195  -2
  12  10  14    7957    3195   1
 -14 -10 -13   11853    3092  -2
  13  10  14   11853    3092   1
 -14 -11  -1    8139    3630  -2
   1  11  14    8139    3630   1
 -14 -11  -2   18696    2141  -2
   2  11  14   18696    2141   1
 -14 -11  -3    8465    2891  -2
   3  11  14    8465    2891   1
 -14 -11  -4   23330    2563  -2
   4  11  14   23330    2563   1
 -14 -11  -5   22813    2266  -2
   5  11  14   22813    2266   1
 -14 -11  -6   61359    2604  -2
   6  11  14   61359    2604   1
 -14 -11  -7   18641    2093  -2
   7  11  14   18641    2093   1
 -14 -11  -8   27869    2613  -2
   8  11  14   27869    2613   1
 -14 -11  -9   28786    2271  -2
   9  11  14   28786    2271   1
 -14 -11 -10   21857    3157  -2
  10  11  14   21857    3157   1
 -14 -11 -11   15008    3227  -2
  11  11  14   15008    3227   1
 -14 -11 -12   56878    3485  -2
  12  11  14   56878    3485   1
 -14 -11 -13   14808    3096  -2
  13  11  14   14808    3096   1
 -14 -12   0  141588    6074  -2
   0  12  14  141588    6074   1
 -14 -12  -1  190664    5160  -2
   1  12  14  190664    5160   1
 -14 -12  -2   56138    3634  -2
   2  12  14   56138    3634   1
 -14 -12  -3  200293    5420  -2
   3  12  14  200293    5420   1
 -14 -12  -4   35620    2876  -2
   4  12  14   35620    2876   1
 -14 -12  -5  132668    3728  -2
   5  12  14  132668    3728   1
 -14 -12  -6   63538    3435  -2
   6  12  14   63538    3435   1
 -14 -12  -7  107369    2986  -2
   7  12  14  107369    2986   1
 -14 -12  -8   26240    2940  -2
   8  12  14   26240    2940   1
 -14 -12  -9   54510    3248  -2
   9  12  14   54510    3248   1
 -14 -12 -10   -1642    3226  -2
  10  12  14   -1642    3226   1
 -14 -12 -11   49028    3494  -2
  11  12  14   49028    3494   1
 -14 -12 -12    8830    3353  -2
  12  12  14    8830    3353   1
 -14 -12 -13   57602    3861  -2
  13  12  14   57602    3861   1
 -14 -13  -1    8465    3076  -2
   1  13  14    8465    3076   1
 -14 -13  -2   17811    2898  -2
   2  13  14   17811    2898   1
 -14 -13  -3   11507    2543  -2
   3  13  14   11507    2543   1
 -14 -13  -4   10063    2686  -2
   4  13  14   10063    2686   1
 -14 -13  -5   22256    2407  -2
   5  13  14   22256    2407   1
 -14 -13  -6   20370    2646  -2
   6  13  14   20370    2646   1
 -14 -13  -7   12847    2530  -2
   7  13  14   12847    2530   1
 -14 -13  -8   13159    3103  -2
   8  13  14   13159    3103   1
 -14 -13  -9   19849    3357  -2
   9  13  14   19849    3357   1
 -14 -13 -10    6860    3186  -2
  10  13  14    6860    3186   1
 -14 -13 -11   17652    4198  -2
  11  13  14   17652    4198   1
 -14 -13 -12   47855    5662  -2
  12  13  14   47855    5662   1
 -14 -13 -13   41637    3731  -2
  13  13  14   41637    3731   1
 -14 -14   0   87241    8141  -2
   0  14  14   87241    8141   1
 -14 -14  -1   16078    2871  -2
   1  14  14   16078    2871   1
 -14 -14  -2   40610    3203  -2
   2  14  14   40610    3203   1
 -14 -14  -3   18664    3349  -2
   3  14  14   18664    3349   1
 -14 -14  -4   12492    2838  -2
   4  14  14   12492    2838   1
 -14 -14  -5    6469    2738  -2
   5  14  14    6469    2738   1
 -14 -14  -6   14135    3315  -2
   6  14  14   14135    3315   1
 -14 -14  -7   52834    4117  -2
   7  14  14   52834    4117   1
 -14 -14  -8    8911    3301  -2
   8  14  14    8911    3301   1
 -14 -14  -9    3434    3358  -2
   9  14  14    3434    3358   1
 -14 -14 -10   -2430    3501  -2
  10  14  14   -2430    3501   1
 -14 -14 -11   16638    3531  -2
  11  14  14   16638    3531   1
 -14 -14 -12    7510    3541  -2
  12  14  14    7510    3541   1
 -14 -14 -13   39532    3713  -2
  13  14  14   39532    3713   1
 -14 -14 -14   41977    6652  -2
  14  14  14   41977    6652   1
 -15   0  -1  102183    4113  -2
   1   0  15  102183    4113   1
 -15   0  -3   71708    3209  -2
   3   0  15   71708    3209   1
 -15   0  -5  217537    7204  -2
   5   0  15  217537    7204   1
 -15   0  -7   30755    3200  -2
   7   0  15   30755    3200   1
 -15   0  -9   20525    2765  -2
   9   0  15   20525    2765   1
 -15   0 -11  226197    9456  -2
  11   0  15  226197    9456   1
 -15   0 -13  234003    8577  -2
  13   0  15  234003    8577   1
 -15  -1   0  102110    4197  -2
   0   1  15  102110    4197   1
 -15  -1  -1  333049    6200  -2
   1   1  15  333049    6200   1
 -15  -1  -2   51297    2049  -2
   2   1  15   51297    2049   1
 -15  -1  -3   19894    1851  -2
   3   1  15   19894    1851   1
 -15  -1  -4   20435    2318  -2
   4   1  15   20435    2318   1
 -15  -1  -5   11555    2089  -2
   5   1  15   11555    2089   1
 -15  -1  -6   20896    2044  -2
   6   1  15   20896    2044   1
 -15  -1  -7   59199    2336  -2
   7   1  15   59199    2336   1
 -15  -1  -8   18271    2409  -2
   8   1  15   18271    2409   1
 -15  -1  -9    2253    1244  -2
   9   1  15    2253    1244   1
 -15  -1 -10   17963    3296  -2
  10   1  15   17963    3296   1
 -15  -1 -11    -788    3328  -2
  11   1  15    -788    3328   1
 -15  -1 -12   16652    3266  -2
  12   1  15   16652    3266   1
 -15  -1 -13   46162    3595  -2
  13   1  15   46162    3595   1
 -15  -1 -14    9535    3052  -2
  14   1  15    9535    3052   1
 -15  -2  -1   51213    2209  -2
   1   2  15   51213    2209   1
 -15  -2  -2   29723    1954  -2
   2   2  15   29723    1954   1
 -15  -2  -3   59283    2194  -2
   3   2  15   59283    2194   1
 -15  -2  -4    5794    1813  -2
   4   2  15    5794    1813   1
 -15  -2  -5  225260    5611  -2
   5   2  15  225260    5611   1
 -15  -2  -6   12225    1646  -2
   6   2  15   12225    1646   1
 -15  -2  -7   28197    1725  -2
   7   2  15   28197    1725   1
 -15  -2  -8    -470    1356  -2
   8   2  15    -470    1356   1
 -15  -2  -9   12655    2889  -2
   9   2  15   12655    2889   1
 -15  -2 -10   10967    2321  -2
  10   2  15   10967    2321   1
 -15  -2 -11  201474    4999  -2
  11   2  15  201474    4999   1
 -15  -2 -12   18135    3079  -2
  12   2  15   18135    3079   1
 -15  -2 -13  179456    5393  -2
  13   2  15  179456    5393   1
 -15  -2 -14   17320    3186  -2
  14   2  15   17320    3186   1
 -15  -3   0   68361    3299  -2
   0   3  15   68361    3299   1
 -15  -3  -1   21955    1797  -2
   1   3  15   21955    1797   1
 -15  -3  -2   59025    2177  -2
   2   3  15   59025    2177   1
 -15  -3  -3   29301    1858  -2
   3   3  15   29301    1858   1
 -15  -3  -4   29716    1760  -2
   4   3  15   29716    1760   1
 -15  -3  -5   12308    1531  -2
   5   3  15   12308    1531   1
 -15  -3  -6    6046    1598  -2
   6   3  15    6046    1598   1
 -15  -3  -7   11550    1642  -2
   7   3  15   11550    1642   1
 -15  -3  -8    2208    1330  -2
   8   3  15    2208    1330   1
 -15  -3  -9   12134    2116  -2
   9   3  15   12134    2116   1
 -15  -3 -10   12031    2177  -2
  10   3  15   12031    2177   1
 -15  -3 -11   10609    2284  -2
  11   3  15   10609    2284   1
 -15  -3 -12    1680    2435  -2
  12   3  15    1680    2435   1
 -15  -3 -13   13903    2653  -2
  13   3  15   13903    2653   1
 -15  -3 -14    7101    2960  -2
  14   3  15    7101    2960   1
 -15  -4  -1   24964    1634  -2
   1   4  15   24964    1634   1
 -15  -4  -2    3968    1624  -2
   2   4  15    3968    1624   1
 -15  -4  -3   29571    1724  -2
   3   4  15   29571    1724   1
 -15  -4  -4     248    1506  -2
   4   4  15     248    1506   1
 -15  -4  -5  278196    5175  -2
   5   4  15  278196    5175   1
 -15  -4  -6    1470    1377  -2
   6   4  15    1470    1377   1
 -15  -4  -7   69907    2483  -2
   7   4  15   69907    2483   1
 -15  -4  -8   24266    2157  -2
   8   4  15   24266    2157   1
 -15  -4  -9   48099    2463  -2
   9   4  15   48099    2463   1
 -15  -4 -10   13223    2386  -2
  10   4  15   13223    2386   1
 -15  -4 -11  203696    4557  -2
  11   4  15  203696    4557   1
 -15  -4 -12    7837    2306  -2
  12   4  15    7837    2306   1
 -15  -4 -13  178199    4692  -2
  13   4  15  178199    4692   1
 -15  -4 -14    2598    2811  -2
  14   4  15    2598    2811   1
 -15  -5   0  223051    5775  -2
   0   5  15  223051    5775   1
 -15  -5  -1   10103    1619  -2
   1   5  15   10103    1619   1
 -15  -5  -2  227918    4271  -2
   2   5  15  227918    4271   1
 -15  -5  -3   13814    1525  -2
   3   5  15   13814    1525   1
 -15  -5  -4  283439    5248  -2
   4   5  15  283439    5248   1
 -15  -5  -5    2152    1347  -2
   5   5  15    2152    1347   1
 -15  -5  -6  244661    4865  -2
   6   5  15  244661    4865   1
 -15  -5  -7   72580    3310  -2
   7   5  15   72580    3310   1
 -15  -5  -8  185982    4257  -2
   8   5  15  185982    4257   1
 -15  -5  -9    5478    2219  -2
   9   5  15    5478    2219   1
 -15  -5 -10  123567    3767  -2
  10   5  15  123567    3767   1
 -15  -5 -11    1015    2338  -2
  11   5  15    1015    2338   1
 -15  -5 -12   44845    2496  -2
  12   5  15   44845    2496   1
 -15  -5 -13   17940    2613  -2
  13   5  15   17940    2613   1
 -15  -5 -14   10184    3442  -2
  14   5  15   10184    3442   1
 -15  -6  -1   19947    1541  -2
   1   6  15   19947    1541   1
 -15  -6  -2   14636    1430  -2
   2   6  15   14636    1430   1
 -15  -6  -3    8109    1395  -2
   3   6  15    8109    1395   1
 -15  -6  -4    1169    1298  -2
   4   6  15    1169    1298   1
 -15  -6  -5  241695    5767  -2
   5   6  15  241695    5767   1
 -15  -6  -6    2016    1744  -2
   6   6  15    2016    1744   1
 -15  -6  -7   30371    1847  -2
   7   6  15   30371    1847   1
 -15  -6  -8   18251    3172  -2
   8   6  15   18251    3172   1
 -15  -6  -9   42760    2904  -2
   9   6  15   42760    2904   1
 -15  -6 -10   12657    2069  -2
  10   6  15   12657    2069   1
 -15  -6 -11   89292    2950  -2
  11   6  15   89292    2950   1
 -15  -6 -12   -1117    2972  -2
  12   6  15   -1117    2972   1
 -15  -6 -13   79155    3984  -2
  13   6  15   79155    3984   1
 -15  -6 -14    4023    3146  -2
  14   6  15    4023    3146   1
 -15  -7   0   30033    2134  -2
   0   7  15   30033    2134   1
 -15  -7  -1   57597    2241  -2
   1   7  15   57597    2241   1
 -15  -7  -2   32937    2730  -2
   2   7  15   32937    2730   1
 -15  -7  -3   10798    2096  -2
   3   7  15   10798    2096   1
 -15  -7  -4   71406    3844  -2
   4   7  15   71406    3844   1
 -15  -7  -5   77051    2476  -2
   5   7  15   77051    2476   1
 -15  -7  -6   33379    3235  -2
   6   7  15   33379    3235   1
 -15  -7  -7  188842    5788  -2
   7   7  15  188842    5788   1
 -15  -7  -8   23048    2710  -2
   8   7  15   23048    2710   1
 -15  -7  -9   41147    2829  -2
   9   7  15   41147    2829   1
 -15  -7 -10   27650    3060  -2
  10   7  15   27650    3060   1
 -15  -7 -11    5300    2074  -2
  11   7  15    5300    2074   1
 -15  -7 -12    4396    2894  -2
  12   7  15    4396    2894   1
 -15  -7 -13    5674    2957  -2
  13   7  15    5674    2957   1
 -15  -7 -14   16323    3660  -2
  14   7  15   16323    3660   1
 -15  -8  -1   14691    1813  -2
   1   8  15   14691    1813   1
 -15  -8  -2   -1135    1981  -2
   2   8  15   -1135    1981   1
 -15  -8  -3     408    2012  -2
   3   8  15     408    2012   1
 -15  -8  -4   23780    2328  -2
   4   8  15   23780    2328   1
 -15  -8  -5  175828    3841  -2
   5   8  15  175828    3841   1
 -15  -8  -6   27237    2307  -2
   6   8  15   27237    2307   1
 -15  -8  -7   27343    2429  -2
   7   8  15   27343    2429   1
 -15  -8  -8    -794    2966  -2
   8   8  15    -794    2966   1
 -15  -8  -9   19902    2978  -2
   9   8  15   19902    2978   1
 -15  -8 -10   10523    2414  -2
  10   8  15   10523    2414   1
 -15  -8 -11   61705    3178  -2
  11   8  15   61705    3178   1
 -15  -8 -12   13683    3045  -2
  12   8  15   13683    3045   1
 -15  -8 -13   65505    4453  -2
  13   8  15   65505    4453   1
 -15  -8 -14    4233    3820  -2
  14   8  15    4233    3820   1
 -15  -9   0   32096    4316  -2
   0   9  15   32096    4316   1
 -15  -9  -1    -588    1578  -2
   1   9  15    -588    1578   1
 -15  -9  -2    3916    2087  -2
   2   9  15    3916    2087   1
 -15  -9  -3    8459    2040  -2
   3   9  15    8459    2040   1
 -15  -9  -4   45983    3328  -2
   4   9  15   45983    3328   1
 -15  -9  -5    4460    2500  -2
   5   9  15    4460    2500   1
 -15  -9  -6   39244    3080  -2
   6   9  15   39244    3080   1
 -15  -9  -7   36132    2562  -2
   7   9  15   36132    2562   1
 -15  -9  -8   22076    3405  -2
   8   9  15   22076    3405   1
 -15  -9  -9   -1600    2233  -2
   9   9  15   -1600    2233   1
 -15  -9 -10   19445    2875  -2
  10   9  15   19445    2875   1
 -15  -9 -11    -303    2844  -2
  11   9  15    -303    2844   1
 -15  -9 -12   -1631    3455  -2
  12   9  15   -1631    3455   1
 -15  -9 -13     -90    3650  -2
  13   9  15     -90    3650   1
 -15  -9 -14    9822    3318  -2
  14   9  15    9822    3318   1
 -15 -10  -1   18363    2835  -2
   1  10  15   18363    2835   1
 -15 -10  -2   10008    2284  -2
   2  10  15   10008    2284   1
 -15 -10  -3   11993    2252  -2
   3  10  15   11993    2252   1
 -15 -10  -4   12301    2576  -2
   4  10  15   12301    2576   1
 -15 -10  -5  118660    3752  -2
   5  10  15  118660    3752   1
 -15 -10  -6    9293    2501  -2
   6  10  15    9293    2501   1
 -15 -10  -7   28121    2681  -2
   7  10  15   28121    2681   1
 -15 -10  -8   11851    2597  -2
   8  10  15   11851    2597   1
 -15 -10  -9   13638    2914  -2
   9  10  15   13638    2914   1
 -15 -10 -10    9034    2854  -2
  10  10  15    9034    2854   1
 -15 -10 -11   72852    3749  -2
  11  10  15   72852    3749   1
 -15 -10 -12    1914    3245  -2
  12  10  15    1914    3245   1
 -15 -10 -13   86912    4111  -2
  13  10  15   86912    4111   1
 -15 -10 -14     355    3417  -2
  14  10  15     355    3417   1
 -15 -11   0  255421   11900  -2
   0  11  15  255421   11900   1
 -15 -11  -1    3859    3009  -2
   1  11  15    3859    3009   1
 -15 -11  -2  193210    7153  -2
   2  11  15  193210    7153   1
 -15 -11  -3    8666    3020  -2
   3  11  15    8666    3020   1
 -15 -11  -4  204035    5287  -2
   4  11  15  204035    5287   1
 -15 -11  -5     724    2555  -2
   5  11  15     724    2555   1
 -15 -11  -6   89100    3432  -2
   6  11  15   89100    3432   1
 -15 -11  -7    9329    2196  -2
   7  11  15    9329    2196   1
 -15 -11  -8   63977    3301  -2
   8  11  15   63977    3301   1
 -15 -11  -9    6009    2646  -2
   9  11  15    6009    2646   1
 -15 -11 -10   74215    3638  -2
  10  11  15   74215    3638   1
 -15 -11 -11    4275    3244  -2
  11  11  15    4275    3244   1
 -15 -11 -12   44449    3570  -2
  12  11  15   44449    3570   1
 -15 -11 -13     809    3315  -2
  13  11  15     809    3315   1
 -15 -11 -14   39213    3777  -2
  14  11  15   39213    3777   1
 -15 -12  -1    8039    3383  -2
   1  12  15    8039    3383   1
 -15 -12  -2   14042    3321  -2
   2  12  15   14042    3321   1
 -15 -12  -3    3386    2505  -2
   3  12  15    3386    2505   1
 -15 -12  -4    6162    2691  -2
   4  12  15    6162    2691   1
 -15 -12  -5   47216    3172  -2
   5  12  15   47216    3172   1
 -15 -12  -6    2612    2682  -2
   6  12  15    2612    2682   1
 -15 -12  -7    3740    2910  -2
   7  12  15    3740    2910   1
 -15 -12  -8    5285    3255  -2
   8  12  15    5285    3255   1
 -15 -12  -9   -3250    3250  -2
   9  12  15   -3250    3250   1
 -15 -12 -10    1218    3177  -2
  10  12  15    1218    3177   1
 -15 -12 -11   47196    6017  -2
  11  12  15   47196    6017   1
 -15 -12 -12    2921    3441  -2
  12  12  15    2921    3441   1
 -15 -12 -13   35945    3665  -2
  13  12  15   35945    3665   1
 -15 -12 -14   12296    3691  -2
  14  12  15   12296    3691   1
 -15 -13   0  238028    9856  -2
   0  13  15  238028    9856   1
 -15 -13  -1   48729    3364  -2
   1  13  15   48729    3364   1
 -15 -13  -2  171775    4988  -2
   2  13  15  171775    4988   1
 -15 -13  -3   10596    2587  -2
   3  13  15   10596    2587   1
 -15 -13  -4  173403    5129  -2
   4  13  15  173403    5129   1
 -15 -13  -5   10606    2770  -2
   5  13  15   10606    2770   1
 -15 -13  -6   76013    3333  -2
   6  13  15   76013    3333   1
 -15 -13  -7   10334    3158  -2
   7  13  15   10334    3158   1
 -15 -13  -8   60502    3658  -2
   8  13  15   60502    3658   1
 -15 -13  -9   -1927    3426  -2
   9  13  15   -1927    3426   1
 -15 -13 -10   85882    4604  -2
  10  13  15   85882    4604   1
 -15 -13 -11    -373    3566  -2
  11  13  15    -373    3566   1
 -15 -13 -12   43225    4335  -2
  12  13  15   43225    4335   1
 -15 -13 -13    2533    5291  -2
  13  13  15    2533    5291   1
 -15 -13 -14   35997    3677  -2
  14  13  15   35997    3677   1
 -15 -14  -1    7291    3093  -2
   1  14  15    7291    3093   1
 -15 -14  -2   11798    2975  -2
   2  14  15   11798    2975   1
 -15 -14  -3    8890    3880  -2
   3  14  15    8890    3880   1
 -15 -14  -4    2271    2862  -2
   4  14  15    2271    2862   1
 -15 -14  -5   14790    2844  -2
   5  14  15   14790    2844   1
 -15 -14  -6   13188    4900  -2
   6  14  15   13188    4900   1
 -15 -14  -7   11333    3699  -2
   7  14  15   11333    3699   1
 -15 -14  -8     999    3418  -2
   8  14  15     999    3418   1
 -15 -14  -9   13323    3501  -2
   9  14  15   13323    3501   1
 -15 -14 -10    2527    3338  -2
  10  14  15    2527    3338   1
 -15 -14 -11   38684    4069  -2
  11  14  15   38684    4069   1
 -15 -14 -12    5901    3719  -2
  12  14  15    5901    3719   1
 -15 -14 -13   26481    3919  -2
  13  14  15   26481    3919   1
 -15 -14 -14    6836    3850  -2
  14  14  15    6836    3850   1
 -15 -15   0   43546    6005  -2
   0  15  15   43546    6005   1
 -15 -15  -1   10042    2939  -2
   1  15  15   10042    2939   1
 -15 -15  -2    -694    3215  -2
   2  15  15    -694    3215   1
 -15 -15  -3    2995    3192  -2
   3  15  15    2995    3192   1
 -15 -15  -4   33490    2984  -2
   4  15  15   33490    2984   1
 -15 -15  -5     -83    3421  -2
   5  15  15     -83    3421   1
 -15 -15  -6   16364    3826  -2
   6  15  15   16364    3826   1
 -15 -15  -7    -456    3760  -2
   7  15  15    -456    3760   1
 -15 -15  -8    7872    3523  -2
   8  15  15    7872    3523   1
 -15 -15  -9    1790    3623  -2
   9  15  15    1790    3623   1
 -15 -15 -10   35797    3558  -2
  10  15  15   35797    3558   1
 -15 -15 -11   -3603    3603  -2
  11  15  15   -3603    3603   1
 -15 -15 -12   -1903    3725  -2
  12  15  15   -1903    3725   1
 -15 -15 -13    9224    3976  -2
  13  15  15    9224    3976   1
 -15 -15 -14   23702    3864  -2
  14  15  15   23702    3864   1
 -15 -15 -15   15604    8808  -2
  15  15  15   15604    8808   1
 -16   0   0   32929    4647  -2
   0   0  16   32929    4647   1
 -16   0  -2   -2762    2762  -2
   2   0  16   -2762    2762   1
 -16   0  -4   69837    3150  -2
   4   0  16   69837    3150   1
 -16   0  -6     357    3931  -2
   6   0  16     357    3931   1
 -16   0  -8   10693    4610  -2
   8   0  16   10693    4610   1
 -16   0 -10   54779    5334  -2
  10   0  16   54779    5334   1
 -16   0 -12    5568    4902  -2
  12   0  16    5568    4902   1
 -16   0 -14    5932    4585  -2
  14   0  16    5932    4585   1
 -16  -1  -1   19804    2154  -2
   1   1  16   19804    2154   1
 -16  -1  -2  191683    4616  -2
   2   1  16  191683    4616   1
 -16  -1  -3    -372    1921  -2
   3   1  16    -372    1921   1
 -16  -1  -4   81513    2594  -2
   4   1  16   81513    2594   1
 -16  -1  -5     763    2030  -2
   5   1  16     763    2030   1
 -16  -1  -6   86472    2891  -2
   6   1  16   86472    2891   1
 -16  -1  -7    7456    2051  -2
   7   1  16    7456    2051   1
 -16  -1  -8    7450    3082  -2
   8   1  16    7450    3082   1
 -16  -1  -9   -1160    1943  -2
   9   1  16   -1160    1943   1
 -16  -1 -10   58844    4866  -2
  10   1  16   58844    4866   1
 -16  -1 -11    5913    3476  -2
  11   1  16    5913    3476   1
 -16  -1 -12  273260    7273  -2
  12   1  16  273260    7273   1
 -16  -1 -13    3969    3521  -2
  13   1  16    3969    3521   1
 -16  -1 -14   49620    3539  -2
  14   1  16   49620    3539   1
 -16  -1 -15    2679    3288  -2
  15   1  16    2679    3288   1
 -16  -2   0   -2600    2600  -2
   0   2  16   -2600    2600   1
 -16  -2  -1  196687    4161  -2
   1   2  16  196687    4161   1
 -16  -2  -2   36319    1904  -2
   2   2  16   36319    1904   1
 -16  -2  -3  132033    3383  -2
   3   2  16  132033    3383   1
 -16  -2  -4  149839    3630  -2
   4   2  16  149839    3630   1
 -16  -2  -5   68499    2543  -2
   5   2  16   68499    2543   1
 -16  -2  -6   11650    1708  -2
   6   2  16   11650    1708   1
 -16  -2  -7   55629    2865  -2
   7   2  16   55629    2865   1
 -16  -2  -8   30798    2101  -2
   8   2  16   30798    2101   1
 -16  -2  -9   38636    3067  -2
   9   2  16   38636    3067   1
 -16  -2 -10   71570    4250  -2
  10   2  16   71570    4250   1
 -16  -2 -11   20822    3083  -2
  11   2  16   20822    3083   1
 -16  -2 -12   11576    3156  -2
  12   2  16   11576    3156   1
 -16  -2 -13   18398    3299  -2
  13   2  16   18398    3299   1
 -16  -2 -14    -255    3271  -2
  14   2  16    -255    3271   1
 -16  -2 -15    6037    3147  -2
  15   2  16    6037    3147   1
 -16  -3  -1    1295    1863  -2
   1   3  16    1295    1863   1
 -16  -3  -2  130980    2952  -2
   2   3  16  130980    2952   1
 -16  -3  -3     779    1641  -2
   3   3  16     779    1641   1
 -16  -3  -4   69810    2336  -2
   4   3  16   69810    2336   1
 -16  -3  -5    1459    1598  -2
   5   3  16    1459    1598   1
 -16  -3  -6  125518    2966  -2
   6   3  16  125518    2966   1
 -16  -3  -7    2280    1737  -2
   7   3  16    2280    1737   1
 -16  -3  -8   50496    2699  -2
   8   3  16   50496    2699   1
 -16  -3  -9    3036    2527  -2
   9   3  16    3036    2527   1
 -16  -3 -10   73067    2968  -2
  10   3  16   73067    2968   1
 -16  -3 -11    3564    2528  -2
  11   3  16    3564    2528   1
 -16  -3 -12  243299    5598  -2
  12   3  16  243299    5598   1
 -16  -3 -13    3518    2788  -2
  13   3  16    3518    2788   1
 -16  -3 -14   47899    3508  -2
  14   3  16   47899    3508   1
 -16  -3 -15    6269    3508  -2
  15   3  16    6269    3508   1
 -16  -4   0   67054    2975  -2
   0   4  16   67054    2975   1
 -16  -4  -1   86568    2270  -2
   1   4  16   86568    2270   1
 -16  -4  -2  145148    3107  -2
   2   4  16  145148    3107   1
 -16  -4  -3   69550    2120  -2
   3   4  16   69550    2120   1
 -16  -4  -4  204217    3980  -2
   4   4  16  204217    3980   1
 -16  -4  -5   82249    2315  -2
   5   4  16   82249    2315   1
 -16  -4  -6   20933    1644  -2
   6   4  16   20933    1644   1
 -16  -4  -7  108400    2894  -2
   7   4  16  108400    2894   1
 -16  -4  -8   29899    2927  -2
   8   4  16   29899    2927   1
 -16  -4  -9   68375    2889  -2
   9   4  16   68375    2889   1
 -16  -4 -10   71009    2931  -2
  10   4  16   71009    2931   1
 -16  -4 -11   30152    2632  -2
  11   4  16   30152    2632   1
 -16  -4 -12   21968    2819  -2
  12   4  16   21968    2819   1
 -16  -4 -13    1369    2813  -2
  13   4  16    1369    2813   1
 -16  -4 -14    8919    3296  -2
  14   4  16    8919    3296   1
 -16  -4 -15    1024    3655  -2
  15   4  16    1024    3655   1
 -16  -5  -1     360    1749  -2
   1   5  16     360    1749   1
 -16  -5  -2   69200    2154  -2
   2   5  16   69200    2154   1
 -16  -5  -3    3557    1473  -2
   3   5  16    3557    1473   1
 -16  -5  -4   85790    2302  -2
   4   5  16   85790    2302   1
 -16  -5  -5   15392    2157  -2
   5   5  16   15392    2157   1
 -16  -5  -6  105535    2728  -2
   6   5  16  105535    2728   1
 -16  -5  -7   16800    1924  -2
   7   5  16   16800    1924   1
 -16  -5  -8   12572    1870  -2
   8   5  16   12572    1870   1
 -16  -5  -9   24196    2467  -2
   9   5  16   24196    2467   1
 -16  -5 -10   10107    2384  -2
  10   5  16   10107    2384   1
 -16  -5 -11    6642    2905  -2
  11   5  16    6642    2905   1
 -16  -5 -12  133023    4248  -2
  12   5  16  133023    4248   1
 -16  -5 -13    1343    3007  -2
  13   5  16    1343    3007   1
 -16  -5 -14    9483    3159  -2
  14   5  16    9483    3159   1
 -16  -5 -15    8010    4069  -2
  15   5  16    8010    4069   1
 -16  -6   0    2203    2797  -2
   0   6  16    2203    2797   1
 -16  -6  -1   84285    3449  -2
   1   6  16   84285    3449   1
 -16  -6  -2   12682    1566  -2
   2   6  16   12682    1566   1
 -16  -6  -3  123928    3889  -2
   3   6  16  123928    3889   1
 -16  -6  -4   15611    1802  -2
   4   6  16   15611    1802   1
 -16  -6  -5  116395    3960  -2
   5   6  16  116395    3960   1
 -16  -6  -6   22014    2290  -2
   6   6  16   22014    2290   1
 -16  -6  -7  118432    4789  -2
   7   6  16  118432    4789   1
 -16  -6  -8    2113    1976  -2
   8   6  16    2113    1976   1
 -16  -6  -9   67067    3054  -2
   9   6  16   67067    3054   1
 -16  -6 -10    8917    2180  -2
  10   6  16    8917    2180   1
 -16  -6 -11   38531    3150  -2
  11   6  16   38531    3150   1
 -16  -6 -12    9929    2884  -2
  12   6  16    9929    2884   1
 -16  -6 -13   15100    2962  -2
  13   6  16   15100    2962   1
 -16  -6 -14    5993    3994  -2
  14   6  16    5993    3994   1
 -16  -6 -15    6018    3976  -2
  15   6  16    6018    3976   1
 -16  -7  -1    3910    1571  -2
   1   7  16    3910    1571   1
 -16  -7  -2   48289    2551  -2
   2   7  16   48289    2551   1
 -16  -7  -3    2647    2096  -2
   3   7  16    2647    2096   1
 -16  -7  -4  108811    4368  -2
   4   7  16  108811    4368   1
 -16  -7  -5   18667    2284  -2
   5   7  16   18667    2284   1
 -16  -7  -6  113627    3385  -2
   6   7  16  113627    3385   1
 -16  -7  -7   12283    2250  -2
   7   7  16   12283    2250   1
 -16  -7  -8   33502    2924  -2
   8   7  16   33502    2924   1
 -16  -7  -9   11668    2856  -2
   9   7  16   11668    2856   1
 -16  -7 -10   31334    2804  -2
  10   7  16   31334    2804   1
 -16  -7 -11    4641    2880  -2
  11   7  16    4641    2880   1
 -16  -7 -12  110001    3900  -2
  12   7  16  110001    3900   1
 -16  -7 -13   10987    3175  -2
  13   7  16   10987    3175   1
 -16  -7 -14   32630    4096  -2
  14   7  16   32630    4096   1
 -16  -7 -15    4094    4155  -2
  15   7  16    4094    4155   1
 -16  -8   0    9954    1951  -2
   0   8  16    9954    1951   1
 -16  -8  -1    9007    1835  -2
   1   8  16    9007    1835   1
 -16  -8  -2   29814    3194  -2
   2   8  16   29814    3194   1
 -16  -8  -3   60951    2741  -2
   3   8  16   60951    2741   1
 -16  -8  -4   29203    2362  -2
   4   8  16   29203    2362   1
 -16  -8  -5   14150    2244  -2
   5   8  16   14150    2244   1
 -16  -8  -6    5773    2309  -2
   6   8  16    5773    2309   1
 -16  -8  -7   28039    2379  -2
   7   8  16   28039    2379   1
 -16  -8  -8    2555    2792  -2
   8   8  16    2555    2792   1
 -16  -8  -9    2955    3479  -2
   9   8  16    2955    3479   1
 -16  -8 -10   16851    3070  -2
  10   8  16   16851    3070   1
 -16  -8 -11   10514    3004  -2
  11   8  16   10514    3004   1
 -16  -8 -12   15504    3484  -2
  12   8  16   15504    3484   1
 -16  -8 -13   14636    3872  -2
  13   8  16   14636    3872   1
 -16  -8 -14   -4023    4023  -2
  14   8  16   -4023    4023   1
 -16  -8 -15    6366    4002  -2
  15   8  16    6366    4002   1
 -16  -9  -1   -1944    1944  -2
   1   9  16   -1944    1944   1
 -16  -9  -2   33208    3216  -2
   2   9  16   33208    3216   1
 -16  -9  -3    1395    2252  -2
   3   9  16    1395    2252   1
 -16  -9  -4   59475    2720  -2
   4   9  16   59475    2720   1
 -16  -9  -5   20380    2729  -2
   5   9  16   20380    2729   1
 -16  -9  -6   63616    2870  -2
   6   9  16   63616    2870   1
 -16  -9  -7    6793    2785  -2
   7   9  16    6793    2785   1
 -16  -9  -8    6236    3090  -2
   8   9  16    6236    3090   1
 -16  -9  -9   -1043    2916  -2
   9   9  16   -1043    2916   1
 -16  -9 -10    7010    2942  -2
  10   9  16    7010    2942   1
 -16  -9 -11   10972    3735  -2
  11   9  16   10972    3735   1
 -16  -9 -12   66273    3904  -2
  12   9  16   66273    3904   1
 -16  -9 -13    6975    3777  -2
  13   9  16    6975    3777   1
 -16  -9 -14   13713    3865  -2
  14   9  16   13713    3865   1
 -16  -9 -15    8528    4135  -2
  15   9  16    8528    4135   1
 -16 -10   0   44182    4152  -2
   0  10  16   44182    4152   1
 -16 -10  -1   58762    3239  -2
   1  10  16   58762    3239   1
 -16 -10  -2   64248    4036  -2
   2  10  16   64248    4036   1
 -16 -10  -3   69215    2718  -2
   3  10  16   69215    2718   1
 -16 -10  -4   73541    2902  -2
   4  10  16   73541    2902   1
 -16 -10  -5    9223    2501  -2
   5  10  16    9223    2501   1
 -16 -10  -6   10354    2662  -2
   6  10  16   10354    2662   1
 -16 -10  -7   34305    3239  -2
   7  10  16   34305    3239   1
 -16 -10  -8   12452    3019  -2
   8  10  16   12452    3019   1
 -16 -10  -9   11271    2992  -2
   9  10  16   11271    2992   1
 -16 -10 -10   32445    3441  -2
  10  10  16   32445    3441   1
 -16 -10 -11   14219    3494  -2
  11  10  16   14219    3494   1
 -16 -10 -12   11675    3547  -2
  12  10  16   11675    3547   1
 -16 -10 -13   11804    3532  -2
  13  10  16   11804    3532   1
 -16 -10 -14    -315    3898  -2
  14  10  16    -315    3898   1
 -16 -10 -15    8418    3925  -2
  15  10  16    8418    3925   1
 -16 -11  -1    7041    2977  -2
   1  11  16    7041    2977   1
 -16 -11  -2   24270    2982  -2
   2  11  16   24270    2982   1
 -16 -11  -3    4632    2505  -2
   3  11  16    4632    2505   1
 -16 -11  -4   29939    2934  -2
   4  11  16   29939    2934   1
 -16 -11  -5    1453    2594  -2
   5  11  16    1453    2594   1
 -16 -11  -6   43279    3423  -2
   6  11  16   43279    3423   1
 -16 -11  -7     102    3884  -2
   7  11  16     102    3884   1
 -16 -11  -8    6538    3063  -2
   8  11  16    6538    3063   1
 -16 -11  -9   15385    3419  -2
   9  11  16   15385    3419   1
 -16 -11 -10   12001    3518  -2
  10  11  16   12001    3518   1
 -16 -11 -11    2850    3511  -2
  11  11  16    2850    3511   1
 -16 -11 -12   68709    4475  -2
  12  11  16   68709    4475   1
 -16 -11 -13   11848    3576  -2
  13  11  16   11848    3576   1
 -16 -11 -14   17964    3739  -2
  14  11  16   17964    3739   1
 -16 -11 -15   16276    5295  -2
  15  11  16   16276    5295   1
 -16 -12   0    2539    4757  -2
   0  12  16    2539    4757   1
 -16 -12  -1  266113    9886  -2
   1  12  16  266113    9886   1
 -16 -12  -2   10032    3263  -2
   2  12  16   10032    3263   1
 -16 -12  -3  226685    5911  -2
   3  12  16  226685    5911   1
 -16 -12  -4   25679    2780  -2
   4  12  16   25679    2780   1
 -16 -12  -5  127555    4207  -2
   5  12  16  127555    4207   1
 -16 -12  -6   11030    3212  -2
   6  12  16   11030    3212   1
 -16 -12  -7  120071    4479  -2
   7  12  16  120071    4479   1
 -16 -12  -8    2216    3577  -2
   8  12  16    2216    3577   1
 -16 -12  -9   78991    4017  -2
   9  12  16   78991    4017   1
 -16 -12 -10   15753    3327  -2
  10  12  16   15753    3327   1
 -16 -12 -11   83897    3915  -2
  11  12  16   83897    3915   1
 -16 -12 -12    3178    3345  -2
  12  12  16    3178    3345   1
 -16 -12 -13   54540    3861  -2
  13  12  16   54540    3861   1
 -16 -12 -14    -674    3604  -2
  14  12  16    -674    3604   1
 -16 -12 -15   17581    5703  -2
  15  12  16   17581    5703   1
 -16 -13  -1    8968    3162  -2
   1  13  16    8968    3162   1
 -16 -13  -2   16679    3163  -2
   2  13  16   16679    3163   1
 -16 -13  -3    2521    3440  -2
   3  13  16    2521    3440   1
 -16 -13  -4    3672    2856  -2
   4  13  16    3672    2856   1
 -16 -13  -5    3307    2977  -2
   5  13  16    3307    2977   1
 -16 -13  -6   19539    3331  -2
   6  13  16   19539    3331   1
 -16 -13  -7    2991    3523  -2
   7  13  16    2991    3523   1
 -16 -13  -8   10177    3442  -2
   8  13  16   10177    3442   1
 -16 -13  -9    2751    3389  -2
   9  13  16    2751    3389   1
 -16 -13 -10   17083    3550  -2
  10  13  16   17083    3550   1
 -16 -13 -11   10455    3622  -2
  11  13  16   10455    3622   1
 -16 -13 -12   57697    4558  -2
  12  13  16   57697    4558   1
 -16 -13 -13    3280    3876  -2
  13  13  16    3280    3876   1
 -16 -13 -14    8999    5090  -2
  14  13  16    8999    5090   1
 -16 -13 -15    9036    3862  -2
  15  13  16    9036    3862   1
 -16 -14   0   10833    4461  -2
   0  14  16   10833    4461   1
 -16 -14  -1   42239    3431  -2
   1  14  16   42239    3431   1
 -16 -14  -2    1713    3215  -2
   2  14  16    1713    3215   1
 -16 -14  -3   40729    3356  -2
   3  14  16   40729    3356   1
 -16 -14  -4    3713    3236  -2
   4  14  16    3713    3236   1
 -16 -14  -5   29044    6725  -2
   5  14  16   29044    6725   1
 -16 -14  -6   -3825    3825  -2
   6  14  16   -3825    3825   1
 -16 -14  -7   24171    3851  -2
   7  14  16   24171    3851   1
 -16 -14  -8   -1304    3880  -2
   8  14  16   -1304    3880   1
 -16 -14  -9   17777    3630  -2
   9  14  16   17777    3630   1
 -16 -14 -10     743    3858  -2
  10  14  16     743    3858   1
 -16 -14 -11   18068    4628  -2
  11  14  16   18068    4628   1
 -16 -14 -12    2036    3851  -2
  12  14  16    2036    3851   1
 -16 -14 -13   13985    3765  -2
  13  14  16   13985    3765   1
 -16 -14 -14   -3236    4005  -2
  14  14  16   -3236    4005   1
 -16 -14 -15    5019    4003  -2
  15  14  16    5019    4003   1
 -16 -15  -1   -1267    3297  -2
   1  15  16   -1267    3297   1
 -16 -15  -2    8548    3291  -2
   2  15  16    8548    3291   1
 -16 -15  -3     957    3120  -2
   3  15  16     957    3120   1
 -16 -15  -4    4750    3625  -2
   4  15  16    4750    3625   1
 -16 -15  -5    1401    4499  -2
   5  15  16    1401    4499   1
 -16 -15  -6    7570    4220  -2
   6  15  16    7570    4220   1
 -16 -15  -7    4745    3845  -2
   7  15  16    4745    3845   1
 -16 -15  -8    3703    4700  -2
   8  15  16    3703    4700   1
 -16 -15  -9    3972    3876  -2
   9  15  16    3972    3876   1
 -16 -15 -10    9076    3840  -2
  10  15  16    9076    3840   1
 -16 -15 -11    9477    3972  -2
  11  15  16    9477    3972   1
 -16 -15 -12    9483    4121  -2
  12  15  16    9483    4121   1
 -16 -15 -13   11210    3902  -2
  13  15  16   11210    3902   1
 -16 -15 -14    4154    3989  -2
  14  15  16    4154    3989   1
 -16 -15 -15    3832    5651  -2
  15  15  16    3832    5651   1
 -16 -16   0    2665    4227  -2
   0  16  16    2665    4227   1
 -16 -16  -1   16828    3285  -2
   1  16  16   16828    3285   1
 -16 -16  -2    3682    3269  -2
   2  16  16    3682    3269   1
 -16 -16  -3   39970    4129  -2
   3  16  16   39970    4129   1
 -16 -16  -4    7250    4228  -2
   4  16  16    7250    4228   1
 -16 -16  -5    4123    4274  -2
   5  16  16    4123    4274   1
 -16 -16  -6   -3738    4775  -2
   6  16  16   -3738    4775   1
 -16 -16  -7   26397    4490  -2
   7  16  16   26397    4490   1
 -16 -16  -8    3028    4512  -2
   8  16  16    3028    4512   1
 -16 -16  -9    9953    4232  -2
   9  16  16    9953    4232   1
 -16 -16 -10    2565    4192  -2
  10  16  16    2565    4192   1
 -16 -16 -11   22497    4352  -2
  11  16  16   22497    4352   1
 -16 -16 -12   -3932    3932  -2
  12  16  16   -3932    3932   1
 -16 -16 -13    9730    4603  -2
  13  16  16    9730    4603   1
 -16 -16 -14    6612    5879  -2
  14  16  16    6612    5879   1
 -16 -16 -15    5437    4088  -2
  15  16  16    5437    4088   1
 -16 -16 -16    4651    7445  -2
  16  16  16    4651    7445   1
 -17   0  -1  176528    6563  -2
   1   0  17  176528    6563   1
 -17   0  -3   12924    3345  -2
   3   0  17   12924    3345   1
 -17   0  -5   93059    4573  -2
   5   0  17   93059    4573   1
 -17   0  -7   57396    5556  -2
   7   0  17   57396    5556   1
 -17   0  -9   74123    6137  -2
   9   0  17   74123    6137   1
 -17   0 -11  118925    8438  -2
  11   0  17  118925    8438   1
 -17   0 -13  101028    5827  -2
  13   0  17  101028    5827   1
 -17   0 -15   69980    6742  -2
  15   0  17   69980    6742   1
 -17  -1   0  179450    6634  -2
   0   1  17  179450    6634   1
 -17  -1  -1   75009    3004  -2
   1   1  17   75009    3004   1
 -17  -1  -2  139194    3701  -2
   2   1  17  139194    3701   1
 -17  -1  -3  127733    3499  -2
   3   1  17  127733    3499   1
 -17  -1  -4   89788    2765  -2
   4   1  17   89788    2765   1
 -17  -1  -5  118688    3380  -2
   5   1  17  118688    3380   1
 -17  -1  -6   62404    3260  -2
   6   1  17   62404    3260   1
 -17  -1  -7   52316    4805  -2
   7   1  17   52316    4805   1
 -17  -1  -8   53353    3018  -2
   8   1  17   53353    3018   1
 -17  -1  -9  101565    4587  -2
   9   1  17  101565    4587   1
 -17  -1 -10   34647    4337  -2
  10   1  17   34647    4337   1
 -17  -1 -11   50127    4350  -2
  11   1  17   50127    4350   1
 -17  -1 -12   13391    3609  -2
  12   1  17   13391    3609   1
 -17  -1 -13    3783    3270  -2
  13   1  17    3783    3270   1
 -17  -1 -14    7762    4058  -2
  14   1  17    7762    4058   1
 -17  -1 -15    5737    3656  -2
  15   1  17    5737    3656   1
 -17  -1 -16    3017    3505  -2
  16   1  17    3017    3505   1
 -17  -2  -1  140807    3529  -2
   1   2  17  140807    3529   1
 -17  -2  -2    8073    2063  -2
   2   2  17    8073    2063   1
 -17  -2  -3    6266    1827  -2
   3   2  17    6266    1827   1
 -17  -2  -4    -830    1896  -2
   4   2  17    -830    1896   1
 -17  -2  -5   70644    2783  -2
   5   2  17   70644    2783   1
 -17  -2  -6    3115    1909  -2
   6   2  17    3115    1909   1
 -17  -2  -7   25998    2209  -2
   7   2  17   25998    2209   1
 -17  -2  -8     393    2104  -2
   8   2  17     393    2104   1
 -17  -2  -9   43055    3859  -2
   9   2  17   43055    3859   1
 -17  -2 -10     261    4064  -2
  10   2  17     261    4064   1
 -17  -2 -11   44624    3536  -2
  11   2  17   44624    3536   1
 -17  -2 -12   -1314    3442  -2
  12   2  17   -1314    3442   1
 -17  -2 -13   38342    3400  -2
  13   2  17   38342    3400   1
 -17  -2 -14   -2986    3186  -2
  14   2  17   -2986    3186   1
 -17  -2 -15   31997    3768  -2
  15   2  17   31997    3768   1
 -17  -2 -16    5024    3762  -2
  16   2  17    5024    3762   1
 -17  -3   0    7131    2368  -2
   0   3  17    7131    2368   1
 -17  -3  -1  135071    3051  -2
   1   3  17  135071    3051   1
 -17  -3  -2    3757    1749  -2
   2   3  17    3757    1749   1
 -17  -3  -3  175344    3593  -2
   3   3  17  175344    3593   1
 -17  -3  -4    3103    1733  -2
   4   3  17    3103    1733   1
 -17  -3  -5  128836    3170  -2
   5   3  17  128836    3170   1
 -17  -3  -6    5468    1829  -2
   6   3  17    5468    1829   1
 -17  -3  -7   51482    3467  -2
   7   3  17   51482    3467   1
 -17  -3  -8    1451    2274  -2
   8   3  17    1451    2274   1
 -17  -3  -9   95135    3522  -2
   9   3  17   95135    3522   1
 -17  -3 -10    1964    2834  -2
  10   3  17    1964    2834   1
 -17  -3 -11   73168    6130  -2
  11   3  17   73168    6130   1
 -17  -3 -12    3871    3116  -2
  12   3  17    3871    3116   1
 -17  -3 -13   12153    3552  -2
  13   3  17   12153    3552   1
 -17  -3 -14   -1724    3819  -2
  14   3  17   -1724    3819   1
 -17  -3 -15    2584    3966  -2
  15   3  17    2584    3966   1
 -17  -3 -16    4743    3858  -2
  16   3  17    4743    3858   1
 -17  -4  -1   93583    2379  -2
   1   4  17   93583    2379   1
 -17  -4  -2    1493    1619  -2
   2   4  17    1493    1619   1
 -17  -4  -3    3308    1728  -2
   3   4  17    3308    1728   1
 -17  -4  -4    2888    1750  -2
   4   4  17    2888    1750   1
 -17  -4  -5   82373    2891  -2
   5   4  17   82373    2891   1
 -17  -4  -6   10088    2127  -2
   6   4  17   10088    2127   1
 -17  -4  -7   22159    1913  -2
   7   4  17   22159    1913   1
 -17  -4  -8    7170    2142  -2
   8   4  17    7170    2142   1
 -17  -4  -9   67099    3113  -2
   9   4  17   67099    3113   1
 -17  -4 -10    -352    2939  -2
  10   4  17    -352    2939   1
 -17  -4 -11   48920    3528  -2
  11   4  17   48920    3528   1
 -17  -4 -12     108    3210  -2
  12   4  17     108    3210   1
 -17  -4 -13   40024    3413  -2
  13   4  17   40024    3413   1
 -17  -4 -14    -631    3735  -2
  14   4  17    -631    3735   1
 -17  -4 -15   65638    5717  -2
  15   4  17   65638    5717   1
 -17  -4 -16   -2775    4385  -2
  16   4  17   -2775    4385   1
 -17  -5   0   95001    3428  -2
   0   5  17   95001    3428   1
 -17  -5  -1  127838    2770  -2
   1   5  17  127838    2770   1
 -17  -5  -2   77129    2163  -2
   2   5  17   77129    2163   1
 -17  -5  -3  128870    3962  -2
   3   5  17  128870    3962   1
 -17  -5  -4   85246    2523  -2
   4   5  17   85246    2523   1
 -17  -5  -5   55570    2124  -2
   5   5  17   55570    2124   1
 -17  -5  -6  121634    4705  -2
   6   5  17  121634    4705   1
 -17  -5  -7   13315    1613  -2
   7   5  17   13315    1613   1
 -17  -5  -8   85722    2812  -2
   8   5  17   85722    2812   1
 -17  -5  -9   56511    2458  -2
   9   5  17   56511    2458   1
 -17  -5 -10   35577    3301  -2
  10   5  17   35577    3301   1
 -17  -5 -11   49542    3801  -2
  11   5  17   49542    3801   1
 -17  -5 -12   12083    3118  -2
  12   5  17   12083    3118   1
 -17  -5 -13   10172    3203  -2
  13   5  17   10172    3203   1
 -17  -5 -14   15840    3324  -2
  14   5  17   15840    3324   1
 -17  -5 -15    8155    4413  -2
  15   5  17    8155    4413   1
 -17  -5 -16    6372    4565  -2
  16   5  17    6372    4565   1
 -17  -6  -1   61237    2605  -2
   1   6  17   61237    2605   1
 -17  -6  -2    4298    1511  -2
   2   6  17    4298    1511   1
 -17  -6  -3    5433    1467  -2
   3   6  17    5433    1467   1
 -17  -6  -4    7013    1938  -2
   4   6  17    7013    1938   1
 -17  -6  -5  127332    3765  -2
   5   6  17  127332    3765   1
 -17  -6  -6    4443    2568  -2
   6   6  17    4443    2568   1
 -17  -6  -7   20869    2693  -2
   7   6  17   20869    2693   1
 -17  -6  -8   27469    3125  -2
   8   6  17   27469    3125   1
 -17  -6  -9   35303    3147  -2
   9   6  17   35303    3147   1
 -17  -6 -10    3530    2151  -2
  10   6  17    3530    2151   1
 -17  -6 -11   49131    3106  -2
  11   6  17   49131    3106   1
 -17  -6 -12    1799    3080  -2
  12   6  17    1799    3080   1
 -17  -6 -13   30261    3589  -2
  13   6  17   30261    3589   1
 -17  -6 -14    5645    3851  -2
  14   6  17    5645    3851   1
 -17  -6 -15   47867    7727  -2
  15   6  17   47867    7727   1
 -17  -6 -16    3755    4574  -2
  16   6  17    3755    4574   1
 -17  -7   0   56559    2663  -2
   0   7  17   56559    2663   1
 -17  -7  -1   49869    2326  -2
   1   7  17   49869    2326   1
 -17  -7  -2   23180    2199  -2
   2   7  17   23180    2199   1
 -17  -7  -3   48000    3115  -2
   3   7  17   48000    3115   1
 -17  -7  -4   23985    2452  -2
   4   7  17   23985    2452   1
 -17  -7  -5   18540    2459  -2
   5   7  17   18540    2459   1
 -17  -7  -6   15183    2293  -2
   6   7  17   15183    2293   1
 -17  -7  -7    4914    2798  -2
   7   7  17    4914    2798   1
 -17  -7  -8     355    2881  -2
   8   7  17     355    2881   1
 -17  -7  -9   16548    3058  -2
   9   7  17   16548    3058   1
 -17  -7 -10    9476    3008  -2
  10   7  17    9476    3008   1
 -17  -7 -11   27214    3256  -2
  11   7  17   27214    3256   1
 -17  -7 -12    2809    3052  -2
  12   7  17    2809    3052   1
 -17  -7 -13    3825    3641  -2
  13   7  17    3825    3641   1
 -17  -7 -14   17125    4043  -2
  14   7  17   17125    4043   1
 -17  -7 -15    4528    4234  -2
  15   7  17    4528    4234   1
 -17  -7 -16    6795    4324  -2
  16   7  17    6795    4324   1
 -17  -8  -1   44882    3136  -2
   1   8  17   44882    3136   1
 -17  -8  -2    1055    2101  -2
   2   8  17    1055    2101   1
 -17  -8  -3    2481    2434  -2
   3   8  17    2481    2434   1
 -17  -8  -4    7069    2873  -2
   4   8  17    7069    2873   1
 -17  -8  -5   82492    4046  -2
   5   8  17   82492    4046   1
 -17  -8  -6   21207    2396  -2
   6   8  17   21207    2396   1
 -17  -8  -7      58    2984  -2
   7   8  17      58    2984   1
 -17  -8  -8   12639    3113  -2
   8   8  17   12639    3113   1
 -17  -8  -9   16817    3130  -2
   9   8  17   16817    3130   1
 -17  -8 -10    7920    3216  -2
  10   8  17    7920    3216   1
 -17  -8 -11   11574    2926  -2
  11   8  17   11574    2926   1
 -17  -8 -12   20127    3463  -2
  12   8  17   20127    3463   1
 -17  -8 -13   10915    3663  -2
  13   8  17   10915    3663   1
 -17  -8 -14   14388    4166  -2
  14   8  17   14388    4166   1
 -17  -8 -15   20567    4816  -2
  15   8  17   20567    4816   1
 -17  -8 -16    7412    4799  -2
  16   8  17    7412    4799   1
 -17  -9   0   76482    5569  -2
   0   9  17   76482    5569   1
 -17  -9  -1   94728    4037  -2
   1   9  17   94728    4037   1
 -17  -9  -2   44912    3611  -2
   2   9  17   44912    3611   1
 -17  -9  -3   86550    3148  -2
   3   9  17   86550    3148   1
 -17  -9  -4   62126    3972  -2
   4   9  17   62126    3972   1
 -17  -9  -5   57586    2956  -2
   5   9  17   57586    2956   1
 -17  -9  -6   44292    2660  -2
   6   9  17   44292    2660   1
 -17  -9  -7   18744    3042  -2
   7   9  17   18744    3042   1
 -17  -9  -8   17909    3050  -2
   8   9  17   17909    3050   1
 -17  -9  -9   32952    3221  -2
   9   9  17   32952    3221   1
 -17  -9 -10   29219    3356  -2
  10   9  17   29219    3356   1
 -17  -9 -11   26551    3693  -2
  11   9  17   26551    3693   1
 -17  -9 -12    8752    3484  -2
  12   9  17    8752    3484   1
 -17  -9 -13   10621    3873  -2
  13   9  17   10621    3873   1
 -17  -9 -14    9569    4328  -2
  14   9  17    9569    4328   1
 -17  -9 -15    7386    4366  -2
  15   9  17    7386    4366   1
 -17  -9 -16    4224    4516  -2
  16   9  17    4224    4516   1
 -17 -10  -1   30915    2899  -2
   1  10  17   30915    2899   1
 -17 -10  -2    4111    2198  -2
   2  10  17    4111    2198   1
 -17 -10  -3    5793    2371  -2
   3  10  17    5793    2371   1
 -17 -10  -4   -1955    2442  -2
   4  10  17   -1955    2442   1
 -17 -10  -5   37614    2536  -2
   5  10  17   37614    2536   1
 -17 -10  -6    6827    2872  -2
   6  10  17    6827    2872   1
 -17 -10  -7   10247    3035  -2
   7  10  17   10247    3035   1
 -17 -10  -8   15070    3231  -2
   8  10  17   15070    3231   1
 -17 -10  -9   32701    3321  -2
   9  10  17   32701    3321   1
 -17 -10 -10    7184    3868  -2
  10  10  17    7184    3868   1
 -17 -10 -11   24089    3685  -2
  11  10  17   24089    3685   1
 -17 -10 -12   18565    3939  -2
  12  10  17   18565    3939   1
 -17 -10 -13   31608    4063  -2
  13  10  17   31608    4063   1
 -17 -10 -14   26675    4364  -2
  14  10  17   26675    4364   1
 -17 -10 -15   43268    4516  -2
  15  10  17   43268    4516   1
 -17 -10 -16   16375    4674  -2
  16  10  17   16375    4674   1
 -17 -11   0   98496    5371  -2
   0  11  17   98496    5371   1
 -17 -11  -1   43774    3118  -2
   1  11  17   43774    3118   1
 -17 -11  -2   40853    3079  -2
   2  11  17   40853    3079   1
 -17 -11  -3   54552    2878  -2
   3  11  17   54552    2878   1
 -17 -11  -4   46768    2747  -2
   4  11  17   46768    2747   1
 -17 -11  -5   48103    2743  -2
   5  11  17   48103    2743   1
 -17 -11  -6   47364    3529  -2
   6  11  17   47364    3529   1
 -17 -11  -7   21594    3271  -2
   7  11  17   21594    3271   1
 -17 -11  -8   14159    3721  -2
   8  11  17   14159    3721   1
 -17 -11  -9   38516    4112  -2
   9  11  17   38516    4112   1
 -17 -11 -10   32758    3684  -2
  10  11  17   32758    3684   1
 -17 -11 -11    7683    3692  -2
  11  11  17    7683    3692   1
 -17 -11 -12    4994    3707  -2
  12  11  17    4994    3707   1
 -17 -11 -13    4863    3978  -2
  13  11  17    4863    3978   1
 -17 -11 -14   18168    5281  -2
  14  11  17   18168    5281   1
 -17 -11 -15   -1676    4068  -2
  15  11  17   -1676    4068   1
 -17 -11 -16    7319    4144  -2
  16  11  17    7319    4144   1
 -17 -12  -1   15230    3036  -2
   1  12  17   15230    3036   1
 -17 -12  -2    5921    3490  -2
   2  12  17    5921    3490   1
 -17 -12  -3    1654    2524  -2
   3  12  17    1654    2524   1
 -17 -12  -4     150    2835  -2
   4  12  17     150    2835   1
 -17 -12  -5   13228    2806  -2
   5  12  17   13228    2806   1
 -17 -12  -6    6283    3176  -2
   6  12  17    6283    3176   1
 -17 -12  -7    1448    3785  -2
   7  12  17    1448    3785   1
 -17 -12  -8   16467    4415  -2
   8  12  17   16467    4415   1
 -17 -12  -9   10273    3754  -2
   9  12  17   10273    3754   1
 -17 -12 -10   31456    4032  -2
  10  12  17   31456    4032   1
 -17 -12 -11    9009    4090  -2
  11  12  17    9009    4090   1
 -17 -12 -12    5501    3979  -2
  12  12  17    5501    3979   1
 -17 -12 -13   10824    3797  -2
  13  12  17   10824    3797   1
 -17 -12 -14   21227    3853  -2
  14  12  17   21227    3853   1
 -17 -12 -15    3809    3963  -2
  15  12  17    3809    3963   1
 -17 -12 -16   17659    4587  -2
  16  12  17   17659    4587   1
 -17 -13   0  105990    5075  -2
   0  13  17  105990    5075   1
 -17 -13  -1    2121    3197  -2
   1  13  17    2121    3197   1
 -17 -13  -2   28801    3520  -2
   2  13  17   28801    3520   1
 -17 -13  -3    7080    3395  -2
   3  13  17    7080    3395   1
 -17 -13  -4   44554    4713  -2
   4  13  17   44554    4713   1
 -17 -13  -5   10919    3975  -2
   5  13  17   10919    3975   1
 -17 -13  -6   31596    4158  -2
   6  13  17   31596    4158   1
 -17 -13  -7   10597    3865  -2
   7  13  17   10597    3865   1
 -17 -13  -8   15835    4048  -2
   8  13  17   15835    4048   1
 -17 -13  -9    2950    4259  -2
   9  13  17    2950    4259   1
 -17 -13 -10   34220    5638  -2
  10  13  17   34220    5638   1
 -17 -13 -11   -4427    4427  -2
  11  13  17   -4427    4427   1
 -17 -13 -12    9091    3936  -2
  12  13  17    9091    3936   1
 -17 -13 -13   -3763    3763  -2
  13  13  17   -3763    3763   1
 -17 -13 -14   23945    3802  -2
  14  13  17   23945    3802   1
 -17 -13 -15   -4855    4855  -2
  15  13  17   -4855    4855   1
 -17 -13 -16   -1262    4127  -2
  16  13  17   -1262    4127   1
 -17 -14  -1    4611    3241  -2
   1  14  17    4611    3241   1
 -17 -14  -2    6358    3315  -2
   2  14  17    6358    3315   1
 -17 -14  -3    4645    3458  -2
   3  14  17    4645    3458   1
 -17 -14  -4   12586    5012  -2
   4  14  17   12586    5012   1
 -17 -14  -5   19958    5041  -2
   5  14  17   19958    5041   1
 -17 -14  -6    8914    4663  -2
   6  14  17    8914    4663   1
 -17 -14  -7   14251    4322  -2
   7  14  17   14251    4322   1
 -17 -14  -8   12526    4021  -2
   8  14  17   12526    4021   1
 -17 -14  -9   13354    4068  -2
   9  14  17   13354    4068   1
 -17 -14 -10   18380    3806  -2
  10  14  17   18380    3806   1
 -17 -14 -11   29976    3928  -2
  11  14  17   29976    3928   1
 -17 -14 -12   20115    5381  -2
  12  14  17   20115    5381   1
 -17 -14 -13   28744    7268  -2
  13  14  17   28744    7268   1
 -17 -14 -14    6708    3721  -2
  14  14  17    6708    3721   1
 -17 -14 -15    4492    4564  -2
  15  14  17    4492    4564   1
 -17 -14 -16   12113    4396  -2
  16  14  17   12113    4396   1
 -17 -15   0   67042    5736  -2
   0  15  17   67042    5736   1
 -17 -15  -1    1648    3454  -2
   1  15  17    1648    3454   1
 -17 -15  -2   31683    3797  -2
   2  15  17   31683    3797   1
 -17 -15  -3   10585    3518  -2
   3  15  17   10585    3518   1
 -17 -15  -4   50857    5948  -2
   4  15  17   50857    5948   1
 -17 -15  -5    2953    5556  -2
   5  15  17    2953    5556   1
 -17 -15  -6   38653    5269  -2
   6  15  17   38653    5269   1
 -17 -15  -7     275    6880  -2
   7  15  17     275    6880   1
 -17 -15  -8   18177    4733  -2
   8  15  17   18177    4733   1
 -17 -15  -9    3165    3877  -2
   9  15  17    3165    3877   1
 -17 -15 -10   45191    4204  -2
  10  15  17   45191    4204   1
 -17 -15 -11    2625    4238  -2
  11  15  17    2625    4238   1
 -17 -15 -12    4190    4203  -2
  12  15  17    4190    4203   1
 -17 -15 -13   -3368    4114  -2
  13  15  17   -3368    4114   1
 -17 -15 -14   22023    5163  -2
  14  15  17   22023    5163   1
 -17 -15 -15    3240    5326  -2
  15  15  17    3240    5326   1
 -17 -15 -16    4235    4868  -2
  16  15  17    4235    4868   1
 -17 -16  -1    3383    3696  -2
   1  16  17    3383    3696   1
 -17 -16  -2    8890    4096  -2
   2  16  17    8890    4096   1
 -17 -16  -3    3027    4027  -2
   3  16  17    3027    4027   1
 -17 -16  -4    6993    4227  -2
   4  16  17    6993    4227   1
 -17 -16  -5    5172    4666  -2
   5  16  17    5172    4666   1
 -17 -16  -6    9033    5019  -2
   6  16  17    9033    5019   1
 -17 -16  -7    1560    4976  -2
   7  16  17    1560    4976   1
 -17 -16  -8   18123    4567  -2
   8  16  17   18123    4567   1
 -17 -16  -9    4304    4357  -2
   9  16  17    4304    4357   1
 -17 -16 -10   14814    5193  -2
  10  16  17   14814    5193   1
 -17 -16 -11    5897    4574  -2
  11  16  17    5897    4574   1
 -17 -16 -12   22274    4635  -2
  12  16  17   22274    4635   1
 -17 -16 -13   -2206    4653  -2
  13  16  17   -2206    4653   1
 -17 -16 -14   13938    4430  -2
  14  16  17   13938    4430   1
 -17 -16 -15    3498    4684  -2
  15  16  17    3498    4684   1
 -17 -16 -16   -5538    7938  -2
  16  16  17   -5538    7938   1
 -17 -17   0   45448    5774  -2
   0  17  17   45448    5774   1
 -17 -17  -1    6872    3831  -2
   1  17  17    6872    3831   1
 -17 -17  -2    7664    3979  -2
   2  17  17    7664    3979   1
 -17 -17  -3    9728    4411  -2
   3  17  17    9728    4411   1
 -17 -17  -4   18381    4415  -2
   4  17  17   18381    4415   1
 -17 -17  -5   -4613    4613  -2
   5  17  17   -4613    4613   1
 -17 -17  -6   19346    6568  -2
   6  17  17   19346    6568   1
 -17 -17  -7    2210    5207  -2
   7  17  17    2210    5207   1
 -17 -17  -8   -4745    4795  -2
   8  17  17   -4745    4795   1
 -17 -17  -9    1219    4940  -2
   9  17  17    1219    4940   1
 -17 -17 -10   12727    4735  -2
  10  17  17   12727    4735   1
 -17 -17 -11    -368    4620  -2
  11  17  17    -368    4620   1
 -17 -17 -12    3040    4321  -2
  12  17  17    3040    4321   1
 -17 -17 -13    3813    4623  -2
  13  17  17    3813    4623   1
 -17 -17 -14   12857    4594  -2
  14  17  17   12857    4594   1
 -17 -17 -15    -910    6738  -2
  15  17  17    -910    6738   1
 -18   0   0   66918    5956  -2
   0   0  18   66918    5956   1
 -18   0  -2   46413    3743  -2
   2   0  18   46413    3743   1
 -18   0  -4   60042    4036  -2
   4   0  18   60042    4036   1
 -18   0  -6   51470    5541  -2
   6   0  18   51470    5541   1
 -18   0  -8   23381    5494  -2
   8   0  18   23381    5494   1
 -18   0 -10   27914    7029  -2
  10   0  18   27914    7029   1
 -18   0 -12     856    6381  -2
  12   0  18     856    6381   1
 -18   0 -14   12944    5235  -2
  14   0  18   12944    5235   1
 -18   0 -16    5054    5048  -2
  16   0  18    5054    5048   1
 -18  -1  -1    8460    2391  -2
   1   1  18    8460    2391   1
 -18  -1  -2  115985    3954  -2
   2   1  18  115985    3954   1
 -18  -1  -3    2151    2460  -2
   3   1  18    2151    2460   1
 -18  -1  -4   23779    2564  -2
   4   1  18   23779    2564   1
 -18  -1  -5    2783    2864  -2
   5   1  18    2783    2864   1
 -18  -1  -6    5918    2990  -2
   6   1  18    5918    2990   1
 -18  -1  -7    3585    3500  -2
   7   1  18    3585    3500   1
 -18  -1  -8  159868    4991  -2
   8   1  18  159868    4991   1
 -18  -1  -9    7242    4615  -2
   9   1  18    7242    4615   1
 -18  -1 -10   48588    4441  -2
  10   1  18   48588    4441   1
 -18  -1 -11    2168    4609  -2
  11   1  18    2168    4609   1
 -18  -1 -12   22088    4864  -2
  12   1  18   22088    4864   1
 -18  -1 -13    1589    3836  -2
  13   1  18    1589    3836   1
 -18  -1 -14   40134    4510  -2
  14   1  18   40134    4510   1
 -18  -1 -15   -1270    3769  -2
  15   1  18   -1270    3769   1
 -18  -1 -16  115437    4865  -2
  16   1  18  115437    4865   1
 -18  -1 -17    8011    3612  -2
  17   1  18    8011    3612   1
 -18  -2   0   49449    3780  -2
   0   2  18   49449    3780   1
 -18  -2  -1  121762    3524  -2
   1   2  18  121762    3524   1
 -18  -2  -2   35765    2651  -2
   2   2  18   35765    2651   1
 -18  -2  -3   99894    3185  -2
   3   2  18   99894    3185   1
 -18  -2  -4   47820    2520  -2
   4   2  18   47820    2520   1
 -18  -2  -5   67520    2838  -2
   5   2  18   67520    2838   1
 -18  -2  -6   42079    2407  -2
   6   2  18   42079    2407   1
 -18  -2  -7   59458    2598  -2
   7   2  18   59458    2598   1
 -18  -2  -8   31741    5394  -2
   8   2  18   31741    5394   1
 -18  -2  -9   45495    4358  -2
   9   2  18   45495    4358   1
 -18  -2 -10   18957    3867  -2
  10   2  18   18957    3867   1
 -18  -2 -11   29035    3979  -2
  11   2  18   29035    3979   1
 -18  -2 -12    3502    3682  -2
  12   2  18    3502    3682   1
 -18  -2 -13    9143    3832  -2
  13   2  18    9143    3832   1
 -18  -2 -14    8821    4013  -2
  14   2  18    8821    4013   1
 -18  -2 -15   10501    4063  -2
  15   2  18   10501    4063   1
 -18  -2 -16    9728    4071  -2
  16   2  18    9728    4071   1
 -18  -2 -17    1549    4386  -2
  17   2  18    1549    4386   1
 -18  -3  -1    -854    1891  -2
   1   3  18    -854    1891   1
 -18  -3  -2  101792    3135  -2
   2   3  18  101792    3135   1
 -18  -3  -3    2154    1869  -2
   3   3  18    2154    1869   1
 -18  -3  -4   29639    2304  -2
   4   3  18   29639    2304   1
 -18  -3  -5    2620    1935  -2
   5   3  18    2620    1935   1
 -18  -3  -6   22791    2032  -2
   6   3  18   22791    2032   1
 -18  -3  -7    6907    1953  -2
   7   3  18    6907    1953   1
 -18  -3  -8  169198    4348  -2
   8   3  18  169198    4348   1
 -18  -3  -9    5405    3339  -2
   9   3  18    5405    3339   1
 -18  -3 -10   70602    3836  -2
  10   3  18   70602    3836   1
 -18  -3 -11    1861    3702  -2
  11   3  18    1861    3702   1
 -18  -3 -12   33682    3499  -2
  12   3  18   33682    3499   1
 -18  -3 -13    3505    4626  -2
  13   3  18    3505    4626   1
 -18  -3 -14   55135    4084  -2
  14   3  18   55135    4084   1
 -18  -3 -15   11479    3876  -2
  15   3  18   11479    3876   1
 -18  -3 -16  108070    5252  -2
  16   3  18  108070    5252   1
 -18  -3 -17    1830    4112  -2
  17   3  18    1830    4112   1
 -18  -4   0   57023    2848  -2
   0   4  18   57023    2848   1
 -18  -4  -1   22654    1811  -2
   1   4  18   22654    1811   1
 -18  -4  -2   47118    2004  -2
   2   4  18   47118    2004   1
 -18  -4  -3   20066    1900  -2
   3   4  18   20066    1900   1
 -18  -4  -4   37599    2108  -2
   4   4  18   37599    2108   1
 -18  -4  -5   18281    1903  -2
   5   4  18   18281    1903   1
 -18  -4  -6   31941    2063  -2
   6   4  18   31941    2063   1
 -18  -4  -7   28767    1961  -2
   7   4  18   28767    1961   1
 -18  -4  -8   21382    2681  -2
   8   4  18   21382    2681   1
 -18  -4  -9    4298    2527  -2
   9   4  18    4298    2527   1
 -18  -4 -10   25279    3360  -2
  10   4  18   25279    3360   1
 -18  -4 -11   -3305    3305  -2
  11   4  18   -3305    3305   1
 -18  -4 -12    7047    3282  -2
  12   4  18    7047    3282   1
 -18  -4 -13    3584    3758  -2
  13   4  18    3584    3758   1
 -18  -4 -14   14198    3832  -2
  14   4  18   14198    3832   1
 -18  -4 -15    8758    5177  -2
  15   4  18    8758    5177   1
 -18  -4 -16    3180    4664  -2
  16   4  18    3180    4664   1
 -18  -4 -17    -222    4801  -2
  17   4  18    -222    4801   1
 -18  -5  -1    3129    1712  -2
   1   5  18    3129    1712   1
 -18  -5  -2   60227    2068  -2
   2   5  18   60227    2068   1
 -18  -5  -3    4976    1815  -2
   3   5  18    4976    1815   1
 -18  -5  -4   20781    1823  -2
   4   5  18   20781    1823   1
 -18  -5  -5    4072    2313  -2
   5   5  18    4072    2313   1
 -18  -5  -6    1800    1690  -2
   6   5  18    1800    1690   1
 -18  -5  -7    -352    2068  -2
   7   5  18    -352    2068   1
 -18  -5  -8  107365    4701  -2
   8   5  18  107365    4701   1
 -18  -5  -9    3520    2317  -2
   9   5  18    3520    2317   1
 -18  -5 -10   23666    2575  -2
  10   5  18   23666    2575   1
 -18  -5 -11    4490    3238  -2
  11   5  18    4490    3238   1
 -18  -5 -12   -2373    3369  -2
  12   5  18   -2373    3369   1
 -18  -5 -13   -2124    3458  -2
  13   5  18   -2124    3458   1
 -18  -5 -14   33713    4146  -2
  14   5  18   33713    4146   1
 -18  -5 -15   -1312    4235  -2
  15   5  18   -1312    4235   1
 -18  -5 -16   78553    6824  -2
  16   5  18   78553    6824   1
 -18  -5 -17   11706    5459  -2
  17   5  18   11706    5459   1
 -18  -6   0   44230    2611  -2
   0   6  18   44230    2611   1
 -18  -6  -1    8292    1774  -2
   1   6  18    8292    1774   1
 -18  -6  -2   38639    3015  -2
   2   6  18   38639    3015   1
 -18  -6  -3   16293    1978  -2
   3   6  18   16293    1978   1
 -18  -6  -4   25774    1860  -2
   4   6  18   25774    1860   1
 -18  -6  -5    3470    3170  -2
   5   6  18    3470    3170   1
 -18  -6  -6   19980    2826  -2
   6   6  18   19980    2826   1
 -18  -6  -7   21388    3050  -2
   7   6  18   21388    3050   1
 -18  -6  -8   16358    3288  -2
   8   6  18   16358    3288   1
 -18  -6  -9     472    3047  -2
   9   6  18     472    3047   1
 -18  -6 -10   15953    3420  -2
  10   6  18   15953    3420   1
 -18  -6 -11    4566    3241  -2
  11   6  18    4566    3241   1
 -18  -6 -12    2422    3447  -2
  12   6  18    2422    3447   1
 -18  -6 -13    5468    3781  -2
  13   6  18    5468    3781   1
 -18  -6 -14     796    4179  -2
  14   6  18     796    4179   1
 -18  -6 -15    4133    4340  -2
  15   6  18    4133    4340   1
 -18  -6 -16    4080    4238  -2
  16   6  18    4080    4238   1
 -18  -6 -17   -3149    4871  -2
  17   6  18   -3149    4871   1
 -18  -7  -1    4095    1587  -2
   1   7  18    4095    1587   1
 -18  -7  -2   60563    2693  -2
   2   7  18   60563    2693   1
 -18  -7  -3    4563    2463  -2
   3   7  18    4563    2463   1
 -18  -7  -4   28328    2567  -2
   4   7  18   28328    2567   1
 -18  -7  -5       3    2459  -2
   5   7  18       3    2459   1
 -18  -7  -6   33716    4248  -2
   6   7  18   33716    4248   1
 -18  -7  -7   -1237    2800  -2
   7   7  18   -1237    2800   1
 -18  -7  -8   72219    3722  -2
   8   7  18   72219    3722   1
 -18  -7  -9    2584    3163  -2
   9   7  18    2584    3163   1
 -18  -7 -10   32588    3359  -2
  10   7  18   32588    3359   1
 -18  -7 -11    3448    3945  -2
  11   7  18    3448    3945   1
 -18  -7 -12   22183    3789  -2
  12   7  18   22183    3789   1
 -18  -7 -13    2356    3949  -2
  13   7  18    2356    3949   1
 -18  -7 -14   41185    4283  -2
  14   7  18   41185    4283   1
 -18  -7 -15   -1259    4430  -2
  15   7  18   -1259    4430   1
 -18  -7 -16   85078    4975  -2
  16   7  18   85078    4975   1
 -18  -7 -17    -240    4519  -2
  17   7  18    -240    4519   1
 -18  -8   0   23441    5321  -2
   0   8  18   23441    5321   1
 -18  -8  -1  168970    6321  -2
   1   8  18  168970    6321   1
 -18  -8  -2   24891    2223  -2
   2   8  18   24891    2223   1
 -18  -8  -3  174565    4630  -2
   3   8  18  174565    4630   1
 -18  -8  -4   21855    3257  -2
   4   8  18   21855    3257   1
 -18  -8  -5  105607    3707  -2
   5   8  18  105607    3707   1
 -18  -8  -6    8852    2860  -2
   6   8  18    8852    2860   1
 -18  -8  -7   71687    4656  -2
   7   8  18   71687    4656   1
 -18  -8  -8    8851    3143  -2
   8   8  18    8851    3143   1
 -18  -8  -9   62413    4523  -2
   9   8  18   62413    4523   1
 -18  -8 -10    9278    3321  -2
  10   8  18    9278    3321   1
 -18  -8 -11   42762    3904  -2
  11   8  18   42762    3904   1
 -18  -8 -12    2206    3832  -2
  12   8  18    2206    3832   1
 -18  -8 -13   19747    4161  -2
  13   8  18   19747    4161   1
 -18  -8 -14    7506    3900  -2
  14   8  18    7506    3900   1
 -18  -8 -15   12219    4447  -2
  15   8  18   12219    4447   1
 -18  -8 -16    3738    4663  -2
  16   8  18    3738    4663   1
 -18  -8 -17    8115    4621  -2
  17   8  18    8115    4621   1
 -18  -9  -1    -539    1760  -2
   1   9  18    -539    1760   1
 -18  -9  -2   44093    3515  -2
   2   9  18   44093    3515   1
 -18  -9  -3   -1731    2471  -2
   3   9  18   -1731    2471   1
 -18  -9  -4    5632    2499  -2
   4   9  18    5632    2499   1
 -18  -9  -5    6574    2473  -2
   5   9  18    6574    2473   1
 -18  -9  -6   -1141    2849  -2
   6   9  18   -1141    2849   1
 -18  -9  -7    7368    2966  -2
   7   9  18    7368    2966   1
 -18  -9  -8   63217    4281  -2
   8   9  18   63217    4281   1
 -18  -9  -9    -633    3048  -2
   9   9  18    -633    3048   1
 -18  -9 -10   20623    3733  -2
  10   9  18   20623    3733   1
 -18  -9 -11    9934    3595  -2
  11   9  18    9934    3595   1
 -18  -9 -12    -373    3627  -2
  12   9  18    -373    3627   1
 -18  -9 -13    -499    3837  -2
  13   9  18    -499    3837   1
 -18  -9 -14   27462    5715  -2
  14   9  18   27462    5715   1
 -18  -9 -15   10982    5079  -2
  15   9  18   10982    5079   1
 -18  -9 -16   43744    4948  -2
  16   9  18   43744    4948   1
 -18  -9 -17   18359    4982  -2
  17   9  18   18359    4982   1
 -18 -10   0   19738    4182  -2
   0  10  18   19738    4182   1
 -18 -10  -1   49881    3102  -2
   1  10  18   49881    3102   1
 -18 -10  -2   20270    2476  -2
   2  10  18   20270    2476   1
 -18 -10  -3   62852    3221  -2
   3  10  18   62852    3221   1
 -18 -10  -4   22479    2565  -2
   4  10  18   22479    2565   1
 -18 -10  -5   23224    2877  -2
   5  10  18   23224    2877   1
 -18 -10  -6   22620    2980  -2
   6  10  18   22620    2980   1
 -18 -10  -7   30417    3092  -2
   7  10  18   30417    3092   1
 -18 -10  -8   14214    3480  -2
   8  10  18   14214    3480   1
 -18 -10  -9   17330    3643  -2
   9  10  18   17330    3643   1
 -18 -10 -10    8920    3689  -2
  10  10  18    8920    3689   1
 -18 -10 -11   16300    4084  -2
  11  10  18   16300    4084   1
 -18 -10 -12    4254    3810  -2
  12  10  18    4254    3810   1
 -18 -10 -13    7880    4105  -2
  13  10  18    7880    4105   1
 -18 -10 -14      48    4322  -2
  14  10  18      48    4322   1
 -18 -10 -15   14112    4590  -2
  15  10  18   14112    4590   1
 -18 -10 -16    4991    4992  -2
  16  10  18    4991    4992   1
 -18 -10 -17   14187    4631  -2
  17  10  18   14187    4631   1
 -18 -11  -1    -169    2911  -2
   1  11  18    -169    2911   1
 -18 -11  -2   33399    3187  -2
   2  11  18   33399    3187   1
 -18 -11  -3    2151    2475  -2
   3  11  18    2151    2475   1
 -18 -11  -4      66    2631  -2
   4  11  18      66    2631   1
 -18 -11  -5    2195    3491  -2
   5  11  18    2195    3491   1
 -18 -11  -6    3676    2831  -2
   6  11  18    3676    2831   1
 -18 -11  -7   -3115    3229  -2
   7  11  18   -3115    3229   1
 -18 -11  -8   46251    3856  -2
   8  11  18   46251    3856   1
 -18 -11  -9   10691    4078  -2
   9  11  18   10691    4078   1
 -18 -11 -10   14896    4257  -2
  10  11  18   14896    4257   1
 -18 -11 -11    7154    4130  -2
  11  11  18    7154    4130   1
 -18 -11 -12    8375    4137  -2
  12  11  18    8375    4137   1
 -18 -11 -13    2421    4624  -2
  13  11  18    2421    4624   1
 -18 -11 -14   18834    4711  -2
  14  11  18   18834    4711   1
 -18 -11 -15   11061    5103  -2
  15  11  18   11061    5103   1
 -18 -11 -16   34477    4873  -2
  16  11  18   34477    4873   1
 -18 -11 -17    5221    5171  -2
  17  11  18    5221    5171   1
 -18 -12   0    1969    4057  -2
   0  12  18    1969    4057   1
 -18 -12  -1   18702    3020  -2
   1  12  18   18702    3020   1
 -18 -12  -2    2690    2981  -2
   2  12  18    2690    2981   1
 -18 -12  -3   42596    3351  -2
   3  12  18   42596    3351   1
 -18 -12  -4    2787    3161  -2
   4  12  18    2787    3161   1
 -18 -12  -5    5798    3212  -2
   5  12  18    5798    3212   1
 -18 -12  -6    5053    3202  -2
   6  12  18    5053    3202   1
 -18 -12  -7   37705    4001  -2
   7  12  18   37705    4001   1
 -18 -12  -8     754    3931  -2
   8  12  18     754    3931   1
 -18 -12  -9   11164    4321  -2
   9  12  18   11164    4321   1
 -18 -12 -10    9398    4119  -2
  10  12  18    9398    4119   1
 -18 -12 -11    9235    4093  -2
  11  12  18    9235    4093   1
 -18 -12 -12   -1746    4314  -2
  12  12  18   -1746    4314   1
 -18 -12 -13   11394    4329  -2
  13  12  18   11394    4329   1
 -18 -12 -14   -4334    4334  -2
  14  12  18   -4334    4334   1
 -18 -12 -15    5088    4654  -2
  15  12  18    5088    4654   1
 -18 -12 -16   -1255    4599  -2
  16  12  18   -1255    4599   1
 -18 -12 -17   10824    4762  -2
  17  12  18   10824    4762   1
 -18 -13  -1   -1144    2940  -2
   1  13  18   -1144    2940   1
 -18 -13  -2   19528    3235  -2
   2  13  18   19528    3235   1
 -18 -13  -3    -938    3304  -2
   3  13  18    -938    3304   1
 -18 -13  -4   -2563    3957  -2
   4  13  18   -2563    3957   1
 -18 -13  -5    6288    5615  -2
   5  13  18    6288    5615   1
 -18 -13  -6    4905    5801  -2
   6  13  18    4905    5801   1
 -18 -13  -7   13736    4744  -2
   7  13  18   13736    4744   1
 -18 -13  -8   24290    4092  -2
   8  13  18   24290    4092   1
 -18 -13  -9     841    4219  -2
   9  13  18     841    4219   1
 -18 -13 -10   18801    4034  -2
  10  13  18   18801    4034   1
 -18 -13 -11   13943    4217  -2
  11  13  18   13943    4217   1
 -18 -13 -12   18165    4233  -2
  12  13  18   18165    4233   1
 -18 -13 -13    -741    3969  -2
  13  13  18    -741    3969   1
 -18 -13 -14   14349    3947  -2
  14  13  18   14349    3947   1
 -18 -13 -15   10471    4784  -2
  15  13  18   10471    4784   1
 -18 -13 -16   19093    5209  -2
  16  13  18   19093    5209   1
 -18 -13 -17   -2771    4670  -2
  17  13  18   -2771    4670   1
 -18 -14   0    9921    4356  -2
   0  14  18    9921    4356   1
 -18 -14  -1   29349    3193  -2
   1  14  18   29349    3193   1
 -18 -14  -2    6096    3465  -2
   2  14  18    6096    3465   1
 -18 -14  -3   56282    5590  -2
   3  14  18   56282    5590   1
 -18 -14  -4    2702    6161  -2
   4  14  18    2702    6161   1
 -18 -14  -5   28221    5142  -2
   5  14  18   28221    5142   1
 -18 -14  -6    4349    5340  -2
   6  14  18    4349    5340   1
 -18 -14  -7   53743    5393  -2
   7  14  18   53743    5393   1
 -18 -14  -8    8545    5041  -2
   8  14  18    8545    5041   1
 -18 -14  -9   19606    5406  -2
   9  14  18   19606    5406   1
 -18 -14 -10   -1208    4331  -2
  10  14  18   -1208    4331   1
 -18 -14 -11   21853    4026  -2
  11  14  18   21853    4026   1
 -18 -14 -12    -535    4166  -2
  12  14  18    -535    4166   1
 -18 -14 -13   12580    4025  -2
  13  14  18   12580    4025   1
 -18 -14 -14   -4146    4146  -2
  14  14  18   -4146    4146   1
 -18 -14 -15   -1974    4130  -2
  15  14  18   -1974    4130   1
 -18 -14 -16    -477    4406  -2
  16  14  18    -477    4406   1
 -18 -14 -17   -3774    6485  -2
  17  14  18   -3774    6485   1
 -18 -15  -1   -2682    3418  -2
   1  15  18   -2682    3418   1
 -18 -15  -2    7692    3656  -2
   2  15  18    7692    3656   1
 -18 -15  -3    3726    4648  -2
   3  15  18    3726    4648   1
 -18 -15  -4    -861    5091  -2
   4  15  18    -861    5091   1
 -18 -15  -5    7270    4932  -2
   5  15  18    7270    4932   1
 -18 -15  -6   -4488    5770  -2
   6  15  18   -4488    5770   1
 -18 -15  -7    -226    6049  -2
   7  15  18    -226    6049   1
 -18 -15  -8    9863    4751  -2
   8  15  18    9863    4751   1
 -18 -15  -9    9495    5370  -2
   9  15  18    9495    5370   1
 -18 -15 -10    8742    4400  -2
  10  15  18    8742    4400   1
 -18 -15 -11    9861    4672  -2
  11  15  18    9861    4672   1
 -18 -15 -12    2098    4635  -2
  12  15  18    2098    4635   1
 -18 -15 -13    1726    4588  -2
  13  15  18    1726    4588   1
 -18 -15 -14    2336    4686  -2
  14  15  18    2336    4686   1
 -18 -15 -15   -5091    5091  -2
  15  15  18   -5091    5091   1
 -18 -15 -16    5722    8629  -2
  16  15  18    5722    8629   1
 -18 -15 -17   -5675   10247  -2
  17  15  18   -5675   10247   1
 -18 -16   0   -2590    5299  -2
   0  16  18   -2590    5299   1
 -18 -16  -1  124461    4913  -2
   1  16  18  124461    4913   1
 -18 -16  -2    4487    5538  -2
   2  16  18    4487    5538   1
 -18 -16  -3  116582    6644  -2
   3  16  18  116582    6644   1
 -18 -16  -4   -3795    4744  -2
   4  16  18   -3795    4744   1
 -18 -16  -5   74146    5467  -2
   5  16  18   74146    5467   1
 -18 -16  -6   -1849    5193  -2
   6  16  18   -1849    5193   1
 -18 -16  -7   88833    8451  -2
   7  16  18   88833    8451   1
 -18 -16  -8    8875    5307  -2
   8  16  18    8875    5307   1
 -18 -16  -9   47008    4959  -2
   9  16  18   47008    4959   1
 -18 -16 -10   -1601    5243  -2
  10  16  18   -1601    5243   1
 -18 -16 -11   36391    6151  -2
  11  16  18   36391    6151   1
 -18 -16 -12   -4730    4730  -2
  12  16  18   -4730    4730   1
 -18 -16 -13   20728    4417  -2
  13  16  18   20728    4417   1
 -18 -16 -14    4587    7394  -2
  14  16  18    4587    7394   1
 -18 -16 -15   -5435   16653  -2
  15  16  18   -5435   16653   1
 -18 -16 -16   -2459    9782  -2
  16  16  18   -2459    9782   1
 -18 -17  -1    9957    5283  -2
   1  17  18    9957    5283   1
 -18 -17  -2    2354    4766  -2
   2  17  18    2354    4766   1
 -18 -17  -3    1233    4637  -2
   3  17  18    1233    4637   1
 -18 -17  -4    5782    7417  -2
   4  17  18    5782    7417   1
 -18 -17  -5   -2773    4492  -2
   5  17  18   -2773    4492   1
 -18 -17  -6    7064    4665  -2
   6  17  18    7064    4665   1
 -18 -17  -7    2781    5134  -2
   7  17  18    2781    5134   1
 -18 -17  -8   16660    5041  -2
   8  17  18   16660    5041   1
 -18 -17  -9    8615    5663  -2
   9  17  18    8615    5663   1
 -18 -17 -10   10172    5047  -2
  10  17  18   10172    5047   1
 -18 -17 -11    4856    4602  -2
  11  17  18    4856    4602   1
 -18 -17 -12   13060    4834  -2
  12  17  18   13060    4834   1
 -18 -17 -13    4227    4669  -2
  13  17  18    4227    4669   1
 -18 -17 -14    8225    9979  -2
  14  17  18    8225    9979   1
 -18 -17 -15  -10218   10218  -2
  15  17  18  -10218   10218   1
 -18 -18   0   13168    6957  -2
   0  18  18   13168    6957   1
 -18 -18  -1    7100    5530  -2
   1  18  18    7100    5530   1
 -18 -18  -2   12087    4870  -2
   2  18  18   12087    4870   1
 -18 -18  -3   26843    4661  -2
   3  18  18   26843    4661   1
 -18 -18  -4    3095    4692  -2
   4  18  18    3095    4692   1
 -18 -18  -5   -4828    4828  -2
   5  18  18   -4828    4828   1
 -18 -18  -6   -4794    4794  -2
   6  18  18   -4794    4794   1
 -18 -18  -7   17358    4776  -2
   7  18  18   17358    4776   1
 -18 -18  -8    5127    4684  -2
   8  18  18    5127    4684   1
 -18 -18  -9    8740    5241  -2
   9  18  18    8740    5241   1
 -18 -18 -10    1008    5128  -2
  10  18  18    1008    5128   1
 -18 -18 -11   11100    4872  -2
  11  18  18   11100    4872   1
 -18 -18 -12      83    8294  -2
  12  18  18      83    8294   1
 -18 -18 -13   11103    7045  -2
  13  18  18   11103    7045   1
 -18 -18 -14   -4751   11843  -2
  14  18  18   -4751   11843   1
 -19   0  -1   57706    4211  -2
   1   0  19   57706    4211   1
 -19   0  -3   27561    3920  -2
   3   0  19   27561    3920   1
 -19   0  -5   27893    3966  -2
   5   0  19   27893    3966   1
 -19   0  -7   75312    6922  -2
   7   0  19   75312    6922   1
 -19   0  -9  221686    9718  -2
   9   0  19  221686    9718   1
 -19   0 -11   45979    7000  -2
  11   0  19   45979    7000   1
 -19   0 -13   27814    7581  -2
  13   0  19   27814    7581   1
 -19   0 -15  158300    9600  -2
  15   0  19  158300    9600   1
 -19   0 -17   56376    7293  -2
  17   0  19   56376    7293   1
 -19  -1   0   55209    4136  -2
   0   1  19   55209    4136   1
 -19  -1  -1    6475    2748  -2
   1   1  19    6475    2748   1
 -19  -1  -2   59204    2945  -2
   2   1  19   59204    2945   1
 -19  -1  -3    2617    2548  -2
   3   1  19    2617    2548   1
 -19  -1  -4   44741    2883  -2
   4   1  19   44741    2883   1
 -19  -1  -5    3815    2616  -2
   5   1  19    3815    2616   1
 -19  -1  -6   40694    3170  -2
   6   1  19   40694    3170   1
 -19  -1  -7   -2547    2547  -2
   7   1  19   -2547    2547   1
 -19  -1  -8   40090    4234  -2
   8   1  19   40090    4234   1
 -19  -1  -9    4955    3798  -2
   9   1  19    4955    3798   1
 -19  -1 -10   29893    4375  -2
  10   1  19   29893    4375   1
 -19  -1 -11    8979    4542  -2
  11   1  19    8979    4542   1
 -19  -1 -12   12002    4481  -2
  12   1  19   12002    4481   1
 -19  -1 -13    3289    4316  -2
  13   1  19    3289    4316   1
 -19  -1 -14    2794    4246  -2
  14   1  19    2794    4246   1
 -19  -1 -15   12489    4307  -2
  15   1  19   12489    4307   1
 -19  -1 -16   -1236    4084  -2
  16   1  19   -1236    4084   1
 -19  -1 -17   -1124    4218  -2
  17   1  19   -1124    4218   1
 -19  -1 -18     801    4093  -2
  18   1  19     801    4093   1
 -19  -2  -1   59434    3006  -2
   1   2  19   59434    3006   1
 -19  -2  -2     450    2549  -2
   2   2  19     450    2549   1
 -19  -2  -3   26831    2876  -2
   3   2  19   26831    2876   1
 -19  -2  -4     332    2095  -2
   4   2  19     332    2095   1
 -19  -2  -5   24919    2213  -2
   5   2  19   24919    2213   1
 -19  -2  -6    1064    2475  -2
   6   2  19    1064    2475   1
 -19  -2  -7   38839    3400  -2
   7   2  19   38839    3400   1
 -19  -2  -8   -1007    3226  -2
   8   2  19   -1007    3226   1
 -19  -2  -9  155618    5560  -2
   9   2  19  155618    5560   1
 -19  -2 -10    2708    3628  -2
  10   2  19    2708    3628   1
 -19  -2 -11   13366    3854  -2
  11   2  19   13366    3854   1
 -19  -2 -12    5418    4201  -2
  12   2  19    5418    4201   1
 -19  -2 -13    -660    4298  -2
  13   2  19    -660    4298   1
 -19  -2 -14   -2569    4055  -2
  14   2  19   -2569    4055   1
 -19  -2 -15  123216    7584  -2
  15   2  19  123216    7584   1
 -19  -2 -16   16499    6454  -2
  16   2  19   16499    6454   1
 -19  -2 -17   31931    4931  -2
  17   2  19   31931    4931   1
 -19  -2 -18    6868    5086  -2
  18   2  19    6868    5086   1
 -19  -3   0   30054    3039  -2
   0   3  19   30054    3039   1
 -19  -3  -1     697    1990  -2
   1   3  19     697    1990   1
 -19  -3  -2   23794    2051  -2
   2   3  19   23794    2051   1
 -19  -3  -3     787    1964  -2
   3   3  19     787    1964   1
 -19  -3  -4   28036    2088  -2
   4   3  19   28036    2088   1
 -19  -3  -5    4039    2064  -2
   5   3  19    4039    2064   1
 -19  -3  -6   24635    2333  -2
   6   3  19   24635    2333   1
 -19  -3  -7    5614    2687  -2
   7   3  19    5614    2687   1
 -19  -3  -8   25306    2922  -2
   8   3  19   25306    2922   1
 -19  -3  -9    5290    3073  -2
   9   3  19    5290    3073   1
 -19  -3 -10   14659    3766  -2
  10   3  19   14659    3766   1
 -19  -3 -11    5983    3748  -2
  11   3  19    5983    3748   1
 -19  -3 -12    5912    4075  -2
  12   3  19    5912    4075   1
 -19  -3 -13   -4217    4217  -2
  13   3  19   -4217    4217   1
 -19  -3 -14    1179    4005  -2
  14   3  19    1179    4005   1
 -19  -3 -15    5378    4517  -2
  15   3  19    5378    4517   1
 -19  -3 -16    3668    5081  -2
  16   3  19    3668    5081   1
 -19  -3 -17    2285    6422  -2
  17   3  19    2285    6422   1
 -19  -3 -18    -455    5122  -2
  18   3  19    -455    5122   1
 -19  -4  -1   42419    2025  -2
   1   4  19   42419    2025   1
 -19  -4  -2   -1537    1885  -2
   2   4  19   -1537    1885   1
 -19  -4  -3   30570    1997  -2
   3   4  19   30570    1997   1
 -19  -4  -4     329    1900  -2
   4   4  19     329    1900   1
 -19  -4  -5   29719    2318  -2
   5   4  19   29719    2318   1
 -19  -4  -6     571    3070  -2
   6   4  19     571    3070   1
 -19  -4  -7   37743    3381  -2
   7   4  19   37743    3381   1
 -19  -4  -8   -2587    2587  -2
   8   4  19   -2587    2587   1
 -19  -4  -9  141269    4359  -2
   9   4  19  141269    4359   1
 -19  -4 -10    2009    2720  -2
  10   4  19    2009    2720   1
 -19  -4 -11   24544    3775  -2
  11   4  19   24544    3775   1
 -19  -4 -12     861    3862  -2
  12   4  19     861    3862   1
 -19  -4 -13   15266    3915  -2
  13   4  19   15266    3915   1
 -19  -4 -14    5427    3684  -2
  14   4  19    5427    3684   1
 -19  -4 -15  123340    8961  -2
  15   4  19  123340    8961   1
 -19  -4 -16    1191    4545  -2
  16   4  19    1191    4545   1
 -19  -4 -17   53287    5338  -2
  17   4  19   53287    5338   1
 -19  -4 -18   -1155    4565  -2
  18   4  19   -1155    4565   1
 -19  -5   0   23896    2625  -2
   0   5  19   23896    2625   1
 -19  -5  -1    2934    1792  -2
   1   5  19    2934    1792   1
 -19  -5  -2   25251    1911  -2
   2   5  19   25251    1911   1
 -19  -5  -3    2995    1839  -2
   3   5  19    2995    1839   1
 -19  -5  -4   29259    2006  -2
   4   5  19   29259    2006   1
 -19  -5  -5    3855    2007  -2
   5   5  19    3855    2007   1
 -19  -5  -6   14439    2974  -2
   6   5  19   14439    2974   1
 -19  -5  -7   -2370    2544  -2
   7   5  19   -2370    2544   1
 -19  -5  -8   13050    2334  -2
   8   5  19   13050    2334   1
 -19  -5  -9    1898    2474  -2
   9   5  19    1898    2474   1
 -19  -5 -10    5684    3377  -2
  10   5  19    5684    3377   1
 -19  -5 -11    -202    3577  -2
  11   5  19    -202    3577   1
 -19  -5 -12    7273    3614  -2
  12   5  19    7273    3614   1
 -19  -5 -13    1822    3995  -2
  13   5  19    1822    3995   1
 -19  -5 -14    3031    4386  -2
  14   5  19    3031    4386   1
 -19  -5 -15    3050    4545  -2
  15   5  19    3050    4545   1
 -19  -5 -16    6278    4692  -2
  16   5  19    6278    4692   1
 -19  -5 -17   -4614    4614  -2
  17   5  19   -4614    4614   1
 -19  -5 -18    3415    4591  -2
  18   5  19    3415    4591   1
 -19  -6  -1   39736    2675  -2
   1   6  19   39736    2675   1
 -19  -6  -2    1393    1770  -2
   2   6  19    1393    1770   1
 -19  -6  -3   24241    1834  -2
   3   6  19   24241    1834   1
 -19  -6  -4    1131    1491  -2
   4   6  19    1131    1491   1
 -19  -6  -5   16719    2650  -2
   5   6  19   16719    2650   1
 -19  -6  -6    4301    3035  -2
   6   6  19    4301    3035   1
 -19  -6  -7   31717    3294  -2
   7   6  19   31717    3294   1
 -19  -6  -8      35    3246  -2
   8   6  19      35    3246   1
 -19  -6  -9  110432    4394  -2
   9   6  19  110432    4394   1
 -19  -6 -10    2969    3339  -2
  10   6  19    2969    3339   1
 -19  -6 -11   20171    3718  -2
  11   6  19   20171    3718   1
 -19  -6 -12    3523    3696  -2
  12   6  19    3523    3696   1
 -19  -6 -13   15731    4553  -2
  13   6  19   15731    4553   1
 -19  -6 -14    -528    4308  -2
  14   6  19    -528    4308   1
 -19  -6 -15  122156    8551  -2
  15   6  19  122156    8551   1
 -19  -6 -16   -4654    4654  -2
  16   6  19   -4654    4654   1
 -19  -6 -17   41475    5050  -2
  17   6  19   41475    5050   1
 -19  -6 -18    3002    4987  -2
  18   6  19    3002    4987   1
 -19  -7   0   63696    5926  -2
   0   7  19   63696    5926   1
 -19  -7  -1    4245    1931  -2
   1   7  19    4245    1931   1
 -19  -7  -2   33412    2537  -2
   2   7  19   33412    2537   1
 -19  -7  -3      69    2322  -2
   3   7  19      69    2322   1
 -19  -7  -4   30075    2675  -2
   4   7  19   30075    2675   1
 -19  -7  -5    2819    2636  -2
   5   7  19    2819    2636   1
 -19  -7  -6   17340    3155  -2
   6   7  19   17340    3155   1
 -19  -7  -7    -789    3185  -2
   7   7  19    -789    3185   1
 -19  -7  -8   20453    3180  -2
   8   7  19   20453    3180   1
 -19  -7  -9    6547    3263  -2
   9   7  19    6547    3263   1
 -19  -7 -10   23428    3529  -2
  10   7  19   23428    3529   1
 -19  -7 -11    3780    3574  -2
  11   7  19    3780    3574   1
 -19  -7 -12    3045    4159  -2
  12   7  19    3045    4159   1
 -19  -7 -13    2875    4303  -2
  13   7  19    2875    4303   1
 -19  -7 -14   17721    4732  -2
  14   7  19   17721    4732   1
 -19  -7 -15    8887    4772  -2
  15   7  19    8887    4772   1
 -19  -7 -16    1417    4207  -2
  16   7  19    1417    4207   1
 -19  -7 -17   -1404    4345  -2
  17   7  19   -1404    4345   1
 -19  -7 -18    2815    4997  -2
  18   7  19    2815    4997   1
 -19  -8  -1   34542    3613  -2
   1   8  19   34542    3613   1
 -19  -8  -2    4824    2378  -2
   2   8  19    4824    2378   1
 -19  -8  -3   25310    2753  -2
   3   8  19   25310    2753   1
 -19  -8  -4    4258    2558  -2
   4   8  19    4258    2558   1
 -19  -8  -5    7161    3004  -2
   5   8  19    7161    3004   1
 -19  -8  -6    1142    2866  -2
   6   8  19    1142    2866   1
 -19  -8  -7   19962    3124  -2
   7   8  19   19962    3124   1
 -19  -8  -8   -2338    3131  -2
   8   8  19   -2338    3131   1
 -19  -8  -9   81476    4102  -2
   9   8  19   81476    4102   1
 -19  -8 -10   -1168    3503  -2
  10   8  19   -1168    3503   1
 -19  -8 -11    7463    3947  -2
  11   8  19    7463    3947   1
 -19  -8 -12    9492    4235  -2
  12   8  19    9492    4235   1
 -19  -8 -13    5425    4436  -2
  13   8  19    5425    4436   1
 -19  -8 -14    1623    4843  -2
  14   8  19    1623    4843   1
 -19  -8 -15   78566    5306  -2
  15   8  19   78566    5306   1
 -19  -8 -16   -2520    4668  -2
  16   8  19   -2520    4668   1
 -19  -8 -17   22889    4552  -2
  17   8  19   22889    4552   1
 -19  -8 -18    -796    4481  -2
  18   8  19    -796    4481   1
 -19  -9   0  211864    7966  -2
   0   9  19  211864    7966   1
 -19  -9  -1    4411    2100  -2
   1   9  19    4411    2100   1
 -19  -9  -2  160889    4145  -2
   2   9  19  160889    4145   1
 -19  -9  -3   -1016    2730  -2
   3   9  19   -1016    2730   1
 -19  -9  -4  144674    7910  -2
   4   9  19  144674    7910   1
 -19  -9  -5    5845    3053  -2
   5   9  19    5845    3053   1
 -19  -9  -6   96540    3720  -2
   6   9  19   96540    3720   1
 -19  -9  -7    3449    3114  -2
   7   9  19    3449    3114   1
 -19  -9  -8   69764    4069  -2
   8   9  19   69764    4069   1
 -19  -9  -9     111    3319  -2
   9   9  19     111    3319   1
 -19  -9 -10   52735    4075  -2
  10   9  19   52735    4075   1
 -19  -9 -11   -4107    4107  -2
  11   9  19   -4107    4107   1
 -19  -9 -12   26082    4201  -2
  12   9  19   26082    4201   1
 -19  -9 -13    6290    4404  -2
  13   9  19    6290    4404   1
 -19  -9 -14   37268    4445  -2
  14   9  19   37268    4445   1
 -19  -9 -15   -3388    4600  -2
  15   9  19   -3388    4600   1
 -19  -9 -16    2077    4485  -2
  16   9  19    2077    4485   1
 -19  -9 -17   -4770    4770  -2
  17   9  19   -4770    4770   1
 -19  -9 -18   -1005    4445  -2
  18   9  19   -1005    4445   1
 -19 -10  -1   26231    2984  -2
   1  10  19   26231    2984   1
 -19 -10  -2     290    2792  -2
   2  10  19     290    2792   1
 -19 -10  -3   13329    2860  -2
   3  10  19   13329    2860   1
 -19 -10  -4    4632    2890  -2
   4  10  19    4632    2890   1
 -19 -10  -5    -445    3064  -2
   5  10  19    -445    3064   1
 -19 -10  -6    3629    3035  -2
   6  10  19    3629    3035   1
 -19 -10  -7   18955    3192  -2
   7  10  19   18955    3192   1
 -19 -10  -8    9107    3325  -2
   8  10  19    9107    3325   1
 -19 -10  -9   50314    3943  -2
   9  10  19   50314    3943   1
 -19 -10 -10     206    4383  -2
  10  10  19     206    4383   1
 -19 -10 -11   17849    4709  -2
  11  10  19   17849    4709   1
 -19 -10 -12   -3304    3899  -2
  12  10  19   -3304    3899   1
 -19 -10 -13   22573    4171  -2
  13  10  19   22573    4171   1
 -19 -10 -14    5411    4440  -2
  14  10  19    5411    4440   1
 -19 -10 -15   62727    4783  -2
  15  10  19   62727    4783   1
 -19 -10 -16    2369    5061  -2
  16  10  19    2369    5061   1
 -19 -10 -17   21980    7778  -2
  17  10  19   21980    7778   1
 -19 -10 -18   -3711    5388  -2
  18  10  19   -3711    5388   1
 -19 -11   0   47627    4629  -2
   0  11  19   47627    4629   1
 -19 -11  -1    7010    3080  -2
   1  11  19    7010    3080   1
 -19 -11  -2    8520    2854  -2
   2  11  19    8520    2854   1
 -19 -11  -3    2684    3087  -2
   3  11  19    2684    3087   1
 -19 -11  -4   15518    3641  -2
   4  11  19   15518    3641   1
 -19 -11  -5    2071    3259  -2
   5  11  19    2071    3259   1
 -19 -11  -6   10101    3824  -2
   6  11  19   10101    3824   1
 -19 -11  -7    1874    4072  -2
   7  11  19    1874    4072   1
 -19 -11  -8   11298    3848  -2
   8  11  19   11298    3848   1
 -19 -11  -9    2924    3976  -2
   9  11  19    2924    3976   1
 -19 -11 -10   16282    3870  -2
  10  11  19   16282    3870   1
 -19 -11 -11    4735    3994  -2
  11  11  19    4735    3994   1
 -19 -11 -12    -162    4364  -2
  12  11  19    -162    4364   1
 -19 -11 -13   -4397    4397  -2
  13  11  19   -4397    4397   1
 -19 -11 -14   15812    5283  -2
  14  11  19   15812    5283   1
 -19 -11 -15   -4727    4727  -2
  15  11  19   -4727    4727   1
 -19 -11 -16     589    4905  -2
  16  11  19     589    4905   1
 -19 -11 -17   -4903    4903  -2
  17  11  19   -4903    4903   1
 -19 -11 -18     233    5842  -2
  18  11  19     233    5842   1
 -19 -12  -1    8265    2907  -2
   1  12  19    8265    2907   1
 -19 -12  -2   -2404    3098  -2
   2  12  19   -2404    3098   1
 -19 -12  -3    9854    3426  -2
   3  12  19    9854    3426   1
 -19 -12  -4    -116    4887  -2
   4  12  19    -116    4887   1
 -19 -12  -5    5026    4376  -2
   5  12  19    5026    4376   1
 -19 -12  -6   -1292    4208  -2
   6  12  19   -1292    4208   1
 -19 -12  -7    2834    3581  -2
   7  12  19    2834    3581   1
 -19 -12  -8   -2534    4961  -2
   8  12  19   -2534    4961   1
 -19 -12  -9   34677    4918  -2
   9  12  19   34677    4918   1
 -19 -12 -10    4502    4571  -2
  10  12  19    4502    4571   1
 -19 -12 -11   -2239    4387  -2
  11  12  19   -2239    4387   1
 -19 -12 -12   -4334    4334  -2
  12  12  19   -4334    4334   1
 -19 -12 -13   -2302    4298  -2
  13  12  19   -2302    4298   1
 -19 -12 -14   -1097    5084  -2
  14  12  19   -1097    5084   1
 -19 -12 -15   17478    4625  -2
  15  12  19   17478    4625   1
 -19 -12 -16   -3299    5203  -2
  16  12  19   -3299    5203   1
 -19 -12 -17    7923    6108  -2
  17  12  19    7923    6108   1
 -19 -12 -18    5604    6787  -2
  18  12  19    5604    6787   1
 -19 -13   0   38093    6544  -2
   0  13  19   38093    6544   1
 -19 -13  -1   -2595    2949  -2
   1  13  19   -2595    2949   1
 -19 -13  -2    2351    3151  -2
   2  13  19    2351    3151   1
 -19 -13  -3     729    4210  -2
   3  13  19     729    4210   1
 -19 -13  -4   14547    3638  -2
   4  13  19   14547    3638   1
 -19 -13  -5    3751    4169  -2
   5  13  19    3751    4169   1
 -19 -13  -6   11296    3936  -2
   6  13  19   11296    3936   1
 -19 -13  -7    3655    4522  -2
   7  13  19    3655    4522   1
 -19 -13  -8    8800    5026  -2
   8  13  19    8800    5026   1
 -19 -13  -9    6722    5634  -2
   9  13  19    6722    5634   1
 -19 -13 -10   33631    5358  -2
  10  13  19   33631    5358   1
 -19 -13 -11    7747    4425  -2
  11  13  19    7747    4425   1
 -19 -13 -12   -1173    4261  -2
  12  13  19   -1173    4261   1
 -19 -13 -13    4878    4605  -2
  13  13  19    4878    4605   1
 -19 -13 -14    9616    4873  -2
  14  13  19    9616    4873   1
 -19 -13 -15   -5264    5264  -2
  15  13  19   -5264    5264   1
 -19 -13 -16     667    4875  -2
  16  13  19     667    4875   1
 -19 -13 -17   -3100    6963  -2
  17  13  19   -3100    6963   1
 -19 -13 -18    1318   11723  -2
  18  13  19    1318   11723   1
 -19 -14  -1    4755    3125  -2
   1  14  19    4755    3125   1
 -19 -14  -2   -1017    3369  -2
   2  14  19   -1017    3369   1
 -19 -14  -3   14822    4930  -2
   3  14  19   14822    4930   1
 -19 -14  -4    4594    5942  -2
   4  14  19    4594    5942   1
 -19 -14  -5   14519    4990  -2
   5  14  19   14519    4990   1
 -19 -14  -6    7375    4509  -2
   6  14  19    7375    4509   1
 -19 -14  -7    9820    5132  -2
   7  14  19    9820    5132   1
 -19 -14  -8   -5037    5037  -2
   8  14  19   -5037    5037   1
 -19 -14  -9   27889    5032  -2
   9  14  19   27889    5032   1
 -19 -14 -10    2054    4702  -2
  10  14  19    2054    4702   1
 -19 -14 -11   22166    4761  -2
  11  14  19   22166    4761   1
 -19 -14 -12   -1085    5126  -2
  12  14  19   -1085    5126   1
 -19 -14 -13   18368    5369  -2
  13  14  19   18368    5369   1
 -19 -14 -14    3317    5427  -2
  14  14  19    3317    5427   1
 -19 -14 -15   17409    7136  -2
  15  14  19   17409    7136   1
 -19 -14 -16    7530   10923  -2
  16  14  19    7530   10923   1
 -19 -14 -17    7707   10688  -2
  17  14  19    7707   10688   1
 -19 -14 -18  -11460   11460  -2
  18  14  19  -11460   11460   1
 -19 -15   0  164564   13524  -2
   0  15  19  164564   13524   1
 -19 -15  -1    4444    3890  -2
   1  15  19    4444    3890   1
 -19 -15  -2  129409    5685  -2
   2  15  19  129409    5685   1
 -19 -15  -3    -185    4700  -2
   3  15  19    -185    4700   1
 -19 -15  -4  125838    9548  -2
   4  15  19  125838    9548   1
 -19 -15  -5    -798    5150  -2
   5  15  19    -798    5150   1
 -19 -15  -6  118178    8662  -2
   6  15  19  118178    8662   1
 -19 -15  -7   -5968    5968  -2
   7  15  19   -5968    5968   1
 -19 -15  -8   88505    5816  -2
   8  15  19   88505    5816   1
 -19 -15  -9    1508    5011  -2
   9  15  19    1508    5011   1
 -19 -15 -10   54852    5394  -2
  10  15  19   54852    5394   1
 -19 -15 -11    1478    4980  -2
  11  15  19    1478    4980   1
 -19 -15 -12   13588    4746  -2
  12  15  19   13588    4746   1
 -19 -15 -13   -1147    4780  -2
  13  15  19   -1147    4780   1
 -19 -15 -14   14317    7698  -2
  14  15  19   14317    7698   1
 -19 -15 -15   -3662   11234  -2
  15  15  19   -3662   11234   1
 -19 -15 -16   -5018   10549  -2
  16  15  19   -5018   10549   1
 -19 -15 -17  -10463   10463  -2
  17  15  19  -10463   10463   1
 -19 -16  -1    1240    4281  -2
   1  16  19    1240    4281   1
 -19 -16  -2     995    4136  -2
   2  16  19     995    4136   1
 -19 -16  -3    -634    4861  -2
   3  16  19    -634    4861   1
 -19 -16  -4    9310    4986  -2
   4  16  19    9310    4986   1
 -19 -16  -5    2710    5316  -2
   5  16  19    2710    5316   1
 -19 -16  -6    3713    5203  -2
   6  16  19    3713    5203   1
 -19 -16  -7   -1017    5997  -2
   7  16  19   -1017    5997   1
 -19 -16  -8    2222    5738  -2
   8  16  19    2222    5738   1
 -19 -16  -9    2006    4758  -2
   9  16  19    2006    4758   1
 -19 -16 -10   -2413    4757  -2
  10  16  19   -2413    4757   1
 -19 -16 -11   -6912    7577  -2
  11  16  19   -6912    7577   1
 -19 -16 -12    4393    4540  -2
  12  16  19    4393    4540   1
 -19 -16 -13    1538    4921  -2
  13  16  19    1538    4921   1
 -19 -16 -14   -9329    9329  -2
  14  16  19   -9329    9329   1
 -19 -16 -15  -10381   10803  -2
  15  16  19  -10381   10803   1
 -19 -16 -16   -9907    9907  -2
  16  16  19   -9907    9907   1
 -19 -17   0   64501   13976  -2
   0  17  19   64501   13976   1
 -19 -17  -1    6158    7023  -2
   1  17  19    6158    7023   1
 -19 -17  -2   40826    5709  -2
   2  17  19   40826    5709   1
 -19 -17  -3    3548    4816  -2
   3  17  19    3548    4816   1
 -19 -17  -4   47961    5484  -2
   4  17  19   47961    5484   1
 -19 -17  -5     244    4870  -2
   5  17  19     244    4870   1
 -19 -17  -6   43798    5267  -2
   6  17  19   43798    5267   1
 -19 -17  -7   -1843    8926  -2
   7  17  19   -1843    8926   1
 -19 -17  -8   12918    5327  -2
   8  17  19   12918    5327   1
 -19 -17  -9   -4552    5263  -2
   9  17  19   -4552    5263   1
 -19 -17 -10   18911    4743  -2
  10  17  19   18911    4743   1
 -19 -17 -11    3416    4705  -2
  11  17  19    3416    4705   1
 -19 -17 -12    7024    6592  -2
  12  17  19    7024    6592   1
 -19 -17 -13    6037   10471  -2
  13  17  19    6037   10471   1
 -19 -17 -14   -9020   10889  -2
  14  17  19   -9020   10889   1
 -19 -17 -15  -10635   10635  -2
  15  17  19  -10635   10635   1
 -19 -18  -1    6813    9519  -2
   1  18  19    6813    9519   1
 -19 -18  -2   -2375    5603  -2
   2  18  19   -2375    5603   1
 -19 -18  -3    8653    4829  -2
   3  18  19    8653    4829   1
 -19 -18  -4   -4728    4728  -2
   4  18  19   -4728    4728   1
 -19 -18  -5    2339    4234  -2
   5  18  19    2339    4234   1
 -19 -18  -6   -3113    4936  -2
   6  18  19   -3113    4936   1
 -19 -18  -7   10036    4980  -2
   7  18  19   10036    4980   1
 -19 -18  -8   -4972    5103  -2
   8  18  19   -4972    5103   1
 -19 -18  -9   -3313    5013  -2
   9  18  19   -3313    5013   1
 -19 -18 -10    1474    5245  -2
  10  18  19    1474    5245   1
 -19 -18 -11   15368    8312  -2
  11  18  19   15368    8312   1
 -19 -18 -12    -788    7155  -2
  12  18  19    -788    7155   1
 -19 -18 -13    8835    8423  -2
  13  18  19    8835    8423   1
 -19 -19   0   20344    9130  -2
   0  19  19   20344    9130   1
 -19 -19  -1   -6479    7050  -2
   1  19  19   -6479    7050   1
 -19 -19  -2     211    5704  -2
   2  19  19     211    5704   1
 -19 -19  -3    3005    5104  -2
   3  19  19    3005    5104   1
 -19 -19  -4   14495    5000  -2
   4  19  19   14495    5000   1
 -19 -19  -5    3230    4600  -2
   5  19  19    3230    4600   1
 -19 -19  -6   11454    5020  -2
   6  19  19   11454    5020   1
 -19 -19  -7    2175    5143  -2
   7  19  19    2175    5143   1
 -19 -19  -8    4360    5120  -2
   8  19  19    4360    5120   1
 -19 -19  -9    2653    5913  -2
   9  19  19    2653    5913   1
 -19 -19 -10   10861    6331  -2
  10  19  19   10861    6331   1
 -19 -19 -11    2628    7384  -2
  11  19  19    2628    7384   1
 -19 -19 -12   12604   10343  -2
  12  19  19   12604   10343   1
 -19 -19 -13    3417   12025  -2
  13  19  19    3417   12025   1
 -20   0   0   56173    5977  -2
   0   0  20   56173    5977   1
 -20   0  -2   55936    6057  -2
   2   0  20   55936    6057   1
 -20   0  -4   77578    4811  -2
   4   0  20   77578    4811   1
 -20   0  -6   47764    4616  -2
   6   0  20   47764    4616   1
 -20   0  -8   52955    5900  -2
   8   0  20   52955    5900   1
 -20   0 -10   29214    8185  -2
  10   0  20   29214    8185   1
 -20   0 -12   12208    7731  -2
  12   0  20   12208    7731   1
 -20   0 -14   14162    5954  -2
  14   0  20   14162    5954   1
 -20   0 -16    -637    5677  -2
  16   0  20    -637    5677   1
 -20   0 -18   -7815   13370  -2
  18   0  20   -7815   13370   1
 -20  -1  -1    2084    2571  -2
   1   1  20    2084    2571   1
 -20  -1  -2   76259    3232  -2
   2   1  20   76259    3232   1
 -20  -1  -3   -2116    2647  -2
   3   1  20   -2116    2647   1
 -20  -1  -4    8177    2688  -2
   4   1  20    8177    2688   1
 -20  -1  -5    3245    2711  -2
   5   1  20    3245    2711   1
 -20  -1  -6   29593    2639  -2
   6   1  20   29593    2639   1
 -20  -1  -7    1358    3121  -2
   7   1  20    1358    3121   1
 -20  -1  -8   74102    3838  -2
   8   1  20   74102    3838   1
 -20  -1  -9   -3145    4542  -2
   9   1  20   -3145    4542   1
 -20  -1 -10   60508    4806  -2
  10   1  20   60508    4806   1
 -20  -1 -11    4254    5407  -2
  11   1  20    4254    5407   1
 -20  -1 -12   28894    4896  -2
  12   1  20   28894    4896   1
 -20  -1 -13    3317    4270  -2
  13   1  20    3317    4270   1
 -20  -1 -14   22791    4318  -2
  14   1  20   22791    4318   1
 -20  -1 -15   -4352    4352  -2
  15   1  20   -4352    4352   1
 -20  -1 -16   54193    4350  -2
  16   1  20   54193    4350   1
 -20  -1 -17   -1861    4729  -2
  17   1  20   -1861    4729   1
 -20  -1 -18   22078    5320  -2
  18   1  20   22078    5320   1
 -20  -1 -19   -2433    5370  -2
  19   1  20   -2433    5370   1
 -20  -2   0   57065    4492  -2
   0   2  20   57065    4492   1
 -20  -2  -1   71228    3242  -2
   1   2  20   71228    3242   1
 -20  -2  -2   41443    2843  -2
   2   2  20   41443    2843   1
 -20  -2  -3   78340    3038  -2
   3   2  20   78340    3038   1
 -20  -2  -4   59848    2837  -2
   4   2  20   59848    2837   1
 -20  -2  -5   65775    3300  -2
   5   2  20   65775    3300   1
 -20  -2  -6   52122    3429  -2
   6   2  20   52122    3429   1
 -20  -2  -7   75406    4959  -2
   7   2  20   75406    4959   1
 -20  -2  -8   49910    3377  -2
   8   2  20   49910    3377   1
 -20  -2  -9   46436    3838  -2
   9   2  20   46436    3838   1
 -20  -2 -10   37420    4065  -2
  10   2  20   37420    4065   1
 -20  -2 -11   19805    4257  -2
  11   2  20   19805    4257   1
 -20  -2 -12   10596    4062  -2
  12   2  20   10596    4062   1
 -20  -2 -13   14671    5050  -2
  13   2  20   14671    5050   1
 -20  -2 -14    7756    5009  -2
  14   2  20    7756    5009   1
 -20  -2 -15    3279    4846  -2
  15   2  20    3279    4846   1
 -20  -2 -16   -3727    4997  -2
  16   2  20   -3727    4997   1
 -20  -2 -17   -4059    4725  -2
  17   2  20   -4059    4725   1
 -20  -2 -18    6209    4992  -2
  18   2  20    6209    4992   1
 -20  -2 -19   -3634    5664  -2
  19   2  20   -3634    5664   1
 -20  -3  -1   -1797    2269  -2
   1   3  20   -1797    2269   1
 -20  -3  -2   79093    3163  -2
   2   3  20   79093    3163   1
 -20  -3  -3    2529    2233  -2
   3   3  20    2529    2233   1
 -20  -3  -4    7885    2268  -2
   4   3  20    7885    2268   1
 -20  -3  -5      79    2260  -2
   5   3  20      79    2260   1
 -20  -3  -6   35226    2987  -2
   6   3  20   35226    2987   1
 -20  -3  -7     827    2810  -2
   7   3  20     827    2810   1
 -20  -3  -8   61965    3554  -2
   8   3  20   61965    3554   1
 -20  -3  -9    2410    3028  -2
   9   3  20    2410    3028   1
 -20  -3 -10   56897    3729  -2
  10   3  20   56897    3729   1
 -20  -3 -11    5517    3845  -2
  11   3  20    5517    3845   1
 -20  -3 -12   33363    4212  -2
  12   3  20   33363    4212   1
 -20  -3 -13   -1596    3965  -2
  13   3  20   -1596    3965   1
 -20  -3 -14   27142    5185  -2
  14   3  20   27142    5185   1
 -20  -3 -15   -4327    5095  -2
  15   3  20   -4327    5095   1
 -20  -3 -16   77951    7055  -2
  16   3  20   77951    7055   1
 -20  -3 -17    2724    5054  -2
  17   3  20    2724    5054   1
 -20  -3 -18   24778    5729  -2
  18   3  20   24778    5729   1
 -20  -3 -19   -3695    5870  -2
  19   3  20   -3695    5870   1
 -20  -4   0   72661    3710  -2
   0   4  20   72661    3710   1
 -20  -4  -1    9787    2156  -2
   1   4  20    9787    2156   1
 -20  -4  -2   58491    2537  -2
   2   4  20   58491    2537   1
 -20  -4  -3   12539    2159  -2
   3   4  20   12539    2159   1
 -20  -4  -4   56171    3183  -2
   4   4  20   56171    3183   1
 -20  -4  -5    3680    2120  -2
   5   4  20    3680    2120   1
 -20  -4  -6   37884    2705  -2
   6   4  20   37884    2705   1
 -20  -4  -7    5037    2665  -2
   7   4  20    5037    2665   1
 -20  -4  -8   33746    2958  -2
   8   4  20   33746    2958   1
 -20  -4  -9     779    2729  -2
   9   4  20     779    2729   1
 -20  -4 -10   32306    4859  -2
  10   4  20   32306    4859   1
 -20  -4 -11    7470    4076  -2
  11   4  20    7470    4076   1
 -20  -4 -12   10230    3965  -2
  12   4  20   10230    3965   1
 -20  -4 -13    5850    4396  -2
  13   4  20    5850    4396   1
 -20  -4 -14    3690    4564  -2
  14   4  20    3690    4564   1
 -20  -4 -15    2744    5381  -2
  15   4  20    2744    5381   1
 -20  -4 -16   -1905    5172  -2
  16   4  20   -1905    5172   1
 -20  -4 -17   14616    5396  -2
  17   4  20   14616    5396   1
 -20  -4 -18    7945    4708  -2
  18   4  20    7945    4708   1
 -20  -4 -19   -2572    5067  -2
  19   4  20   -2572    5067   1
 -20  -5  -1    1969    2139  -2
   1   5  20    1969    2139   1
 -20  -5  -2   63988    2544  -2
   2   5  20   63988    2544   1
 -20  -5  -3    2722    2077  -2
   3   5  20    2722    2077   1
 -20  -5  -4    1553    2388  -2
   4   5  20    1553    2388   1
 -20  -5  -5    4709    2092  -2
   5   5  20    4709    2092   1
 -20  -5  -6   12650    2410  -2
   6   5  20   12650    2410   1
 -20  -5  -7    2563    2308  -2
   7   5  20    2563    2308   1
 -20  -5  -8   47913    3931  -2
   8   5  20   47913    3931   1
 -20  -5  -9    6783    3478  -2
   9   5  20    6783    3478   1
 -20  -5 -10   28259    3742  -2
  10   5  20   28259    3742   1
 -20  -5 -11    5127    3720  -2
  11   5  20    5127    3720   1
 -20  -5 -12   18457    4226  -2
  12   5  20   18457    4226   1
 -20  -5 -13    8367    4799  -2
  13   5  20    8367    4799   1
 -20  -5 -14   18139    4770  -2
  14   5  20   18139    4770   1
 -20  -5 -15    3481    4858  -2
  15   5  20    3481    4858   1
 -20  -5 -16   51226    6200  -2
  16   5  20   51226    6200   1
 -20  -5 -17   11272    5007  -2
  17   5  20   11272    5007   1
 -20  -5 -18   -1871    5660  -2
  18   5  20   -1871    5660   1
 -20  -5 -19    4025    7640  -2
  19   5  20    4025    7640   1
 -20  -6   0   56251    5891  -2
   0   6  20   56251    5891   1
 -20  -6  -1   21689    2684  -2
   1   6  20   21689    2684   1
 -20  -6  -2   36715    2130  -2
   2   6  20   36715    2130   1
 -20  -6  -3   37436    2619  -2
   3   6  20   37436    2619   1
 -20  -6  -4   39393    2563  -2
   4   6  20   39393    2563   1
 -20  -6  -5   18589    3221  -2
   5   6  20   18589    3221   1
 -20  -6  -6   13905    3281  -2
   6   6  20   13905    3281   1
 -20  -6  -7   15133    3680  -2
   7   6  20   15133    3680   1
 -20  -6  -8   25416    3974  -2
   8   6  20   25416    3974   1
 -20  -6  -9    3947    3370  -2
   9   6  20    3947    3370   1
 -20  -6 -10   17403    3579  -2
  10   6  20   17403    3579   1
 -20  -6 -11   15124    3849  -2
  11   6  20   15124    3849   1
 -20  -6 -12    9350    4589  -2
  12   6  20    9350    4589   1
 -20  -6 -13    7671    5330  -2
  13   6  20    7671    5330   1
 -20  -6 -14    4391    4993  -2
  14   6  20    4391    4993   1
 -20  -6 -15     597    4985  -2
  15   6  20     597    4985   1
 -20  -6 -16    3545    4392  -2
  16   6  20    3545    4392   1
 -20  -6 -17    6187    4944  -2
  17   6  20    6187    4944   1
 -20  -6 -18   -4908    4908  -2
  18   6  20   -4908    4908   1
 -20  -6 -19    7552    7607  -2
  19   6  20    7552    7607   1
 -20  -7  -1    -313    2020  -2
   1   7  20    -313    2020   1
 -20  -7  -2   65432    3836  -2
   2   7  20   65432    3836   1
 -20  -7  -3   -1044    2493  -2
   3   7  20   -1044    2493   1
 -20  -7  -4    4958    2664  -2
   4   7  20    4958    2664   1
 -20  -7  -5    2346    3129  -2
   5   7  20    2346    3129   1
 -20  -7  -6   14892    3594  -2
   6   7  20   14892    3594   1
 -20  -7  -7    9715    3133  -2
   7   7  20    9715    3133   1
 -20  -7  -8   45478    3939  -2
   8   7  20   45478    3939   1
 -20  -7  -9    6551    3387  -2
   9   7  20    6551    3387   1
 -20  -7 -10   39341    3859  -2
  10   7  20   39341    3859   1
 -20  -7 -11    7890    4049  -2
  11   7  20    7890    4049   1
 -20  -7 -12   36126    4810  -2
  12   7  20   36126    4810   1
 -20  -7 -13   14368    5807  -2
  13   7  20   14368    5807   1
 -20  -7 -14   45104    4806  -2
  14   7  20   45104    4806   1
 -20  -7 -15    8083    4884  -2
  15   7  20    8083    4884   1
 -20  -7 -16   61593    5290  -2
  16   7  20   61593    5290   1
 -20  -7 -17   -1748    4617  -2
  17   7  20   -1748    4617   1
 -20  -7 -18   16603    4998  -2
  18   7  20   16603    4998   1
 -20  -7 -19   13154    6701  -2
  19   7  20   13154    6701   1
 -20  -8   0   60459    5548  -2
   0   8  20   60459    5548   1
 -20  -8  -1   78426    3291  -2
   1   8  20   78426    3291   1
 -20  -8  -2   47490    2878  -2
   2   8  20   47490    2878   1
 -20  -8  -3   60618    2946  -2
   3   8  20   60618    2946   1
 -20  -8  -4   35469    3760  -2
   4   8  20   35469    3760   1
 -20  -8  -5   40346    4357  -2
   5   8  20   40346    4357   1
 -20  -8  -6   15301    3194  -2
   6   8  20   15301    3194   1
 -20  -8  -7   44131    3453  -2
   7   8  20   44131    3453   1
 -20  -8  -8    6254    3237  -2
   8   8  20    6254    3237   1
 -20  -8  -9   19738    3416  -2
   9   8  20   19738    3416   1
 -20  -8 -10    7988    3995  -2
  10   8  20    7988    3995   1
 -20  -8 -11   20625    4298  -2
  11   8  20   20625    4298   1
 -20  -8 -12    2518    4312  -2
  12   8  20    2518    4312   1
 -20  -8 -13   31722    4596  -2
  13   8  20   31722    4596   1
 -20  -8 -14   10128    4951  -2
  14   8  20   10128    4951   1
 -20  -8 -15    4286    4729  -2
  15   8  20    4286    4729   1
 -20  -8 -16    1524    4655  -2
  16   8  20    1524    4655   1
 -20  -8 -17    3447    4772  -2
  17   8  20    3447    4772   1
 -20  -8 -18   -5688    6424  -2
  18   8  20   -5688    6424   1
 -20  -8 -19   -2803    6332  -2
  19   8  20   -2803    6332   1
 -20  -9  -1    1013    2832  -2
   1   9  20    1013    2832   1
 -20  -9  -2   48701    3108  -2
   2   9  20   48701    3108   1
 -20  -9  -3   -2659    2659  -2
   3   9  20   -2659    2659   1
 -20  -9  -4   -3042    3042  -2
   4   9  20   -3042    3042   1
 -20  -9  -5    6713    3185  -2
   5   9  20    6713    3185   1
 -20  -9  -6    9026    3130  -2
   6   9  20    9026    3130   1
 -20  -9  -7    4393    4304  -2
   7   9  20    4393    4304   1
 -20  -9  -8   21032    3297  -2
   8   9  20   21032    3297   1
 -20  -9  -9     456    3751  -2
   9   9  20     456    3751   1
 -20  -9 -10    8986    3815  -2
  10   9  20    8986    3815   1
 -20  -9 -11    8818    4019  -2
  11   9  20    8818    4019   1
 -20  -9 -12   10536    4272  -2
  12   9  20   10536    4272   1
 -20  -9 -13    4362    4712  -2
  13   9  20    4362    4712   1
 -20  -9 -14   12898    4552  -2
  14   9  20   12898    4552   1
 -20  -9 -15    4258    4980  -2
  15   9  20    4258    4980   1
 -20  -9 -16   19302    4555  -2
  16   9  20   19302    4555   1
 -20  -9 -17    1913    5123  -2
  17   9  20    1913    5123   1
 -20  -9 -18   -3753    6069  -2
  18   9  20   -3753    6069   1
 -20  -9 -19    5248    6259  -2
  19   9  20    5248    6259   1
 -20 -10   0   40449    4374  -2
   0  10  20   40449    4374   1
 -20 -10  -1   62109    3389  -2
   1  10  20   62109    3389   1
 -20 -10  -2   36230    2981  -2
   2  10  20   36230    2981   1
 -20 -10  -3   57317    3482  -2
   3  10  20   57317    3482   1
 -20 -10  -4   27843    3625  -2
   4  10  20   27843    3625   1
 -20 -10  -5   22684    5244  -2
   5  10  20   22684    5244   1
 -20 -10  -6   11607    3314  -2
   6  10  20   11607    3314   1
 -20 -10  -7   34459    3563  -2
   7  10  20   34459    3563   1
 -20 -10  -8    7105    3592  -2
   8  10  20    7105    3592   1
 -20 -10  -9    6930    4048  -2
   9  10  20    6930    4048   1
 -20 -10 -10    7314    3771  -2
  10  10  20    7314    3771   1
 -20 -10 -11    8340    4171  -2
  11  10  20    8340    4171   1
 -20 -10 -12    4931    3933  -2
  12  10  20    4931    3933   1
 -20 -10 -13   13937    5953  -2
  13  10  20   13937    5953   1
 -20 -10 -14     908    4807  -2
  14  10  20     908    4807   1
 -20 -10 -15   12539    4603  -2
  15  10  20   12539    4603   1
 -20 -10 -16    2598    4879  -2
  16  10  20    2598    4879   1
 -20 -10 -17    7072    4725  -2
  17  10  20    7072    4725   1
 -20 -10 -18   -5462    8506  -2
  18  10  20   -5462    8506   1
 -20 -10 -19   -5686    7603  -2
  19  10  20   -5686    7603   1
 -20 -11  -1    -807    3020  -2
   1  11  20    -807    3020   1
 -20 -11  -2   14823    2925  -2
   2  11  20   14823    2925   1
 -20 -11  -3    -244    3338  -2
   3  11  20    -244    3338   1
 -20 -11  -4    1034    3734  -2
   4  11  20    1034    3734   1
 -20 -11  -5    5563    3626  -2
   5  11  20    5563    3626   1
 -20 -11  -6   20020    5660  -2
   6  11  20   20020    5660   1
 -20 -11  -7   13506    4150  -2
   7  11  20   13506    4150   1
 -20 -11  -8   13976    3843  -2
   8  11  20   13976    3843   1
 -20 -11  -9    7952    3782  -2
   9  11  20    7952    3782   1
 -20 -11 -10   18466    4259  -2
  10  11  20   18466    4259   1
 -20 -11 -11   13848    4362  -2
  11  11  20   13848    4362   1
 -20 -11 -12   31445    5385  -2
  12  11  20   31445    5385   1
 -20 -11 -13    5056    4546  -2
  13  11  20    5056    4546   1
 -20 -11 -14   14615    4742  -2
  14  11  20   14615    4742   1
 -20 -11 -15    3165    5059  -2
  15  11  20    3165    5059   1
 -20 -11 -16   20935    5450  -2
  16  11  20   20935    5450   1
 -20 -11 -17    6086    8328  -2
  17  11  20    6086    8328   1
 -20 -11 -18    1165    6999  -2
  18  11  20    1165    6999   1
 -20 -11 -19    4834    8245  -2
  19  11  20    4834    8245   1
 -20 -12   0   11490    4673  -2
   0  12  20   11490    4673   1
 -20 -12  -1   29017    3276  -2
   1  12  20   29017    3276   1
 -20 -12  -2    8604    3504  -2
   2  12  20    8604    3504   1
 -20 -12  -3   32422    3748  -2
   3  12  20   32422    3748   1
 -20 -12  -4   10208    3812  -2
   4  12  20   10208    3812   1
 -20 -12  -5   16177    4246  -2
   5  12  20   16177    4246   1
 -20 -12  -6    4565    4333  -2
   6  12  20    4565    4333   1
 -20 -12  -7   27825    4306  -2
   7  12  20   27825    4306   1
 -20 -12  -8    3889    4327  -2
   8  12  20    3889    4327   1
 -20 -12  -9   15001    4472  -2
   9  12  20   15001    4472   1
 -20 -12 -10    8555    4572  -2
  10  12  20    8555    4572   1
 -20 -12 -11   30641    4908  -2
  11  12  20   30641    4908   1
 -20 -12 -12     728    5010  -2
  12  12  20     728    5010   1
 -20 -12 -13    4048    5588  -2
  13  12  20    4048    5588   1
 -20 -12 -14    1470    5206  -2
  14  12  20    1470    5206   1
 -20 -12 -15    3641    5763  -2
  15  12  20    3641    5763   1
 -20 -12 -16    -214    8736  -2
  16  12  20    -214    8736   1
 -20 -12 -17   20719   12945  -2
  17  12  20   20719   12945   1
 -20 -12 -18    6135   12437  -2
  18  12  20    6135   12437   1
 -20 -13  -1    3069    3289  -2
   1  13  20    3069    3289   1
 -20 -13  -2   16841    3710  -2
   2  13  20   16841    3710   1
 -20 -13  -3   -1663    3454  -2
   3  13  20   -1663    3454   1
 -20 -13  -4   -2266    4536  -2
   4  13  20   -2266    4536   1
 -20 -13  -5    4478    4311  -2
   5  13  20    4478    4311   1
 -20 -13  -6   18398    4670  -2
   6  13  20   18398    4670   1
 -20 -13  -7    4554    4451  -2
   7  13  20    4554    4451   1
 -20 -13  -8   23814    4893  -2
   8  13  20   23814    4893   1
 -20 -13  -9    7497    4794  -2
   9  13  20    7497    4794   1
 -20 -13 -10   17821    4927  -2
  10  13  20   17821    4927   1
 -20 -13 -11    1954    5393  -2
  11  13  20    1954    5393   1
 -20 -13 -12   11142    5005  -2
  12  13  20   11142    5005   1
 -20 -13 -13   10279    5388  -2
  13  13  20   10279    5388   1
 -20 -13 -14   10316    7345  -2
  14  13  20   10316    7345   1
 -20 -13 -15   -2923    6587  -2
  15  13  20   -2923    6587   1
 -20 -13 -16  -12672   12672  -2
  16  13  20  -12672   12672   1
 -20 -13 -17    5296   12289  -2
  17  13  20    5296   12289   1
 -20 -13 -18   22967   12255  -2
  18  13  20   22967   12255   1
 -20 -14   0    8251    4439  -2
   0  14  20    8251    4439   1
 -20 -14  -1   26677    3648  -2
   1  14  20   26677    3648   1
 -20 -14  -2    5537    3691  -2
   2  14  20    5537    3691   1
 -20 -14  -3   40701    5604  -2
   3  14  20   40701    5604   1
 -20 -14  -4    7303    4380  -2
   4  14  20    7303    4380   1
 -20 -14  -5   20530    4696  -2
   5  14  20   20530    4696   1
 -20 -14  -6   16702    5021  -2
   6  14  20   16702    5021   1
 -20 -14  -7   41119    6222  -2
   7  14  20   41119    6222   1
 -20 -14  -8   -3274    4587  -2
   8  14  20   -3274    4587   1
 -20 -14  -9    9466    5528  -2
   9  14  20    9466    5528   1
 -20 -14 -10    5152    5058  -2
  10  14  20    5152    5058   1
 -20 -14 -11    9827    5589  -2
  11  14  20    9827    5589   1
 -20 -14 -12   -5380    5380  -2
  12  14  20   -5380    5380   1
 -20 -14 -13   11790    5706  -2
  13  14  20   11790    5706   1
 -20 -14 -14   -5289    6665  -2
  14  14  20   -5289    6665   1
 -20 -14 -15   -2531   11972  -2
  15  14  20   -2531   11972   1
 -20 -14 -16  -11469   11469  -2
  16  14  20  -11469   11469   1
 -20 -14 -17  -11714   11714  -2
  17  14  20  -11714   11714   1
 -20 -15  -1   -2983    3795  -2
   1  15  20   -2983    3795   1
 -20 -15  -2    5592    3983  -2
   2  15  20    5592    3983   1
 -20 -15  -3   -1306    4029  -2
   3  15  20   -1306    4029   1
 -20 -15  -4   -1193    5531  -2
   4  15  20   -1193    5531   1
 -20 -15  -5     648    4666  -2
   5  15  20     648    4666   1
 -20 -15  -6    4862    5203  -2
   6  15  20    4862    5203   1
 -20 -15  -7     317    5263  -2
   7  15  20     317    5263   1
 -20 -15  -8   14958    5932  -2
   8  15  20   14958    5932   1
 -20 -15  -9   10284    5103  -2
   9  15  20   10284    5103   1
 -20 -15 -10    5035    5304  -2
  10  15  20    5035    5304   1
 -20 -15 -11    5475    5317  -2
  11  15  20    5475    5317   1
 -20 -15 -12    4946    5764  -2
  12  15  20    4946    5764   1
 -20 -15 -13    1242    7317  -2
  13  15  20    1242    7317   1
 -20 -15 -14   -1241   11110  -2
  14  15  20   -1241   11110   1
 -20 -15 -15   -5660   11004  -2
  15  15  20   -5660   11004   1
 -20 -15 -16   -7726   10683  -2
  16  15  20   -7726   10683   1
 -20 -16   0    4343    6146  -2
   0  16  20    4343    6146   1
 -20 -16  -1   70765    6347  -2
   1  16  20   70765    6347   1
 -20 -16  -2   -4055    4055  -2
   2  16  20   -4055    4055   1
 -20 -16  -3   66180    4374  -2
   3  16  20   66180    4374   1
 -20 -16  -4    8336    4918  -2
   4  16  20    8336    4918   1
 -20 -16  -5   40479    5554  -2
   5  16  20   40479    5554   1
 -20 -16  -6    3031    5055  -2
   6  16  20    3031    5055   1
 -20 -16  -7   52813    5804  -2
   7  16  20   52813    5804   1
 -20 -16  -8   -4817    5240  -2
   8  16  20   -4817    5240   1
 -20 -16  -9   29125    5396  -2
   9  16  20   29125    5396   1
 -20 -16 -10    7671    5556  -2
  10  16  20    7671    5556   1
 -20 -16 -11   21857    7259  -2
  11  16  20   21857    7259   1
 -20 -16 -12   -2962    8137  -2
  12  16  20   -2962    8137   1
 -20 -16 -13   23777   11656  -2
  13  16  20   23777   11656   1
 -20 -16 -14     618   10990  -2
  14  16  20     618   10990   1
 -20 -16 -15   -3767   10722  -2
  15  16  20   -3767   10722   1
 -20 -17  -1    7266    5074  -2
   1  17  20    7266    5074   1
 -20 -17  -2     757    4814  -2
   2  17  20     757    4814   1
 -20 -17  -3   -1998    4262  -2
   3  17  20   -1998    4262   1
 -20 -17  -4    1890    5122  -2
   4  17  20    1890    5122   1
 -20 -17  -5    9616    4996  -2
   5  17  20    9616    4996   1
 -20 -17  -6   15210    5509  -2
   6  17  20   15210    5509   1
 -20 -17  -7    2455    5840  -2
   7  17  20    2455    5840   1
 -20 -17  -8   11442    6078  -2
   8  17  20   11442    6078   1
 -20 -17  -9   -6379    6379  -2
   9  17  20   -6379    6379   1
 -20 -17 -10   -4552    7332  -2
  10  17  20   -4552    7332   1
 -20 -17 -11    9504    5927  -2
  11  17  20    9504    5927   1
 -20 -17 -12    9671    8195  -2
  12  17  20    9671    8195   1
 -20 -17 -13   11565   11086  -2
  13  17  20   11565   11086   1
 -20 -17 -14   13616   10607  -2
  14  17  20   13616   10607   1
 -20 -18   0    2331   12727  -2
   0  18  20    2331   12727   1
 -20 -18  -1    7036    8012  -2
   1  18  20    7036    8012   1
 -20 -18  -2    3616    5978  -2
   2  18  20    3616    5978   1
 -20 -18  -3   20120    5099  -2
   3  18  20   20120    5099   1
 -20 -18  -4   16059    6553  -2
   4  18  20   16059    6553   1
 -20 -18  -5    -201    4961  -2
   5  18  20    -201    4961   1
 -20 -18  -6    1857    5260  -2
   6  18  20    1857    5260   1
 -20 -18  -7    8909    5186  -2
   7  18  20    8909    5186   1
 -20 -18  -8   -5338    5338  -2
   8  18  20   -5338    5338   1
 -20 -18  -9   -3178    6138  -2
   9  18  20   -3178    6138   1
 -20 -18 -10   10215    6243  -2
  10  18  20   10215    6243   1
 -20 -18 -11   11272    8835  -2
  11  18  20   11272    8835   1
 -20 -18 -12   18084   13650  -2
  12  18  20   18084   13650   1
 -20 -18 -13   15222   11642  -2
  13  18  20   15222   11642   1
 -20 -19  -1    7849    8708  -2
   1  19  20    7849    8708   1
 -20 -19  -2   10928    7042  -2
   2  19  20   10928    7042   1
 -20 -19  -3   -1330    5531  -2
   3  19  20   -1330    5531   1
 -20 -19  -4    3374    4918  -2
   4  19  20    3374    4918   1
 -20 -19  -5    1157    5259  -2
   5  19  20    1157    5259   1
 -20 -19  -6   15592    9546  -2
   6  19  20   15592    9546   1
 -20 -19  -7      23    6107  -2
   7  19  20      23    6107   1
 -20 -19  -8     975    6222  -2
   8  19  20     975    6222   1
 -20 -19  -9    7895    6175  -2
   9  19  20    7895    6175   1
 -20 -19 -10   -6280    7586  -2
  10  19  20   -6280    7586   1
 -20 -19 -11   13174    8397  -2
  11  19  20   13174    8397   1
 -20 -19 -12   20671    9935  -2
  12  19  20   20671    9935   1
 -20 -20   0   14890   10920  -2
   0  20  20   14890   10920   1
 -20 -20  -1    4666    6840  -2
   1  20  20    4666    6840   1
 -20 -20  -2   -5448    7111  -2
   2  20  20   -5448    7111   1
 -20 -20  -3    4871    8072  -2
   3  20  20    4871    8072   1
 -20 -20  -4    5225    8488  -2
   4  20  20    5225    8488   1
 -20 -20  -5   -6636    7080  -2
   5  20  20   -6636    7080   1
 -20 -20  -6   -3936    7483  -2
   6  20  20   -3936    7483   1
 -20 -20  -7   12327    7178  -2
   7  20  20   12327    7178   1
 -20 -20  -8   -8135    8135  -2
   8  20  20   -8135    8135   1
 -20 -20  -9    2900   12068  -2
   9  20  20    2900   12068   1
 -21   0  -1   21886    3908  -2
   1   0  21   21886    3908   1
 -21   0  -3    3518    3874  -2
   3   0  21    3518    3874   1
 -21   0  -5  100580    5445  -2
   5   0  21  100580    5445   1
 -21   0  -7   11864    4415  -2
   7   0  21   11864    4415   1
 -21   0  -9   52440    6425  -2
   9   0  21   52440    6425   1
 -21   0 -11   37593   11496  -2
  11   0  21   37593   11496   1
 -21   0 -13   51428    6736  -2
  13   0  21   51428    6736   1
 -21   0 -15   32431    6125  -2
  15   0  21   32431    6125   1
 -21   0 -17   20943    6375  -2
  17   0  21   20943    6375   1
 -21   0 -19   42468   10752  -2
  19   0  21   42468   10752   1
 -21  -1   0   22796    3804  -2
   0   1  21   22796    3804   1
 -21  -1  -1   30534    2818  -2
   1   1  21   30534    2818   1
 -21  -1  -2   29818    2866  -2
   2   1  21   29818    2866   1
 -21  -1  -3   45585    2971  -2
   3   1  21   45585    2971   1
 -21  -1  -4   22997    2884  -2
   4   1  21   22997    2884   1
 -21  -1  -5   62198    4245  -2
   5   1  21   62198    4245   1
 -21  -1  -6   26695    3494  -2
   6   1  21   26695    3494   1
 -21  -1  -7   58900    3760  -2
   7   1  21   58900    3760   1
 -21  -1  -8   26449    3107  -2
   8   1  21   26449    3107   1
 -21  -1  -9   40318    4179  -2
   9   1  21   40318    4179   1
 -21  -1 -10   12121    4397  -2
  10   1  21   12121    4397   1
 -21  -1 -11   12077    4349  -2
  11   1  21   12077    4349   1
 -21  -1 -12    9741    4765  -2
  12   1  21    9741    4765   1
 -21  -1 -13   11217    4689  -2
  13   1  21   11217    4689   1
 -21  -1 -14    4596    4535  -2
  14   1  21    4596    4535   1
 -21  -1 -15   -2256    4489  -2
  15   1  21   -2256    4489   1
 -21  -1 -16     493    4561  -2
  16   1  21     493    4561   1
 -21  -1 -17    5235    5521  -2
  17   1  21    5235    5521   1
 -21  -1 -18    6404    5158  -2
  18   1  21    6404    5158   1
 -21  -1 -19   -7388    7388  -2
  19   1  21   -7388    7388   1
 -21  -2  -1   37936    3607  -2
   1   2  21   37936    3607   1
 -21  -2  -2     757    2557  -2
   2   2  21     757    2557   1
 -21  -2  -3    4772    2534  -2
   3   2  21    4772    2534   1
 -21  -2  -4    8285    2556  -2
   4   2  21    8285    2556   1
 -21  -2  -5   90650    4634  -2
   5   2  21   90650    4634   1
 -21  -2  -6   -2398    2752  -2
   6   2  21   -2398    2752   1
 -21  -2  -7    6064    2800  -2
   7   2  21    6064    2800   1
 -21  -2  -8    1808    3176  -2
   8   2  21    1808    3176   1
 -21  -2  -9   37139    3528  -2
   9   2  21   37139    3528   1
 -21  -2 -10    3343    3614  -2
  10   2  21    3343    3614   1
 -21  -2 -11   42526    4792  -2
  11   2  21   42526    4792   1
 -21  -2 -12   -4360    4360  -2
  12   2  21   -4360    4360   1
 -21  -2 -13   35830    5301  -2
  13   2  21   35830    5301   1
 -21  -2 -14    6983    4533  -2
  14   2  21    6983    4533   1
 -21  -2 -15   11075    5016  -2
  15   2  21   11075    5016   1
 -21  -2 -16    4926    5374  -2
  16   2  21    4926    5374   1
 -21  -2 -17    3251    4480  -2
  17   2  21    3251    4480   1
 -21  -2 -18   -5353    5353  -2
  18   2  21   -5353    5353   1
 -21  -2 -19   50509    8666  -2
  19   2  21   50509    8666   1
 -21  -3   0    -680    3399  -2
   0   3  21    -680    3399   1
 -21  -3  -1   47277    2652  -2
   1   3  21   47277    2652   1
 -21  -3  -2    4098    2390  -2
   2   3  21    4098    2390   1
 -21  -3  -3   50020    2615  -2
   3   3  21   50020    2615   1
 -21  -3  -4    9460    2401  -2
   4   3  21    9460    2401   1
 -21  -3  -5   49957    2961  -2
   5   3  21   49957    2961   1
 -21  -3  -6   10667    2682  -2
   6   3  21   10667    2682   1
 -21  -3  -7   40110    3229  -2
   7   3  21   40110    3229   1
 -21  -3  -8   13748    3291  -2
   8   3  21   13748    3291   1
 -21  -3  -9   28543    4098  -2
   9   3  21   28543    4098   1
 -21  -3 -10    8888    5137  -2
  10   3  21    8888    5137   1
 -21  -3 -11    9678    4179  -2
  11   3  21    9678    4179   1
 -21  -3 -12    -810    4278  -2
  12   3  21    -810    4278   1
 -21  -3 -13    8375    4201  -2
  13   3  21    8375    4201   1
 -21  -3 -14    1691    5143  -2
  14   3  21    1691    5143   1
 -21  -3 -15    5021    5390  -2
  15   3  21    5021    5390   1
 -21  -3 -16   -1171    5131  -2
  16   3  21   -1171    5131   1
 -21  -3 -17    9907    5591  -2
  17   3  21    9907    5591   1
 -21  -3 -18   -1029    4654  -2
  18   3  21   -1029    4654   1
 -21  -3 -19    6575    8798  -2
  19   3  21    6575    8798   1
 -21  -4  -1   25113    2461  -2
   1   4  21   25113    2461   1
 -21  -4  -2    9691    2352  -2
   2   4  21    9691    2352   1
 -21  -4  -3    9679    2234  -2
   3   4  21    9679    2234   1
 -21  -4  -4    2082    2360  -2
   4   4  21    2082    2360   1
 -21  -4  -5   68507    3071  -2
   5   4  21   68507    3071   1
 -21  -4  -6     665    2643  -2
   6   4  21     665    2643   1
 -21  -4  -7   12771    2881  -2
   7   4  21   12771    2881   1
 -21  -4  -8   -1318    4125  -2
   8   4  21   -1318    4125   1
 -21  -4  -9   35692    4289  -2
   9   4  21   35692    4289   1
 -21  -4 -10    3562    3913  -2
  10   4  21    3562    3913   1
 -21  -4 -11   58467    6248  -2
  11   4  21   58467    6248   1
 -21  -4 -12    6686    4324  -2
  12   4  21    6686    4324   1
 -21  -4 -13   51314    6073  -2
  13   4  21   51314    6073   1
 -21  -4 -14    4342    4809  -2
  14   4  21    4342    4809   1
 -21  -4 -15   31448    5126  -2
  15   4  21   31448    5126   1
 -21  -4 -16    3323    5355  -2
  16   4  21    3323    5355   1
 -21  -4 -17   12247    5556  -2
  17   4  21   12247    5556   1
 -21  -4 -18    6657    5429  -2
  18   4  21    6657    5429   1
 -21  -4 -19   41555   12373  -2
  19   4  21   41555   12373   1
 -21  -5   0  114957    6691  -2
   0   5  21  114957    6691   1
 -21  -5  -1   56682    2918  -2
   1   5  21   56682    2918   1
 -21  -5  -2   87223    3038  -2
   2   5  21   87223    3038   1
 -21  -5  -3   56395    3232  -2
   3   5  21   56395    3232   1
 -21  -5  -4   64699    3451  -2
   4   5  21   64699    3451   1
 -21  -5  -5   47844    3154  -2
   5   5  21   47844    3154   1
 -21  -5  -6   34124    3675  -2
   6   5  21   34124    3675   1
 -21  -5  -7   28334    3810  -2
   7   5  21   28334    3810   1
 -21  -5  -8   30480    3931  -2
   8   5  21   30480    3931   1
 -21  -5  -9   17997    3720  -2
   9   5  21   17997    3720   1
 -21  -5 -10   35876    3999  -2
  10   5  21   35876    3999   1
 -21  -5 -11   12698    4288  -2
  11   5  21   12698    4288   1
 -21  -5 -12   20646    4406  -2
  12   5  21   20646    4406   1
 -21  -5 -13    6208    4924  -2
  13   5  21    6208    4924   1
 -21  -5 -14   19725    4934  -2
  14   5  21   19725    4934   1
 -21  -5 -15    3579    5018  -2
  15   5  21    3579    5018   1
 -21  -5 -16    5653    6343  -2
  16   5  21    5653    6343   1
 -21  -5 -17    5435    5674  -2
  17   5  21    5435    5674   1
 -21  -5 -18    3534    5420  -2
  18   5  21    3534    5420   1
 -21  -5 -19   13523    7223  -2
  19   5  21   13523    7223   1
 -21  -6  -1   21169    2194  -2
   1   6  21   21169    2194   1
 -21  -6  -2     250    2153  -2
   2   6  21     250    2153   1
 -21  -6  -3   12636    2472  -2
   3   6  21   12636    2472   1
 -21  -6  -4    1654    2818  -2
   4   6  21    1654    2818   1
 -21  -6  -5   37781    3347  -2
   5   6  21   37781    3347   1
 -21  -6  -6    6487    3443  -2
   6   6  21    6487    3443   1
 -21  -6  -7    8097    3667  -2
   7   6  21    8097    3667   1
 -21  -6  -8    1007    3624  -2
   8   6  21    1007    3624   1
 -21  -6  -9   18366    3999  -2
   9   6  21   18366    3999   1
 -21  -6 -10    5965    3895  -2
  10   6  21    5965    3895   1
 -21  -6 -11   40624    4291  -2
  11   6  21   40624    4291   1
 -21  -6 -12    5585    5576  -2
  12   6  21    5585    5576   1
 -21  -6 -13   33919    5771  -2
  13   6  21   33919    5771   1
 -21  -6 -14   10223    4727  -2
  14   6  21   10223    4727   1
 -21  -6 -15   14415    4802  -2
  15   6  21   14415    4802   1
 -21  -6 -16    4041    4812  -2
  16   6  21    4041    4812   1
 -21  -6 -17   15046    5358  -2
  17   6  21   15046    5358   1
 -21  -6 -18   10325    6063  -2
  18   6  21   10325    6063   1
 -21  -6 -19   35238    7155  -2
  19   6  21   35238    7155   1
 -21  -6 -20   -8872   11138  -2
  20   6  21   -8872   11138   1
 -21  -7   0   18357    4156  -2
   0   7  21   18357    4156   1
 -21  -7  -1   57983    3714  -2
   1   7  21   57983    3714   1
 -21  -7  -2   -1252    2556  -2
   2   7  21   -1252    2556   1
 -21  -7  -3   52488    4536  -2
   3   7  21   52488    4536   1
 -21  -7  -4   10304    3000  -2
   4   7  21   10304    3000   1
 -21  -7  -5   25309    3379  -2
   5   7  21   25309    3379   1
 -21  -7  -6    1959    3632  -2
   6   7  21    1959    3632   1
 -21  -7  -7   11360    3479  -2
   7   7  21   11360    3479   1
 -21  -7  -8   11242    3880  -2
   8   7  21   11242    3880   1
 -21  -7  -9   11300    3780  -2
   9   7  21   11300    3780   1
 -21  -7 -10    8645    4241  -2
  10   7  21    8645    4241   1
 -21  -7 -11    5023    4653  -2
  11   7  21    5023    4653   1
 -21  -7 -12    3185    4393  -2
  12   7  21    3185    4393   1
 -21  -7 -13    4798    5022  -2
  13   7  21    4798    5022   1
 -21  -7 -14    6605    4778  -2
  14   7  21    6605    4778   1
 -21  -7 -15    2510    4877  -2
  15   7  21    2510    4877   1
 -21  -7 -16   -5123    5123  -2
  16   7  21   -5123    5123   1
 -21  -7 -17    1481    5007  -2
  17   7  21    1481    5007   1
 -21  -7 -18   -1128    7677  -2
  18   7  21   -1128    7677   1
 -21  -7 -19   -8528    8528  -2
  19   7  21   -8528    8528   1
 -21  -8  -1   20328    2926  -2
   1   8  21   20328    2926   1
 -21  -8  -2   -2603    3283  -2
   2   8  21   -2603    3283   1
 -21  -8  -3   13249    2986  -2
   3   8  21   13249    2986   1
 -21  -8  -4    1534    3019  -2
   4   8  21    1534    3019   1
 -21  -8  -5   33116    4904  -2
   5   8  21   33116    4904   1
 -21  -8  -6    -857    3264  -2
   6   8  21    -857    3264   1
 -21  -8  -7    8794    3483  -2
   7   8  21    8794    3483   1
 -21  -8  -8   -1171    3511  -2
   8   8  21   -1171    3511   1
 -21  -8  -9   13310    4193  -2
   9   8  21   13310    4193   1
 -21  -8 -10    8746    4008  -2
  10   8  21    8746    4008   1
 -21  -8 -11   37671    5717  -2
  11   8  21   37671    5717   1
 -21  -8 -12    5076    4581  -2
  12   8  21    5076    4581   1
 -21  -8 -13   30986    6298  -2
  13   8  21   30986    6298   1
 -21  -8 -14    9912    4890  -2
  14   8  21    9912    4890   1
 -21  -8 -15    9976    5096  -2
  15   8  21    9976    5096   1
 -21  -8 -16    2738    4886  -2
  16   8  21    2738    4886   1
 -21  -8 -17    4313    5344  -2
  17   8  21    4313    5344   1
 -21  -8 -18    1432    6772  -2
  18   8  21    1432    6772   1
 -21  -8 -19   10194   11829  -2
  19   8  21   10194   11829   1
 -21  -9   0   56979    8826  -2
   0   9  21   56979    8826   1
 -21  -9  -1   32126    3138  -2
   1   9  21   32126    3138   1
 -21  -9  -2   43399    3200  -2
   2   9  21   43399    3200   1
 -21  -9  -3   33863    4143  -2
   3   9  21   33863    4143   1
 -21  -9  -4   35378    3495  -2
   4   9  21   35378    3495   1
 -21  -9  -5   10324    3321  -2
   5   9  21   10324    3321   1
 -21  -9  -6   17662    3413  -2
   6   9  21   17662    3413   1
 -21  -9  -7    5572    3469  -2
   7   9  21    5572    3469   1
 -21  -9  -8    8764    4052  -2
   8   9  21    8764    4052   1
 -21  -9  -9    8171    3790  -2
   9   9  21    8171    3790   1
 -21  -9 -10   18555    4155  -2
  10   9  21   18555    4155   1
 -21  -9 -11    2234    4439  -2
  11   9  21    2234    4439   1
 -21  -9 -12   -1208    5033  -2
  12   9  21   -1208    5033   1
 -21  -9 -13    6009    4701  -2
  13   9  21    6009    4701   1
 -21  -9 -14   15187    4848  -2
  14   9  21   15187    4848   1
 -21  -9 -15    6487    5005  -2
  15   9  21    6487    5005   1
 -21  -9 -16    3256    6848  -2
  16   9  21    3256    6848   1
 -21  -9 -17    9155    7102  -2
  17   9  21    9155    7102   1
 -21  -9 -18   -4284    8146  -2
  18   9  21   -4284    8146   1
 -21  -9 -19  -11637   11637  -2
  19   9  21  -11637   11637   1
 -21 -10  -1    9127    3180  -2
   1  10  21    9127    3180   1
 -21 -10  -2    -361    3495  -2
   2  10  21    -361    3495   1
 -21 -10  -3    3928    3414  -2
   3  10  21    3928    3414   1
 -21 -10  -4   -1819    3484  -2
   4  10  21   -1819    3484   1
 -21 -10  -5   19072    3760  -2
   5  10  21   19072    3760   1
 -21 -10  -6   -1094    3876  -2
   6  10  21   -1094    3876   1
 -21 -10  -7   15572    5369  -2
   7  10  21   15572    5369   1
 -21 -10  -8   12889    3832  -2
   8  10  21   12889    3832   1
 -21 -10  -9   17609    4082  -2
   9  10  21   17609    4082   1
 -21 -10 -10   18994    3934  -2
  10  10  21   18994    3934   1
 -21 -10 -11   47332    6320  -2
  11  10  21   47332    6320   1
 -21 -10 -12   17303    4976  -2
  12  10  21   17303    4976   1
 -21 -10 -13   21899    4714  -2
  13  10  21   21899    4714   1
 -21 -10 -14   14125    4740  -2
  14  10  21   14125    4740   1
 -21 -10 -15   12529    6415  -2
  15  10  21   12529    6415   1
 -21 -10 -16   11211    5360  -2
  16  10  21   11211    5360   1
 -21 -10 -17   10688   20211  -2
  17  10  21   10688   20211   1
 -21 -10 -18    2181   11067  -2
  18  10  21    2181   11067   1
 -21 -10 -19   -5646   11412  -2
  19  10  21   -5646   11412   1
 -21 -11   0   54208    5099  -2
   0  11  21   54208    5099   1
 -21 -11  -1   17093    3299  -2
   1  11  21   17093    3299   1
 -21 -11  -2   26865    3494  -2
   2  11  21   26865    3494   1
 -21 -11  -3   14812    3522  -2
   3  11  21   14812    3522   1
 -21 -11  -4   49324    5098  -2
   4  11  21   49324    5098   1
 -21 -11  -5   12325    3809  -2
   5  11  21   12325    3809   1
 -21 -11  -6   47052    6318  -2
   6  11  21   47052    6318   1
 -21 -11  -7    1928    4131  -2
   7  11  21    1928    4131   1
 -21 -11  -8   33696    4545  -2
   8  11  21   33696    4545   1
 -21 -11  -9    5485    4241  -2
   9  11  21    5485    4241   1
 -21 -11 -10   39614    6716  -2
  10  11  21   39614    6716   1
 -21 -11 -11    2715    4943  -2
  11  11  21    2715    4943   1
 -21 -11 -12   15660    5338  -2
  12  11  21   15660    5338   1
 -21 -11 -13    8743    5599  -2
  13  11  21    8743    5599   1
 -21 -11 -14   20256    5698  -2
  14  11  21   20256    5698   1
 -21 -11 -15    8765    9933  -2
  15  11  21    8765    9933   1
 -21 -11 -16   -4807   13314  -2
  16  11  21   -4807   13314   1
 -21 -11 -17    6259   12945  -2
  17  11  21    6259   12945   1
 -21 -12  -1    3724    3545  -2
   1  12  21    3724    3545   1
 -21 -12  -2   -2634    3657  -2
   2  12  21   -2634    3657   1
 -21 -12  -3    -312    3496  -2
   3  12  21    -312    3496   1
 -21 -12  -4    5652    4530  -2
   4  12  21    5652    4530   1
 -21 -12  -5    9160    4604  -2
   5  12  21    9160    4604   1
 -21 -12  -6    3541    4185  -2
   6  12  21    3541    4185   1
 -21 -12  -7    2735    4624  -2
   7  12  21    2735    4624   1
 -21 -12  -8    7728    4794  -2
   8  12  21    7728    4794   1
 -21 -12  -9   10051    4593  -2
   9  12  21   10051    4593   1
 -21 -12 -10    8523    5054  -2
  10  12  21    8523    5054   1
 -21 -12 -11     790    5429  -2
  11  12  21     790    5429   1
 -21 -12 -12   21391    5533  -2
  12  12  21   21391    5533   1
 -21 -12 -13    6197    5652  -2
  13  12  21    6197    5652   1
 -21 -12 -14    4410    5794  -2
  14  12  21    4410    5794   1
 -21 -12 -15    3331   12758  -2
  15  12  21    3331   12758   1
 -21 -12 -16   16296   11359  -2
  16  12  21   16296   11359   1
 -21 -12 -17   19238   12178  -2
  17  12  21   19238   12178   1
 -21 -13   0   59859    6839  -2
   0  13  21   59859    6839   1
 -21 -13  -1    3706    3779  -2
   1  13  21    3706    3779   1
 -21 -13  -2   22102    3762  -2
   2  13  21   22102    3762   1
 -21 -13  -3    5231    4059  -2
   3  13  21    5231    4059   1
 -21 -13  -4   42787    4091  -2
   4  13  21   42787    4091   1
 -21 -13  -5    8118    3994  -2
   5  13  21    8118    3994   1
 -21 -13  -6   23742    4646  -2
   6  13  21   23742    4646   1
 -21 -13  -7    1319    4703  -2
   7  13  21    1319    4703   1
 -21 -13  -8   28909    4278  -2
   8  13  21   28909    4278   1
 -21 -13  -9   11580    4719  -2
   9  13  21   11580    4719   1
 -21 -13 -10   29560    6793  -2
  10  13  21   29560    6793   1
 -21 -13 -11    9197    4581  -2
  11  13  21    9197    4581   1
 -21 -13 -12    1508    5604  -2
  12  13  21    1508    5604   1
 -21 -13 -13    4540    5725  -2
  13  13  21    4540    5725   1
 -21 -13 -14     581   16286  -2
  14  13  21     581   16286   1
 -21 -13 -15   16497   11733  -2
  15  13  21   16497   11733   1
 -21 -13 -16   -7390   12725  -2
  16  13  21   -7390   12725   1
 -21 -14  -1    4737    3671  -2
   1  14  21    4737    3671   1
 -21 -14  -2    1435    4002  -2
   2  14  21    1435    4002   1
 -21 -14  -3   -3931    3967  -2
   3  14  21   -3931    3967   1
 -21 -14  -4    4282    4226  -2
   4  14  21    4282    4226   1
 -21 -14  -5   11400    4931  -2
   5  14  21   11400    4931   1
 -21 -14  -6    4819    4369  -2
   6  14  21    4819    4369   1
 -21 -14  -7    9772    4553  -2
   7  14  21    9772    4553   1
 -21 -14  -8    3800    4615  -2
   8  14  21    3800    4615   1
 -21 -14  -9   15520    5042  -2
   9  14  21   15520    5042   1
 -21 -14 -10    3729    4695  -2
  10  14  21    3729    4695   1
 -21 -14 -11   11314    5148  -2
  11  14  21   11314    5148   1
 -21 -14 -12   16118    6340  -2
  12  14  21   16118    6340   1
 -21 -14 -13    9717    7244  -2
  13  14  21    9717    7244   1
 -21 -14 -14   15533   12485  -2
  14  14  21   15533   12485   1
 -21 -14 -15   -2617   12754  -2
  15  14  21   -2617   12754   1
 -21 -15   0   20021    7667  -2
   0  15  21   20021    7667   1
 -21 -15  -1   -2251    4739  -2
   1  15  21   -2251    4739   1
 -21 -15  -2   13002    4053  -2
   2  15  21   13002    4053   1
 -21 -15  -3    -641    4111  -2
   3  15  21    -641    4111   1
 -21 -15  -4   23050    5989  -2
   4  15  21   23050    5989   1
 -21 -15  -5    4856    4943  -2
   5  15  21    4856    4943   1
 -21 -15  -6   15391    4988  -2
   6  15  21   15391    4988   1
 -21 -15  -7    4112    4625  -2
   7  15  21    4112    4625   1
 -21 -15  -8    5188    4693  -2
   8  15  21    5188    4693   1
 -21 -15  -9   -4999    4999  -2
   9  15  21   -4999    4999   1
 -21 -15 -10   23295    5829  -2
  10  15  21   23295    5829   1
 -21 -15 -11    3206    5858  -2
  11  15  21    3206    5858   1
 -21 -15 -12    5247    7259  -2
  12  15  21    5247    7259   1
 -21 -15 -13  -10190   12624  -2
  13  15  21  -10190   12624   1
 -21 -15 -14   -4500   12826  -2
  14  15  21   -4500   12826   1
 -21 -16  -1    2432    5385  -2
   1  16  21    2432    5385   1
 -21 -16  -2     415    5284  -2
   2  16  21     415    5284   1
 -21 -16  -3    1776    4170  -2
   3  16  21    1776    4170   1
 -21 -16  -4    4030    4623  -2
   4  16  21    4030    4623   1
 -21 -16  -5    3958    5173  -2
   5  16  21    3958    5173   1
 -21 -16  -6    1297    4950  -2
   6  16  21    1297    4950   1
 -21 -16  -7   -2083    5814  -2
   7  16  21   -2083    5814   1
 -21 -16  -8    2264    5262  -2
   8  16  21    2264    5262   1
 -21 -16  -9    8132    5472  -2
   9  16  21    8132    5472   1
 -21 -16 -10   13440    6173  -2
  10  16  21   13440    6173   1
 -21 -16 -11   -2037    5923  -2
  11  16  21   -2037    5923   1
 -21 -16 -12    4328   12385  -2
  12  16  21    4328   12385   1
 -21 -16 -13  -10142   12883  -2
  13  16  21  -10142   12883   1
 -21 -17   0   31401    7664  -2
   0  17  21   31401    7664   1
 -21 -17  -1    1512    5251  -2
   1  17  21    1512    5251   1
 -21 -17  -2   19625    5031  -2
   2  17  21   19625    5031   1
 -21 -17  -3    3465    4731  -2
   3  17  21    3465    4731   1
 -21 -17  -4   17243    3865  -2
   4  17  21   17243    3865   1
 -21 -17  -5    9151    4975  -2
   5  17  21    9151    4975   1
 -21 -17  -6    6551    5365  -2
   6  17  21    6551    5365   1
 -21 -17  -7     758    5666  -2
   7  17  21     758    5666   1
 -21 -17  -8   -4078    8353  -2
   8  17  21   -4078    8353   1
 -21 -17  -9     795    6488  -2
   9  17  21     795    6488   1
 -21 -17 -10   13169    7063  -2
  10  17  21   13169    7063   1
 -21 -17 -11   -6207    8225  -2
  11  17  21   -6207    8225   1
 -21 -17 -12   16645   12509  -2
  12  17  21   16645   12509   1
 -21 -18  -1    1446    4560  -2
   1  18  21    1446    4560   1
 -21 -18  -2    3288    4660  -2
   2  18  21    3288    4660   1
 -21 -18  -3     293    5534  -2
   3  18  21     293    5534   1
 -21 -18  -4    6535    5835  -2
   4  18  21    6535    5835   1
 -21 -18  -5    4046    5733  -2
   5  18  21    4046    5733   1
 -21 -18  -6    6876    5905  -2
   6  18  21    6876    5905   1
 -21 -18  -7   -3689    6089  -2
   7  18  21   -3689    6089   1
 -21 -18  -8   -2087    5810  -2
   8  18  21   -2087    5810   1
 -21 -18  -9   -7641    7641  -2
   9  18  21   -7641    7641   1
 -21 -18 -10    7345    8313  -2
  10  18  21    7345    8313   1
 -21 -18 -11   24295   12941  -2
  11  18  21   24295   12941   1
 -21 -19   0   45743   11038  -2
   0  19  21   45743   11038   1
 -21 -19  -1    1252    8512  -2
   1  19  21    1252    8512   1
 -21 -19  -2   35635    7383  -2
   2  19  21   35635    7383   1
 -21 -19  -3  -10088   10088  -2
   3  19  21  -10088   10088   1
 -21 -19  -4   15206    9742  -2
   4  19  21   15206    9742   1
 -21 -19  -5   -1960   15090  -2
   5  19  21   -1960   15090   1
 -21 -19  -6   18619    8520  -2
   6  19  21   18619    8520   1
 -21 -19  -7   -7347    7347  -2
   7  19  21   -7347    7347   1
 -21 -19  -8   10550    7244  -2
   8  19  21   10550    7244   1
 -21 -19  -9    2924   12600  -2
   9  19  21    2924   12600   1
 -22   0   0    8706    5885  -2
   0   0  22    8706    5885   1
 -22   0  -2     974    3922  -2
   2   0  22     974    3922   1
 -22   0  -4    7885    4186  -2
   4   0  22    7885    4186   1
 -22   0  -6     520    4482  -2
   6   0  22     520    4482   1
 -22   0  -8    5122    4246  -2
   8   0  22    5122    4246   1
 -22   0 -10   -1368    4562  -2
  10   0  22   -1368    4562   1
 -22   0 -12   -5522    6396  -2
  12   0  22   -5522    6396   1
 -22   0 -14    3240    8048  -2
  14   0  22    3240    8048   1
 -22   0 -16   15079    7640  -2
  16   0  22   15079    7640   1
 -22   0 -18    5397   12878  -2
  18   0  22    5397   12878   1
 -22  -1  -1   -2933    2933  -2
   1   1  22   -2933    2933   1
 -22  -1  -2    9670    2859  -2
   2   1  22    9670    2859   1
 -22  -1  -3   -1876    2939  -2
   3   1  22   -1876    2939   1
 -22  -1  -4   55543    2991  -2
   4   1  22   55543    2991   1
 -22  -1  -5    3321    3036  -2
   5   1  22    3321    3036   1
 -22  -1  -6   88773    3799  -2
   6   1  22   88773    3799   1
 -22  -1  -7    -970    3208  -2
   7   1  22    -970    3208   1
 -22  -1  -8   15489    3311  -2
   8   1  22   15489    3311   1
 -22  -1  -9    -812    3181  -2
   9   1  22    -812    3181   1
 -22  -1 -10   17257    3833  -2
  10   1  22   17257    3833   1
 -22  -1 -11   -1446    4675  -2
  11   1  22   -1446    4675   1
 -22  -1 -12  103866    7035  -2
  12   1  22  103866    7035   1
 -22  -1 -13    5170    5903  -2
  13   1  22    5170    5903   1
 -22  -1 -14    9755    4460  -2
  14   1  22    9755    4460   1
 -22  -1 -15    8419    5099  -2
  15   1  22    8419    5099   1
 -22  -1 -16    3618    4921  -2
  16   1  22    3618    4921   1
 -22  -1 -17   -1807    5277  -2
  17   1  22   -1807    5277   1
 -22  -1 -18   66552   15622  -2
  18   1  22   66552   15622   1
 -22  -2   0   -1413    3674  -2
   0   2  22   -1413    3674   1
 -22  -2  -1   12261    2576  -2
   1   2  22   12261    2576   1
 -22  -2  -2    2547    2489  -2
   2   2  22    2547    2489   1
 -22  -2  -3   19713    2610  -2
   3   2  22   19713    2610   1
 -22  -2  -4    6884    2972  -2
   4   2  22    6884    2972   1
 -22  -2  -5   17791    3438  -2
   5   2  22   17791    3438   1
 -22  -2  -6    3608    3015  -2
   6   2  22    3608    3015   1
 -22  -2  -7   25244    3095  -2
   7   2  22   25244    3095   1
 -22  -2  -8    2943    3048  -2
   8   2  22    2943    3048   1
 -22  -2  -9   15784    4270  -2
   9   2  22   15784    4270   1
 -22  -2 -10    5373    4587  -2
  10   2  22    5373    4587   1
 -22  -2 -11   11643    5029  -2
  11   2  22   11643    5029   1
 -22  -2 -12    4690    4549  -2
  12   2  22    4690    4549   1
 -22  -2 -13    8299    4430  -2
  13   2  22    8299    4430   1
 -22  -2 -14    3759    6173  -2
  14   2  22    3759    6173   1
 -22  -2 -15    8368    5443  -2
  15   2  22    8368    5443   1
 -22  -2 -16   -2702    5152  -2
  16   2  22   -2702    5152   1
 -22  -2 -17   -5444    5444  -2
  17   2  22   -5444    5444   1
 -22  -2 -18   -8443    8443  -2
  18   2  22   -8443    8443   1
 -22  -2 -19   30425   13755  -2
  19   2  22   30425   13755   1
 -22  -3  -1   -1795    2496  -2
   1   3  22   -1795    2496   1
 -22  -3  -2   21161    2572  -2
   2   3  22   21161    2572   1
 -22  -3  -3    6424    2611  -2
   3   3  22    6424    2611   1
 -22  -3  -4   35533    2903  -2
   4   3  22   35533    2903   1
 -22  -3  -5    5636    2821  -2
   5   3  22    5636    2821   1
 -22  -3  -6   71710    4446  -2
   6   3  22   71710    4446   1
 -22  -3  -7    2880    3288  -2
   7   3  22    2880    3288   1
 -22  -3  -8   16066    4399  -2
   8   3  22   16066    4399   1
 -22  -3  -9    7853    4414  -2
   9   3  22    7853    4414   1
 -22  -3 -10   30158    4475  -2
  10   3  22   30158    4475   1
 -22  -3 -11   -4455    4455  -2
  11   3  22   -4455    4455   1
 -22  -3 -12  113344    6213  -2
  12   3  22  113344    6213   1
 -22  -3 -13   -5067    5067  -2
  13   3  22   -5067    5067   1
 -22  -3 -14   21810    6668  -2
  14   3  22   21810    6668   1
 -22  -3 -15    -812    5060  -2
  15   3  22    -812    5060   1
 -22  -3 -16   20874    5530  -2
  16   3  22   20874    5530   1
 -22  -3 -17   -1868    6838  -2
  17   3  22   -1868    6838   1
 -22  -3 -18   43134   19837  -2
  18   3  22   43134   19837   1
 -22  -3 -19    5282   11939  -2
  19   3  22    5282   11939   1
 -22  -4   0    3934    3536  -2
   0   4  22    3934    3536   1
 -22  -4  -1   52849    3361  -2
   1   4  22   52849    3361   1
 -22  -4  -2    7163    2496  -2
   2   4  22    7163    2496   1
 -22  -4  -3   35854    3391  -2
   3   4  22   35854    3391   1
 -22  -4  -4    9276    2667  -2
   4   4  22    9276    2667   1
 -22  -4  -5   14576    3287  -2
   5   4  22   14576    3287   1
 -22  -4  -6    5346    3343  -2
   6   4  22    5346    3343   1
 -22  -4  -7   11119    3515  -2
   7   4  22   11119    3515   1
 -22  -4  -8   -2571    4334  -2
   8   4  22   -2571    4334   1
 -22  -4  -9    9194    4560  -2
   9   4  22    9194    4560   1
 -22  -4 -10    1943    4320  -2
  10   4  22    1943    4320   1
 -22  -4 -11    4698    4357  -2
  11   4  22    4698    4357   1
 -22  -4 -12     989    4778  -2
  12   4  22     989    4778   1
 -22  -4 -13    3260    5100  -2
  13   4  22    3260    5100   1
 -22  -4 -14    2080    5868  -2
  14   4  22    2080    5868   1
 -22  -4 -15    2204    5580  -2
  15   4  22    2204    5580   1
 -22  -4 -16   -2613    5211  -2
  16   4  22   -2613    5211   1
 -22  -4 -17    1260    5462  -2
  17   4  22    1260    5462   1
 -22  -4 -18    7367    8647  -2
  18   4  22    7367    8647   1
 -22  -4 -19   -2890   12854  -2
  19   4  22   -2890   12854   1
 -22  -5  -1    4115    2427  -2
   1   5  22    4115    2427   1
 -22  -5  -2   18535    2435  -2
   2   5  22   18535    2435   1
 -22  -5  -3    3112    3033  -2
   3   5  22    3112    3033   1
 -22  -5  -4   21499    3107  -2
   4   5  22   21499    3107   1
 -22  -5  -5    5340    3219  -2
   5   5  22    5340    3219   1
 -22  -5  -6   48876    3450  -2
   6   5  22   48876    3450   1
 -22  -5  -7    3763    4006  -2
   7   5  22    3763    4006   1
 -22  -5  -8    4303    4246  -2
   8   5  22    4303    4246   1
 -22  -5  -9    4003    4007  -2
   9   5  22    4003    4007   1
 -22  -5 -10   13419    4266  -2
  10   5  22   13419    4266   1
 -22  -5 -11    7359    4221  -2
  11   5  22    7359    4221   1
 -22  -5 -12  106501    6148  -2
  12   5  22  106501    6148   1
 -22  -5 -13    6489    4805  -2
  13   5  22    6489    4805   1
 -22  -5 -14   10320    4932  -2
  14   5  22   10320    4932   1
 -22  -5 -15   -1817    5078  -2
  15   5  22   -1817    5078   1
 -22  -5 -16    1815    5714  -2
  16   5  22    1815    5714   1
 -22  -5 -17   -1099    6239  -2
  17   5  22   -1099    6239   1
 -22  -5 -18   26892    8409  -2
  18   5  22   26892    8409   1
 -22  -5 -19   -5162   13166  -2
  19   5  22   -5162   13166   1
 -22  -6   0    2089    4205  -2
   0   6  22    2089    4205   1
 -22  -6  -1   85895    5196  -2
   1   6  22   85895    5196   1
 -22  -6  -2    5988    2722  -2
   2   6  22    5988    2722   1
 -22  -6  -3   74324    3385  -2
   3   6  22   74324    3385   1
 -22  -6  -4    6665    3167  -2
   4   6  22    6665    3167   1
 -22  -6  -5   49208    3432  -2
   5   6  22   49208    3432   1
 -22  -6  -6    6351    3585  -2
   6   6  22    6351    3585   1
 -22  -6  -7   55569    4110  -2
   7   6  22   55569    4110   1
 -22  -6  -8    1618    3778  -2
   8   6  22    1618    3778   1
 -22  -6  -9   23298    4094  -2
   9   6  22   23298    4094   1
 -22  -6 -10    8476    4256  -2
  10   6  22    8476    4256   1
 -22  -6 -11   12936    4909  -2
  11   6  22   12936    4909   1
 -22  -6 -12    3800    4970  -2
  12   6  22    3800    4970   1
 -22  -6 -13   23639    4914  -2
  13   6  22   23639    4914   1
 -22  -6 -14     522    5151  -2
  14   6  22     522    5151   1
 -22  -6 -15    1488    5161  -2
  15   6  22    1488    5161   1
 -22  -6 -16    6897    5315  -2
  16   6  22    6897    5315   1
 -22  -6 -17   -2003    6217  -2
  17   6  22   -2003    6217   1
 -22  -6 -18   -6675    9164  -2
  18   6  22   -6675    9164   1
 -22  -6 -19   -5718   12087  -2
  19   6  22   -5718   12087   1
 -22  -7  -1   -2970    2970  -2
   1   7  22   -2970    2970   1
 -22  -7  -2   22874    3339  -2
   2   7  22   22874    3339   1
 -22  -7  -3    1809    2950  -2
   3   7  22    1809    2950   1
 -22  -7  -4   15593    3185  -2
   4   7  22   15593    3185   1
 -22  -7  -5   -3264    3264  -2
   5   7  22   -3264    3264   1
 -22  -7  -6   54086    4291  -2
   6   7  22   54086    4291   1
 -22  -7  -7    7668    3695  -2
   7   7  22    7668    3695   1
 -22  -7  -8   14118    3812  -2
   8   7  22   14118    3812   1
 -22  -7  -9    1612    4082  -2
   9   7  22    1612    4082   1
 -22  -7 -10   43294    5766  -2
  10   7  22   43294    5766   1
 -22  -7 -11    1041    4890  -2
  11   7  22    1041    4890   1
 -22  -7 -12  108870    6528  -2
  12   7  22  108870    6528   1
 -22  -7 -13     327    4598  -2
  13   7  22     327    4598   1
 -22  -7 -14   28838    5096  -2
  14   7  22   28838    5096   1
 -22  -7 -15    3736    5298  -2
  15   7  22    3736    5298   1
 -22  -7 -16   12840    5001  -2
  16   7  22   12840    5001   1
 -22  -7 -17    1649    7110  -2
  17   7  22    1649    7110   1
 -22  -7 -18   27970    9102  -2
  18   7  22   27970    9102   1
 -22  -7 -19    5751   11800  -2
  19   7  22    5751   11800   1
 -22  -8   0    2582    4117  -2
   0   8  22    2582    4117   1
 -22  -8  -1   21319    3374  -2
   1   8  22   21319    3374   1
 -22  -8  -2    2212    3307  -2
   2   8  22    2212    3307   1
 -22  -8  -3   17246    3527  -2
   3   8  22   17246    3527   1
 -22  -8  -4    3250    3479  -2
   4   8  22    3250    3479   1
 -22  -8  -5    8183    3645  -2
   5   8  22    8183    3645   1
 -22  -8  -6    3722    3561  -2
   6   8  22    3722    3561   1
 -22  -8  -7    8321    3475  -2
   7   8  22    8321    3475   1
 -22  -8  -8    2194    4141  -2
   8   8  22    2194    4141   1
 -22  -8  -9   10442    4412  -2
   9   8  22   10442    4412   1
 -22  -8 -10    -875    4471  -2
  10   8  22    -875    4471   1
 -22  -8 -11   12618    4667  -2
  11   8  22   12618    4667   1
 -22  -8 -12    3182    5182  -2
  12   8  22    3182    5182   1
 -22  -8 -13    9895    4836  -2
  13   8  22    9895    4836   1
 -22  -8 -14    -495    4954  -2
  14   8  22    -495    4954   1
 -22  -8 -15   -2618    4945  -2
  15   8  22   -2618    4945   1
 -22  -8 -16   -5082    6322  -2
  16   8  22   -5082    6322   1
 -22  -8 -17   -2592    6917  -2
  17   8  22   -2592    6917   1
 -22  -8 -18    7726   12111  -2
  18   8  22    7726   12111   1
 -22  -9  -1     653    3978  -2
   1   9  22     653    3978   1
 -22  -9  -2   13707    3555  -2
   2   9  22   13707    3555   1
 -22  -9  -3     994    3703  -2
   3   9  22     994    3703   1
 -22  -9  -4    5865    3621  -2
   4   9  22    5865    3621   1
 -22  -9  -5    -772    3336  -2
   5   9  22    -772    3336   1
 -22  -9  -6   27457    4139  -2
   6   9  22   27457    4139   1
 -22  -9  -7   -4083    4083  -2
   7   9  22   -4083    4083   1
 -22  -9  -8   12784    4631  -2
   8   9  22   12784    4631   1
 -22  -9  -9    7175    6771  -2
   9   9  22    7175    6771   1
 -22  -9 -10   15642    4463  -2
  10   9  22   15642    4463   1
 -22  -9 -11    5216    4651  -2
  11   9  22    5216    4651   1
 -22  -9 -12   52701    5061  -2
  12   9  22   52701    5061   1
 -22  -9 -13    4286    4711  -2
  13   9  22    4286    4711   1
 -22  -9 -14   11736    5213  -2
  14   9  22   11736    5213   1
 -22  -9 -15    1767    5446  -2
  15   9  22    1767    5446   1
 -22  -9 -16     696    6918  -2
  16   9  22     696    6918   1
 -22  -9 -17   -2128   11474  -2
  17   9  22   -2128   11474   1
 -22 -10   0    2755    4772  -2
   0  10  22    2755    4772   1
 -22 -10  -1   14979    3621  -2
   1  10  22   14979    3621   1
 -22 -10  -2   10573    3534  -2
   2  10  22   10573    3534   1
 -22 -10  -3   28664    3664  -2
   3  10  22   28664    3664   1
 -22 -10  -4    3989    3492  -2
   4  10  22    3989    3492   1
 -22 -10  -5   16728    3462  -2
   5  10  22   16728    3462   1
 -22 -10  -6     158    4576  -2
   6  10  22     158    4576   1
 -22 -10  -7   40436    7105  -2
   7  10  22   40436    7105   1
 -22 -10  -8    -288    4554  -2
   8  10  22    -288    4554   1
 -22 -10  -9   17350    5722  -2
   9  10  22   17350    5722   1
 -22 -10 -10    4940    5088  -2
  10  10  22    4940    5088   1
 -22 -10 -11   14428    5456  -2
  11  10  22   14428    5456   1
 -22 -10 -12    5366    5458  -2
  12  10  22    5366    5458   1
 -22 -10 -13    2287    5601  -2
  13  10  22    2287    5601   1
 -22 -10 -14    -729    5683  -2
  14  10  22    -729    5683   1
 -22 -10 -15   -2720    8899  -2
  15  10  22   -2720    8899   1
 -22 -10 -16  -13918   13918  -2
  16  10  22  -13918   13918   1
 -22 -11  -1   -3729    3729  -2
   1  11  22   -3729    3729   1
 -22 -11  -2     402    3688  -2
   2  11  22     402    3688   1
 -22 -11  -3     618    3528  -2
   3  11  22     618    3528   1
 -22 -11  -4    -840    3758  -2
   4  11  22    -840    3758   1
 -22 -11  -5    -748    3836  -2
   5  11  22    -748    3836   1
 -22 -11  -6    8981    4908  -2
   6  11  22    8981    4908   1
 -22 -11  -7   -3767    4299  -2
   7  11  22   -3767    4299   1
 -22 -11  -8    9674    4835  -2
   8  11  22    9674    4835   1
 -22 -11  -9    1877    4783  -2
   9  11  22    1877    4783   1
 -22 -11 -10   11507    4532  -2
  10  11  22   11507    4532   1
 -22 -11 -11    7329    5403  -2
  11  11  22    7329    5403   1
 -22 -11 -12   31033    6011  -2
  12  11  22   31033    6011   1
 -22 -11 -13     292    5565  -2
  13  11  22     292    5565   1
 -22 -11 -14   21068    7113  -2
  14  11  22   21068    7113   1
 -22 -11 -15   19540   12619  -2
  15  11  22   19540   12619   1
 -22 -12   0    7776    6607  -2
   0  12  22    7776    6607   1
 -22 -12  -1  105075    4808  -2
   1  12  22  105075    4808   1
 -22 -12  -2    -131    3682  -2
   2  12  22    -131    3682   1
 -22 -12  -3  112955    5694  -2
   3  12  22  112955    5694   1
 -22 -12  -4    7344    3791  -2
   4  12  22    7344    3791   1
 -22 -12  -5   95260    7770  -2
   5  12  22   95260    7770   1
 -22 -12  -6   -3600    5089  -2
   6  12  22   -3600    5089   1
 -22 -12  -7  111907    7867  -2
   7  12  22  111907    7867   1
 -22 -12  -8    5079    4792  -2
   8  12  22    5079    4792   1
 -22 -12  -9   55908    5171  -2
   9  12  22   55908    5171   1
 -22 -12 -10   -4806    4806  -2
  10  12  22   -4806    4806   1
 -22 -12 -11   27124    5838  -2
  11  12  22   27124    5838   1
 -22 -12 -12     568    6024  -2
  12  12  22     568    6024   1
 -22 -12 -13   14753    5476  -2
  13  12  22   14753    5476   1
 -22 -12 -14    6806   11220  -2
  14  12  22    6806   11220   1
 -22 -12 -15  -11728   13568  -2
  15  12  22  -11728   13568   1
 -22 -13  -1   10664    4105  -2
   1  13  22   10664    4105   1
 -22 -13  -2    4163    3616  -2
   2  13  22    4163    3616   1
 -22 -13  -3    1299    3912  -2
   3  13  22    1299    3912   1
 -22 -13  -4   15414    5536  -2
   4  13  22   15414    5536   1
 -22 -13  -5    2577    3854  -2
   5  13  22    2577    3854   1
 -22 -13  -6   13138    4711  -2
   6  13  22   13138    4711   1
 -22 -13  -7    4105    4508  -2
   7  13  22    4105    4508   1
 -22 -13  -8   21642    4664  -2
   8  13  22   21642    4664   1
 -22 -13  -9   -2324    5088  -2
   9  13  22   -2324    5088   1
 -22 -13 -10    7007    5111  -2
  10  13  22    7007    5111   1
 -22 -13 -11    -394    6029  -2
  11  13  22    -394    6029   1
 -22 -13 -12   20535    5439  -2
  12  13  22   20535    5439   1
 -22 -13 -13    1342   11330  -2
  13  13  22    1342   11330   1
 -22 -13 -14   29672   13751  -2
  14  13  22   29672   13751   1
 -22 -14   0    5648    5671  -2
   0  14  22    5648    5671   1
 -22 -14  -1   11521    4222  -2
   1  14  22   11521    4222   1
 -22 -14  -2    1249    4374  -2
   2  14  22    1249    4374   1
 -22 -14  -3   15907    4060  -2
   3  14  22   15907    4060   1
 -22 -14  -4   -1738    4172  -2
   4  14  22   -1738    4172   1
 -22 -14  -5    6205    4748  -2
   5  14  22    6205    4748   1
 -22 -14  -6     185    4588  -2
   6  14  22     185    4588   1
 -22 -14  -7   17831    5523  -2
   7  14  22   17831    5523   1
 -22 -14  -8    9441    4662  -2
   8  14  22    9441    4662   1
 -22 -14  -9    6081    4765  -2
   9  14  22    6081    4765   1
 -22 -14 -10    2065    4573  -2
  10  14  22    2065    4573   1
 -22 -14 -11    4832    8638  -2
  11  14  22    4832    8638   1
 -22 -14 -12    2011    7324  -2
  12  14  22    2011    7324   1
 -22 -14 -13   -1999   13463  -2
  13  14  22   -1999   13463   1
 -22 -15  -1   10282    4214  -2
   1  15  22   10282    4214   1
 -22 -15  -2     214    4168  -2
   2  15  22     214    4168   1
 -22 -15  -3    5959    6838  -2
   3  15  22    5959    6838   1
 -22 -15  -4    1803    4313  -2
   4  15  22    1803    4313   1
 -22 -15  -5   -2202    5657  -2
   5  15  22   -2202    5657   1
 -22 -15  -6    4789    4625  -2
   6  15  22    4789    4625   1
 -22 -15  -7    -285    4575  -2
   7  15  22    -285    4575   1
 -22 -15  -8   -4795    4795  -2
   8  15  22   -4795    4795   1
 -22 -15  -9    8889    4860  -2
   9  15  22    8889    4860   1
 -22 -15 -10   -1727    6116  -2
  10  15  22   -1727    6116   1
 -22 -15 -11   -1709    8031  -2
  11  15  22   -1709    8031   1
 -22 -15 -12   -4568   13132  -2
  12  15  22   -4568   13132   1
 -22 -16   0   -6759    6759  -2
   0  16  22   -6759    6759   1
 -22 -16  -1    6148    4655  -2
   1  16  22    6148    4655   1
 -22 -16  -2    -144    4545  -2
   2  16  22    -144    4545   1
 -22 -16  -3   13624    4347  -2
   3  16  22   13624    4347   1
 -22 -16  -4    7199    4494  -2
   4  16  22    7199    4494   1
 -22 -16  -5    6804    4354  -2
   5  16  22    6804    4354   1
 -22 -16  -6    -680    5956  -2
   6  16  22    -680    5956   1
 -22 -16  -7   10994    5163  -2
   7  16  22   10994    5163   1
 -22 -16  -8    6407    7626  -2
   8  16  22    6407    7626   1
 -22 -16  -9    8177    5963  -2
   9  16  22    8177    5963   1
 -22 -16 -10   -6762    6762  -2
  10  16  22   -6762    6762   1
 -22 -17  -1     601    4872  -2
   1  17  22     601    4872   1
 -22 -17  -2    4118    5056  -2
   2  17  22    4118    5056   1
 -22 -17  -3    -921    4914  -2
   3  17  22    -921    4914   1
 -22 -17  -4    1349    4879  -2
   4  17  22    1349    4879   1
 -22 -17  -5    1305    4392  -2
   5  17  22    1305    4392   1
 -22 -17  -6    5669    7764  -2
   6  17  22    5669    7764   1
 -22 -17  -7    6270    6126  -2
   7  17  22    6270    6126   1
 -22 -17  -8   -5373    6055  -2
   8  17  22   -5373    6055   1
 -22 -17  -9   -7341    7341  -2
   9  17  22   -7341    7341   1
 -22 -17 -10  -10304   13362  -2
  10  17  22  -10304   13362   1
 -22 -18   0    2578    9229  -2
   0  18  22    2578    9229   1
 -22 -18  -1   39105    8900  -2
   1  18  22   39105    8900   1
 -22 -18  -2    3140    9651  -2
   2  18  22    3140    9651   1
 -22 -18  -3   57887   10591  -2
   3  18  22   57887   10591   1
 -22 -18  -4    8493    9096  -2
   4  18  22    8493    9096   1
 -22 -18  -5   33042   13324  -2
   5  18  22   33042   13324   1
 -22 -18  -6   21694   10223  -2
   6  18  22   21694   10223   1
 -22 -18  -7   17702    6674  -2
   7  18  22   17702    6674   1
 -22 -18  -8   -7793    9845  -2
   8  18  22   -7793    9845   1
 -22 -18  -9  -12078   12078  -2
   9  18  22  -12078   12078   1
 -23   0  -1    3796    4135  -2
   1   0  23    3796    4135   1
 -23   0  -3     676    4288  -2
   3   0  23     676    4288   1
 -23   0  -5   86444    5592  -2
   5   0  23   86444    5592   1
 -23   0  -7   14878    4904  -2
   7   0  23   14878    4904   1
 -23   0  -9   20694    4890  -2
   9   0  23   20694    4890   1
 -23   0 -11   47233    6286  -2
  11   0  23   47233    6286   1
 -23   0 -13   29552    7179  -2
  13   0  23   29552    7179   1
 -23   0 -15   13767    7074  -2
  15   0  23   13767    7074   1
 -23   0 -17   23485   13952  -2
  17   0  23   23485   13952   1
 -23  -1   0    6311    4288  -2
   0   1  23    6311    4288   1
 -23  -1  -1   66216    3504  -2
   1   1  23   66216    3504   1
 -23  -1  -2   12371    3033  -2
   2   1  23   12371    3033   1
 -23  -1  -3   18625    2928  -2
   3   1  23   18625    2928   1
 -23  -1  -4    7199    3352  -2
   4   1  23    7199    3352   1
 -23  -1  -5   10774    3187  -2
   5   1  23   10774    3187   1
 -23  -1  -6   15266    3347  -2
   6   1  23   15266    3347   1
 -23  -1  -7   40244    3385  -2
   7   1  23   40244    3385   1
 -23  -1  -8    9113    3239  -2
   8   1  23    9113    3239   1
 -23  -1  -9    4682    3636  -2
   9   1  23    4682    3636   1
 -23  -1 -10    5225    3511  -2
  10   1  23    5225    3511   1
 -23  -1 -11   -1995    4654  -2
  11   1  23   -1995    4654   1
 -23  -1 -12    1710    4725  -2
  12   1  23    1710    4725   1
 -23  -1 -13   19497    4666  -2
  13   1  23   19497    4666   1
 -23  -1 -14   -1762    4927  -2
  14   1  23   -1762    4927   1
 -23  -1 -15    1549    5020  -2
  15   1  23    1549    5020   1
 -23  -1 -16    -202    5381  -2
  16   1  23    -202    5381   1
 -23  -1 -17   10748    9584  -2
  17   1  23   10748    9584   1
 -23  -1 -18  -13913   13913  -2
  18   1  23  -13913   13913   1
 -23  -2  -1   12633    2798  -2
   1   2  23   12633    2798   1
 -23  -2  -2   -2812    2812  -2
   2   2  23   -2812    2812   1
 -23  -2  -3   -2961    2961  -2
   3   2  23   -2961    2961   1
 -23  -2  -4   -1856    3029  -2
   4   2  23   -1856    3029   1
 -23  -2  -5   87500    3677  -2
   5   2  23   87500    3677   1
 -23  -2  -6    2130    3163  -2
   6   2  23    2130    3163   1
 -23  -2  -7   -1484    3546  -2
   7   2  23   -1484    3546   1
 -23  -2  -8    -945    3618  -2
   8   2  23    -945    3618   1
 -23  -2  -9    3976    3451  -2
   9   2  23    3976    3451   1
 -23  -2 -10    7467    3705  -2
  10   2  23    7467    3705   1
 -23  -2 -11   44935    4711  -2
  11   2  23   44935    4711   1
 -23  -2 -12    3654    4577  -2
  12   2  23    3654    4577   1
 -23  -2 -13   25824    4589  -2
  13   2  23   25824    4589   1
 -23  -2 -14    1740    5306  -2
  14   2  23    1740    5306   1
 -23  -2 -15    7596    5062  -2
  15   2  23    7596    5062   1
 -23  -2 -16   -5293    5293  -2
  16   2  23   -5293    5293   1
 -23  -2 -17   16699    8888  -2
  17   2  23   16699    8888   1
 -23  -2 -18   19698   13774  -2
  18   2  23   19698   13774   1
 -23  -3   0   -1247    3758  -2
   0   3  23   -1247    3758   1
 -23  -3  -1   25553    2725  -2
   1   3  23   25553    2725   1
 -23  -3  -2   -2669    2669  -2
   2   3  23   -2669    2669   1
 -23  -3  -3    -572    2931  -2
   3   3  23    -572    2931   1
 -23  -3  -4     265    2970  -2
   4   3  23     265    2970   1
 -23  -3  -5    5873    3468  -2
   5   3  23    5873    3468   1
 -23  -3  -6    2289    3504  -2
   6   3  23    2289    3504   1
 -23  -3  -7   28882    4951  -2
   7   3  23   28882    4951   1
 -23  -3  -8    1856    3519  -2
   8   3  23    1856    3519   1
 -23  -3  -9    6393    3957  -2
   9   3  23    6393    3957   1
 -23  -3 -10    9381    5415  -2
  10   3  23    9381    5415   1
 -23  -3 -11    1313    4697  -2
  11   3  23    1313    4697   1
 -23  -3 -12     405    4629  -2
  12   3  23     405    4629   1
 -23  -3 -13   -5152    5316  -2
  13   3  23   -5152    5316   1
 -23  -3 -14    4495    4820  -2
  14   3  23    4495    4820   1
 -23  -3 -15   -2205    5578  -2
  15   3  23   -2205    5578   1
 -23  -3 -16    3563    5691  -2
  16   3  23    3563    5691   1
 -23  -3 -17   -3809    8394  -2
  17   3  23   -3809    8394   1
 -23  -3 -18   -5751   12533  -2
  18   3  23   -5751   12533   1
 -23  -4  -1   10578    2625  -2
   1   4  23   10578    2625   1
 -23  -4  -2    7480    3369  -2
   2   4  23    7480    3369   1
 -23  -4  -3    5834    3523  -2
   3   4  23    5834    3523   1
 -23  -4  -4       0    3342  -2
   4   4  23       0    3342   1
 -23  -4  -5   59396    4206  -2
   5   4  23   59396    4206   1
 -23  -4  -6    4421    3559  -2
   6   4  23    4421    3559   1
 -23  -4  -7    4728    3824  -2
   7   4  23    4728    3824   1
 -23  -4  -8    3496    3611  -2
   8   4  23    3496    3611   1
 -23  -4  -9    9397    4576  -2
   9   4  23    9397    4576   1
 -23  -4 -10    4498    4613  -2
  10   4  23    4498    4613   1
 -23  -4 -11   55125    4667  -2
  11   4  23   55125    4667   1
 -23  -4 -12    1047    4883  -2
  12   4  23    1047    4883   1
 -23  -4 -13   33386    6787  -2
  13   4  23   33386    6787   1
 -23  -4 -14    2666    5270  -2
  14   4  23    2666    5270   1
 -23  -4 -15    9312    4936  -2
  15   4  23    9312    4936   1
 -23  -4 -16   -3641    6698  -2
  16   4  23   -3641    6698   1
 -23  -4 -17   24175    9188  -2
  17   4  23   24175    9188   1
 -23  -4 -18   -1692   12778  -2
  18   4  23   -1692   12778   1
 -23  -5   0   87563    5500  -2
   0   5  23   87563    5500   1
 -23  -5  -1   16734    3109  -2
   1   5  23   16734    3109   1
 -23  -5  -2   79511    3759  -2
   2   5  23   79511    3759   1
 -23  -5  -3    2408    3296  -2
   3   5  23    2408    3296   1
 -23  -5  -4   55580    4086  -2
   4   5  23   55580    4086   1
 -23  -5  -5    9220    3606  -2
   5   5  23    9220    3606   1
 -23  -5  -6   33528    4795  -2
   6   5  23   33528    4795   1
 -23  -5  -7   34849    3820  -2
   7   5  23   34849    3820   1
 -23  -5  -8   22738    6300  -2
   8   5  23   22738    6300   1
 -23  -5  -9    3761    4326  -2
   9   5  23    3761    4326   1
 -23  -5 -10   22204    5757  -2
  10   5  23   22204    5757   1
 -23  -5 -11   -1940    4761  -2
  11   5  23   -1940    4761   1
 -23  -5 -12   17935    5159  -2
  12   5  23   17935    5159   1
 -23  -5 -13    6631    5181  -2
  13   5  23    6631    5181   1
 -23  -5 -14   18453    5289  -2
  14   5  23   18453    5289   1
 -23  -5 -15    7970    5020  -2
  15   5  23    7970    5020   1
 -23  -5 -16   -6235    6235  -2
  16   5  23   -6235    6235   1
 -23  -5 -17   -9118    9118  -2
  17   5  23   -9118    9118   1
 -23  -5 -18    8576   10554  -2
  18   5  23    8576   10554   1
 -23  -6  -1   15028    3500  -2
   1   6  23   15028    3500   1
 -23  -6  -2    3984    3633  -2
   2   6  23    3984    3633   1
 -23  -6  -3    5530    3595  -2
   3   6  23    5530    3595   1
 -23  -6  -4    -764    3244  -2
   4   6  23    -764    3244   1
 -23  -6  -5   36702    3535  -2
   5   6  23   36702    3535   1
 -23  -6  -6    4457    3576  -2
   6   6  23    4457    3576   1
 -23  -6  -7    2488    3975  -2
   7   6  23    2488    3975   1
 -23  -6  -8    7909    4142  -2
   8   6  23    7909    4142   1
 -23  -6  -9   10239    4860  -2
   9   6  23   10239    4860   1
 -23  -6 -10   11043    4639  -2
  10   6  23   11043    4639   1
 -23  -6 -11   69352    8199  -2
  11   6  23   69352    8199   1
 -23  -6 -12    2693    4683  -2
  12   6  23    2693    4683   1
 -23  -6 -13   32549    5322  -2
  13   6  23   32549    5322   1
 -23  -6 -14   -1984    5052  -2
  14   6  23   -1984    5052   1
 -23  -6 -15    7275    5511  -2
  15   6  23    7275    5511   1
 -23  -6 -16    3757    8549  -2
  16   6  23    3757    8549   1
 -23  -6 -17   11893   15934  -2
  17   6  23   11893   15934   1
 -23  -6 -18    4448   12572  -2
  18   6  23    4448   12572   1
 -23  -7   0    8844    4377  -2
   0   7  23    8844    4377   1
 -23  -7  -1   34733    3503  -2
   1   7  23   34733    3503   1
 -23  -7  -2    -105    3962  -2
   2   7  23    -105    3962   1
 -23  -7  -3   23968    4740  -2
   3   7  23   23968    4740   1
 -23  -7  -4    4676    3688  -2
   4   7  23    4676    3688   1
 -23  -7  -5   32406    3880  -2
   5   7  23   32406    3880   1
 -23  -7  -6    4105    3715  -2
   6   7  23    4105    3715   1
 -23  -7  -7   59127    4101  -2
   7   7  23   59127    4101   1
 -23  -7  -8    5060    3930  -2
   8   7  23    5060    3930   1
 -23  -7  -9   22584    5022  -2
   9   7  23   22584    5022   1
 -23  -7 -10   16258    4957  -2
  10   7  23   16258    4957   1
 -23  -7 -11    4698    4730  -2
  11   7  23    4698    4730   1
 -23  -7 -12   -4909    4909  -2
  12   7  23   -4909    4909   1
 -23  -7 -13     728    5176  -2
  13   7  23     728    5176   1
 -23  -7 -14    2479    5069  -2
  14   7  23    2479    5069   1
 -23  -7 -15     699    5049  -2
  15   7  23     699    5049   1
 -23  -7 -16    1688    8652  -2
  16   7  23    1688    8652   1
 -23  -7 -17   12854   11335  -2
  17   7  23   12854   11335   1
 -23  -7 -18   16684   11829  -2
  18   7  23   16684   11829   1
 -23  -8  -1   12456    3470  -2
   1   8  23   12456    3470   1
 -23  -8  -2    1729    3563  -2
   2   8  23    1729    3563   1
 -23  -8  -3    3415    4272  -2
   3   8  23    3415    4272   1
 -23  -8  -4     584    3563  -2
   4   8  23     584    3563   1
 -23  -8  -5   26811    3636  -2
   5   8  23   26811    3636   1
 -23  -8  -6    -552    3922  -2
   6   8  23    -552    3922   1
 -23  -8  -7    5169    4272  -2
   7   8  23    5169    4272   1
 -23  -8  -8   -3515    4906  -2
   8   8  23   -3515    4906   1
 -23  -8  -9   10300    5557  -2
   9   8  23   10300    5557   1
 -23  -8 -10      20    5542  -2
  10   8  23      20    5542   1
 -23  -8 -11   43244    5704  -2
  11   8  23   43244    5704   1
 -23  -8 -12    7262    5537  -2
  12   8  23    7262    5537   1
 -23  -8 -13   30875    5782  -2
  13   8  23   30875    5782   1
 -23  -8 -14    5025    5742  -2
  14   8  23    5025    5742   1
 -23  -8 -15    4988   13379  -2
  15   8  23    4988   13379   1
 -23  -9   0   22871    5390  -2
   0   9  23   22871    5390   1
 -23  -9  -1    4420    3410  -2
   1   9  23    4420    3410   1
 -23  -9  -2    2481    3745  -2
   2   9  23    2481    3745   1
 -23  -9  -3    -280    3604  -2
   3   9  23    -280    3604   1
 -23  -9  -4   11817    3641  -2
   4   9  23   11817    3641   1
 -23  -9  -5    6404    4027  -2
   5   9  23    6404    4027   1
 -23  -9  -6   -1220    3791  -2
   6   9  23   -1220    3791   1
 -23  -9  -7   10768    4473  -2
   7   9  23   10768    4473   1
 -23  -9  -8    9524    4971  -2
   8   9  23    9524    4971   1
 -23  -9  -9     959    5287  -2
   9   9  23     959    5287   1
 -23  -9 -10   12437    5502  -2
  10   9  23   12437    5502   1
 -23  -9 -11    3848    4956  -2
  11   9  23    3848    4956   1
 -23  -9 -12    -548    5970  -2
  12   9  23    -548    5970   1
 -23  -9 -13   -4368    5677  -2
  13   9  23   -4368    5677   1
 -23  -9 -14   11714    6191  -2
  14   9  23   11714    6191   1
 -23 -10  -1   14771    5902  -2
   1  10  23   14771    5902   1
 -23 -10  -2   -2796    3612  -2
   2  10  23   -2796    3612   1
 -23 -10  -3    3826    3511  -2
   3  10  23    3826    3511   1
 -23 -10  -4    4377    3582  -2
   4  10  23    4377    3582   1
 -23 -10  -5   21520    3917  -2
   5  10  23   21520    3917   1
 -23 -10  -6    3583    3826  -2
   6  10  23    3583    3826   1
 -23 -10  -7    5315    5284  -2
   7  10  23    5315    5284   1
 -23 -10  -8    3845    5511  -2
   8  10  23    3845    5511   1
 -23 -10  -9   19679    5060  -2
   9  10  23   19679    5060   1
 -23 -10 -10     713    6000  -2
  10  10  23     713    6000   1
 -23 -10 -11   30043    5158  -2
  11  10  23   30043    5158   1
 -23 -10 -12    4334    5638  -2
  12  10  23    4334    5638   1
 -23 -10 -13   13991    5769  -2
  13  10  23   13991    5769   1
 -23 -10 -14   18682   14215  -2
  14  10  23   18682   14215   1
 -23 -11   0   49361    7925  -2
   0  11  23   49361    7925   1
 -23 -11  -1    1898    5636  -2
   1  11  23    1898    5636   1
 -23 -11  -2   42549    4663  -2
   2  11  23   42549    4663   1
 -23 -11  -3   -3688    3688  -2
   3  11  23   -3688    3688   1
 -23 -11  -4   64914    6226  -2
   4  11  23   64914    6226   1
 -23 -11  -5   -1126    3848  -2
   5  11  23   -1126    3848   1
 -23 -11  -6   58042    6154  -2
   6  11  23   58042    6154   1
 -23 -11  -7   10030    4693  -2
   7  11  23   10030    4693   1
 -23 -11  -8   42906    4899  -2
   8  11  23   42906    4899   1
 -23 -11  -9    7831    5020  -2
   9  11  23    7831    5020   1
 -23 -11 -10   38912    5633  -2
  10  11  23   38912    5633   1
 -23 -11 -11    1883    5783  -2
  11  11  23    1883    5783   1
 -23 -11 -12   12065    5819  -2
  12  11  23   12065    5819   1
 -23 -11 -13   12553    9090  -2
  13  11  23   12553    9090   1
 -23 -12  -1    3834    4489  -2
   1  12  23    3834    4489   1
 -23 -12  -2     205    4215  -2
   2  12  23     205    4215   1
 -23 -12  -3    1874    3908  -2
   3  12  23    1874    3908   1
 -23 -12  -4    8550    4049  -2
   4  12  23    8550    4049   1
 -23 -12  -5   11539    3906  -2
   5  12  23   11539    3906   1
 -23 -12  -6    4673    4443  -2
   6  12  23    4673    4443   1
 -23 -12  -7    5012    4848  -2
   7  12  23    5012    4848   1
 -23 -12  -8    8963    4663  -2
   8  12  23    8963    4663   1
 -23 -12  -9    -479    4886  -2
   9  12  23    -479    4886   1
 -23 -12 -10   -4914    6281  -2
  10  12  23   -4914    6281   1
 -23 -12 -11    4414    5322  -2
  11  12  23    4414    5322   1
 -23 -12 -12   -7495    8618  -2
  12  12  23   -7495    8618   1
 -23 -13   0   29023    6432  -2
   0  13  23   29023    6432   1
 -23 -13  -1   15069    4453  -2
   1  13  23   15069    4453   1
 -23 -13  -2   28279    4586  -2
   2  13  23   28279    4586   1
 -23 -13  -3   11386    4412  -2
   3  13  23   11386    4412   1
 -23 -13  -4   32817    4040  -2
   4  13  23   32817    4040   1
 -23 -13  -5    2574    3893  -2
   5  13  23    2574    3893   1
 -23 -13  -6   35769    3887  -2
   6  13  23   35769    3887   1
 -23 -13  -7    3555    4421  -2
   7  13  23    3555    4421   1
 -23 -13  -8   27382    4976  -2
   8  13  23   27382    4976   1
 -23 -13  -9   -2044    5086  -2
   9  13  23   -2044    5086   1
 -23 -13 -10   18836    6038  -2
  10  13  23   18836    6038   1
 -23 -13 -11    1318    7710  -2
  11  13  23    1318    7710   1
 -23 -14  -1    4015    4477  -2
   1  14  23    4015    4477   1
 -23 -14  -2     537    5131  -2
   2  14  23     537    5131   1
 -23 -14  -3    4999    4244  -2
   3  14  23    4999    4244   1
 -23 -14  -4     554    3871  -2
   4  14  23     554    3871   1
 -23 -14  -5    9097    4675  -2
   5  14  23    9097    4675   1
 -23 -14  -6    3090    4055  -2
   6  14  23    3090    4055   1
 -23 -14  -7    -335    4758  -2
   7  14  23    -335    4758   1
 -23 -14  -8    -940    4724  -2
   8  14  23    -940    4724   1
 -23 -14  -9    3545    6235  -2
   9  14  23    3545    6235   1
 -23 -14 -10    -382    7675  -2
  10  14  23    -382    7675   1
 -23 -15   0   20055    7714  -2
   0  15  23   20055    7714   1
 -23 -15  -1    8387    4908  -2
   1  15  23    8387    4908   1
 -23 -15  -2     409    4824  -2
   2  15  23     409    4824   1
 -23 -15  -3     880    4460  -2
   3  15  23     880    4460   1
 -23 -15  -4    3685    4545  -2
   4  15  23    3685    4545   1
 -23 -15  -5    3171    4121  -2
   5  15  23    3171    4121   1
 -23 -15  -6    8365    3789  -2
   6  15  23    8365    3789   1
 -23 -15  -7    9594    6075  -2
   7  15  23    9594    6075   1
 -23 -15  -8   -1976    6435  -2
   8  15  23   -1976    6435   1
 -23 -15  -9   -1263    6061  -2
   9  15  23   -1263    6061   1
 -23 -16  -1    -783    5123  -2
   1  16  23    -783    5123   1
 -23 -16  -2    1401    5140  -2
   2  16  23    1401    5140   1
 -23 -16  -3    -795    4754  -2
   3  16  23    -795    4754   1
 -23 -16  -4   11989    7117  -2
   4  16  23   11989    7117   1
 -23 -16  -5   -5270    5613  -2
   5  16  23   -5270    5613   1
 -23 -16  -6     728    6097  -2
   6  16  23     728    6097   1
 -23 -16  -7   -5960    6855  -2
   7  16  23   -5960    6855   1
 -23 -16  -8    4503    6837  -2
   8  16  23    4503    6837   1
 -23 -16  -9    9844   12969  -2
   9  16  23    9844   12969   1
 -23 -17   0  -11368   15716  -2
   0  17  23  -11368   15716   1
 -23 -17  -1     909   11120  -2
   1  17  23     909   11120   1
 -23 -17  -2   15893   14786  -2
   2  17  23   15893   14786   1
 -23 -17  -3   28503   13636  -2
   3  17  23   28503   13636   1
 -23 -17  -4    7165   12581  -2
   4  17  23    7165   12581   1
 -23 -17  -5    -781   13751  -2
   5  17  23    -781   13751   1
 -23 -17  -6   31183   14894  -2
   6  17  23   31183   14894   1
 -23 -17  -7    3938    7245  -2
   7  17  23    3938    7245   1
 -23 -17  -8   15869   11809  -2
   8  17  23   15869   11809   1
 -24   0   0  112437    8267  -2
   0   0  24  112437    8267   1
 -24   0  -2   87826    7979  -2
   2   0  24   87826    7979   1
 -24   0  -4   34015    4776  -2
   4   0  24   34015    4776   1
 -24   0  -6   69865    5664  -2
   6   0  24   69865    5664   1
 -24   0  -8   52621    7712  -2
   8   0  24   52621    7712   1
 -24   0 -10    6764    5740  -2
  10   0  24    6764    5740   1
 -24   0 -12   23299    7449  -2
  12   0  24   23299    7449   1
 -24   0 -14   22622   10077  -2
  14   0  24   22622   10077   1
 -24   0 -16   26250   13870  -2
  16   0  24   26250   13870   1
 -24  -1  -1   -2232    3010  -2
   1   1  24   -2232    3010   1
 -24  -1  -2   19575    3268  -2
   2   1  24   19575    3268   1
 -24  -1  -3   -3200    3200  -2
   3   1  24   -3200    3200   1
 -24  -1  -4   16021    3437  -2
   4   1  24   16021    3437   1
 -24  -1  -5   -2269    3329  -2
   5   1  24   -2269    3329   1
 -24  -1  -6   16066    3733  -2
   6   1  24   16066    3733   1
 -24  -1  -7   -3761    3761  -2
   7   1  24   -3761    3761   1
 -24  -1  -8   21570    3779  -2
   8   1  24   21570    3779   1
 -24  -1  -9   -2276    4571  -2
   9   1  24   -2276    4571   1
 -24  -1 -10   -3214    4492  -2
  10   1  24   -3214    4492   1
 -24  -1 -11    -432    4814  -2
  11   1  24    -432    4814   1
 -24  -1 -12   14879    4573  -2
  12   1  24   14879    4573   1
 -24  -1 -13     829    4916  -2
  13   1  24     829    4916   1
 -24  -1 -14    4199    4957  -2
  14   1  24    4199    4957   1
 -24  -1 -15   -3054    8639  -2
  15   1  24   -3054    8639   1
 -24  -1 -16   18386    9489  -2
  16   1  24   18386    9489   1
 -24  -1 -17    1735   13468  -2
  17   1  24    1735   13468   1
 -24  -2   0   81906    7082  -2
   0   2  24   81906    7082   1
 -24  -2  -1   21747    3482  -2
   1   2  24   21747    3482   1
 -24  -2  -2   43568    3218  -2
   2   2  24   43568    3218   1
 -24  -2  -3   29511    3333  -2
   3   2  24   29511    3333   1
 -24  -2  -4   15538    3648  -2
   4   2  24   15538    3648   1
 -24  -2  -5   20517    3683  -2
   5   2  24   20517    3683   1
 -24  -2  -6   53768    3915  -2
   6   2  24   53768    3915   1
 -24  -2  -7   30042    4691  -2
   7   2  24   30042    4691   1
 -24  -2  -8   42499    5027  -2
   8   2  24   42499    5027   1
 -24  -2  -9   11379    3734  -2
   9   2  24   11379    3734   1
 -24  -2 -10    2743    4003  -2
  10   2  24    2743    4003   1
 -24  -2 -11    5510    4621  -2
  11   2  24    5510    4621   1
 -24  -2 -12    9417    4638  -2
  12   2  24    9417    4638   1
 -24  -2 -13      -9    6305  -2
  13   2  24      -9    6305   1
 -24  -2 -14    7124    5106  -2
  14   2  24    7124    5106   1
 -24  -2 -15   -4548    7302  -2
  15   2  24   -4548    7302   1
 -24  -2 -16    7041   10592  -2
  16   2  24    7041   10592   1
 -24  -2 -17     565   13319  -2
  17   2  24     565   13319   1
 -24  -3  -1    -793    3578  -2
   1   3  24    -793    3578   1
 -24  -3  -2   37513    3706  -2
   2   3  24   37513    3706   1
 -24  -3  -3   -2200    3341  -2
   3   3  24   -2200    3341   1
 -24  -3  -4   11266    3588  -2
   4   3  24   11266    3588   1
 -24  -3  -5   -3587    3633  -2
   5   3  24   -3587    3633   1
 -24  -3  -6    8961    3643  -2
   6   3  24    8961    3643   1
 -24  -3  -7    3494    3647  -2
   7   3  24    3494    3647   1
 -24  -3  -8   18115    3748  -2
   8   3  24   18115    3748   1
 -24  -3  -9   -1853    3856  -2
   9   3  24   -1853    3856   1
 -24  -3 -10   10355    3815  -2
  10   3  24   10355    3815   1
 -24  -3 -11    8505    4829  -2
  11   3  24    8505    4829   1
 -24  -3 -12   16085    4876  -2
  12   3  24   16085    4876   1
 -24  -3 -13   10105    4881  -2
  13   3  24   10105    4881   1
 -24  -3 -14   16035    5341  -2
  14   3  24   16035    5341   1
 -24  -3 -15    2985    6615  -2
  15   3  24    2985    6615   1
 -24  -3 -16    7467    7342  -2
  16   3  24    7467    7342   1
 -24  -3 -17  -11987   11987  -2
  17   3  24  -11987   11987   1
 -24  -4   0   31886    5295  -2
   0   4  24   31886    5295   1
 -24  -4  -1   16506    3682  -2
   1   4  24   16506    3682   1
 -24  -4  -2    5985    3407  -2
   2   4  24    5985    3407   1
 -24  -4  -3   11737    3556  -2
   3   4  24   11737    3556   1
 -24  -4  -4    -251    3492  -2
   4   4  24    -251    3492   1
 -24  -4  -5    8495    3625  -2
   5   4  24    8495    3625   1
 -24  -4  -6   30379    3755  -2
   6   4  24   30379    3755   1
 -24  -4  -7   -2512    4092  -2
   7   4  24   -2512    4092   1
 -24  -4  -8   17833    3941  -2
   8   4  24   17833    3941   1
 -24  -4  -9    2758    3610  -2
   9   4  24    2758    3610   1
 -24  -4 -10   -1079    4197  -2
  10   4  24   -1079    4197   1
 -24  -4 -11   -1139    4765  -2
  11   4  24   -1139    4765   1
 -24  -4 -12   -1975    5095  -2
  12   4  24   -1975    5095   1
 -24  -4 -13    2650    4898  -2
  13   4  24    2650    4898   1
 -24  -4 -14    8213    6090  -2
  14   4  24    8213    6090   1
 -24  -4 -15     404    7092  -2
  15   4  24     404    7092   1
 -24  -4 -16   -3465   10281  -2
  16   4  24   -3465   10281   1
 -24  -4 -17   -6643   13214  -2
  17   4  24   -6643   13214   1
 -24  -5  -1     -83    3911  -2
   1   5  24     -83    3911   1
 -24  -5  -2   27931    4000  -2
   2   5  24   27931    4000   1
 -24  -5  -3    2033    3756  -2
   3   5  24    2033    3756   1
 -24  -5  -4   11491    3798  -2
   4   5  24   11491    3798   1
 -24  -5  -5    2588    3571  -2
   5   5  24    2588    3571   1
 -24  -5  -6    5931    3507  -2
   6   5  24    5931    3507   1
 -24  -5  -7    6721    3806  -2
   7   5  24    6721    3806   1
 -24  -5  -8   11105    4682  -2
   8   5  24   11105    4682   1
 -24  -5  -9   11451    3645  -2
   9   5  24   11451    3645   1
 -24  -5 -10    4453    4997  -2
  10   5  24    4453    4997   1
 -24  -5 -11    9777    5241  -2
  11   5  24    9777    5241   1
 -24  -5 -12   13028    4810  -2
  12   5  24   13028    4810   1
 -24  -5 -13    -110    5021  -2
  13   5  24    -110    5021   1
 -24  -5 -14   -2935    5617  -2
  14   5  24   -2935    5617   1
 -24  -5 -15   15587    9261  -2
  15   5  24   15587    9261   1
 -24  -5 -16   19069    8847  -2
  16   5  24   19069    8847   1
 -24  -5 -17   12591   11666  -2
  17   5  24   12591   11666   1
 -24  -6   0   70289   10107  -2
   0   6  24   70289   10107   1
 -24  -6  -1    9654    3864  -2
   1   6  24    9654    3864   1
 -24  -6  -2   44443    3926  -2
   2   6  24   44443    3926   1
 -24  -6  -3    9167    4634  -2
   3   6  24    9167    4634   1
 -24  -6  -4   17843    3898  -2
   4   6  24   17843    3898   1
 -24  -6  -5    3447    3853  -2
   5   6  24    3447    3853   1
 -24  -6  -6   73625    7528  -2
   6   6  24   73625    7528   1
 -24  -6  -7   14993    4070  -2
   7   6  24   14993    4070   1
 -24  -6  -8   43472    4861  -2
   8   6  24   43472    4861   1
 -24  -6  -9    -685    3693  -2
   9   6  24    -685    3693   1
 -24  -6 -10    8875    5032  -2
  10   6  24    8875    5032   1
 -24  -6 -11   11209    4891  -2
  11   6  24   11209    4891   1
 -24  -6 -12   17218    5074  -2
  12   6  24   17218    5074   1
 -24  -6 -13   14065    4736  -2
  13   6  24   14065    4736   1
 -24  -6 -14    8278    5462  -2
  14   6  24    8278    5462   1
 -24  -6 -15    7568    8915  -2
  15   6  24    7568    8915   1
 -24  -6 -16    2104   12107  -2
  16   6  24    2104   12107   1
 -24  -7  -1    1691    3665  -2
   1   7  24    1691    3665   1
 -24  -7  -2   21089    3688  -2
   2   7  24   21089    3688   1
 -24  -7  -3   -2525    3685  -2
   3   7  24   -2525    3685   1
 -24  -7  -4     857    3662  -2
   4   7  24     857    3662   1
 -24  -7  -5    2677    3843  -2
   5   7  24    2677    3843   1
 -24  -7  -6    8764    5071  -2
   6   7  24    8764    5071   1
 -24  -7  -7   -2274    3833  -2
   7   7  24   -2274    3833   1
 -24  -7  -8    8524    3764  -2
   8   7  24    8524    3764   1
 -24  -7  -9   12400    5533  -2
   9   7  24   12400    5533   1
 -24  -7 -10   -1486    5588  -2
  10   7  24   -1486    5588   1
 -24  -7 -11    7881    5628  -2
  11   7  24    7881    5628   1
 -24  -7 -12   25807    5639  -2
  12   7  24   25807    5639   1
 -24  -7 -13    6216    6295  -2
  13   7  24    6216    6295   1
 -24  -7 -14   13488   10549  -2
  14   7  24   13488   10549   1
 -24  -8   0   27860    5787  -2
   0   8  24   27860    5787   1
 -24  -8  -1   22678    3896  -2
   1   8  24   22678    3896   1
 -24  -8  -2   28470    3651  -2
   2   8  24   28470    3651   1
 -24  -8  -3   25703    4452  -2
   3   8  24   25703    4452   1
 -24  -8  -4   17344    3826  -2
   4   8  24   17344    3826   1
 -24  -8  -5   12249    3827  -2
   5   8  24   12249    3827   1
 -24  -8  -6   45243    4181  -2
   6   8  24   45243    4181   1
 -24  -8  -7   14319    3929  -2
   7   8  24   14319    3929   1
 -24  -8  -8   40329    7395  -2
   8   8  24   40329    7395   1
 -24  -8  -9   15959    4979  -2
   9   8  24   15959    4979   1
 -24  -8 -10   -2780    5516  -2
  10   8  24   -2780    5516   1
 -24  -8 -11   11012    5390  -2
  11   8  24   11012    5390   1
 -24  -8 -12   10738    5968  -2
  12   8  24   10738    5968   1
 -24  -8 -13    2769    6460  -2
  13   8  24    2769    6460   1
 -24  -9  -1    6693    3872  -2
   1   9  24    6693    3872   1
 -24  -9  -2   11780    3680  -2
   2   9  24   11780    3680   1
 -24  -9  -3    5880    3856  -2
   3   9  24    5880    3856   1
 -24  -9  -4   -3016    3789  -2
   4   9  24   -3016    3789   1
 -24  -9  -5    7038    3713  -2
   5   9  24    7038    3713   1
 -24  -9  -6    8498    3860  -2
   6   9  24    8498    3860   1
 -24  -9  -7    5132    3707  -2
   7   9  24    5132    3707   1
 -24  -9  -8    8248    3747  -2
   8   9  24    8248    3747   1
 -24  -9  -9    5787    5738  -2
   9   9  24    5787    5738   1
 -24  -9 -10    2935    5760  -2
  10   9  24    2935    5760   1
 -24  -9 -11   14425    5186  -2
  11   9  24   14425    5186   1
 -24  -9 -12   11068    5510  -2
  12   9  24   11068    5510   1
 -24 -10   0    7833    5866  -2
   0  10  24    7833    5866   1
 -24 -10  -1    4950    4154  -2
   1  10  24    4950    4154   1
 -24 -10  -2   -1579    4221  -2
   2  10  24   -1579    4221   1
 -24 -10  -3   13174    5290  -2
   3  10  24   13174    5290   1
 -24 -10  -4    3953    4160  -2
   4  10  24    3953    4160   1
 -24 -10  -5    6368    3497  -2
   5  10  24    6368    3497   1
 -24 -10  -6   15095    4800  -2
   6  10  24   15095    4800   1
 -24 -10  -7    6579    3954  -2
   7  10  24    6579    3954   1
 -24 -10  -8   -1531    5465  -2
   8  10  24   -1531    5465   1
 -24 -10  -9   -3920    5804  -2
   9  10  24   -3920    5804   1
 -24 -10 -10    1289    5639  -2
  10  10  24    1289    5639   1
 -24 -10 -11    2713    5618  -2
  11  10  24    2713    5618   1
 -24 -10 -12  -12552   12552  -2
  12  10  24  -12552   12552   1
 -24 -11  -1    3612    4294  -2
   1  11  24    3612    4294   1
 -24 -11  -2   -2592    4399  -2
   2  11  24   -2592    4399   1
 -24 -11  -3    7037    4217  -2
   3  11  24    7037    4217   1
 -24 -11  -4    3062    3900  -2
   4  11  24    3062    3900   1
 -24 -11  -5    2823    3887  -2
   5  11  24    2823    3887   1
 -24 -11  -6    3694    3868  -2
   6  11  24    3694    3868   1
 -24 -11  -7    5375    3723  -2
   7  11  24    5375    3723   1
 -24 -11  -8    6781    5485  -2
   8  11  24    6781    5485   1
 -24 -11  -9   12478    5591  -2
   9  11  24   12478    5591   1
 -24 -11 -10    2431    5100  -2
  10  11  24    2431    5100   1
 -24 -11 -11   -3547   12732  -2
  11  11  24   -3547   12732   1
 -24 -12   0   13878    5990  -2
   0  12  24   13878    5990   1
 -24 -12  -1   18498    4784  -2
   1  12  24   18498    4784   1
 -24 -12  -2   10214    4198  -2
   2  12  24   10214    4198   1
 -24 -12  -3   12906    4398  -2
   3  12  24   12906    4398   1
 -24 -12  -4   -3176    4503  -2
   4  12  24   -3176    4503   1
 -24 -12  -5   14743    3993  -2
   5  12  24   14743    3993   1
 -24 -12  -6   16723    4077  -2
   6  12  24   16723    4077   1
 -24 -12  -7   21596    4730  -2
   7  12  24   21596    4730   1
 -24 -12  -8    3539    5411  -2
   8  12  24    3539    5411   1
 -24 -12  -9    9194    5422  -2
   9  12  24    9194    5422   1
 -24 -12 -10    -661    7366  -2
  10  12  24    -661    7366   1
 -24 -13  -1   -3147    4693  -2
   1  13  24   -3147    4693   1
 -24 -13  -2    3950    4764  -2
   2  13  24    3950    4764   1
 -24 -13  -3    3494    4141  -2
   3  13  24    3494    4141   1
 -24 -13  -4    8588    4153  -2
   4  13  24    8588    4153   1
 -24 -13  -5    7533    3798  -2
   5  13  24    7533    3798   1
 -24 -13  -6    3938    4594  -2
   6  13  24    3938    4594   1
 -24 -13  -7    4944    3620  -2
   7  13  24    4944    3620   1
 -24 -13  -8   10461    6023  -2
   8  13  24   10461    6023   1
 -24 -13  -9     602   10614  -2
   9  13  24     602   10614   1
 -24 -13 -10  -11910   11910  -2
  10  13  24  -11910   11910   1
 -24 -14   0   44147    7631  -2
   0  14  24   44147    7631   1
 -24 -14  -1    4517    5179  -2
   1  14  24    4517    5179   1
 -24 -14  -2   15403    4858  -2
   2  14  24   15403    4858   1
 -24 -14  -3   10101    4768  -2
   3  14  24   10101    4768   1
 -24 -14  -4   10822    4605  -2
   4  14  24   10822    4605   1
 -24 -14  -5   -1006    4667  -2
   5  14  24   -1006    4667   1
 -24 -14  -6    5298    4195  -2
   6  14  24    5298    4195   1
 -24 -14  -7   15322    4402  -2
   7  14  24   15322    4402   1
 -24 -14  -8   17915    8467  -2
   8  14  24   17915    8467   1
 -24 -14  -9    7237   11819  -2
   9  14  24    7237   11819   1
 -24 -15  -1    4054    5857  -2
   1  15  24    4054    5857   1
 -24 -15  -2    5035    5661  -2
   2  15  24    5035    5661   1
 -24 -15  -3    2276    5484  -2
   3  15  24    2276    5484   1
 -24 -15  -4     -28    6516  -2
   4  15  24     -28    6516   1
 -24 -15  -5   16072   11050  -2
   5  15  24   16072   11050   1
 -24 -15  -6    6017   12548  -2
   6  15  24    6017   12548   1
 -24 -15  -7   16274    7247  -2
   7  15  24   16274    7247   1
 -24 -15  -8   -5929   11407  -2
   8  15  24   -5929   11407   1
 -24 -16   0    4395   15874  -2
   0  16  24    4395   15874   1
 -24 -16  -1   18044   10875  -2
   1  16  24   18044   10875   1
 -24 -16  -2   -5795   12519  -2
   2  16  24   -5795   12519   1
 -24 -16  -3   20944   13770  -2
   3  16  24   20944   13770   1
 -24 -16  -4    4750   13832  -2
   4  16  24    4750   13832   1
 -24 -16  -5     776   11891  -2
   5  16  24     776   11891   1
 -24 -16  -6   -9094   16137  -2
   6  16  24   -9094   16137   1
 -24 -16  -7   25574   13027  -2
   7  16  24   25574   13027   1
 -25   0  -1   17124    5128  -2
   1   0  25   17124    5128   1
 -25   0  -3   18045    6486  -2
   3   0  25   18045    6486   1
 -25   0  -5    6687    6750  -2
   5   0  25    6687    6750   1
 -25   0  -7   11510    6413  -2
   7   0  25   11510    6413   1
 -25   0  -9   48867    7871  -2
   9   0  25   48867    7871   1
 -25   0 -11   20966    6510  -2
  11   0  25   20966    6510   1
 -25   0 -13   18385    7583  -2
  13   0  25   18385    7583   1
 -25   0 -15   56057   13770  -2
  15   0  25   56057   13770   1
 -25  -1   0   18426    4622  -2
   0   1  25   18426    4622   1
 -25  -1  -1   45144    3425  -2
   1   1  25   45144    3425   1
 -25  -1  -2   27347    3406  -2
   2   1  25   27347    3406   1
 -25  -1  -3    4099    3927  -2
   3   1  25    4099    3927   1
 -25  -1  -4   11610    3796  -2
   4   1  25   11610    3796   1
 -25  -1  -5   16535    3836  -2
   5   1  25   16535    3836   1
 -25  -1  -6   11293    3756  -2
   6   1  25   11293    3756   1
 -25  -1  -7   20465    4758  -2
   7   1  25   20465    4758   1
 -25  -1  -8   12102    4420  -2
   8   1  25   12102    4420   1
 -25  -1  -9    7359    4518  -2
   9   1  25    7359    4518   1
 -25  -1 -10    2703    4545  -2
  10   1  25    2703    4545   1
 -25  -1 -11    1721    4281  -2
  11   1  25    1721    4281   1
 -25  -1 -12    -368    4555  -2
  12   1  25    -368    4555   1
 -25  -1 -13    9373    5440  -2
  13   1  25    9373    5440   1
 -25  -1 -14    -998    8534  -2
  14   1  25    -998    8534   1
 -25  -1 -15   10704    9940  -2
  15   1  25   10704    9940   1
 -25  -1 -16  -13707   13707  -2
  16   1  25  -13707   13707   1
 -25  -2  -1   24995    4541  -2
   1   2  25   24995    4541   1
 -25  -2  -2   -1952    3614  -2
   2   2  25   -1952    3614   1
 -25  -2  -3   11961    3593  -2
   3   2  25   11961    3593   1
 -25  -2  -4     148    3750  -2
   4   2  25     148    3750   1
 -25  -2  -5    3062    3854  -2
   5   2  25    3062    3854   1
 -25  -2  -6    -583    3802  -2
   6   2  25    -583    3802   1
 -25  -2  -7   10520    3838  -2
   7   2  25   10520    3838   1
 -25  -2  -8   -3558    4352  -2
   8   2  25   -3558    4352   1
 -25  -2  -9   36338    4357  -2
   9   2  25   36338    4357   1
 -25  -2 -10    1162    5058  -2
  10   2  25    1162    5058   1
 -25  -2 -11    1517    4854  -2
  11   2  25    1517    4854   1
 -25  -2 -12   13926    5503  -2
  12   2  25   13926    5503   1
 -25  -2 -13    6182    5443  -2
  13   2  25    6182    5443   1
 -25  -2 -14   16385    7284  -2
  14   2  25   16385    7284   1
 -25  -2 -15   23047    9238  -2
  15   2  25   23047    9238   1
 -25  -2 -16    3350   12562  -2
  16   2  25    3350   12562   1
 -25  -3   0    8462    6401  -2
   0   3  25    8462    6401   1
 -25  -3  -1    6418    3909  -2
   1   3  25    6418    3909   1
 -25  -3  -2   20688    4056  -2
   2   3  25   20688    4056   1
 -25  -3  -3   -3716    3716  -2
   3   3  25   -3716    3716   1
 -25  -3  -4    8889    3674  -2
   4   3  25    8889    3674   1
 -25  -3  -5    3841    3543  -2
   5   3  25    3841    3543   1
 -25  -3  -6   13567    3779  -2
   6   3  25   13567    3779   1
 -25  -3  -7    7624    4032  -2
   7   3  25    7624    4032   1
 -25  -3  -8    8730    4841  -2
   8   3  25    8730    4841   1
 -25  -3  -9    -708    4187  -2
   9   3  25    -708    4187   1
 -25  -3 -10    1618    4696  -2
  10   3  25    1618    4696   1
 -25  -3 -11    3478    5463  -2
  11   3  25    3478    5463   1
 -25  -3 -12   -4964    4964  -2
  12   3  25   -4964    4964   1
 -25  -3 -13   14137    5996  -2
  13   3  25   14137    5996   1
 -25  -3 -14    8354   10129  -2
  14   3  25    8354   10129   1
 -25  -3 -15   -3248    8680  -2
  15   3  25   -3248    8680   1
 -25  -3 -16     551   12720  -2
  16   3  25     551   12720   1
 -25  -4  -1   12956    3983  -2
   1   4  25   12956    3983   1
 -25  -4  -2    2898    3965  -2
   2   4  25    2898    3965   1
 -25  -4  -3    5585    3967  -2
   3   4  25    5585    3967   1
 -25  -4  -4    -229    4123  -2
   4   4  25    -229    4123   1
 -25  -4  -5   10544    4138  -2
   5   4  25   10544    4138   1
 -25  -4  -6    -241    4133  -2
   6   4  25    -241    4133   1
 -25  -4  -7    6139    3725  -2
   7   4  25    6139    3725   1
 -25  -4  -8    3026    3850  -2
   8   4  25    3026    3850   1
 -25  -4  -9   25187    3943  -2
   9   4  25   25187    3943   1
 -25  -4 -10    2974    4063  -2
  10   4  25    2974    4063   1
 -25  -4 -11    3795    4860  -2
  11   4  25    3795    4860   1
 -25  -4 -12    2300    5325  -2
  12   4  25    2300    5325   1
 -25  -4 -13    7295    5714  -2
  13   4  25    7295    5714   1
 -25  -4 -14    5433    7474  -2
  14   4  25    5433    7474   1
 -25  -4 -15   49407    9410  -2
  15   4  25   49407    9410   1
 -25  -4 -16   -4366   11901  -2
  16   4  25   -4366   11901   1
 -25  -5   0   17860    6225  -2
   0   5  25   17860    6225   1
 -25  -5  -1   12176    5031  -2
   1   5  25   12176    5031   1
 -25  -5  -2    9513    4068  -2
   2   5  25    9513    4068   1
 -25  -5  -3    5363    4013  -2
   3   5  25    5363    4013   1
 -25  -5  -4   11948    4017  -2
   4   5  25   11948    4017   1
 -25  -5  -5    6494    3867  -2
   5   5  25    6494    3867   1
 -25  -5  -6    1774    3992  -2
   6   5  25    1774    3992   1
 -25  -5  -7   20350    4293  -2
   7   5  25   20350    4293   1
 -25  -5  -8    6392    5149  -2
   8   5  25    6392    5149   1
 -25  -5  -9    3055    4449  -2
   9   5  25    3055    4449   1
 -25  -5 -10    5818    3960  -2
  10   5  25    5818    3960   1
 -25  -5 -11    -118    4073  -2
  11   5  25    -118    4073   1
 -25  -5 -12    6210    6120  -2
  12   5  25    6210    6120   1
 -25  -5 -13    7373    9115  -2
  13   5  25    7373    9115   1
 -25  -5 -14   -1716   13166  -2
  14   5  25   -1716   13166   1
 -25  -6  -1    8143    4470  -2
   1   6  25    8143    4470   1
 -25  -6  -2    5215    3770  -2
   2   6  25    5215    3770   1
 -25  -6  -3   12796    3976  -2
   3   6  25   12796    3976   1
 -25  -6  -4   -1067    3865  -2
   4   6  25   -1067    3865   1
 -25  -6  -5    3999    3957  -2
   5   6  25    3999    3957   1
 -25  -6  -6    5267    4222  -2
   6   6  25    5267    4222   1
 -25  -6  -7    7570    4295  -2
   7   6  25    7570    4295   1
 -25  -6  -8   -1388    4463  -2
   8   6  25   -1388    4463   1
 -25  -6  -9   36453    5270  -2
   9   6  25   36453    5270   1
 -25  -6 -10    1156    5202  -2
  10   6  25    1156    5202   1
 -25  -6 -11   -1943    5578  -2
  11   6  25   -1943    5578   1
 -25  -6 -12    4485    6672  -2
  12   6  25    4485    6672   1
 -25  -6 -13   22749    7769  -2
  13   6  25   22749    7769   1
 -25  -7   0    7355    7731  -2
   0   7  25    7355    7731   1
 -25  -7  -1   24476    4411  -2
   1   7  25   24476    4411   1
 -25  -7  -2     714    4459  -2
   2   7  25     714    4459   1
 -25  -7  -3    7815    4096  -2
   3   7  25    7815    4096   1
 -25  -7  -4    6930    3858  -2
   4   7  25    6930    3858   1
 -25  -7  -5   19266    4834  -2
   5   7  25   19266    4834   1
 -25  -7  -6    6530    4090  -2
   6   7  25    6530    4090   1
 -25  -7  -7   25652    4347  -2
   7   7  25   25652    4347   1
 -25  -7  -8   12125    4987  -2
   8   7  25   12125    4987   1
 -25  -7  -9   -1557    3843  -2
   9   7  25   -1557    3843   1
 -25  -7 -10    3662    3924  -2
  10   7  25    3662    3924   1
 -25  -7 -11   -1865    6074  -2
  11   7  25   -1865    6074   1
 -25  -7 -12   11992    7541  -2
  12   7  25   11992    7541   1
 -25  -8  -1    6630    4209  -2
   1   8  25    6630    4209   1
 -25  -8  -2   -3021    4175  -2
   2   8  25   -3021    4175   1
 -25  -8  -3    7418    3899  -2
   3   8  25    7418    3899   1
 -25  -8  -4   -4022    4022  -2
   4   8  25   -4022    4022   1
 -25  -8  -5    6887    4069  -2
   5   8  25    6887    4069   1
 -25  -8  -6    4788    4143  -2
   6   8  25    4788    4143   1
 -25  -8  -7    8684    3918  -2
   7   8  25    8684    3918   1
 -25  -8  -8    5980    3796  -2
   8   8  25    5980    3796   1
 -25  -8  -9   24148    3945  -2
   9   8  25   24148    3945   1
 -25  -8 -10    7326    5662  -2
  10   8  25    7326    5662   1
 -25  -8 -11   -3500    6784  -2
  11   8  25   -3500    6784   1
 -25  -9   0   41905    5969  -2
   0   9  25   41905    5969   1
 -25  -9  -1    9150    3972  -2
   1   9  25    9150    3972   1
 -25  -9  -2   33483    4644  -2
   2   9  25   33483    4644   1
 -25  -9  -3    3426    4255  -2
   3   9  25    3426    4255   1
 -25  -9  -4   32211    3955  -2
   4   9  25   32211    3955   1
 -25  -9  -5   -3897    4088  -2
   5   9  25   -3897    4088   1
 -25  -9  -6   29841    4116  -2
   6   9  25   29841    4116   1
 -25  -9  -7    1168    4151  -2
   7   9  25    1168    4151   1
 -25  -9  -8   18835    4857  -2
   8   9  25   18835    4857   1
 -25  -9  -9   -2596    3815  -2
   9   9  25   -2596    3815   1
 -25  -9 -10   30154    7309  -2
  10   9  25   30154    7309   1
 -25  -9 -11   -9787    9787  -2
  11   9  25   -9787    9787   1
 -25 -10  -1   10296    4114  -2
   1  10  25   10296    4114   1
 -25 -10  -2    2915    4100  -2
   2  10  25    2915    4100   1
 -25 -10  -3    6630    4148  -2
   3  10  25    6630    4148   1
 -25 -10  -4   -3827    4755  -2
   4  10  25   -3827    4755   1
 -25 -10  -5    4794    3967  -2
   5  10  25    4794    3967   1
 -25 -10  -6      58    4106  -2
   6  10  25      58    4106   1
 -25 -10  -7    3087    4364  -2
   7  10  25    3087    4364   1
 -25 -10  -8   -3991    3991  -2
   8  10  25   -3991    3991   1
 -25 -10  -9   13423    4214  -2
   9  10  25   13423    4214   1
 -25 -10 -10   -5176    9638  -2
  10  10  25   -5176    9638   1
 -25 -11   0    6353    6420  -2
   0  11  25    6353    6420   1
 -25 -11  -1   11651    5793  -2
   1  11  25   11651    5793   1
 -25 -11  -2    2593    4793  -2
   2  11  25    2593    4793   1
 -25 -11  -3   -2247    4371  -2
   3  11  25   -2247    4371   1
 -25 -11  -4    5587    4338  -2
   4  11  25    5587    4338   1
 -25 -11  -5    9671    5552  -2
   5  11  25    9671    5552   1
 -25 -11  -6    2370    3783  -2
   6  11  25    2370    3783   1
 -25 -11  -7     269    5230  -2
   7  11  25     269    5230   1
 -25 -11  -8    1728    3970  -2
   8  11  25    1728    3970   1
 -25 -11  -9   -2743    5025  -2
   9  11  25   -2743    5025   1
 -25 -11 -10    2305   11599  -2
  10  11  25    2305   11599   1
 -25 -12  -1    7864    4739  -2
   1  12  25    7864    4739   1
 -25 -12  -2   11132    4206  -2
   2  12  25   11132    4206   1
 -25 -12  -3    3543    4188  -2
   3  12  25    3543    4188   1
 -25 -12  -4    3360    4956  -2
   4  12  25    3360    4956   1
 -25 -12  -5   -1186    4175  -2
   5  12  25   -1186    4175   1
 -25 -12  -6   -3844    3910  -2
   6  12  25   -3844    3910   1
 -25 -12  -7    3306    4464  -2
   7  12  25    3306    4464   1
 -25 -12  -8   -3403    5248  -2
   8  12  25   -3403    5248   1
 -25 -12  -9   10249   14208  -2
   9  12  25   10249   14208   1
 -25 -13   0   11352    8249  -2
   0  13  25   11352    8249   1
 -25 -13  -1   14059    5552  -2
   1  13  25   14059    5552   1
 -25 -13  -2   -1937    4980  -2
   2  13  25   -1937    4980   1
 -25 -13  -3   -3021    4808  -2
   3  13  25   -3021    4808   1
 -25 -13  -4   14662    4761  -2
   4  13  25   14662    4761   1
 -25 -13  -5    8346    6060  -2
   5  13  25    8346    6060   1
 -25 -13  -6    6587    5374  -2
   6  13  25    6587    5374   1
 -25 -13  -7   -1131    5097  -2
   7  13  25   -1131    5097   1
 -25 -13  -8    7098   11321  -2
   8  13  25    7098   11321   1
 -25 -14  -1   -5435    5435  -2
   1  14  25   -5435    5435   1
 -25 -14  -2    2805    6926  -2
   2  14  25    2805    6926   1
 -25 -14  -3   -6358    6358  -2
   3  14  25   -6358    6358   1
 -25 -14  -4   -9418    9418  -2
   4  14  25   -9418    9418   1
 -25 -14  -5    3431   10417  -2
   5  14  25    3431   10417   1
 -25 -14  -6   -6958    9261  -2
   6  14  25   -6958    9261   1
 -25 -15   0   32979   13674  -2
   0  15  25   32979   13674   1
 -25 -15  -1   17796   13798  -2
   1  15  25   17796   13798   1
 -25 -15  -2   31422   15394  -2
   2  15  25   31422   15394   1
 -25 -15  -3    6504   12653  -2
   3  15  25    6504   12653   1
 -25 -15  -4   25570   14331  -2
   4  15  25   25570   14331   1
 -25 -15  -5   14948   19432  -2
   5  15  25   14948   19432   1
 -25 -15  -6   31378   13822  -2
   6  15  25   31378   13822   1
 -26   0   0   31903    7691  -2
   0   0  26   31903    7691   1
 -26   0  -2   -3195    5803  -2
   2   0  26   -3195    5803   1
 -26   0  -4    9056    5850  -2
   4   0  26    9056    5850   1
 -26   0  -6    2885    5907  -2
   6   0  26    2885    5907   1
 -26   0  -8    3727    6057  -2
   8   0  26    3727    6057   1
 -26   0 -10    9865    6120  -2
  10   0  26    9865    6120   1
 -26   0 -12   13684    8643  -2
  12   0  26   13684    8643   1
 -26   0 -14    1630   12025  -2
  14   0  26    1630   12025   1
 -26  -1  -1   -4208    4208  -2
   1   1  26   -4208    4208   1
 -26  -1  -2   29919    4239  -2
   2   1  26   29919    4239   1
 -26  -1  -3    4896    4302  -2
   3   1  26    4896    4302   1
 -26  -1  -4     708    4375  -2
   4   1  26     708    4375   1
 -26  -1  -5   -1776    4265  -2
   5   1  26   -1776    4265   1
 -26  -1  -6     700    4417  -2
   6   1  26     700    4417   1
 -26  -1  -7    5537    4532  -2
   7   1  26    5537    4532   1
 -26  -1  -8   35265    5030  -2
   8   1  26   35265    5030   1
 -26  -1  -9    3898    4150  -2
   9   1  26    3898    4150   1
 -26  -1 -10   24874    4399  -2
  10   1  26   24874    4399   1
 -26  -1 -11    2596    4971  -2
  11   1  26    2596    4971   1
 -26  -1 -12    6962    6820  -2
  12   1  26    6962    6820   1
 -26  -1 -13    2770    8425  -2
  13   1  26    2770    8425   1
 -26  -1 -14   26786    8792  -2
  14   1  26   26786    8792   1
 -26  -2   0    9189    9725  -2
   0   2  26    9189    9725   1
 -26  -2  -1   30751    4514  -2
   1   2  26   30751    4514   1
 -26  -2  -2   27356    4404  -2
   2   2  26   27356    4404   1
 -26  -2  -3   36914    4272  -2
   3   2  26   36914    4272   1
 -26  -2  -4   12376    4435  -2
   4   2  26   12376    4435   1
 -26  -2  -5   19483    4827  -2
   5   2  26   19483    4827   1
 -26  -2  -6   -4485    4485  -2
   6   2  26   -4485    4485   1
 -26  -2  -7   17320    4371  -2
   7   2  26   17320    4371   1
 -26  -2  -8    1515    4367  -2
   8   2  26    1515    4367   1
 -26  -2  -9   10590    7053  -2
   9   2  26   10590    7053   1
 -26  -2 -10    1170    4873  -2
  10   2  26    1170    4873   1
 -26  -2 -11   -1562    6057  -2
  11   2  26   -1562    6057   1
 -26  -2 -12   -4082    6675  -2
  12   2  26   -4082    6675   1
 -26  -2 -13    9965    6895  -2
  13   2  26    9965    6895   1
 -26  -2 -14     542   12701  -2
  14   2  26     542   12701   1
 -26  -2 -15   -3882   12394  -2
  15   2  26   -3882   12394   1
 -26  -3  -1   -4187    4549  -2
   1   3  26   -4187    4549   1
 -26  -3  -2   31296    4175  -2
   2   3  26   31296    4175   1
 -26  -3  -3   -3867    4318  -2
   3   3  26   -3867    4318   1
 -26  -3  -4    2428    4169  -2
   4   3  26    2428    4169   1
 -26  -3  -5    1024    4123  -2
   5   3  26    1024    4123   1
 -26  -3  -6    2919    4284  -2
   6   3  26    2919    4284   1
 -26  -3  -7    2912    4883  -2
   7   3  26    2912    4883   1
 -26  -3  -8   34996    5646  -2
   8   3  26   34996    5646   1
 -26  -3  -9    3681    5268  -2
   9   3  26    3681    5268   1
 -26  -3 -10   20075    5885  -2
  10   3  26   20075    5885   1
 -26  -3 -11    -710    6899  -2
  11   3  26    -710    6899   1
 -26  -3 -12    2727    7820  -2
  12   3  26    2727    7820   1
 -26  -3 -13    3461   12408  -2
  13   3  26    3461   12408   1
 -26  -4   0   -3577    6522  -2
   0   4  26   -3577    6522   1
 -26  -4  -1    2481    4365  -2
   1   4  26    2481    4365   1
 -26  -4  -2   17177    4628  -2
   2   4  26   17177    4628   1
 -26  -4  -3    4201    4091  -2
   3   4  26    4201    4091   1
 -26  -4  -4   18493    4187  -2
   4   4  26   18493    4187   1
 -26  -4  -5   -2377    4220  -2
   5   4  26   -2377    4220   1
 -26  -4  -6    6525    4236  -2
   6   4  26    6525    4236   1
 -26  -4  -7    8119    4240  -2
   7   4  26    8119    4240   1
 -26  -4  -8   -3945    4846  -2
   8   4  26   -3945    4846   1
 -26  -4  -9    2880    5738  -2
   9   4  26    2880    5738   1
 -26  -4 -10    6840    6370  -2
  10   4  26    6840    6370   1
 -26  -4 -11   -6812    6812  -2
  11   4  26   -6812    6812   1
 -26  -4 -12    -276    8747  -2
  12   4  26    -276    8747   1
 -26  -5  -1   -2471    4602  -2
   1   5  26   -2471    4602   1
 -26  -5  -2   23405    4462  -2
   2   5  26   23405    4462   1
 -26  -5  -3    -862    4125  -2
   3   5  26    -862    4125   1
 -26  -5  -4    3317    4198  -2
   4   5  26    3317    4198   1
 -26  -5  -5    5589    4125  -2
   5   5  26    5589    4125   1
 -26  -5  -6   -4222    4758  -2
   6   5  26   -4222    4758   1
 -26  -5  -7    3720    4474  -2
   7   5  26    3720    4474   1
 -26  -5  -8   25271    6293  -2
   8   5  26   25271    6293   1
 -26  -5  -9    2796    6309  -2
   9   5  26    2796    6309   1
 -26  -5 -10   17193    9061  -2
  10   5  26   17193    9061   1
 -26  -5 -11    7918    7005  -2
  11   5  26    7918    7005   1
 -26  -5 -12   -6552   12375  -2
  12   5  26   -6552   12375   1
 -26  -6   0    4256    6587  -2
   0   6  26    4256    6587   1
 -26  -6  -1     188    4610  -2
   1   6  26     188    4610   1
 -26  -6  -2    3305    6010  -2
   2   6  26    3305    6010   1
 -26  -6  -3   -3359    4433  -2
   3   6  26   -3359    4433   1
 -26  -6  -4    5908    4002  -2
   4   6  26    5908    4002   1
 -26  -6  -5    -197    4082  -2
   5   6  26    -197    4082   1
 -26  -6  -6   -4231    4231  -2
   6   6  26   -4231    4231   1
 -26  -6  -7   -4623    4623  -2
   7   6  26   -4623    4623   1
 -26  -6  -8    4673    4887  -2
   8   6  26    4673    4887   1
 -26  -6  -9      74    4122  -2
   9   6  26      74    4122   1
 -26  -6 -10    1329    6850  -2
  10   6  26    1329    6850   1
 -26  -6 -11   -5487    7792  -2
  11   6  26   -5487    7792   1
 -26  -7  -1   -3481    5681  -2
   1   7  26   -3481    5681   1
 -26  -7  -2   18706    5059  -2
   2   7  26   18706    5059   1
 -26  -7  -3    7716    4505  -2
   3   7  26    7716    4505   1
 -26  -7  -4    2731    5070  -2
   4   7  26    2731    5070   1
 -26  -7  -5    1593    4213  -2
   5   7  26    1593    4213   1
 -26  -7  -6    1231    4963  -2
   6   7  26    1231    4963   1
 -26  -7  -7   -2454    6251  -2
   7   7  26   -2454    6251   1
 -26  -7  -8   24682    4140  -2
   8   7  26   24682    4140   1
 -26  -7  -9   -2562    4225  -2
   9   7  26   -2562    4225   1
 -26  -7 -10   12103    5467  -2
  10   7  26   12103    5467   1
 -26  -8   0     862    6920  -2
   0   8  26     862    6920   1
 -26  -8  -1   34290    4510  -2
   1   8  26   34290    4510   1
 -26  -8  -2    2070    4306  -2
   2   8  26    2070    4306   1
 -26  -8  -3   35139    4485  -2
   3   8  26   35139    4485   1
 -26  -8  -4    6696    4375  -2
   4   8  26    6696    4375   1
 -26  -8  -5   27461    4536  -2
   5   8  26   27461    4536   1
 -26  -8  -6    3363    4502  -2
   6   8  26    3363    4502   1
 -26  -8  -7   27604    4616  -2
   7   8  26   27604    4616   1
 -26  -8  -8    -545    4210  -2
   8   8  26    -545    4210   1
 -26  -8  -9    6728    4572  -2
   9   8  26    6728    4572   1
 -26  -8 -10    6636    5322  -2
  10   8  26    6636    5322   1
 -26  -8 -11     963    4673  -2
  11   8  26     963    4673   1
 -26  -9  -1    6047    4131  -2
   1   9  26    6047    4131   1
 -26  -9  -2    1734    3987  -2
   2   9  26    1734    3987   1
 -26  -9  -3    3441    4592  -2
   3   9  26    3441    4592   1
 -26  -9  -4   -3026    4501  -2
   4   9  26   -3026    4501   1
 -26  -9  -5     472    6713  -2
   5   9  26     472    6713   1
 -26  -9  -6    6908    5315  -2
   6   9  26    6908    5315   1
 -26  -9  -7    -847    4275  -2
   7   9  26    -847    4275   1
 -26  -9  -8    9573    4557  -2
   8   9  26    9573    4557   1
 -26  -9  -9   -4981    4981  -2
   9   9  26   -4981    4981   1
 -26  -9 -10    2540    4702  -2
  10   9  26    2540    4702   1
 -26  -9 -11   -3278    4659  -2
  11   9  26   -3278    4659   1
 -26 -10   0    1380    5288  -2
   0  10  26    1380    5288   1
 -26 -10  -1   15913    3971  -2
   1  10  26   15913    3971   1
 -26 -10  -2   14265    4410  -2
   2  10  26   14265    4410   1
 -26 -10  -3   12900    4723  -2
   3  10  26   12900    4723   1
 -26 -10  -4   11969    4679  -2
   4  10  26   11969    4679   1
 -26 -10  -5    6807    4756  -2
   5  10  26    6807    4756   1
 -26 -10  -6    6698    4221  -2
   6  10  26    6698    4221   1
 -26 -10  -7   17818    5819  -2
   7  10  26   17818    5819   1
 -26 -10  -8    4065    5053  -2
   8  10  26    4065    5053   1
 -26 -10  -9    2579    4419  -2
   9  10  26    2579    4419   1
 -26 -10 -10    9456    5028  -2
  10  10  26    9456    5028   1
 -26 -11  -1    5650    4947  -2
   1  11  26    5650    4947   1
 -26 -11  -2      79    5075  -2
   2  11  26      79    5075   1
 -26 -11  -3     885    4867  -2
   3  11  26     885    4867   1
 -26 -11  -4   -4599    4599  -2
   4  11  26   -4599    4599   1
 -26 -11  -5   -4875    4875  -2
   5  11  26   -4875    4875   1
 -26 -11  -6    7630    5260  -2
   6  11  26    7630    5260   1
 -26 -11  -7    3436   11718  -2
   7  11  26    3436   11718   1
 -26 -11  -8    5638    4954  -2
   8  11  26    5638    4954   1
 -26 -11  -9   -1596    5042  -2
   9  11  26   -1596    5042   1
 -26 -12   0    7540    7405  -2
   0  12  26    7540    7405   1
 -26 -12  -1    1697    7103  -2
   1  12  26    1697    7103   1
 -26 -12  -2    2932    5449  -2
   2  12  26    2932    5449   1
 -26 -12  -3   -3404    5938  -2
   3  12  26   -3404    5938   1
 -26 -12  -4    7650    5443  -2
   4  12  26    7650    5443   1
 -26 -12  -5   -5493    5493  -2
   5  12  26   -5493    5493   1
 -26 -12  -6    7304    5991  -2
   6  12  26    7304    5991   1
 -26 -13  -1    8411    9921  -2
   1  13  26    8411    9921   1
 -26 -13  -2   -9773   14230  -2
   2  13  26   -9773   14230   1
 -26 -13  -3   -5721    9162  -2
   3  13  26   -5721    9162   1
 -26 -13  -4    -295    9670  -2
   4  13  26    -295    9670   1
 -26 -13  -5  -14273   14273  -2
   5  13  26  -14273   14273   1
 -26 -14  -2   -4127   13592  -2
   2  14  26   -4127   13592   1
 -26 -14  -3   29447   14407  -2
   3  14  26   29447   14407   1
 -26 -14  -4   -1630   13856  -2
   4  14  26   -1630   13856   1
 -26 -14  -5   11575   14158  -2
   5  14  26   11575   14158   1
 -27   0  -1    5972    9949  -2
   1   0  27    5972    9949   1
 -27   0  -3   -7583   10227  -2
   3   0  27   -7583   10227   1
 -27   0  -5    4880    6469  -2
   5   0  27    4880    6469   1
 -27   0  -7    7048    6126  -2
   7   0  27    7048    6126   1
 -27   0  -9   22701    7159  -2
   9   0  27   22701    7159   1
 -27   0 -11    1940    8478  -2
  11   0  27    1940    8478   1
 -27   0 -13    4328   12337  -2
  13   0  27    4328   12337   1
 -27  -1   0    1009    9495  -2
   0   1  27    1009    9495   1
 -27  -1  -1    5150    6572  -2
   1   1  27    5150    6572   1
 -27  -1  -2   19406    5540  -2
   2   1  27   19406    5540   1
 -27  -1  -3   33738    5015  -2
   3   1  27   33738    5015   1
 -27  -1  -4    8251    4995  -2
   4   1  27    8251    4995   1
 -27  -1  -5    7520    4875  -2
   5   1  27    7520    4875   1
 -27  -1  -6     721    4885  -2
   6   1  27     721    4885   1
 -27  -1  -7    3269    5113  -2
   7   1  27    3269    5113   1
 -27  -1  -8   -2666    5622  -2
   8   1  27   -2666    5622   1
 -27  -1  -9   15169    5511  -2
   9   1  27   15169    5511   1
 -27  -1 -10    7541    5539  -2
  10   1  27    7541    5539   1
 -27  -1 -11     409    8760  -2
  11   1  27     409    8760   1
 -27  -1 -12   10255    8425  -2
  12   1  27   10255    8425   1
 -27  -2  -1    5162    5223  -2
   1   2  27    5162    5223   1
 -27  -2  -2   -1318    5771  -2
   2   2  27   -1318    5771   1
 -27  -2  -3    8602    5188  -2
   3   2  27    8602    5188   1
 -27  -2  -4    4406    5505  -2
   4   2  27    4406    5505   1
 -27  -2  -5    5589    5100  -2
   5   2  27    5589    5100   1
 -27  -2  -6   -2090    5030  -2
   6   2  27   -2090    5030   1
 -27  -2  -7     509    4649  -2
   7   2  27     509    4649   1
 -27  -2  -8    2252    5637  -2
   8   2  27    2252    5637   1
 -27  -2  -9    9988    6343  -2
   9   2  27    9988    6343   1
 -27  -2 -10   -1808    6955  -2
  10   2  27   -1808    6955   1
 -27  -2 -11    -560    8672  -2
  11   2  27    -560    8672   1
 -27  -2 -12    4764   11344  -2
  12   2  27    4764   11344   1
 -27  -3   0    9957    6780  -2
   0   3  27    9957    6780   1
 -27  -3  -1   33283    4861  -2
   1   3  27   33283    4861   1
 -27  -3  -2    -833    4814  -2
   2   3  27    -833    4814   1
 -27  -3  -3   91240    5901  -2
   3   3  27   91240    5901   1
 -27  -3  -4    2209    5902  -2
   4   3  27    2209    5902   1
 -27  -3  -5   36103    5966  -2
   5   3  27   36103    5966   1
 -27  -3  -6   -1433    5050  -2
   6   3  27   -1433    5050   1
 -27  -3  -7   10962    5154  -2
   7   3  27   10962    5154   1
 -27  -3  -8   -6027    6027  -2
   8   3  27   -6027    6027   1
 -27  -3  -9   21742    7258  -2
   9   3  27   21742    7258   1
 -27  -3 -10    8465    7299  -2
  10   3  27    8465    7299   1
 -27  -3 -11   -1567   11647  -2
  11   3  27   -1567   11647   1
 -27  -3 -12  -11344   11344  -2
  12   3  27  -11344   11344   1
 -27  -4  -1    4312    4679  -2
   1   4  27    4312    4679   1
 -27  -4  -2      97    4609  -2
   2   4  27      97    4609   1
 -27  -4  -3   -1398    4888  -2
   3   4  27   -1398    4888   1
 -27  -4  -4    3439    5542  -2
   4   4  27    3439    5542   1
 -27  -4  -5    2683    4832  -2
   5   4  27    2683    4832   1
 -27  -4  -6   -3785    5989  -2
   6   4  27   -3785    5989   1
 -27  -4  -7   -4539    5208  -2
   7   4  27   -4539    5208   1
 -27  -4  -8    3065    6496  -2
   8   4  27    3065    6496   1
 -27  -4  -9   23074    6807  -2
   9   4  27   23074    6807   1
 -27  -4 -10   -6806   11412  -2
  10   4  27   -6806   11412   1
 -27  -4 -11   -4778   11742  -2
  11   4  27   -4778   11742   1
 -27  -5   0   -7765    8578  -2
   0   5  27   -7765    8578   1
 -27  -5  -1    1974    5432  -2
   1   5  27    1974    5432   1
 -27  -5  -2    1914    5816  -2
   2   5  27    1914    5816   1
 -27  -5  -3   37264    5118  -2
   3   5  27   37264    5118   1
 -27  -5  -4    7947    4293  -2
   4   5  27    7947    4293   1
 -27  -5  -5    9514    4291  -2
   5   5  27    9514    4291   1
 -27  -5  -6    2681    5157  -2
   6   5  27    2681    5157   1
 -27  -5  -7   10025    6717  -2
   7   5  27   10025    6717   1
 -27  -5  -8    7599    8649  -2
   8   5  27    7599    8649   1
 -27  -5  -9   17247   11965  -2
   9   5  27   17247   11965   1
 -27  -5 -10   -5823   10218  -2
  10   5  27   -5823   10218   1
 -27  -6  -1    -725    4569  -2
   1   6  27    -725    4569   1
 -27  -6  -2    8212    4918  -2
   2   6  27    8212    4918   1
 -27  -6  -3   -4453    4453  -2
   3   6  27   -4453    4453   1
 -27  -6  -4    3517    4541  -2
   4   6  27    3517    4541   1
 -27  -6  -5    9351    5661  -2
   5   6  27    9351    5661   1
 -27  -6  -6   -5158    5158  -2
   6   6  27   -5158    5158   1
 -27  -6  -7     943    5106  -2
   7   6  27     943    5106   1
 -27  -6  -8    5167    8097  -2
   8   6  27    5167    8097   1
 -27  -6  -9   -6690   13290  -2
   9   6  27   -6690   13290   1
 -27  -7   0   17611    6553  -2
   0   7  27   17611    6553   1
 -27  -7  -1    1516    4479  -2
   1   7  27    1516    4479   1
 -27  -7  -2    1621    4512  -2
   2   7  27    1621    4512   1
 -27  -7  -3    4510    4274  -2
   3   7  27    4510    4274   1
 -27  -7  -4    9295    4780  -2
   4   7  27    9295    4780   1
 -27  -7  -5    2343    6118  -2
   5   7  27    2343    6118   1
 -27  -7  -6    -390    4674  -2
   6   7  27    -390    4674   1
 -27  -7  -7   -4347    4998  -2
   7   7  27   -4347    4998   1
 -27  -7  -8    -789    7815  -2
   8   7  27    -789    7815   1
 -27  -7  -9    -378    7118  -2
   9   7  27    -378    7118   1
 -27  -8  -1   12236    4917  -2
   1   8  27   12236    4917   1
 -27  -8  -2     738    5020  -2
   2   8  27     738    5020   1
 -27  -8  -3   -3775    5067  -2
   3   8  27   -3775    5067   1
 -27  -8  -4   -2979    6170  -2
   4   8  27   -2979    6170   1
 -27  -8  -5    7558    8134  -2
   5   8  27    7558    8134   1
 -27  -8  -6    -963    5748  -2
   6   8  27    -963    5748   1
 -27  -8  -7    2788    4956  -2
   7   8  27    2788    4956   1
 -27  -8  -8   -5537    5537  -2
   8   8  27   -5537    5537   1
 -27  -8  -9    1725    5627  -2
   9   8  27    1725    5627   1
 -27  -9   0   18748    7077  -2
   0   9  27   18748    7077   1
 -27  -9  -1    6782    4838  -2
   1   9  27    6782    4838   1
 -27  -9  -2   12085    5551  -2
   2   9  27   12085    5551   1
 -27  -9  -3   18667    5558  -2
   3   9  27   18667    5558   1
 -27  -9  -4   -2629    6149  -2
   4   9  27   -2629    6149   1
 -27  -9  -5    9345    5411  -2
   5   9  27    9345    5411   1
 -27  -9  -6   21509   21479  -2
   6   9  27   21509   21479   1
 -27  -9  -7    4462    6379  -2
   7   9  27    4462    6379   1
 -27  -9  -8     654   14309  -2
   8   9  27     654   14309   1
 -27  -9  -9    1107    5445  -2
   9   9  27    1107    5445   1
 -27 -10  -1   -2938    5207  -2
   1  10  27   -2938    5207   1
 -27 -10  -2   -6124    6124  -2
   2  10  27   -6124    6124   1
 -27 -10  -3     668    5257  -2
   3  10  27     668    5257   1
 -27 -10  -4    4680    5564  -2
   4  10  27    4680    5564   1
 -27 -10  -5   -6595    6595  -2
   5  10  27   -6595    6595   1
 -27 -10  -6    5009    6590  -2
   6  10  27    5009    6590   1
 -27 -10  -7   11182    6068  -2
   7  10  27   11182    6068   1
 -27 -10  -8    -580    5416  -2
   8  10  27    -580    5416   1
 -27 -11   0   14167   11888  -2
   0  11  27   14167   11888   1
 -27 -11  -1   12940    5907  -2
   1  11  27   12940    5907   1
 -27 -11  -2   -1582    6185  -2
   2  11  27   -1582    6185   1
 -27 -11  -3   10319    5888  -2
   3  11  27   10319    5888   1
 -27 -11  -4   -6566    6566  -2
   4  11  27   -6566    6566   1
 -27 -12  -1   -5100   13846  -2
   1  12  27   -5100   13846   1
 -27 -12  -2    8478   14867  -2
   2  12  27    8478   14867   1
 -27 -12  -3   -3403   14096  -2
   3  12  27   -3403   14096   1
 -28   0   0   36631   14134  -2
   0   0  28   36631   14134   1
 -28   0  -2    7379   11632  -2
   2   0  28    7379   11632   1
 -28   0  -4    6490    7375  -2
   4   0  28    6490    7375   1
 -28   0  -6   -1233    9511  -2
   6   0  28   -1233    9511   1
 -28   0  -8   -4205    9890  -2
   8   0  28   -4205    9890   1
 -28  -1  -1    1360    6523  -2
   1   1  28    1360    6523   1
 -28  -1  -2    1497    6628  -2
   2   1  28    1497    6628   1
 -28  -1  -3   -4015    6304  -2
   3   1  28   -4015    6304   1
 -28  -1  -4   11447    7064  -2
   4   1  28   11447    7064   1
 -28  -1  -5   -8303    8303  -2
   5   1  28   -8303    8303   1
 -28  -1  -6   14552    7884  -2
   6   1  28   14552    7884   1
 -28  -1  -7   -7136    7136  -2
   7   1  28   -7136    7136   1
 -28  -1  -8   -6026    6910  -2
   8   1  28   -6026    6910   1
 -28  -1  -9    -580   12346  -2
   9   1  28    -580   12346   1
 -28  -2   0    3101    8680  -2
   0   2  28    3101    8680   1
 -28  -2  -1   13838    7113  -2
   1   2  28   13838    7113   1
 -28  -2  -2   35992    6639  -2
   2   2  28   35992    6639   1
 -28  -2  -3    9573    6564  -2
   3   2  28    9573    6564   1
 -28  -2  -4   39959    7378  -2
   4   2  28   39959    7378   1
 -28  -2  -5    3654    5954  -2
   5   2  28    3654    5954   1
 -28  -2  -6   -4820    5999  -2
   6   2  28   -4820    5999   1
 -28  -2  -7     619    6289  -2
   7   2  28     619    6289   1
 -28  -2  -8   -5028    8923  -2
   8   2  28   -5028    8923   1
 -28  -2  -9   -9288   11067  -2
   9   2  28   -9288   11067   1
 -28  -2 -10   15140   11445  -2
  10   2  28   15140   11445   1
 -28  -3  -1   -6625    6625  -2
   1   3  28   -6625    6625   1
 -28  -3  -2    5872    5596  -2
   2   3  28    5872    5596   1
 -28  -3  -3   -1702    6344  -2
   3   3  28   -1702    6344   1
 -28  -3  -4    9107    6200  -2
   4   3  28    9107    6200   1
 -28  -3  -5   12245    9151  -2
   5   3  28   12245    9151   1
 -28  -3  -6    -758    9723  -2
   6   3  28    -758    9723   1
 -28  -3  -7    -341    7056  -2
   7   3  28    -341    7056   1
 -28  -3  -8   -1461    8254  -2
   8   3  28   -1461    8254   1
 -28  -3  -9  -11244   11244  -2
   9   3  28  -11244   11244   1
 -28  -3 -10    6322   10803  -2
  10   3  28    6322   10803   1
 -28  -4   0   19987   12255  -2
   0   4  28   19987   12255   1
 -28  -4  -1    8408    6523  -2
   1   4  28    8408    6523   1
 -28  -4  -2   46864    6631  -2
   2   4  28   46864    6631   1
 -28  -4  -3    9145    8946  -2
   3   4  28    9145    8946   1
 -28  -4  -4   58965    8785  -2
   4   4  28   58965    8785   1
 -28  -4  -5    8288    8137  -2
   5   4  28    8288    8137   1
 -28  -4  -6    2555   11347  -2
   6   4  28    2555   11347   1
 -28  -4  -7    -378    8427  -2
   7   4  28    -378    8427   1
 -28  -4  -8    6475    8471  -2
   8   4  28    6475    8471   1
 -28  -4  -9  -10899   10899  -2
   9   4  28  -10899   10899   1
 -28  -5  -1   10690    5310  -2
   1   5  28   10690    5310   1
 -28  -5  -2    -390    6649  -2
   2   5  28    -390    6649   1
 -28  -5  -3    1165    6733  -2
   3   5  28    1165    6733   1
 -28  -5  -4    3199    8277  -2
   4   5  28    3199    8277   1
 -28  -5  -5   -7598    7598  -2
   5   5  28   -7598    7598   1
 -28  -5  -6    6048   10439  -2
   6   5  28    6048   10439   1
 -28  -5  -7   -3220   12004  -2
   7   5  28   -3220   12004   1
 -28  -5  -8    3130   11666  -2
   8   5  28    3130   11666   1
 -28  -6   0    5406    7563  -2
   0   6  28    5406    7563   1
 -28  -6  -1   -4421    5422  -2
   1   6  28   -4421    5422   1
 -28  -6  -2    6839    5377  -2
   2   6  28    6839    5377   1
 -28  -6  -3    2907    5392  -2
   3   6  28    2907    5392   1
 -28  -6  -4    4939    7922  -2
   4   6  28    4939    7922   1
 -28  -6  -5   12543   10185  -2
   5   6  28   12543   10185   1
 -28  -6  -6   -3561    9940  -2
   6   6  28   -3561    9940   1
 -28  -6  -7    6178    9787  -2
   7   6  28    6178    9787   1
 -28  -7  -1    2636    5228  -2
   1   7  28    2636    5228   1
 -28  -7  -2     355    5241  -2
   2   7  28     355    5241   1
 -28  -7  -3    2761    5675  -2
   3   7  28    2761    5675   1
 -28  -7  -4   -3349    6295  -2
   4   7  28   -3349    6295   1
 -28  -7  -5   -6053   10357  -2
   5   7  28   -6053   10357   1
 -28  -7  -6    1026   10841  -2
   6   7  28    1026   10841   1
 -28  -8   0   -5504   10228  -2
   0   8  28   -5504   10228   1
 -28  -8  -1    5687    4899  -2
   1   8  28    5687    4899   1
 -28  -8  -2    3680    5649  -2
   2   8  28    3680    5649   1
 -28  -8  -3   -9371   11289  -2
   3   8  28   -9371   11289   1
 -28  -8  -4    8731    6232  -2
   4   8  28    8731    6232   1
 -28  -8  -5    3329    6125  -2
   5   8  28    3329    6125   1
 -28  -8  -6    1059    7055  -2
   6   8  28    1059    7055   1
 -28  -9  -1   -4501    5499  -2
   1   9  28   -4501    5499   1
 -28  -9  -2   -3035    6282  -2
   2   9  28   -3035    6282   1
 -28  -9  -3    2804    8181  -2
   3   9  28    2804    8181   1
 -28  -9  -4    6863    7462  -2
   4   9  28    6863    7462   1
 -28  -9  -5    6830    6724  -2
   5   9  28    6830    6724   1
 -28  -9  -6    2392    7021  -2
   6   9  28    2392    7021   1
 -29  -2  -5   72731   16703  -2
   5   2  29   72731   16703   1
 -29  -5  -4   12806   10487  -2
   4   5  29   12806   10487   1
 -29  -5  -5    3609   11057  -2
   5   5  29    3609   11057   1
 -29  -5  -6   32653   11368  -2
   6   5  29   32653   11368   1
 -29  -6  -2  -10563   10563  -2
   2   6  29  -10563   10563   1
 -29  -6  -3   10458   10285  -2
   3   6  29   10458   10285   1
 -29  -6  -4    3053    9868  -2
   4   6  29    3053    9868   1
 -29  -6  -5   33463   10808  -2
   5   6  29   33463   10808   1
 -29  -7   0   -6456    9418  -2
   0   7  29   -6456    9418   1
 -29  -7  -1    1893    9178  -2
   1   7  29    1893    9178   1
 -29  -7  -2   16952    9662  -2
   2   7  29   16952    9662   1
 -29  -7  -3    2468    9878  -2
   3   7  29    2468    9878   1
 -29  -8  -1   -9044    9044  -2
   1   8  29   -9044    9044   1
 -29  -8  -2   -4678    8852  -2
   2   8  29   -4678    8852   1
;
_shelx_hkl_checksum                16795
_platon_squeeze_special_details
;
A solvent mask was calculated and 792 electrons were 
found in a volume of 3209\%A^3^ in 1 void per unit cell. 
This is consistent with the presence of 
2[C2H8N] per Formula Unit 
which account for 216 electrons 
per unit cell.
;
_platon_squeeze_void_probe_radius  1.20
_olex2_submission_special_instructions  'No special instructions were received'
_oxdiff_exptl_absorpt_empirical_details
;
Empirical correction (ABSPACK) includes:
- Absorption correction using spherical harmonics
- Frame scaling
;
_oxdiff_exptl_absorpt_empirical_full_max  3.253
_oxdiff_exptl_absorpt_empirical_full_min  0.415
loop_
  _twin_individual_id
  _twin_individual_mass_fraction_refined
 1 0.501(3)
 2 0.499(3)

_vrf_PLAT201_Yfum_CO2_5_10bar_298K
;
PROBLEM: Isotropic non-H Atoms in Main Residue(s) .......          1 Report
RESPONSE: This is O5- which is a weakly coordiated CO2 oxygen. Due to the
disorder it is not possible to refine this atom anisotropically. 
;
_vrf_PLAT242_Yfum_CO2_5_10bar_298K
;
PROBLEM: Low    'MainMol' Ueq as Compared to Neighbors of         Y1 Check 
RESPONSE: This error is a result of the proximity of the isotropically refined O5
to Y1, which gives an incorrect impression that Ueq is unusally small.
;
_vrf_PLAT601_Yfum_CO2_5_10bar_298K
;
PROBLEM: Unit Cell Contains Solvent Accessible VOIDS of .       2832 Ang**3
RESPONSE: Metal Organic Framework- expected to be able to accomodate 
significant void space.
;
