# Supplementary material for: Disorder and Sorption Preferences in a Highly Stable Fluoride-Containing Rare-Earth fcu-Type Metal–Organic Framework
Source: Chem Mater. 2024 Feb 8;36(4):1957–65. doi: 10.1021/acs.chemmater.3c02849 (PMC10902816; doi:10.1021/acs.chemmater.3c02849)
Supplement: Supplementary file 2 — cm3c02849_si_002.zip [file cm3c02849_si_002.zip › Attfield_UOM_Yfum_cifs/CCDC2306118-Y_fum_CS2.cif]

data_Y_fum_CS2_updated
_audit_creation_date               2024-01-05
_audit_creation_method
;
Olex2 1.5
(compiled 2023.08.24 svn.re1ec1418 for OlexSys, GUI svn.r6817)
;
_shelx_SHELXL_version_number       '2019/3'
_audit_contact_author_address      ?
_audit_contact_author_email        ?
_audit_contact_author_name         ''
_audit_contact_author_phone        ?
_publ_contact_author_id_orcid      ?
_publ_section_references
;
Dolomanov, O.V., Bourhis, L.J., Gildea, R.J, Howard, J.A.K. & Puschmann, H.
 (2009), J. Appl. Cryst. 42, 339-341.

Sheldrick, G.M. (2015). Acta Cryst. A71, 3-8.

Sheldrick, G.M. (2015). Acta Cryst. C71, 3-8.
;
_chemical_name_common              ?
_chemical_name_systematic          ?
_chemical_formula_moiety          
 'C12 H6 F4 O13.654 Y3, 1.5(C0.46 S0.921), 0.25[], 0.125[], 0.25[], 0.125[]'
_chemical_formula_sum              'C12.69 H6 F4 O13.65 S1.38 Y3'
_chemical_formula_weight           763.94
_chemical_melting_point            ?
loop_
  _atom_type_symbol
  _atom_type_description
  _atom_type_scat_dispersion_real
  _atom_type_scat_dispersion_imag
  _atom_type_scat_source
 'C' 'C' 0.0181 0.0091 'International Tables Vol C Tables 4.2.6.8 and 6.1.1.4'
 'H' 'H' 0.0000 0.0000 'International Tables Vol C Tables 4.2.6.8 and 6.1.1.4'
 'F' 'F' 0.0727 0.0534 'International Tables Vol C Tables 4.2.6.8 and 6.1.1.4'
 'O' 'O' 0.0492 0.0322 'International Tables Vol C Tables 4.2.6.8 and 6.1.1.4'
 'S' 'S' 0.3331 0.5567 'International Tables Vol C Tables 4.2.6.8 and 6.1.1.4'
 'Y' 'Y' -0.2670 2.0244 'International Tables Vol C Tables 4.2.6.8 and 6.1.1.4'

_shelx_space_group_comment
;
The symmetry employed for this shelxl refinement is uniquely defined
by the following loop, which should always be used as a source of
symmetry information in preference to the above space-group names.
They are only intended as comments.
;
_space_group_crystal_system        'cubic'
_space_group_IT_number             201
_space_group_name_H-M_alt          'P n -3'
_space_group_name_Hall             '-P 2ab 2bc 3'
loop_
  _space_group_symop_operation_xyz
 'x, y, z'
 '-x+1/2, -y+1/2, z'
 '-x+1/2, y, -z+1/2'
 'x, -y+1/2, -z+1/2'
 'z, x, y'
 'z, -x+1/2, -y+1/2'
 '-z+1/2, -x+1/2, y'
 '-z+1/2, x, -y+1/2'
 'y, z, x'
 '-y+1/2, z, -x+1/2'
 'y, -z+1/2, -x+1/2'
 '-y+1/2, -z+1/2, x'
 '-x, -y, -z'
 'x-1/2, y-1/2, -z'
 'x-1/2, -y, z-1/2'
 '-x, y-1/2, z-1/2'
 '-z, -x, -y'
 '-z, x-1/2, y-1/2'
 'z-1/2, x-1/2, -y'
 'z-1/2, -x, y-1/2'
 '-y, -z, -x'
 'y-1/2, -z, x-1/2'
 '-y, z-1/2, x-1/2'
 'y-1/2, z-1/2, -x'

_cell_length_a                     18.51790(10)
_cell_length_b                     18.51790(10)
_cell_length_c                     18.51790(10)
_cell_angle_alpha                  90
_cell_angle_beta                   90
_cell_angle_gamma                  90
_cell_volume                       6350.02(10)
_cell_formula_units_Z              8
_cell_measurement_reflns_used      7401
_cell_measurement_temperature      100.00(10)
_cell_measurement_theta_max        75.5460
_cell_measurement_theta_min        3.3710
_shelx_estimated_absorpt_T_max     ?
_shelx_estimated_absorpt_T_min     ?
_exptl_absorpt_coefficient_mu      8.699
_exptl_absorpt_correction_T_max    1.00000
_exptl_absorpt_correction_T_min    0.87781
_exptl_absorpt_correction_type     multi-scan
_exptl_absorpt_process_details
;
CrysAlisPro 1.171.42.80a (Rigaku Oxford Diffraction, 2023)
Empirical absorption correction using spherical harmonics,
implemented in SCALE3 ABSPACK scaling algorithm.
;
_exptl_absorpt_special_details     ?
_exptl_crystal_colour              'clear colourless'
_exptl_crystal_colour_lustre       clear
_exptl_crystal_colour_modifier     .
_exptl_crystal_colour_primary      colourless
_exptl_crystal_density_diffrn      1.598
_exptl_crystal_density_meas        ?
_exptl_crystal_density_method      ?
_exptl_crystal_description         octahedral
_exptl_crystal_F_000               2932
_exptl_crystal_preparation         ?
_exptl_crystal_size_max            0.079
_exptl_crystal_size_mid            0.064
_exptl_crystal_size_min            0.048
_exptl_transmission_factor_max     ?
_exptl_transmission_factor_min     ?
_diffrn_reflns_av_R_equivalents    ?
_diffrn_reflns_av_unetI/netI       0.0143
_diffrn_reflns_Laue_measured_fraction_full  0.999
_diffrn_reflns_Laue_measured_fraction_max  0.989
_diffrn_reflns_limit_h_max         15
_diffrn_reflns_limit_h_min         -15
_diffrn_reflns_limit_k_max         16
_diffrn_reflns_limit_k_min         -23
_diffrn_reflns_limit_l_max         23
_diffrn_reflns_limit_l_min         -16
_diffrn_reflns_number              2196
_diffrn_reflns_point_group_measured_fraction_full  0.999
_diffrn_reflns_point_group_measured_fraction_max  0.989
_diffrn_reflns_theta_full          67.684
_diffrn_reflns_theta_max           75.745
_diffrn_reflns_theta_min           3.375
_diffrn_ambient_environment        N~2~
_diffrn_ambient_temperature        100.00(10)
_diffrn_detector                   'Hybrid Pixel Array Detector'
_diffrn_detector_area_resol_mean   10.0000
_diffrn_measured_fraction_theta_full  0.999
_diffrn_measured_fraction_theta_max  0.989
_diffrn_measurement_details
;
List of Runs (angles in degrees, time in seconds):

  # Type    Start    End  Width  t~exp~   \w     \q     \k     \f   Frames
--------------------------------------------------------------------------
  1  \w    -49.00  30.00   1.00    5.00    --  -44.40  58.00  -0.00   79
  2  \w   -118.00 -76.00   1.00    5.00    -- -107.20  55.00 -84.00   42
  3  \w    -99.00 -73.00   1.00    5.00    -- -107.20  57.00-180.00   26
  4  \w   -140.00 -23.00   1.00    5.00    -- -107.20  57.00 150.00  117
;
_diffrn_measurement_device         'four-circle diffractometer'
_diffrn_measurement_device_type    'XtaLAB AFC11 (RINC): Kappa single'
_diffrn_measurement_method         '\w scans'
_diffrn_orient_matrix_type        
 'CrysAlisPro convention (1999,Acta A55,543-557)'
_diffrn_orient_matrix_UB_11        0.0186233000
_diffrn_orient_matrix_UB_12        0.0323999000
_diffrn_orient_matrix_UB_13        -0.0743943000
_diffrn_orient_matrix_UB_21        -0.0536890000
_diffrn_orient_matrix_UB_22        -0.0521006000
_diffrn_orient_matrix_UB_23        -0.0361282000
_diffrn_orient_matrix_UB_31        -0.0607556000
_diffrn_orient_matrix_UB_32        0.0561644000
_diffrn_orient_matrix_UB_33        0.0091883000
_diffrn_radiation_monochromator    mirror
_diffrn_radiation_probe            x-ray
_diffrn_radiation_type             'Cu K\a'
_diffrn_radiation_wavelength       1.54184
_diffrn_source                     'Rotating-anode X-ray tube (dual wavelength)'
_diffrn_source_type                'Rigaku (Cu) X-ray DW Source'
_reflns_Friedel_coverage           0.000
_reflns_Friedel_fraction_full      .
_reflns_Friedel_fraction_max       .
_reflns_number_gt                  2163
_reflns_number_total               2196
_reflns_special_details
;
 Structure factors included contributions from the .fab file.
 
 _reflns_Friedel_fraction is defined as the number of unique
 Friedel pairs measured divided by the number that would be
 possible theoretically, ignoring centric projections and
 systematic absences. Completness statistics refer to single and
 composite reflections containing twin component 1 only.
;
_reflns_threshold_expression       'I > 2\s(I)'
_computing_cell_refinement         'CrysAlisPro 1.171.42.80a (Rigaku OD, 2023)'
_computing_data_collection         'CrysAlisPro 1.171.42.80a (Rigaku OD, 2023)'
_computing_data_reduction          'CrysAlisPro 1.171.42.80a (Rigaku OD, 2023)'
_computing_molecular_graphics      'Olex2 1.5 (Dolomanov et al., 2009)'
_computing_publication_material    'Olex2 1.5 (Dolomanov et al., 2009)'
_computing_structure_refinement    'SHELXL 2019/3 (Sheldrick, 2015)'
_computing_structure_solution      'SHELXT  (Sheldrick, 2015)'
_refine_diff_density_max           0.575
_refine_diff_density_min           -0.600
_refine_diff_density_rms           0.111
_refine_ls_extinction_coef         .
_refine_ls_extinction_method       none
_refine_ls_goodness_of_fit_ref     1.199
_refine_ls_hydrogen_treatment      constr
_refine_ls_matrix_type             full
_refine_ls_number_parameters       161
_refine_ls_number_reflns           2196
_refine_ls_number_restraints       176
_refine_ls_R_factor_all            0.0248
_refine_ls_R_factor_gt             0.0245
_refine_ls_restrained_S_all        1.177
_refine_ls_shift/su_max            0.002
_refine_ls_shift/su_mean           0.000
_refine_ls_structure_factor_coef   Fsqd
_refine_ls_weighting_details      
 'w=1/[\s^2^(Fo^2^)+(0.0402P)^2^+11.1542P] where P=(Fo^2^+2Fc^2^)/3'
_refine_ls_weighting_scheme        calc
_refine_ls_wR_factor_gt            0.0785
_refine_ls_wR_factor_ref           0.0787
_refine_special_details
;
 Refined as a 2-component twin.
;
_olex2_refinement_description
;
1. Twinned data refinement
 Scales: 0.5000(16)
 0.5000(16)
2. Fixed Uiso
 At 1.2 times of:
  All C(H) groups
3. Restrained distances
 O1A-C1A
 1.3 with sigma of 0.02
 O2A-C3A
 1.3 with sigma of 0.02
 C4A-C3A
 1.51 with sigma of 0.02
 C4A_$4-C4
 1.4 with sigma of 0.02
 C3A-C4A \\sim C4-C3
 with sigma of 0.02
 O3-C1 \\sim O1-C1
 with sigma of 0.02
 C2A-C1A \\sim C2-C1
 with sigma of 0.02
 O3-C1A \\sim O1A-C1A
 with sigma of 0.02
 O3-C1 \\sim O3-C1A
 with sigma of 0.02
 O2-C3 \\sim O4-C3
 with sigma of 0.02
 O4-C3A \\sim O4-C3
 with sigma of 0.02
 O4-C3A \\sim O2A-C3A
 with sigma of 0.02
4. Uiso/Uaniso restraints and constraints
C5 \\sim S1: within 2A with sigma of 0.04 and sigma for terminal atoms of 0.08
within 2A
O2 \\sim C3 \\sim C4 \\sim O4 \\sim C3A \\sim C4A \\sim O2A: within 2A with
sigma of 0.04 and sigma for terminal atoms of 0.08 within 2A
O1 \\sim C1 \\sim C2 \\sim O3 \\sim C1A \\sim C2A \\sim O1A: within 2A with
sigma of 0.04 and sigma for terminal atoms of 0.08 within 2A
O1 \\sim O3 \\sim O1A: within 2A with sigma of 0.04 and sigma for terminal
atoms of 0.08 within 2A
C4A \\sim C3A \\sim C3 \\sim C4: within 2A with sigma of 0.04 and sigma for
terminal atoms of 0.08 within 2A
Uanis(O1A) = Uanis(O3)
5. Rigid body (RIGU) restrains
 S1, C5
 with sigma for 1-2 distances of 0.004 and sigma for 1-3 distances of 0.004
 O2, C3, C4, O4, C3A, C4A, O2A
 with sigma for 1-2 distances of 0.004 and sigma for 1-3 distances of 0.004
 O1, C1, C2, O3, C1A, C2A, O1A
 with sigma for 1-2 distances of 0.004 and sigma for 1-3 distances of 0.004
6. Others
 Sof(C5)=0.5*FVAR(2)
 Sof(S1)=FVAR(1)
 Sof(C4A)=Sof(H4A)=Sof(C3A)=1-FVAR(2)
 Sof(C3)=Sof(C4)=Sof(H4)=FVAR(2)
 Sof(C2A)=Sof(H2A)=Sof(C1A)=Sof(O1A)=1-FVAR(3)
 Sof(C1)=Sof(C2)=Sof(H2)=FVAR(3)
7.a Riding coordinates:
 C4(H4)
7.b Aromatic/amide H refined with riding coordinates:
 C2(H2), C4A(H4A), C2A(H2A)
;
_atom_sites_solution_hydrogens     mixed
_atom_sites_solution_primary       dual
_atom_sites_solution_secondary     ?
loop_
  _atom_site_label
  _atom_site_type_symbol
  _atom_site_fract_x
  _atom_site_fract_y
  _atom_site_fract_z
  _atom_site_U_iso_or_equiv
  _atom_site_adp_type
  _atom_site_occupancy
  _atom_site_site_symmetry_order
  _atom_site_calc_flag
  _atom_site_refinement_flags_posn
  _atom_site_refinement_flags_adp
  _atom_site_refinement_flags_occupancy
  _atom_site_disorder_assembly
  _atom_site_disorder_group
 Y1 Y 0.48658(2) 0.51270(2) 0.35325(2) 0.01368(11) Uani 1 1 d . . . . .
 F1 F 0.56721(11) 0.44455(10) 0.42024(9) 0.0143(4) Uani 1 1 d . . . . 3
 F2 F 0.43167(11) 0.43167(11) 0.43167(11) 0.0155(7) Uani 1 3 d S T P . 3
 O4 O 0.68901(16) 0.52602(18) 0.37029(18) 0.0279(7) Uani 1 1 d D U . . .
 O3 O 0.50727(18) 0.31134(18) 0.36899(19) 0.0295(7) Uani 1 1 d D U . . .
 O1 O 0.49020(18) 0.40525(19) 0.28878(19) 0.0321(7) Uani 1 1 d D U . . .
 C3 C 0.6614(3) 0.5258(3) 0.3073(3) 0.0262(12) Uani 0.819(8) 1 d D U P C .
 C1 C 0.4993(3) 0.3391(3) 0.3061(3) 0.0248(12) Uani 0.826(7) 1 d D U P . .
 C2 C 0.5009(4) 0.2861(4) 0.2440(4) 0.0465(18) Uani 0.826(7) 1 d D U P . .
 H2 H 0.501875 0.303669 0.195852 0.056 Uiso 0.826(7) 1 calc R U P A 1
 C4 C 0.7126(4) 0.5242(4) 0.2441(4) 0.0470(19) Uani 0.819(8) 1 d D U P . .
 H4 H 0.695376 0.526789 0.196870 0.056 Uiso 0.819(8) 1 d R U P C .
 S1 S 0.6807(3) 0.3433(3) 0.2959(3) 0.0876(18) Uani 0.460(6) 1 d . U P B 1
 C5 C 0.750000 0.3473(14) 0.250000 0.093(8) Uani 0.460(6) 2 d S TU P B 1
 C4A C 0.8135(12) 0.5240(17) 0.3282(9) 0.044(6) Uani 0.181(8) 1 d D U P . .
 H4A H 0.863956 0.522995 0.337431 0.053 Uiso 0.181(8) 1 calc R U P C 2
 C2A C 0.5091(16) 0.1808(14) 0.3267(13) 0.034(6) Uani 0.174(7) 1 d D U P A 2
 H2A H 0.511515 0.130469 0.336138 0.040 Uiso 0.174(7) 1 calc R U P A 2
 C1A C 0.5134(15) 0.2407(8) 0.3833(10) 0.030(5) Uani 0.174(7) 1 d D U P . .
 O2A O 0.7847(7) 0.5282(8) 0.4590(8) 0.058(4) Uani 0.377(15) 1 d D U . . 2
 O1A O 0.5201(13) 0.2168(12) 0.4499(10) 0.0295(7) Uani 0.174(7) 1 d D U P . .
 C3A C 0.7596(8) 0.5255(17) 0.3911(10) 0.048(5) Uani 0.181(8) 1 d D U P . 2
 O2 O 0.59345(18) 0.52519(17) 0.28967(18) 0.0334(8) Uani 1 1 d D U . . .

loop_
  _atom_site_aniso_label
  _atom_site_aniso_U_11
  _atom_site_aniso_U_22
  _atom_site_aniso_U_33
  _atom_site_aniso_U_23
  _atom_site_aniso_U_13
  _atom_site_aniso_U_12
 Y1 0.0147(2) 0.0138(2) 0.01246(15) 0.00014(11) -0.00046(11) 0.00084(10)
 F1 0.0138(10) 0.0147(8) 0.0144(8) 0.0009(8) -0.0008(7) -0.0007(7)
 F2 0.0155(7) 0.0155(7) 0.0155(7) 0.0013(7) 0.0013(7) 0.0013(7)
 O4 0.0245(17) 0.0344(17) 0.0249(16) 0.0065(13) 0.0140(12) 0.0008(13)
 O3 0.0380(19) 0.0251(17) 0.0254(16) -0.0118(13) -0.0011(13) -0.0014(13)
 O1 0.042(2) 0.0289(17) 0.0255(18) -0.0138(13) 0.0017(13) -0.0018(14)
 C3 0.028(3) 0.028(2) 0.023(3) 0.000(2) 0.0141(19) -0.002(2)
 C1 0.027(2) 0.025(2) 0.023(2) -0.0149(19) 0.000(2) -0.0023(19)
 C2 0.080(5) 0.031(3) 0.028(3) -0.017(3) 0.005(3) 0.004(3)
 C4 0.033(3) 0.084(5) 0.023(3) 0.005(3) 0.015(3) 0.002(3)
 S1 0.080(4) 0.101(3) 0.082(3) -0.010(3) 0.021(3) -0.004(3)
 C5 0.108(19) 0.090(17) 0.082(17) 0.000 0.061(14) 0.000
 C4A 0.010(9) 0.058(16) 0.064(12) 0.003(13) -0.006(9) 0.000(10)
 C2A 0.058(17) 0.025(10) 0.017(9) -0.014(9) -0.005(10) 0.003(11)
 C1A 0.045(13) 0.025(6) 0.022(6) -0.015(5) -0.004(7) -0.003(7)
 O2A 0.038(5) 0.056(8) 0.079(8) -0.019(6) -0.003(5) 0.001(5)
 O1A 0.0380(19) 0.0251(17) 0.0254(16) -0.0118(13) -0.0011(13) -0.0014(13)
 C3A 0.033(7) 0.044(13) 0.068(10) 0.005(11) 0.000(6) 0.005(9)
 O2 0.0328(17) 0.0364(18) 0.0310(19) -0.0013(14) 0.0151(14) -0.0003(14)

_geom_special_details
;
 All esds (except the esd in the dihedral angle between two l.s. planes)
 are estimated using the full covariance matrix.  The cell esds are taken
 into account individually in the estimation of esds in distances, angles
 and torsion angles; correlations between esds in cell parameters are only
 used when they are defined by crystal symmetry.  An approximate (isotropic)
 treatment of cell esds is used for estimating esds involving l.s. planes.
;
loop_
  _geom_bond_atom_site_label_1
  _geom_bond_atom_site_label_2
  _geom_bond_distance
  _geom_bond_site_symmetry_2
  _geom_bond_publ_flag
 Y1 F1 2.3103(19) 21_666 ?
 Y1 F1 2.3208(18) 5 ?
 Y1 F1 2.3153(19) . ?
 Y1 F2 2.3226(10) . ?
 Y1 O4 2.315(3) 21_666 ?
 Y1 O3 2.314(3) 5 ?
 Y1 O1 2.321(3) . ?
 Y1 O2A 2.623(13) 21_666 ?
 Y1 O1A 2.62(2) 5 ?
 Y1 O2 2.314(3) . ?
 O4 C3 1.275(6) . ?
 O4 C3A 1.363(13) . ?
 O3 C1 1.282(6) . ?
 O3 C1A 1.338(13) . ?
 O1 C1 1.277(6) . ?
 C3 C4 1.506(7) . ?
 C3 O2 1.299(6) . ?
 C1 C2 1.512(7) . ?
 C2 C2 1.354(16) 4 ?
 C2 H2 0.9500 . ?
 C2 C2A 1.45(3) 4 ?
 C4 C4 1.404(14) 3_655 ?
 C4 H4 0.9324 . ?
 C4 C4A 1.423(17) 3_655 ?
 S1 C5 1.542(5) . ?
 C4A H4A 0.9500 . ?
 C4A C3A 1.534(14) . ?
 C2A H2A 0.9500 . ?
 C2A C1A 1.528(18) . ?
 C1A O2A 1.78(2) 17_666 ?
 C1A O1A 1.317(12) . ?
 O2A C3A 1.342(12) . ?

loop_
  _geom_angle_atom_site_label_1
  _geom_angle_atom_site_label_2
  _geom_angle_atom_site_label_3
  _geom_angle
  _geom_angle_site_symmetry_1
  _geom_angle_site_symmetry_3
  _geom_angle_publ_flag
 F1 Y1 F1 66.14(6) 21_666 . ?
 F1 Y1 F1 66.05(6) 21_666 5 ?
 F1 Y1 F1 100.84(9) . 5 ?
 F1 Y1 F2 66.12(6) . . ?
 F1 Y1 F2 66.03(6) 5 . ?
 F1 Y1 F2 100.97(8) 21_666 . ?
 F1 Y1 O4 139.12(10) . 21_666 ?
 F1 Y1 O4 76.60(10) 21_666 21_666 ?
 F1 Y1 O1 140.59(10) 21_666 . ?
 F1 Y1 O1 77.86(10) . . ?
 F1 Y1 O1 139.70(10) 5 . ?
 F1 Y1 O2A 134.3(3) . 21_666 ?
 F1 Y1 O2A 124.9(3) 21_666 21_666 ?
 F1 Y1 O2A 124.6(3) 5 21_666 ?
 F1 Y1 O1A 135.4(5) . 5 ?
 F1 Y1 O1A 122.9(4) 5 5 ?
 F1 Y1 O1A 136.9(5) 21_666 5 ?
 F1 Y1 O2 78.38(10) 21_666 . ?
 F2 Y1 O2A 133.8(3) . 21_666 ?
 F2 Y1 O1A 121.6(5) . 5 ?
 O4 Y1 F1 77.64(9) 21_666 5 ?
 O4 Y1 F2 140.52(8) 21_666 . ?
 O4 Y1 O1 129.13(12) 21_666 . ?
 O4 Y1 O2A 58.2(3) 21_666 21_666 ?
 O4 Y1 O1A 66.3(5) 21_666 5 ?
 O3 Y1 F1 76.42(10) 5 5 ?
 O3 Y1 F1 139.72(9) 5 . ?
 O3 Y1 F2 76.68(11) 5 . ?
 O3 Y1 O4 80.36(11) 5 21_666 ?
 O3 Y1 O1 79.48(13) 5 . ?
 O3 Y1 O2A 65.4(3) 5 21_666 ?
 O3 Y1 O1A 55.6(4) 5 5 ?
 O3 Y1 O2 129.67(12) 5 . ?
 O1 Y1 F2 77.32(11) . . ?
 O1 Y1 O2A 70.9(3) . 21_666 ?
 O1 Y1 O1A 63.7(5) . 5 ?
 O1A Y1 O2A 12.3(4) 5 21_666 ?
 O2 Y1 F1 141.24(10) . 5 ?
 O2 Y1 F1 77.03(10) . . ?
 O2 Y1 F2 139.20(8) . . ?
 O2 Y1 O4 79.67(12) . 21_666 ?
 O2 Y1 O1 78.42(11) . . ?
 O2 Y1 O2A 64.8(3) . 21_666 ?
 O2 Y1 O1A 74.1(4) . 5 ?
 Y1 F1 Y1 113.25(7) 17_666 9 ?
 Y1 F1 Y1 113.59(8) . 9 ?
 Y1 F1 Y1 113.47(8) 17_666 . ?
 Y1 F2 Y1 113.25(7) 9 5 ?
 Y1 F2 Y1 113.25(7) 9 . ?
 Y1 F2 Y1 113.25(7) 5 . ?
 C3 O4 Y1 136.1(3) . 17_666 ?
 C3 O4 C3A 130.1(9) . . ?
 C3A O4 Y1 93.4(9) . 17_666 ?
 C1 O3 Y1 136.5(3) . 9 ?
 C1 O3 C1A 125.5(9) . . ?
 C1A O3 Y1 97.9(8) . 9 ?
 C1 O1 Y1 134.2(3) . . ?
 O4 C3 C4 117.3(5) . . ?
 O4 C3 O2 128.2(4) . . ?
 O2 C3 C4 114.5(5) . . ?
 O3 C1 C2 115.3(5) . . ?
 O1 C1 O3 128.9(4) . . ?
 O1 C1 C2 115.8(5) . . ?
 C1 C2 H2 119.4 . . ?
 C2 C2 C1 121.1(9) 4 . ?
 C2 C2 H2 119.4 4 . ?
 C2 C2 C2A 124.2(12) 4 4 ?
 C2A C2 C1 114.4(11) 4 . ?
 C3 C4 H4 120.9 . . ?
 C4 C4 C3 120.1(8) 3_655 . ?
 C4 C4 H4 118.8 3_655 . ?
 C4 C4 C4A 118.7(11) 3_655 3_655 ?
 C4A C4 C3 121.1(11) 3_655 . ?
 S1 C5 S1 174(2) 3_655 . ?
 C4 C4A H4A 120.2 3_655 . ?
 C4 C4A C3A 119.6(16) 3_655 . ?
 H4A C4A H4 119.9 . 3_655 ?
 C3A C4A H4 120(3) . 3_655 ?
 C3A C4A H4A 120.2 . . ?
 C2 C2A H2A 125.8 4 . ?
 C2 C2A C1A 108.5(19) 4 . ?
 C1A C2A H2A 125.8 . . ?
 O3 C1A Y1 54.1(7) . 9 ?
 O3 C1A C2A 124.7(17) . . ?
 O3 C1A O2A 117.7(12) . 17_666 ?
 C2A C1A Y1 176.7(19) . 9 ?
 C2A C1A O2A 117.0(14) . 17_666 ?
 O2A C1A Y1 64.8(7) 17_666 9 ?
 O1A C1A Y1 67.4(12) . 9 ?
 O1A C1A O3 121.5(17) . . ?
 O1A C1A C2A 113.7(17) . . ?
 C3A O2A Y1 81.1(10) . 17_666 ?
 C1A O1A Y1 85.0(13) . 9 ?
 O2A O1A Y1 84(3) 17_666 9 ?
 O2A O1A C1A 139(4) 17_666 . ?
 O4 C3A Y1 57.0(7) . 17_666 ?
 O4 C3A C4A 114.2(14) . . ?
 O4 C3A O1A 120.0(15) . 21_666 ?
 C4A C3A Y1 169.4(15) . 17_666 ?
 C4A C3A O1A 123.5(14) . 21_666 ?
 O2A C3A Y1 70.1(10) . 17_666 ?
 O2A C3A O4 126.7(16) . . ?
 O2A C3A C4A 119.1(13) . . ?
 O1A C3A Y1 66.8(10) 21_666 17_666 ?
 C3 O2 Y1 134.5(3) . . ?

loop_
  _geom_torsion_atom_site_label_1
  _geom_torsion_atom_site_label_2
  _geom_torsion_atom_site_label_3
  _geom_torsion_atom_site_label_4
  _geom_torsion
  _geom_torsion_site_symmetry_1
  _geom_torsion_site_symmetry_2
  _geom_torsion_site_symmetry_3
  _geom_torsion_site_symmetry_4
  _geom_torsion_publ_flag
 Y1 O4 C3 C4 -170.3(4) 17_666 . . . ?
 Y1 O4 C3 O2 8.0(9) 17_666 . . . ?
 Y1 O4 C3A C4A 173(2) 17_666 . . . ?
 Y1 O4 C3A O2A -9(3) 17_666 . . . ?
 Y1 O4 C3A O1A -23(2) 17_666 . . 21_666 ?
 Y1 O3 C1 O1 -1.0(9) 9 . . . ?
 Y1 O3 C1 C2 179.0(4) 9 . . . ?
 Y1 O3 C1A C2A 176(2) 9 . . . ?
 Y1 O3 C1A O2A -13.1(19) 9 . . 17_666 ?
 Y1 O3 C1A O1A 0(3) 9 . . . ?
 Y1 O1 C1 O3 2.6(9) . . . . ?
 Y1 O1 C1 C2 -177.4(4) . . . . ?
 Y1 C1A O1A O2A -75(6) 9 . . 17_666 ?
 Y1 O2A C3A O4 8(3) 17_666 . . . ?
 Y1 O2A C3A C4A -174(3) 17_666 . . . ?
 Y1 O2A C3A O1A 74(5) 17_666 . . 21_666 ?
 O4 C3 C4 C4 -1.0(7) . . . 3_655 ?
 O4 C3 C4 C4A -179.9(16) . . . 3_655 ?
 O4 C3 O2 Y1 -7.3(9) . . . . ?
 O3 C1 C2 C2 8.6(6) . . . 4 ?
 O3 C1 C2 C2A -166.0(14) . . . 4 ?
 O3 C1A O1A Y1 0(2) . . . 9 ?
 O3 C1A O1A O2A -75(7) . . . 17_666 ?
 O1 C1 C2 C2 -171.5(3) . . . 4 ?
 O1 C1 C2 C2A 14.0(15) . . . 4 ?
 C3 O4 C3A Y1 -173.6(13) . . . 17_666 ?
 C3 O4 C3A C4A 0(3) . . . . ?
 C3 O4 C3A O2A 177.6(19) . . . . ?
 C3 O4 C3A O1A 162.9(12) . . . 21_666 ?
 C1 O3 C1A Y1 -178.5(11) . . . 9 ?
 C1 O3 C1A C2A -2(3) . . . . ?
 C1 O3 C1A O2A 168.4(10) . . . 17_666 ?
 C1 O3 C1A O1A -178.7(18) . . . . ?
 C2 C2A C1A O3 3(3) 4 . . . ?
 C2 C2A C1A O2A -168.2(17) 4 . . 17_666 ?
 C2 C2A C1A O1A 179(2) 4 . . . ?
 C4 C3 O2 Y1 171.0(4) . . . . ?
 C4 C4A C3A Y1 33(13) 3_655 . . 17_666 ?
 C4 C4A C3A O4 1(4) 3_655 . . . ?
 C4 C4A C3A O2A -177(2) 3_655 . . . ?
 C4 C4A C3A O1A -162(2) 3_655 . . 21_666 ?
 C2A C1A O1A Y1 -177(2) . . . 9 ?
 C2A C1A O1A O2A 109(6) . . . 17_666 ?
 C1A O3 C1 O1 176.9(15) . . . . ?
 C1A O3 C1 C2 -3.2(16) . . . . ?
 O2A C1A O1A Y1 75(6) 17_666 . . 9 ?
 C3A O4 C3 C4 0.5(19) . . . . ?
 C3A O4 C3 O2 178.8(18) . . . . ?
 O2 C3 C4 C4 -179.6(3) . . . 3_655 ?
 O2 C3 C4 C4A 1.6(18) . . . 3_655 ?

_shelx_res_file
;
TITL rmpa165_a.res in Pn-3
    rmpa165.res
    created by SHELXL-2019/3 at 20:27:54 on 05-Jan-2024
REM Old TITL rmpa165 in Pn-3 #201
REM SHELXT solution in Pn-3: R1 0.244, Rweak 0.093, Alpha 0.154
REM <I/s> 0.910 for 209 systematic absences, Orientation as input
REM Formula found by SHELXT: Y3 C25 F7 O15
CELL 1.54184 18.5179 18.5179 18.5179 90 90 90
ZERR 8 0.0001 0.0001 0.0001 0 0 0
LATT 1
SYMM 0.5-X,0.5-Y,+Z
SYMM 0.5-X,+Y,0.5-Z
SYMM +X,0.5-Y,0.5-Z
SYMM +Z,+X,+Y
SYMM +Z,0.5-X,0.5-Y
SYMM 0.5-Z,0.5-X,+Y
SYMM 0.5-Z,+X,0.5-Y
SYMM +Y,+Z,+X
SYMM 0.5-Y,+Z,0.5-X
SYMM +Y,0.5-Z,0.5-X
SYMM 0.5-Y,0.5-Z,+X
SFAC C H F O S Y
UNIT 101.528 48 32 109.232 11.048 24
EQIV $1 +X,0.5-Y,0.5-Z
EQIV $2 1-Y,1-Z,1-X
EQIV $3 1-Z,1-X,1-Y
EQIV $4 1.5-X,+Y,0.5-Z
EQIV $5 +Z,+X,+Y
EQIV $6 +Y,+Z,+X
SIMU C5 S1
RIGU S1 C5
SADI C3A C4A C4 C3
SIMU O2 C3 C4 O4 C3A C4A O2A
SADI O3 C1 O1 C1
RIGU O2 C3 C4 O4 C3A C4A O2A
SADI C2A C1A C2 C1
SIMU O1 C1 C2 O3 C1A C2A O1A
RIGU O1 C1 C2 O3 C1A C2A O1A
SADI O3 C1A O1A C1A
SADI O3 C1 O3 C1A
SADI O2 C3 O4 C3
SADI O4 C3A O4 C3
SADI O4 C3A O2A C3A
SIMU O1 O3 O1A
DFIX 1.3 O1A C1A
DFIX 1.3 O2A C3A
SIMU C4A C3A C3 C4
DFIX 1.51 C4A C3A
DFIX 1.4 C4A_$4 C4
EADP O1A O3

L.S. 5
PLAN  6
TEMP -173
CONF
FREE Y1 O1A
FREE Y1 C1A_$5
FREE Y1 C3A_$2
FREE Y1 Y1_$3
FREE Y1 Y1_$6
FREE Y1 Y1_$2
FREE Y1 Y1_$5
BIND O4 C3
BIND O3 C1
BIND O3 C1A
BIND C1 O1
BIND C2 C2A_$1
BIND O2 C3
FREE C4A H4_$4
FREE O1A C3A
FREE O1A C3A_$3
BIND C4 C3
BIND O2A Y1_$3
FREE O2A O1A
FREE O2A O1A_$2
FREE O2A C1A_$2
BIND C3A O4
ABIN
list 8
MORE -1
BOND $H
fmap 2
acta
REM <olex2.extras>
REM <HklSrc "%.\\rmpa165_sq.hkl">
REM </olex2.extras>

WGHT    0.040200   11.154201
BASF   0.50000
FVAR       3.11949   0.46038   0.81883   0.82585
Y1    6    0.486584    0.512705    0.353254    11.00000    0.01475    0.01383 =
         0.01246    0.00014   -0.00046    0.00084
PART 3
F1    3    0.567209    0.444552    0.420238    11.00000    0.01384    0.01470 =
         0.01440    0.00089   -0.00078   -0.00069
F2    3    0.431671    0.431671    0.431671    10.33333    0.01545    0.01545 =
         0.01545    0.00130    0.00130    0.00130
PART 0
O4    4    0.689014    0.526017    0.370292    11.00000    0.02452    0.03437 =
         0.02495    0.00655    0.01397    0.00079
O3    4    0.507271    0.311337    0.368993    11.00000    0.03798    0.02511 =
         0.02542   -0.01177   -0.00107   -0.00139
O1    4    0.490201    0.405254    0.288776    11.00000    0.04196    0.02888 =
         0.02554   -0.01380    0.00172   -0.00182
C3    1    0.661359    0.525821    0.307266    31.00000    0.02762    0.02789 =
         0.02295   -0.00012    0.01405   -0.00168
C1    1    0.499259    0.339118    0.306072    41.00000    0.02658    0.02540 =
         0.02255   -0.01493    0.00012   -0.00233
C2    1    0.500853    0.286081    0.244034    41.00000    0.07988    0.03131 =
         0.02819   -0.01724    0.00513    0.00418
PART 1
AFIX  43
H2    2    0.501875    0.303669    0.195852    41.00000   -1.20000
AFIX   0
PART 0
C4    1    0.712556    0.524229    0.244130    31.00000    0.03323    0.08442 =
         0.02322    0.00509    0.01541    0.00150
AFIX   3
H4    2    0.695376    0.526789    0.196870    31.00000   -1.20000
AFIX   0
PART 1
S1    5    0.680668    0.343287    0.295902    21.00000    0.08025    0.10083 =
         0.08173   -0.00984    0.02147   -0.00434
C5    1    0.750000    0.347283    0.250000    20.50000    0.10793    0.09035 =
         0.08221    0.00000    0.06132    0.00000
PART 0
C4A   1    0.813507    0.524026    0.328176   -31.00000    0.01001    0.05801 =
         0.06361    0.00253   -0.00611   -0.00025
AFIX  43
H4A   2    0.863956    0.522995    0.337431   -31.00000   -1.20000
AFIX   0
PART 2
C2A   1    0.509141    0.180838    0.326695   -41.00000    0.05816    0.02536 =
         0.01711   -0.01439   -0.00468    0.00256
AFIX  43
H2A   2    0.511515    0.130469    0.336138   -41.00000   -1.20000
AFIX   0
PART 0
C1A   1    0.513391    0.240747    0.383269   -41.00000    0.04480    0.02456 =
         0.02155   -0.01515   -0.00361   -0.00336
PART 2
O2A   4    0.784728    0.528221    0.459005     0.37712    0.03847    0.05564 =
         0.07851   -0.01892   -0.00321    0.00117
PART 0
O1A   4    0.520131    0.216759    0.449887   -41.00000    0.03798    0.02511 =
         0.02542   -0.01177   -0.00107   -0.00139
PART 2
C3A   1    0.759596    0.525481    0.391082   -31.00000    0.03296    0.04405 =
         0.06771    0.00463    0.00038    0.00538
PART 0
O2    4    0.593455    0.525192    0.289672    11.00000    0.03278    0.03636 =
         0.03101   -0.00127    0.01511   -0.00031
HKLF 5


REM  rmpa165_a.res in Pn-3
REM wR2 = 0.0787, GooF = S = 1.199, Restrained GooF = 1.177 for all data
REM R1 = 0.0245 for 2163 Fo > 4sig(Fo) and 0.0248 for all 2196 data
REM 161 parameters refined using 176 restraints

END

WGHT      0.0402     11.1542

REM Highest difference peak  0.575,  deepest hole -0.600,  1-sigma level  0.111
Q1    1   0.8573  0.4501  0.3512  11.00000  0.05    0.58
Q2    1   0.5673  0.1333  0.3381  11.00000  0.05    0.49
Q3    1   0.7098  0.4230  0.2188  11.00000  0.05    0.46
Q4    1   0.8404  0.3878  0.3296  11.00000  0.05    0.46
Q5    1   0.8440  0.4183  0.3327  11.00000  0.05    0.45
Q6    1   0.4511  0.1487  0.3571  11.00000  0.05    0.42
;
_shelx_res_checksum                77213
_shelx_hkl_file
;
   0  -1  -1    1057      83  -2
   0   1   1    1057      83   1
   0  -2   0 2733324   54559  -2
   0   0   2 2733324   54559   1
  -1  -2  -1     202      77  -2
   1   1   2     202      77   1
   0  -2  -2   33804     704  -2
   0   2   2   33804     704   1
  -1  -2  -2     253      87  -2
   1   2   2     253      87   1
  -2  -2  -2  110832    1616  -2
   2   2   2  110832    1616   1
  -1  -3   0   17552     307  -2
   1   0   3   17552     307   1
   0  -3  -1   17121     461  -2
   0   1   3   17121     461   1
  -1  -3  -1     358     124  -2
   1   1   3     358     124   1
  -2  -3  -1   14741     352  -2
   2   1   3   14741     352   1
  -1  -3  -2   14800     286  -2
   1   2   3   14800     286   1
  -2  -3  -2    3148     460  -2
   2   2   3    3148     460   1
   0  -3  -3    3680     231  -2
   0   3   3    3680     231   1
  -1  -3  -3  928663    8326  -2
   1   3   3  928663    8326   1
  -2  -3  -3     390     139  -2
   2   3   3     390     139   1
  -3  -3  -3 1602816   22674  -2
   3   3   3 1602816   22674   1
   0  -4   0 1685942   33730  -2
   0   0   4 1685942   33730   1
  -2  -4   0  330763    3340  -2
   2   0   4  330763    3340   1
  -1  -4  -1    9916     188  -2
   1   1   4    9916     188   1
  -2  -4  -1   92220     971  -2
   2   1   4   92220     971   1
  -3  -4  -1    2176     260  -2
   3   1   4    2176     260   1
   0  -4  -2  331544    4738  -2
   0   2   4  331544    4738   1
  -1  -4  -2   92983     982  -2
   1   2   4   92983     982   1
  -2  -4  -2  678826    6789  -2
   2   2   4  678826    6789   1
  -3  -4  -2    7818     175  -2
   3   2   4    7818     175   1
  -1  -4  -3    2048     143  -2
   1   3   4    2048     143   1
  -2  -4  -3    7537     172  -2
   2   3   4    7537     172   1
  -3  -4  -3    2051     126  -2
   3   3   4    2051     126   1
   0  -4  -4  434368    5671  -2
   0   4   4  434368    5671   1
  -1  -4  -4    1623     123  -2
   1   4   4    1623     123   1
  -2  -4  -4 1215424   14065  -2
   2   4   4 1215424   14065   1
  -3  -4  -4    3302     135  -2
   3   4   4    3302     135   1
  -4  -4  -4 3316198   46864  -2
   4   4   4 3316198   46864   1
  -1  -5   0  758581   10766  -2
   1   0   5  758581   10766   1
  -3  -5   0    1267     127  -2
   3   0   5    1267     127   1
   0  -5  -1  754976   15226  -2
   0   1   5  754976   15226   1
  -1  -5  -1 1022796   11729  -2
   1   1   5 1022796   11729   1
  -2  -5  -1    9037     254  -2
   2   1   5    9037     254   1
  -3  -5  -1  407836    4765  -2
   3   1   5  407836    4765   1
  -4  -5  -1   62835    1059  -2
   4   1   5   62835    1059   1
  -1  -5  -2    8954     206  -2
   1   2   5    8954     206   1
  -2  -5  -2    4423     140  -2
   2   2   5    4423     140   1
  -3  -5  -2   73301     917  -2
   3   2   5   73301     917   1
  -4  -5  -2   23894     708  -2
   4   2   5   23894     708   1
   0  -5  -3    1239     240  -2
   0   3   5    1239     240   1
  -1  -5  -3  410151    4143  -2
   1   3   5  410151    4143   1
  -2  -5  -3   73777     798  -2
   2   3   5   73777     798   1
  -3  -5  -3  681897    6878  -2
   3   3   5  681897    6878   1
  -4  -5  -3  127862    1099  -2
   4   3   5  127862    1099   1
  -1  -5  -4   62600     633  -2
   1   4   5   62600     633   1
  -2  -5  -4   23584     399  -2
   2   4   5   23584     399   1
  -3  -5  -4  125882    1099  -2
   3   4   5  125882    1099   1
  -4  -5  -4    7770     170  -2
   4   4   5    7770     170   1
   0  -5  -5   25092     500  -2
   0   5   5   25092     500   1
  -1  -5  -5   47054     495  -2
   1   5   5   47054     495   1
  -2  -5  -5    1315     190  -2
   2   5   5    1315     190   1
  -3  -5  -5 1418261   11615  -2
   3   5   5 1418261   11615   1
  -4  -5  -5    7320     205  -2
   4   5   5    7320     205   1
  -5  -5  -5 1019214   14506  -2
   5   5   5 1019214   14506   1
   0  -6   0 6402236  127833  -2
   0   0   6 6402236  127833   1
  -2  -6   0   26224     563  -2
   2   0   6   26224     563   1
  -4  -6   0  103454    1267  -2
   4   0   6  103454    1267   1
  -1  -6  -1   37384     772  -2
   1   1   6   37384     772   1
  -2  -6  -1  234106    2392  -2
   2   1   6  234106    2392   1
  -3  -6  -1    2415     224  -2
   3   1   6    2415     224   1
  -4  -6  -1   10551     276  -2
   4   1   6   10551     276   1
  -5  -6  -1  132570    1612  -2
   5   1   6  132570    1612   1
   0  -6  -2   27349     605  -2
   0   2   6   27349     605   1
  -1  -6  -2  241787    4250  -2
   1   2   6  241787    4250   1
  -2  -6  -2   67291     730  -2
   2   2   6   67291     730   1
  -3  -6  -2   37139     505  -2
   3   2   6   37139     505   1
  -4  -6  -2   45671     622  -2
   4   2   6   45671     622   1
  -5  -6  -2  348573    4119  -2
   5   2   6  348573    4119   1
  -1  -6  -3    2538     127  -2
   1   3   6    2538     127   1
  -2  -6  -3   36944     373  -2
   2   3   6   36944     373   1
  -3  -6  -3   20864     301  -2
   3   3   6   20864     301   1
  -4  -6  -3  109695    1188  -2
   4   3   6  109695    1188   1
  -5  -6  -3  158878    1369  -2
   5   3   6  158878    1369   1
   0  -6  -4  103000    1291  -2
   0   4   6  103000    1291   1
  -1  -6  -4   10528     300  -2
   1   4   6   10528     300   1
  -2  -6  -4   46105     491  -2
   2   4   6   46105     491   1
  -3  -6  -4  111775     975  -2
   3   4   6  111775     975   1
  -4  -6  -4  842412    6935  -2
   4   4   6  842412    6935   1
  -5  -6  -4  104568     934  -2
   5   4   6  104568     934   1
  -1  -6  -5  131058    1256  -2
   1   5   6  131058    1256   1
  -2  -6  -5  350123    3192  -2
   2   5   6  350123    3192   1
  -3  -6  -5  158284    1369  -2
   3   5   6  158284    1369   1
  -4  -6  -5  104025     934  -2
   4   5   6  104025     934   1
  -5  -6  -5     636     147  -2
   5   5   6     636     147   1
   0  -6  -6 4689739   54143  -2
   0   6   6 4689739   54143   1
  -1  -6  -6   25276     427  -2
   1   6   6   25276     427   1
  -2  -6  -6 1211275   14046  -2
   2   6   6 1211275   14046   1
  -3  -6  -6    6729     180  -2
   3   6   6    6729     180   1
  -4  -6  -6   47245     483  -2
   4   6   6   47245     483   1
  -5  -6  -6    3349     161  -2
   5   6   6    3349     161   1
  -6  -6  -6 1520024   21605  -2
   6   6   6 1520024   21605   1
  -1  -7   0  252371    3683  -2
   1   0   7  252371    3683   1
  -3  -7   0   32616     890  -2
   3   0   7   32616     890   1
  -5  -7   0  348195    7280  -2
   5   0   7  348195    7280   1
   0  -7  -1  249821    5205  -2
   0   1   7  249821    5205   1
  -1  -7  -1  650571    9306  -2
   1   1   7  650571    9306   1
  -2  -7  -1   13408     380  -2
   2   1   7   13408     380   1
  -3  -7  -1   12440     572  -2
   3   1   7   12440     572   1
  -4  -7  -1   27614     412  -2
   4   1   7   27614     412   1
  -5  -7  -1 1953750   22555  -2
   5   1   7 1953750   22555   1
  -6  -7  -1   42588     799  -2
   6   1   7   42588     799   1
  -1  -7  -2   12494     573  -2
   1   2   7   12494     573   1
  -2  -7  -2     902      90  -2
   2   2   7     902      90   1
  -3  -7  -2   13606     300  -2
   3   2   7   13606     300   1
  -4  -7  -2  109737    1343  -2
   4   2   7  109737    1343   1
  -5  -7  -2  127743    1585  -2
   5   2   7  127743    1585   1
  -6  -7  -2  158279    1934  -2
   6   2   7  158279    1934   1
   0  -7  -3   31379     429  -2
   0   3   7   31379     429   1
  -1  -7  -3   12041     200  -2
   1   3   7   12041     200   1
  -2  -7  -3   14112     197  -2
   2   3   7   14112     197   1
  -3  -7  -3   73777     815  -2
   3   3   7   73777     815   1
  -4  -7  -3   51666     861  -2
   4   3   7   51666     861   1
  -5  -7  -3  128671    1533  -2
   5   3   7  128671    1533   1
  -6  -7  -3   54814     545  -2
   6   3   7   54814     545   1
  -1  -7  -4   28011     306  -2
   1   4   7   28011     306   1
  -2  -7  -4  108901    1053  -2
   2   4   7  108901    1053   1
  -3  -7  -4   50262     533  -2
   3   4   7   50262     533   1
  -4  -7  -4   55260     540  -2
   4   4   7   55260     540   1
  -5  -7  -4   59825     584  -2
   5   4   7   59825     584   1
  -6  -7  -4   10690     214  -2
   6   4   7   10690     214   1
   0  -7  -5  352835    6600  -2
   0   5   7  352835    6600   1
  -1  -7  -5 1948710   17488  -2
   1   5   7 1948710   17488   1
  -2  -7  -5  129363    1251  -2
   2   5   7  129363    1251   1
  -3  -7  -5  126618    1121  -2
   3   5   7  126618    1121   1
  -4  -7  -5   59829     583  -2
   4   5   7   59829     583   1
  -5  -7  -5  255743    2174  -2
   5   5   7  255743    2174   1
  -6  -7  -5  131675    1168  -2
   6   5   7  131675    1168   1
  -1  -7  -6   41588     635  -2
   1   6   7   41588     635   1
  -2  -7  -6  157745    1498  -2
   2   6   7  157745    1498   1
  -3  -7  -6   54397     543  -2
   3   6   7   54397     543   1
  -4  -7  -6   11090     211  -2
   4   6   7   11090     211   1
  -5  -7  -6  130438    1169  -2
   5   6   7  130438    1169   1
  -6  -7  -6   45192     518  -2
   6   6   7   45192     518   1
   0  -7  -7   37231     578  -2
   0   7   7   37231     578   1
  -1  -7  -7 2359844   32146  -2
   1   7   7 2359844   32146   1
  -2  -7  -7    3232     204  -2
   2   7   7    3232     204   1
  -3  -7  -7  496326    4136  -2
   3   7   7  496326    4136   1
  -4  -7  -7   11863     222  -2
   4   7   7   11863     222   1
  -5  -7  -7  689379    5721  -2
   5   7   7  689379    5721   1
  -6  -7  -7    1978     159  -2
   6   7   7    1978     159   1
  -7  -7  -7  619686    8944  -2
   7   7   7  619686    8944   1
   0  -8   0  718589   14567  -2
   0   0   8  718589   14567   1
  -2  -8   0   12554     522  -2
   2   0   8   12554     522   1
  -4  -8   0  289468    6224  -2
   4   0   8  289468    6224   1
  -6  -8   0 1507256   30362  -2
   6   0   8 1507256   30362   1
  -1  -8  -1   17412     461  -2
   1   1   8   17412     461   1
  -2  -8  -1   19422     505  -2
   2   1   8   19422     505   1
  -3  -8  -1    8420     583  -2
   3   1   8    8420     583   1
  -4  -8  -1  508107   10488  -2
   4   1   8  508107   10488   1
  -5  -8  -1   45090     804  -2
   5   1   8   45090     804   1
  -6  -8  -1  254038    3060  -2
   6   1   8  254038    3060   1
  -7  -8  -1   36488     566  -2
   7   1   8   36488     566   1
   0  -8  -2   12338     570  -2
   0   2   8   12338     570   1
  -1  -8  -2   19265    1236  -2
   1   2   8   19265    1236   1
  -2  -8  -2  115670    1804  -2
   2   2   8  115670    1804   1
  -3  -8  -2   19668     682  -2
   3   2   8   19668     682   1
  -4  -8  -2    6300     243  -2
   4   2   8    6300     243   1
  -5  -8  -2   29176     571  -2
   5   2   8   29176     571   1
  -6  -8  -2  554004   10891  -2
   6   2   8  554004   10891   1
  -7  -8  -2   65305     776  -2
   7   2   8   65305     776   1
  -1  -8  -3   10053     270  -2
   1   3   8   10053     270   1
  -2  -8  -3   20114     366  -2
   2   3   8   20114     366   1
  -3  -8  -3   12873     333  -2
   3   3   8   12873     333   1
  -4  -8  -3  344458    4055  -2
   4   3   8  344458    4055   1
  -5  -8  -3   65761    1184  -2
   5   3   8   65761    1184   1
  -6  -8  -3  216233    1866  -2
   6   3   8  216233    1866   1
  -7  -8  -3    6936     187  -2
   7   3   8    6936     187   1
   0  -8  -4  297256    5043  -2
   0   4   8  297256    5043   1
  -1  -8  -4  513589    4664  -2
   1   4   8  513589    4664   1
  -2  -8  -4    6537     207  -2
   2   4   8    6537     207   1
  -3  -8  -4  341253    3147  -2
   3   4   8  341253    3147   1
  -4  -8  -4   86272     794  -2
   4   4   8   86272     794   1
  -5  -8  -4   63190     614  -2
   5   4   8   63190     614   1
  -6  -8  -4   48430     535  -2
   6   4   8   48430     535   1
  -7  -8  -4  127306    1148  -2
   7   4   8  127306    1148   1
  -1  -8  -5   47003     481  -2
   1   5   8   47003     481   1
  -2  -8  -5   30044     482  -2
   2   5   8   30044     482   1
  -3  -8  -5   66120     632  -2
   3   5   8   66120     632   1
  -4  -8  -5   62323     612  -2
   4   5   8   62323     612   1
  -5  -8  -5    5067     170  -2
   5   5   8    5067     170   1
  -6  -8  -5  316481    2692  -2
   6   5   8  316481    2692   1
  -7  -8  -5   34173     404  -2
   7   5   8   34173     404   1
   0  -8  -6 1507322   17504  -2
   0   6   8 1507322   17504   1
  -1  -8  -6  257187    2377  -2
   1   6   8  257187    2377   1
  -2  -8  -6  556520    5033  -2
   2   6   8  556520    5033   1
  -3  -8  -6  218231    1865  -2
   3   6   8  218231    1865   1
  -4  -8  -6   49248     630  -2
   4   6   8   49248     630   1
  -5  -8  -6  318259    2692  -2
   5   6   8  318259    2692   1
  -6  -8  -6  278749    2385  -2
   6   6   8  278749    2385   1
  -7  -8  -6   75849     745  -2
   7   6   8   75849     745   1
  -1  -8  -7   37409     592  -2
   1   7   8   37409     592   1
  -2  -8  -7   65700     696  -2
   2   7   8   65700     696   1
  -3  -8  -7    7157     188  -2
   3   7   8    7157     188   1
  -4  -8  -7  127691    1148  -2
   4   7   8  127691    1148   1
  -5  -8  -7   35204     405  -2
   5   7   8   35204     405   1
  -6  -8  -7   76830     746  -2
   6   7   8   76830     746   1
  -7  -8  -7    3288     151  -2
   7   7   8    3288     151   1
   0  -8  -8  965112   19599  -2
   0   8   8  965112   19599   1
  -1  -8  -8   18258     380  -2
   1   8   8   18258     380   1
  -2  -8  -8   97342     984  -2
   2   8   8   97342     984   1
  -3  -8  -8   64981     647  -2
   3   8   8   64981     647   1
  -4  -8  -8    3291     162  -2
   4   8   8    3291     162   1
  -5  -8  -8    3747     166  -2
   5   8   8    3747     166   1
  -6  -8  -8   98240     676  -2
   6   8   8   98240     676   1
  -7  -8  -8    5454     158  -2
   7   8   8    5454     158   1
  -8  -8  -8    1554     300  -2
   8   8   8    1554     300   1
  -1  -9   0  622661    9014  -2
   1   0   9  622661    9014   1
  -3  -9   0  129492    2856  -2
   3   0   9  129492    2856   1
  -5  -9   0  407293    8561  -2
   5   0   9  407293    8561   1
  -7  -9   0  136311    3003  -2
   7   0   9  136311    3003   1
   0  -9  -1  633417   12748  -2
   0   1   9  633417   12748   1
  -1  -9  -1   16347     884  -2
   1   1   9   16347     884   1
  -2  -9  -1  276580    4109  -2
   2   1   9  276580    4109   1
  -3  -9  -1  384858    7984  -2
   3   1   9  384858    7984   1
  -4  -9  -1  152241    3355  -2
   4   1   9  152241    3355   1
  -5  -9  -1   25375     922  -2
   5   1   9   25375     922   1
  -6  -9  -1  133750    2977  -2
   6   1   9  133750    2977   1
  -7  -9  -1  399962    8170  -2
   7   1   9  399962    8170   1
  -8  -9  -1  154994    3438  -2
   8   1   9  154994    3438   1
  -1  -9  -2  279045    4106  -2
   1   2   9  279045    4106   1
  -2  -9  -2   13796     461  -2
   2   2   9   13796     461   1
  -3  -9  -2   64483    1601  -2
   3   2   9   64483    1601   1
  -4  -9  -2   53362    1389  -2
   4   2   9   53362    1389   1
  -5  -9  -2  456493    9393  -2
   5   2   9  456493    9393   1
  -6  -9  -2   96298    2580  -2
   6   2   9   96298    2580   1
  -7  -9  -2   58407    1025  -2
   7   2   9   58407    1025   1
  -8  -9  -2   87371    1135  -2
   8   2   9   87371    1135   1
   0  -9  -3  127928    3320  -2
   0   3   9  127928    3320   1
  -1  -9  -3  387508    4466  -2
   1   3   9  387508    4466   1
  -2  -9  -3   65800     803  -2
   2   3   9   65800     803   1
  -3  -9  -3 1295962   18468  -2
   3   3   9 1295962   18468   1
  -4  -9  -3   15528     487  -2
   4   3   9   15528     487   1
  -5  -9  -3  331077    4928  -2
   5   3   9  331077    4928   1
  -6  -9  -3    8810     219  -2
   6   3   9    8810     219   1
  -7  -9  -3   34657     619  -2
   7   3   9   34657     619   1
  -8  -9  -3    3401     170  -2
   8   3   9    3401     170   1
  -1  -9  -4  152641    1658  -2
   1   4   9  152641    1658   1
  -2  -9  -4   53485     971  -2
   2   4   9   53485     971   1
  -3  -9  -4   15547     335  -2
   3   4   9   15547     335   1
  -4  -9  -4    1133     230  -2
   4   4   9    1133     230   1
  -5  -9  -4  368775    3409  -2
   5   4   9  368775    3409   1
  -6  -9  -4    5676     196  -2
   6   4   9    5676     196   1
  -7  -9  -4  101284    1043  -2
   7   4   9  101284    1043   1
  -8  -9  -4   61620     565  -2
   8   4   9   61620     565   1
   0  -9  -5  415903    6359  -2
   0   5   9  415903    6359   1
  -1  -9  -5   27849     387  -2
   1   5   9   27849     387   1
  -2  -9  -5  455390    5410  -2
   2   5   9  455390    5410   1
  -3  -9  -5  334902    3478  -2
   3   5   9  334902    3478   1
  -4  -9  -5  369012    3408  -2
   4   5   9  369012    3408   1
  -5  -9  -5  293083    2731  -2
   5   5   9  293083    2731   1
  -6  -9  -5  213174    2039  -2
   6   5   9  213174    2039   1
  -7  -9  -5    3273     182  -2
   7   5   9    3273     182   1
  -8  -9  -5  103770     917  -2
   8   5   9  103770     917   1
  -1  -9  -6  132084    1510  -2
   1   6   9  132084    1510   1
  -2  -9  -6   98523    1102  -2
   2   6   9   98523    1102   1
  -3  -9  -6    8723     314  -2
   3   6   9    8723     314   1
  -4  -9  -6    5728     199  -2
   4   6   9    5728     199   1
  -5  -9  -6  214942    2037  -2
   5   6   9  214942    2037   1
  -6  -9  -6     896     158  -2
   6   6   9     896     158   1
  -7  -9  -6   20074     267  -2
   7   6   9   20074     267   1
  -8  -9  -6   31549     333  -2
   8   6   9   31549     333   1
   0  -9  -7  130784    1843  -2
   0   7   9  130784    1843   1
  -1  -9  -7  390688    4033  -2
   1   7   9  390688    4033   1
  -2  -9  -7   59288     728  -2
   2   7   9   59288     728   1
  -3  -9  -7   33333     439  -2
   3   7   9   33333     439   1
  -4  -9  -7  101879    1043  -2
   4   7   9  101879    1043   1
  -5  -9  -7    3403     170  -2
   5   7   9    3403     170   1
  -6  -9  -7   19911     267  -2
   6   7   9   19911     267   1
  -7  -9  -7   28037     309  -2
   7   7   9   28037     309   1
  -8  -9  -7    1895     171  -2
   8   7   9    1895     171   1
  -1  -9  -8  151688    1658  -2
   1   8   9  151688    1658   1
  -2  -9  -8   88576     850  -2
   2   8   9   88576     850   1
  -3  -9  -8    3426     154  -2
   3   8   9    3426     154   1
  -4  -9  -8   62447     540  -2
   4   8   9   62447     540   1
  -5  -9  -8  103624     816  -2
   5   8   9  103624     816   1
  -6  -9  -8   32006     333  -2
   6   8   9   32006     333   1
  -7  -9  -8    2027     170  -2
   7   8   9    2027     170   1
  -8  -9  -8    8881     265  -2
   8   8   9    8881     265   1
   0  -9  -9  216695    2125  -2
   0   9   9  216695    2125   1
  -1  -9  -9    1853     176  -2
   1   9   9    1853     176   1
  -2  -9  -9   52008     459  -2
   2   9   9   52008     459   1
  -3  -9  -9  278874    2024  -2
   3   9   9  278874    2024   1
  -4  -9  -9   16695     255  -2
   4   9   9   16695     255   1
  -5  -9  -9  153907    1413  -2
   5   9   9  153907    1413   1
  -6  -9  -9   44460     498  -2
   6   9   9   44460     498   1
  -7  -9  -9   37393     540  -2
   7   9   9   37393     540   1
  -8  -9  -9    3282     286  -2
   8   9   9    3282     286   1
  -9  -9  -9  115924    2843  -2
   9   9   9  115924    2843   1
   0 -10   0  433078    8932  -2
   0   0  10  433078    8932   1
  -2 -10   0  123075    1990  -2
   2   0  10  123075    1990   1
  -4 -10   0  207197    4597  -2
   4   0  10  207197    4597   1
  -6 -10   0  168300    3739  -2
   6   0  10  168300    3739   1
  -8 -10   0   93591    1336  -2
   8   0  10   93591    1336   1
  -1 -10  -1   43400    1873  -2
   1   1  10   43400    1873   1
  -2 -10  -1  444324    6558  -2
   2   1  10  444324    6558   1
  -3 -10  -1    5846     538  -2
   3   1  10    5846     538   1
  -4 -10  -1  264541    5699  -2
   4   1  10  264541    5699   1
  -5 -10  -1   41311    1255  -2
   5   1  10   41311    1255   1
  -6 -10  -1  135735    3048  -2
   6   1  10  135735    3048   1
  -7 -10  -1   55462    1498  -2
   7   1  10   55462    1498   1
  -8 -10  -1   58431     835  -2
   8   1  10   58431     835   1
  -9 -10  -1   52122     607  -2
   9   1  10   52122     607   1
   0 -10  -2  130856    2824  -2
   0   2  10  130856    2824   1
  -1 -10  -2  455495    6560  -2
   1   2  10  455495    6560   1
  -2 -10  -2  788891   11337  -2
   2   2  10  788891   11337   1
  -3 -10  -2  195704    4162  -2
   3   2  10  195704    4162   1
  -4 -10  -2  976272   19804  -2
   4   2  10  976272   19804   1
  -5 -10  -2  269901    5718  -2
   5   2  10  269901    5718   1
  -6 -10  -2   80010    1972  -2
   6   2  10   80010    1972   1
  -7 -10  -2  235974    4030  -2
   7   2  10  235974    4030   1
  -8 -10  -2   41374     418  -2
   8   2  10   41374     418   1
  -9 -10  -2  116586     982  -2
   9   2  10  116586     982   1
  -1 -10  -3    5934     262  -2
   1   3  10    5934     262   1
  -2 -10  -3  191250    2934  -2
   2   3  10  191250    2934   1
  -3 -10  -3    1448     339  -2
   3   3  10    1448     339   1
  -4 -10  -3   78924    1358  -2
   4   3  10   78924    1358   1
  -5 -10  -3   50413     976  -2
   5   3  10   50413     976   1
  -6 -10  -3  192755    2095  -2
   6   3  10  192755    2095   1
  -7 -10  -3   30461     494  -2
   7   3  10   30461     494   1
  -8 -10  -3  138122    1129  -2
   8   3  10  138122    1129   1
  -9 -10  -3    4140     211  -2
   9   3  10    4140     211   1
   0 -10  -4  217563    3242  -2
   0   4  10  217563    3242   1
  -1 -10  -4  270669    2842  -2
   1   4  10  270669    2842   1
  -2 -10  -4  976661   13981  -2
   2   4  10  976661   13981   1
  -3 -10  -4   79605     963  -2
   3   4  10   79605     963   1
  -4 -10  -4 1707216   17187  -2
   4   4  10 1707216   17187   1
  -5 -10  -4   26390     804  -2
   5   4  10   26390     804   1
  -6 -10  -4  483568    4068  -2
   6   4  10  483568    4068   1
  -7 -10  -4   63595     767  -2
   7   4  10   63595     767   1
  -8 -10  -4  156944    1336  -2
   8   4  10  156944    1336   1
  -9 -10  -4   25830     407  -2
   9   4  10   25830     407   1
  -1 -10  -5   44431     547  -2
   1   5  10   44431     547   1
  -2 -10  -5  268996    3288  -2
   2   5  10  268996    3288   1
  -3 -10  -5   50106     685  -2
   3   5  10   50106     685   1
  -4 -10  -5   26911     452  -2
   4   5  10   26911     452   1
  -5 -10  -5    1893     206  -2
   5   5  10    1893     206   1
  -6 -10  -5   89599     932  -2
   6   5  10   89599     932   1
  -7 -10  -5   28221     356  -2
   7   5  10   28221     356   1
  -8 -10  -5   85469     803  -2
   8   5  10   85469     803   1
  -9 -10  -5  103928    1037  -2
   9   5  10  103928    1037   1
   0 -10  -6  168845    2134  -2
   0   6  10  168845    2134   1
  -1 -10  -6  132636    1727  -2
   1   6  10  132636    1727   1
  -2 -10  -6   79758    1115  -2
   2   6  10   79758    1115   1
  -3 -10  -6  192281    2091  -2
   3   6  10  192281    2091   1
  -4 -10  -6  477251    4030  -2
   4   6  10  477251    4030   1
  -5 -10  -6   88395     820  -2
   5   6  10   88395     820   1
  -6 -10  -6    1193     175  -2
   6   6  10    1193     175   1
  -7 -10  -6   22699     339  -2
   7   6  10   22699     339   1
  -8 -10  -6    8800     265  -2
   8   6  10    8800     265   1
  -9 -10  -6   24836     626  -2
   9   6  10   24836     626   1
  -1 -10  -7   53500     648  -2
   1   7  10   53500     648   1
  -2 -10  -7  236338    2268  -2
   2   7  10  236338    2268   1
  -3 -10  -7   29647     343  -2
   3   7  10   29647     343   1
  -4 -10  -7   62193     553  -2
   4   7  10   62193     553   1
  -5 -10  -7   28567     327  -2
   5   7  10   28567     327   1
  -6 -10  -7   23078     305  -2
   6   7  10   23078     305   1
  -7 -10  -7   16029     313  -2
   7   7  10   16029     313   1
  -8 -10  -7  109869     944  -2
   8   7  10  109869     944   1
  -9 -10  -7   51219     628  -2
   9   7  10   51219     628   1
   0 -10  -8   94802    1166  -2
   0   8  10   94802    1166   1
  -1 -10  -8   57120     497  -2
   1   8  10   57120     497   1
  -2 -10  -8   41473     398  -2
   2   8  10   41473     398   1
  -3 -10  -8  138768    1005  -2
   3   8  10  138768    1005   1
  -4 -10  -8  156462    1179  -2
   4   8  10  156462    1179   1
  -5 -10  -8   84821     708  -2
   5   8  10   84821     708   1
  -6 -10  -8    8910     242  -2
   6   8  10    8910     242   1
  -7 -10  -8  109910     942  -2
   7   8  10  109910     942   1
  -8 -10  -8    8957     274  -2
   8   8  10    8957     274   1
  -9 -10  -8   39246     597  -2
   9   8  10   39246     597   1
  -1 -10  -9   51473     540  -2
   1   9  10   51473     540   1
  -2 -10  -9  116950     928  -2
   2   9  10  116950     928   1
  -3 -10  -9    3894     199  -2
   3   9  10    3894     199   1
  -4 -10  -9   26478     357  -2
   4   9  10   26478     357   1
  -5 -10  -9  101867    1136  -2
   5   9  10  101867    1136   1
  -6 -10  -9   24087     410  -2
   6   9  10   24087     410   1
  -7 -10  -9   51843     629  -2
   7   9  10   51843     629   1
  -8 -10  -9   39908     598  -2
   8   9  10   39908     598   1
  -9 -10  -9   25030     632  -2
   9   9  10   25030     632   1
   0 -10 -10  118374    1433  -2
   0  10  10  118374    1433   1
  -1 -10 -10   43161     568  -2
   1  10  10   43161     568   1
  -2 -10 -10  522429    4120  -2
   2  10  10  522429    4120   1
  -3 -10 -10  103528    1046  -2
   3  10  10  103528    1046   1
  -4 -10 -10  776451    6030  -2
   4  10  10  776451    6030   1
  -5 -10 -10    5684     301  -2
   5  10  10    5684     301   1
  -6 -10 -10  225689    2235  -2
   6  10  10  225689    2235   1
  -7 -10 -10   42056     559  -2
   7  10  10   42056     559   1
  -8 -10 -10   92218    1150  -2
   8  10  10   92218    1150   1
  -9 -10 -10    2668     600  -2
   9  10  10    2668     600   1
 -10 -10 -10  372129    7946  -2
  10  10  10  372129    7946   1
  -1 -11   0  587087    8507  -2
   1   0  11  587087    8507   1
  -3 -11   0   36381    1088  -2
   3   0  11   36381    1088   1
  -5 -11   0  265450    5763  -2
   5   0  11  265450    5763   1
  -7 -11   0  128339    2114  -2
   7   0  11  128339    2114   1
  -9 -11   0  149736    1733  -2
   9   0  11  149736    1733   1
   0 -11  -1  585806   12037  -2
   0   1  11  585806   12037   1
  -1 -11  -1   20913     922  -2
   1   1  11   20913     922   1
  -2 -11  -1  108612    2548  -2
   2   1  11  108612    2548   1
  -3 -11  -1  388936    8189  -2
   3   1  11  388936    8189   1
  -4 -11  -1  108285    2548  -2
   4   1  11  108285    2548   1
  -5 -11  -1   14240     692  -2
   5   1  11   14240     692   1
  -6 -11  -1  160090    2486  -2
   6   1  11  160090    2486   1
  -7 -11  -1   33648     673  -2
   7   1  11   33648     673   1
  -8 -11  -1   66628     810  -2
   8   1  11   66628     810   1
  -9 -11  -1   45689     535  -2
   9   1  11   45689     535   1
 -10 -11  -1   73562     759  -2
  10   1  11   73562     759   1
  -1 -11  -2  111237    1804  -2
   1   2  11  111237    1804   1
  -2 -11  -2   15149     717  -2
   2   2  11   15149     717   1
  -3 -11  -2  111340    2536  -2
   3   2  11  111340    2536   1
  -4 -11  -2   39525    1184  -2
   4   2  11   39525    1184   1
  -5 -11  -2  113184    2606  -2
   5   2  11  113184    2606   1
  -6 -11  -2   59280     795  -2
   6   2  11   59280     795   1
  -7 -11  -2   39540     427  -2
   7   2  11   39540     427   1
  -8 -11  -2   20450     301  -2
   8   2  11   20450     301   1
  -9 -11  -2  187091    1720  -2
   9   2  11  187091    1720   1
 -10 -11  -2   53283     650  -2
  10   2  11   53283     650   1
   0 -11  -3   36210     788  -2
   0   3  11   36210     788   1
  -1 -11  -3  394764    5053  -2
   1   3  11  394764    5053   1
  -2 -11  -3  107367    2689  -2
   2   3  11  107367    2689   1
  -3 -11  -3 1102978   15803  -2
   3   3  11 1102978   15803   1
  -4 -11  -3  161082    2547  -2
   4   3  11  161082    2547   1
  -5 -11  -3  586504    6042  -2
   5   3  11  586504    6042   1
  -6 -11  -3   97292     883  -2
   6   3  11   97292     883   1
  -7 -11  -3   74798     721  -2
   7   3  11   74798     721   1
  -8 -11  -3   28383     388  -2
   8   3  11   28383     388   1
  -9 -11  -3  312391    2527  -2
   9   3  11  312391    2527   1
 -10 -11  -3   44184     580  -2
  10   3  11   44184     580   1
  -1 -11  -4  108595    1261  -2
   1   4  11  108595    1261   1
  -2 -11  -4   40703     685  -2
   2   4  11   40703     685   1
  -3 -11  -4  162207    1798  -2
   3   4  11  162207    1798   1
  -4 -11  -4    5006     200  -2
   4   4  11    5006     200   1
  -5 -11  -4   65115     641  -2
   5   4  11   65115     641   1
  -6 -11  -4    6802     210  -2
   6   4  11    6802     210   1
  -7 -11  -4   89906     832  -2
   7   4  11   89906     832   1
  -8 -11  -4   29924     440  -2
   8   4  11   29924     440   1
  -9 -11  -4  335158    2903  -2
   9   4  11  335158    2903   1
 -10 -11  -4   51732     586  -2
  10   4  11   51732     586   1
   0 -11  -5  271072    3315  -2
   0   5  11  271072    3315   1
  -1 -11  -5   14117     603  -2
   1   5  11   14117     603   1
  -2 -11  -5  109971    1066  -2
   2   5  11  109971    1066   1
  -3 -11  -5  584838    3814  -2
   3   5  11  584838    3814   1
  -4 -11  -5   64310     542  -2
   4   5  11   64310     542   1
  -5 -11  -5  193055    1343  -2
   5   5  11  193055    1343   1
  -6 -11  -5  103742     789  -2
   6   5  11  103742     789   1
  -7 -11  -5    1577     175  -2
   7   5  11    1577     175   1
  -8 -11  -5   34061     438  -2
   8   5  11   34061     438   1
  -9 -11  -5  129965    1261  -2
   9   5  11  129965    1261   1
 -10 -11  -5   44105     863  -2
  10   5  11   44105     863   1
  -1 -11  -6  154350    1109  -2
   1   6  11  154350    1109   1
  -2 -11  -6   58235     461  -2
   2   6  11   58235     461   1
  -3 -11  -6   96848     744  -2
   3   6  11   96848     744   1
  -4 -11  -6    6843     205  -2
   4   6  11    6843     205   1
  -5 -11  -6  103194     752  -2
   5   6  11  103194     752   1
  -6 -11  -6    1757     171  -2
   6   6  11    1757     171   1
  -7 -11  -6  186190    1311  -2
   7   6  11  186190    1311   1
  -8 -11  -6   64632     718  -2
   8   6  11   64632     718   1
  -9 -11  -6  248962    2434  -2
   9   6  11  248962    2434   1
 -10 -11  -6   55365     736  -2
  10   6  11   55365     736   1
   0 -11  -7  128511    1501  -2
   0   7  11  128511    1501   1
  -1 -11  -7   33055     370  -2
   1   7  11   33055     370   1
  -2 -11  -7   39468     410  -2
   2   7  11   39468     410   1
  -3 -11  -7   74928     644  -2
   3   7  11   74928     644   1
  -4 -11  -7   88322     946  -2
   4   7  11   88322     946   1
  -5 -11  -7    1752     276  -2
   5   7  11    1752     276   1
  -6 -11  -7  185245    1310  -2
   6   7  11  185245    1310   1
  -7 -11  -7   46812     471  -2
   7   7  11   46812     471   1
  -8 -11  -7   55075     894  -2
   8   7  11   55075     894   1
  -9 -11  -7    2581     391  -2
   9   7  11    2581     391   1
 -10 -11  -7   64761     834  -2
  10   7  11   64761     834   1
  -1 -11  -8   67162     831  -2
   1   8  11   67162     831   1
  -2 -11  -8   19938     316  -2
   2   8  11   19938     316   1
  -3 -11  -8   28478     336  -2
   3   8  11   28478     336   1
  -4 -11  -8   29821     383  -2
   4   8  11   29821     383   1
  -5 -11  -8   34129     392  -2
   5   8  11   34129     392   1
  -6 -11  -8   64895     994  -2
   6   8  11   64895     994   1
  -7 -11  -8   54921     533  -2
   7   8  11   54921     533   1
  -8 -11  -8   43394     567  -2
   8   8  11   43394     567   1
  -9 -11  -8  135050    1474  -2
   9   8  11  135050    1474   1
 -10 -11  -8   34121     647  -2
  10   8  11   34121     647   1
   0 -11  -9  147954    1737  -2
   0   9  11  147954    1737   1
  -1 -11  -9   46568     518  -2
   1   9  11   46568     518   1
  -2 -11  -9  187120    1413  -2
   2   9  11  187120    1413   1
  -3 -11  -9  311516    2237  -2
   3   9  11  311516    2237   1
  -4 -11  -9  329488    2689  -2
   4   9  11  329488    2689   1
  -5 -11  -9  130377    1164  -2
   5   9  11  130377    1164   1
  -6 -11  -9  247583    2228  -2
   6   9  11  247583    2228   1
  -7 -11  -9    2670     260  -2
   7   9  11    2670     260   1
  -8 -11  -9  136668    1453  -2
   8   9  11  136668    1453   1
  -9 -11  -9   75504    1193  -2
   9   9  11   75504    1193   1
 -10 -11  -9  144597    1994  -2
  10   9  11  144597    1994   1
  -1 -11 -10   74149     827  -2
   1  10  11   74149     827   1
  -2 -11 -10   52382     569  -2
   2  10  11   52382     569   1
  -3 -11 -10   44494     543  -2
   3  10  11   44494     543   1
  -4 -11 -10   52367     827  -2
   4  10  11   52367     827   1
  -5 -11 -10   42573     622  -2
   5  10  11   42573     622   1
  -6 -11 -10   56790    1086  -2
   6  10  11   56790    1086   1
  -7 -11 -10   67690     843  -2
   7  10  11   67690     843   1
  -8 -11 -10   33030     644  -2
   8  10  11   33030     644   1
  -9 -11 -10  146722    1994  -2
   9  10  11  146722    1994   1
 -10 -11 -10   15460     697  -2
  10  10  11   15460     697   1
   0 -11 -11  118670    1458  -2
   0  11  11  118670    1458   1
  -1 -11 -11  259820    2337  -2
   1  11  11  259820    2337   1
  -2 -11 -11    9291     316  -2
   2  11  11    9291     316   1
  -3 -11 -11  555410    4382  -2
   3  11  11  555410    4382   1
  -4 -11 -11   57352     642  -2
   4  11  11   57352     642   1
  -5 -11 -11  220724    2011  -2
   5  11  11  220724    2011   1
  -6 -11 -11   64641     813  -2
   6  11  11   64641     813   1
  -7 -11 -11   41021     708  -2
   7  11  11   41021     708   1
  -8 -11 -11   10504     483  -2
   8  11  11   10504     483   1
  -9 -11 -11  123273    1729  -2
   9  11  11  123273    1729   1
 -10 -11 -11   31332     689  -2
  10  11  11   31332     689   1
 -11 -11 -11  140953    3310  -2
  11  11  11  140953    3310   1
   0 -12   0  581567   11986  -2
   0   0  12  581567   11986   1
  -2 -12   0   13414     659  -2
   2   0  12   13414     659   1
  -4 -12   0   11071     659  -2
   4   0  12   11071     659   1
  -6 -12   0  193930    4402  -2
   6   0  12  193930    4402   1
  -8 -12   0   40636     660  -2
   8   0  12   40636     660   1
 -10 -12   0   17613     411  -2
  10   0  12   17613     411   1
  -1 -12  -1   60552    1139  -2
   1   1  12   60552    1139   1
  -2 -12  -1  305092    4564  -2
   2   1  12  305092    4564   1
  -3 -12  -1     565     319  -2
   3   1  12     565     319   1
  -4 -12  -1   14460     370  -2
   4   1  12   14460     370   1
  -5 -12  -1   27014     501  -2
   5   1  12   27014     501   1
  -6 -12  -1   15183     393  -2
   6   1  12   15183     393   1
  -7 -12  -1    3351     268  -2
   7   1  12    3351     268   1
  -8 -12  -1  338098    2714  -2
   8   1  12  338098    2714   1
  -9 -12  -1   20078     358  -2
   9   1  12   20078     358   1
 -10 -12  -1   96996     927  -2
  10   1  12   96996     927   1
 -11 -12  -1   28923     477  -2
  11   1  12   28923     477   1
   0 -12  -2   10104     628  -2
   0   2  12   10104     628   1
  -1 -12  -2  305509    6730  -2
   1   2  12  305509    6730   1
  -2 -12  -2    4437     312  -2
   2   2  12    4437     312   1
  -3 -12  -2  133242    1536  -2
   3   2  12  133242    1536   1
  -4 -12  -2   67736     728  -2
   4   2  12   67736     728   1
  -5 -12  -2  169024    1544  -2
   5   2  12  169024    1544   1
  -6 -12  -2   16866     697  -2
   6   2  12   16866     697   1
  -7 -12  -2   81622     731  -2
   7   2  12   81622     731   1
  -8 -12  -2    2672     188  -2
   8   2  12    2672     188   1
  -9 -12  -2  104926     979  -2
   9   2  12  104926     979   1
 -10 -12  -2  102479     978  -2
  10   2  12  102479     978   1
 -11 -12  -2   72108     819  -2
  11   2  12   72108     819   1
  -1 -12  -3     437     190  -2
   1   3  12     437     190   1
  -2 -12  -3  134384    1261  -2
   2   3  12  134384    1261   1
  -3 -12  -3    4385     226  -2
   3   3  12    4385     226   1
  -4 -12  -3    9844     257  -2
   4   3  12    9844     257   1
  -5 -12  -3    8341     225  -2
   5   3  12    8341     225   1
  -6 -12  -3   24306     336  -2
   6   3  12   24306     336   1
  -7 -12  -3     555     181  -2
   7   3  12     555     181   1
  -8 -12  -3  473123    3472  -2
   8   3  12  473123    3472   1
  -9 -12  -3    7252     271  -2
   9   3  12    7252     271   1
 -10 -12  -3  233928    2112  -2
  10   3  12  233928    2112   1
 -11 -12  -3    7306     298  -2
  11   3  12    7306     298   1
   0 -12  -4    7925    1388  -2
   0   4  12    7925    1388   1
  -1 -12  -4   14375     271  -2
   1   4  12   14375     271   1
  -2 -12  -4   67655     633  -2
   2   4  12   67655     633   1
  -3 -12  -4   10048     223  -2
   3   4  12   10048     223   1
  -4 -12  -4  119590    1020  -2
   4   4  12  119590    1020   1
  -5 -12  -4    3341     180  -2
   5   4  12    3341     180   1
  -6 -12  -4   10211     283  -2
   6   4  12   10211     283   1
  -7 -12  -4   39524     379  -2
   7   4  12   39524     379   1
  -8 -12  -4     928     188  -2
   8   4  12     928     188   1
  -9 -12  -4   15749     350  -2
   9   4  12   15749     350   1
 -10 -12  -4  113284    1137  -2
  10   4  12  113284    1137   1
 -11 -12  -4    6346     299  -2
  11   4  12    6346     299   1
  -1 -12  -5   27416     336  -2
   1   5  12   27416     336   1
  -2 -12  -5  168681    1235  -2
   2   5  12  168681    1235   1
  -3 -12  -5    8105     206  -2
   3   5  12    8105     206   1
  -4 -12  -5    3150     179  -2
   4   5  12    3150     179   1
  -5 -12  -5    9637     217  -2
   5   5  12    9637     217   1
  -6 -12  -5    6873     205  -2
   6   5  12    6873     205   1
  -7 -12  -5   39910     365  -2
   7   5  12   39910     365   1
  -8 -12  -5  522200    3845  -2
   8   5  12  522200    3845   1
  -9 -12  -5   84572     905  -2
   9   5  12   84572     905   1
 -10 -12  -5  110690    1117  -2
  10   5  12  110690    1117   1
 -11 -12  -5   22242     525  -2
  11   5  12   22242     525   1
   0 -12  -6  196115    2400  -2
   0   6  12  196115    2400   1
  -1 -12  -6   14426     249  -2
   1   6  12   14426     249   1
  -2 -12  -6   15733     239  -2
   2   6  12   15733     239   1
  -3 -12  -6   24266     295  -2
   3   6  12   24266     295   1
  -4 -12  -6   10260     312  -2
   4   6  12   10260     312   1
  -5 -12  -6    6923     204  -2
   5   6  12    6923     204   1
  -6 -12  -6  221087    1404  -2
   6   6  12  221087    1404   1
  -7 -12  -6   60411     528  -2
   7   6  12   60411     528   1
  -8 -12  -6   98300    1240  -2
   8   6  12   98300    1240   1
  -9 -12  -6    8660     316  -2
   9   6  12    8660     316   1
 -10 -12  -6     984     255  -2
  10   6  12     984     255   1
 -11 -12  -6   14115     517  -2
  11   6  12   14115     517   1
  -1 -12  -7    3231     194  -2
   1   7  12    3231     194   1
  -2 -12  -7   81330     635  -2
   2   7  12   81330     635   1
  -3 -12  -7     724     182  -2
   3   7  12     724     182   1
  -4 -12  -7   39866     445  -2
   4   7  12   39866     445   1
  -5 -12  -7   40262     407  -2
   5   7  12   40262     407   1
  -6 -12  -7   61080     489  -2
   6   7  12   61080     489   1
  -7 -12  -7     646     177  -2
   7   7  12     646     177   1
  -8 -12  -7  345779    3011  -2
   8   7  12  345779    3011   1
  -9 -12  -7   17911     460  -2
   9   7  12   17911     460   1
 -10 -12  -7  150965    1748  -2
  10   7  12  150965    1748   1
 -11 -12  -7   12034     502  -2
  11   7  12   12034     502   1
   0 -12  -8   39300     664  -2
   0   8  12   39300     664   1
  -1 -12  -8  336965    2729  -2
   1   8  12  336965    2729   1
  -2 -12  -8    2189     220  -2
   2   8  12    2189     220   1
  -3 -12  -8  466736    3476  -2
   3   8  12  466736    3476   1
  -4 -12  -8     973     197  -2
   4   8  12     973     197   1
  -5 -12  -8  522418    3630  -2
   5   8  12  522418    3630   1
  -6 -12  -8   98032     813  -2
   6   8  12   98032     813   1
  -7 -12  -8  346536    2466  -2
   7   8  12  346536    2466   1
  -8 -12  -8   56271     973  -2
   8   8  12   56271     973   1
  -9 -12  -8  213640    2645  -2
   9   8  12  213640    2645   1
 -10 -12  -8    8492     407  -2
  10   8  12    8492     407   1
 -11 -12  -8  162472    1869  -2
  11   8  12  162472    1869   1
  -1 -12  -9   20079     378  -2
   1   9  12   20079     378   1
  -2 -12  -9  104346     989  -2
   2   9  12  104346     989   1
  -3 -12  -9    7821     256  -2
   3   9  12    7821     256   1
  -4 -12  -9   15930     315  -2
   4   9  12   15930     315   1
  -5 -12  -9   85985     844  -2
   5   9  12   85985     844   1
  -6 -12  -9    8214     280  -2
   6   9  12    8214     280   1
  -7 -12  -9   17220     419  -2
   7   9  12   17220     419   1
  -8 -12  -9  212556    2759  -2
   8   9  12  212556    2759   1
  -9 -12  -9    6705     441  -2
   9   9  12    6705     441   1
 -10 -12  -9   87760    1328  -2
  10   9  12   87760    1328   1
 -11 -12  -9   51100     762  -2
  11   9  12   51100     762   1
   0 -12 -10   18330     626  -2
   0  10  12   18330     626   1
  -1 -12 -10   96288    1191  -2
   1  10  12   96288    1191   1
  -2 -12 -10  102633     979  -2
   2  10  12  102633     979   1
  -3 -12 -10  232079    1956  -2
   3  10  12  232079    1956   1
  -4 -12 -10  113854    1061  -2
   4  10  12  113854    1061   1
  -5 -12 -10  111503    1124  -2
   5  10  12  111503    1124   1
  -6 -12 -10     811     238  -2
   6  10  12     811     238   1
  -7 -12 -10  149245    1586  -2
   7  10  12  149245    1586   1
  -8 -12 -10    8560     456  -2
   8  10  12    8560     456   1
  -9 -12 -10   88475    1690  -2
   9  10  12   88475    1690   1
 -10 -12 -10   52981     784  -2
  10  10  12   52981     784   1
 -11 -12 -10  110521    1629  -2
  11  10  12  110521    1629   1
  -1 -12 -11   28963     560  -2
   1  11  12   28963     560   1
  -2 -12 -11   73276     762  -2
   2  11  12   73276     762   1
  -3 -12 -11    7355     363  -2
   3  11  12    7355     363   1
  -4 -12 -11    6696     284  -2
   4  11  12    6696     284   1
  -5 -12 -11   23904     476  -2
   5  11  12   23904     476   1
  -6 -12 -11   14105     440  -2
   6  11  12   14105     440   1
  -7 -12 -11   12606     389  -2
   7  11  12   12606     389   1
  -8 -12 -11  164382    1884  -2
   8  11  12  164382    1884   1
  -9 -12 -11   51157     772  -2
   9  11  12   51157     772   1
 -10 -12 -11  111108    1342  -2
  10  11  12  111108    1342   1
 -11 -12 -11    1664     291  -2
  11  11  12    1664     291   1
   0 -12 -12    7119     476  -2
   0  12  12    7119     476   1
  -1 -12 -12   32941     630  -2
   1  12  12   32941     630   1
  -2 -12 -12    7558     408  -2
   2  12  12    7558     408   1
  -3 -12 -12   50610     793  -2
   3  12  12   50610     793   1
  -4 -12 -12    8270     399  -2
   4  12  12    8270     399   1
  -5 -12 -12    2047     361  -2
   5  12  12    2047     361   1
  -6 -12 -12    5153     351  -2
   6  12  12    5153     351   1
  -7 -12 -12  112250    1762  -2
   7  12  12  112250    1762   1
  -8 -12 -12    1800     323  -2
   8  12  12    1800     323   1
  -9 -12 -12    8602     307  -2
   9  12  12    8602     307   1
 -10 -12 -12   12495     330  -2
  10  12  12   12495     330   1
 -11 -12 -12   14619     333  -2
  11  12  12   14619     333   1
 -12 -12 -12    2049     337  -2
  12  12  12    2049     337   1
  -1 -13   0  210922    2066  -2
   1   0  13  210922    2066   1
  -3 -13   0   68237     900  -2
   3   0  13   68237     900   1
  -5 -13   0   41334    1113  -2
   5   0  13   41334    1113   1
  -7 -13   0   56579     809  -2
   7   0  13   56579     809   1
  -9 -13   0  372245    3974  -2
   9   0  13  372245    3974   1
 -11 -13   0   84670    1277  -2
  11   0  13   84670    1277   1
   0 -13  -1  208873    2661  -2
   0   1  13  208873    2661   1
  -1 -13  -1  594869    4637  -2
   1   1  13  594869    4637   1
  -2 -13  -1   86340    1241  -2
   2   1  13   86340    1241   1
  -3 -13  -1  149846    1424  -2
   3   1  13  149846    1424   1
  -4 -13  -1   44560     724  -2
   4   1  13   44560     724   1
  -5 -13  -1  194338    3080  -2
   5   1  13  194338    3080   1
  -6 -13  -1   21672     467  -2
   6   1  13   21672     467   1
  -7 -13  -1  160850    1297  -2
   7   1  13  160850    1297   1
  -8 -13  -1   40197     456  -2
   8   1  13   40197     456   1
  -9 -13  -1   26555     412  -2
   9   1  13   26555     412   1
 -10 -13  -1   42150     493  -2
  10   1  13   42150     493   1
 -11 -13  -1   18237     490  -2
  11   1  13   18237     490   1
 -12 -13  -1   18879     427  -2
  12   1  13   18879     427   1
  -1 -13  -2   86694     871  -2
   1   2  13   86694     871   1
  -2 -13  -2   19145     331  -2
   2   2  13   19145     331   1
  -3 -13  -2   68416     652  -2
   3   2  13   68416     652   1
  -4 -13  -2    6224     281  -2
   4   2  13    6224     281   1
  -5 -13  -2   22906     389  -2
   5   2  13   22906     389   1
  -6 -13  -2    4350     214  -2
   6   2  13    4350     214   1
  -7 -13  -2   38981     379  -2
   7   2  13   38981     379   1
  -8 -13  -2    7111     231  -2
   8   2  13    7111     231   1
  -9 -13  -2  367559    2766  -2
   9   2  13  367559    2766   1
 -10 -13  -2   17016     323  -2
  10   2  13   17016     323   1
 -11 -13  -2   18255     436  -2
  11   2  13   18255     436   1
 -12 -13  -2   31538     488  -2
  12   2  13   31538     488   1
   0 -13  -3   68605     913  -2
   0   3  13   68605     913   1
  -1 -13  -3  157074    1938  -2
   1   3  13  157074    1938   1
  -2 -13  -3   69674     828  -2
   2   3  13   69674     828   1
  -3 -13  -3   14582     313  -2
   3   3  13   14582     313   1
  -4 -13  -3   45197     538  -2
   4   3  13   45197     538   1
  -5 -13  -3   44471     482  -2
   5   3  13   44471     482   1
  -6 -13  -3   20526     303  -2
   6   3  13   20526     303   1
  -7 -13  -3   78830     691  -2
   7   3  13   78830     691   1
  -8 -13  -3    7789     236  -2
   8   3  13    7789     236   1
  -9 -13  -3    1739     214  -2
   9   3  13    1739     214   1
 -10 -13  -3   23826     395  -2
  10   3  13   23826     395   1
 -11 -13  -3     835     299  -2
  11   3  13     835     299   1
 -12 -13  -3   15654     455  -2
  12   3  13   15654     455   1
  -1 -13  -4   45009     552  -2
   1   4  13   45009     552   1
  -2 -13  -4    6363     218  -2
   2   4  13    6363     218   1
  -3 -13  -4   44794     443  -2
   3   4  13   44794     443   1
  -4 -13  -4    2231     191  -2
   4   4  13    2231     191   1
  -5 -13  -4   79455     718  -2
   5   4  13   79455     718   1
  -6 -13  -4    3471     203  -2
   6   4  13    3471     203   1
  -7 -13  -4   40730     391  -2
   7   4  13   40730     391   1
  -8 -13  -4   38313     401  -2
   8   4  13   38313     401   1
  -9 -13  -4  431085    3708  -2
   9   4  13  431085    3708   1
 -10 -13  -4   24192     425  -2
  10   4  13   24192     425   1
 -11 -13  -4   85847    1337  -2
  11   4  13   85847    1337   1
 -12 -13  -4   10458     414  -2
  12   4  13   10458     414   1
   0 -13  -5   39155     586  -2
   0   5  13   39155     586   1
  -1 -13  -5  190776    1358  -2
   1   5  13  190776    1358   1
  -2 -13  -5   23060     439  -2
   2   5  13   23060     439   1
  -3 -13  -5   43958     401  -2
   3   5  13   43958     401   1
  -4 -13  -5   78134     591  -2
   4   5  13   78134     591   1
  -5 -13  -5  165903    1092  -2
   5   5  13  165903    1092   1
  -6 -13  -5  109226     803  -2
   6   5  13  109226     803   1
  -7 -13  -5  250952    1648  -2
   7   5  13  250952    1648   1
  -8 -13  -5   78649     651  -2
   8   5  13   78649     651   1
  -9 -13  -5   46424     601  -2
   9   5  13   46424     601   1
 -10 -13  -5   78541    1057  -2
  10   5  13   78541    1057   1
 -11 -13  -5   13348     427  -2
  11   5  13   13348     427   1
 -12 -13  -5    8719     587  -2
  12   5  13    8719     587   1
  -1 -13  -6   21035     303  -2
   1   6  13   21035     303   1
  -2 -13  -6    4166     185  -2
   2   6  13    4166     185   1
  -3 -13  -6   20155     272  -2
   3   6  13   20155     272   1
  -4 -13  -6    3522     182  -2
   4   6  13    3522     182   1
  -5 -13  -6  110863     848  -2
   5   6  13  110863     848   1
  -6 -13  -6   78189     617  -2
   6   6  13   78189     617   1
  -7 -13  -6   33412     448  -2
   7   6  13   33412     448   1
  -8 -13  -6   50483     500  -2
   8   6  13   50483     500   1
  -9 -13  -6  329982    2896  -2
   9   6  13  329982    2896   1
 -10 -13  -6   33659     624  -2
  10   6  13   33659     624   1
 -11 -13  -6   47811     729  -2
  11   6  13   47811     729   1
 -12 -13  -6   45945     746  -2
  12   6  13   45945     746   1
   0 -13  -7   57736     759  -2
   0   7  13   57736     759   1
  -1 -13  -7  161206    1322  -2
   1   7  13  161206    1322   1
  -2 -13  -7   38075     389  -2
   2   7  13   38075     389   1
  -3 -13  -7   78173     622  -2
   3   7  13   78173     622   1
  -4 -13  -7   39901     440  -2
   4   7  13   39901     440   1
  -5 -13  -7  250671    1733  -2
   5   7  13  250671    1733   1
  -6 -13  -7   33730     361  -2
   6   7  13   33730     361   1
  -7 -13  -7  413984    2906  -2
   7   7  13  413984    2906   1
  -8 -13  -7   53696     769  -2
   8   7  13   53696     769   1
  -9 -13  -7  128792    1521  -2
   9   7  13  128792    1521   1
 -10 -13  -7   70100    1118  -2
  10   7  13   70100    1118   1
 -11 -13  -7   34633     718  -2
  11   7  13   34633     718   1
 -12 -13  -7   10186     558  -2
  12   7  13   10186     558   1
  -1 -13  -8   39373     459  -2
   1   8  13   39373     459   1
  -2 -13  -8    6790     263  -2
   2   8  13    6790     263   1
  -3 -13  -8    7825     244  -2
   3   8  13    7825     244   1
  -4 -13  -8   39151     491  -2
   4   8  13   39151     491   1
  -5 -13  -8   79760     701  -2
   5   8  13   79760     701   1
  -6 -13  -8   49982     537  -2
   6   8  13   49982     537   1
  -7 -13  -8   54426     646  -2
   7   8  13   54426     646   1
  -8 -13  -8    3702     328  -2
   8   8  13    3702     328   1
  -9 -13  -8  228801    2514  -2
   9   8  13  228801    2514   1
 -10 -13  -8   13584     920  -2
  10   8  13   13584     920   1
 -11 -13  -8   24465     728  -2
  11   8  13   24465     728   1
 -12 -13  -8   57879     817  -2
  12   8  13   57879     817   1
   0 -13  -9  375162    3992  -2
   0   9  13  375162    3992   1
  -1 -13  -9   26064     419  -2
   1   9  13   26064     419   1
  -2 -13  -9  369289    3211  -2
   2   9  13  369289    3211   1
  -3 -13  -9    1267     223  -2
   3   9  13    1267     223   1
  -4 -13  -9  428688    3440  -2
   4   9  13  428688    3440   1
  -5 -13  -9   47367     566  -2
   5   9  13   47367     566   1
  -6 -13  -9  331493    2688  -2
   6   9  13  331493    2688   1
  -7 -13  -9  127317    1531  -2
   7   9  13  127317    1531   1
  -8 -13  -9  226673    2517  -2
   8   9  13  226673    2517   1
  -9 -13  -9   15260     428  -2
   9   9  13   15260     428   1
 -10 -13  -9  191327    2144  -2
  10   9  13  191327    2144   1
 -11 -13  -9    4637     305  -2
  11   9  13    4637     305   1
 -12 -13  -9   69418     908  -2
  12   9  13   69418     908   1
  -1 -13 -10   42988     594  -2
   1  10  13   42988     594   1
  -2 -13 -10   17869     395  -2
   2  10  13   17869     395   1
  -3 -13 -10   24093     407  -2
   3  10  13   24093     407   1
  -4 -13 -10   23686     400  -2
   4  10  13   23686     400   1
  -5 -13 -10   79065    1069  -2
   5  10  13   79065    1069   1
  -6 -13 -10   32923     859  -2
   6  10  13   32923     859   1
  -7 -13 -10   69639    1124  -2
   7  10  13   69639    1124   1
  -8 -13 -10   13403     412  -2
   8  10  13   13403     412   1
  -9 -13 -10  192420    2147  -2
   9  10  13  192420    2147   1
 -10 -13 -10    8859     360  -2
  10  10  13    8859     360   1
 -11 -13 -10   72539     931  -2
  11  10  13   72539     931   1
 -12 -13 -10   36705     586  -2
  12  10  13   36705     586   1
   0 -13 -11   87453    1637  -2
   0  11  13   87453    1637   1
  -1 -13 -11   19277     585  -2
   1  11  13   19277     585   1
  -2 -13 -11   19047     448  -2
   2  11  13   19047     448   1
  -3 -13 -11    1153     366  -2
   3  11  13    1153     366   1
  -4 -13 -11   88697    1036  -2
   4  11  13   88697    1036   1
  -5 -13 -11   12510     388  -2
   5  11  13   12510     388   1
  -6 -13 -11   49170     911  -2
   6  11  13   49170     911   1
  -7 -13 -11   36121     742  -2
   7  11  13   36121     742   1
  -8 -13 -11   26574     523  -2
   8  11  13   26574     523   1
  -9 -13 -11    4535     359  -2
   9  11  13    4535     359   1
 -10 -13 -11   70264     930  -2
  10  11  13   70264     930   1
 -11 -13 -11    2565     211  -2
  11  11  13    2565     211   1
 -12 -13 -11    3216     233  -2
  12  11  13    3216     233   1
  -1 -13 -12   20611     527  -2
   1  12  13   20611     527   1
  -2 -13 -12   31214     658  -2
   2  12  13   31214     658   1
  -3 -13 -12   15859     468  -2
   3  12  13   15859     468   1
  -4 -13 -12   11177     557  -2
   4  12  13   11177     557   1
  -5 -13 -12    8679     407  -2
   5  12  13    8679     407   1
  -6 -13 -12   44743    1232  -2
   6  12  13   44743    1232   1
  -7 -13 -12   10882     556  -2
   7  12  13   10882     556   1
  -8 -13 -12   58067     812  -2
   8  12  13   58067     812   1
  -9 -13 -12   68169     978  -2
   9  12  13   68169     978   1
 -10 -13 -12   37107     506  -2
  10  12  13   37107     506   1
 -11 -13 -12    3206     202  -2
  11  12  13    3206     202   1
 -12 -13 -12   63867     635  -2
  12  12  13   63867     635   1
   0 -13 -13   44943    1037  -2
   0  13  13   44943    1037   1
  -1 -13 -13  179883    2059  -2
   1  13  13  179883    2059   1
  -2 -13 -13     154     332  -2
   2  13  13     154     332   1
  -3 -13 -13   86784    1000  -2
   3  13  13   86784    1000   1
  -4 -13 -13   58663    1021  -2
   4  13  13   58663    1021   1
  -5 -13 -13   69461     971  -2
   5  13  13   69461     971   1
  -6 -13 -13   25132     540  -2
   6  13  13   25132     540   1
  -7 -13 -13   83028    1501  -2
   7  13  13   83028    1501   1
  -8 -13 -13   49105     835  -2
   8  13  13   49105     835   1
  -9 -13 -13   15066     519  -2
   9  13  13   15066     519   1
 -10 -13 -13   56769     921  -2
  10  13  13   56769     921   1
 -11 -13 -13    7423     280  -2
  11  13  13    7423     280   1
 -12 -13 -13   12016     306  -2
  12  13  13   12016     306   1
   0 -14   0 1250667   14655  -2
   0   0  14 1250667   14655   1
  -2 -14   0  724754    7485  -2
   2   0  14  724754    7485   1
  -4 -14   0  196091    2181  -2
   4   0  14  196091    2181   1
  -6 -14   0  202829    2238  -2
   6   0  14  202829    2238   1
  -8 -14   0  157118    1617  -2
   8   0  14  157118    1617   1
 -10 -14   0   20928     647  -2
  10   0  14   20928     647   1
 -12 -14   0  172263    2793  -2
  12   0  14  172263    2793   1
  -1 -14  -1   13353     327  -2
   1   1  14   13353     327   1
  -2 -14  -1  197533    1675  -2
   2   1  14  197533    1675   1
  -3 -14  -1    5226     262  -2
   3   1  14    5226     262   1
  -4 -14  -1    5263     242  -2
   4   1  14    5263     242   1
  -5 -14  -1    1428     223  -2
   5   1  14    1428     223   1
  -6 -14  -1  158522    1280  -2
   6   1  14  158522    1280   1
  -7 -14  -1    3018     182  -2
   7   1  14    3018     182   1
  -8 -14  -1   92278     738  -2
   8   1  14   92278     738   1
  -9 -14  -1    4731     261  -2
   9   1  14    4731     261   1
 -10 -14  -1   20593     398  -2
  10   1  14   20593     398   1
 -11 -14  -1   10062     356  -2
  11   1  14   10062     356   1
 -12 -14  -1  302498    2915  -2
  12   1  14  302498    2915   1
 -13 -14  -1   15919     447  -2
  13   1  14   15919     447   1
   0 -14  -2  731805    7496  -2
   0   2  14  731805    7496   1
  -1 -14  -2  200145    1571  -2
   1   2  14  200145    1571   1
  -2 -14  -2  337822    2552  -2
   2   2  14  337822    2552   1
  -3 -14  -2  112453    1110  -2
   3   2  14  112453    1110   1
  -4 -14  -2   61062     642  -2
   4   2  14   61062     642   1
  -5 -14  -2   35823     460  -2
   5   2  14   35823     460   1
  -6 -14  -2  121910     921  -2
   6   2  14  121910     921   1
  -7 -14  -2   54423     500  -2
   7   2  14   54423     500   1
  -8 -14  -2   76587     697  -2
   8   2  14   76587     697   1
  -9 -14  -2   38558     432  -2
   9   2  14   38558     432   1
 -10 -14  -2    5561     262  -2
  10   2  14    5561     262   1
 -11 -14  -2   27509     495  -2
  11   2  14   27509     495   1
 -12 -14  -2   89279    1020  -2
  12   2  14   89279    1020   1
 -13 -14  -2   30147     578  -2
  13   2  14   30147     578   1
  -1 -14  -3    4913     223  -2
   1   3  14    4913     223   1
  -2 -14  -3  112553     971  -2
   2   3  14  112553     971   1
  -3 -14  -3    2893     200  -2
   3   3  14    2893     200   1
  -4 -14  -3   17032     272  -2
   4   3  14   17032     272   1
  -5 -14  -3    5767     205  -2
   5   3  14    5767     205   1
  -6 -14  -3  253292    1749  -2
   6   3  14  253292    1749   1
  -7 -14  -3    1795     200  -2
   7   3  14    1795     200   1
  -8 -14  -3  114739     878  -2
   8   3  14  114739     878   1
  -9 -14  -3   11088     293  -2
   9   3  14   11088     293   1
 -10 -14  -3   61816     713  -2
  10   3  14   61816     713   1
 -11 -14  -3   14758     357  -2
  11   3  14   14758     357   1
 -12 -14  -3  331082    2918  -2
  12   3  14  331082    2918   1
 -13 -14  -3   13001     393  -2
  13   3  14   13001     393   1
   0 -14  -4  194716    2200  -2
   0   4  14  194716    2200   1
  -1 -14  -4    5089     220  -2
   1   4  14    5089     220   1
  -2 -14  -4   61859     592  -2
   2   4  14   61859     592   1
  -3 -14  -4   16834     252  -2
   3   4  14   16834     252   1
  -4 -14  -4   15572     255  -2
   4   4  14   15572     255   1
  -5 -14  -4   23581     299  -2
   5   4  14   23581     299   1
  -6 -14  -4   86899     707  -2
   6   4  14   86899     707   1
  -7 -14  -4  101778     798  -2
   7   4  14  101778     798   1
  -8 -14  -4   91737     778  -2
   8   4  14   91737     778   1
  -9 -14  -4   61771     780  -2
   9   4  14   61771     780   1
 -10 -14  -4    2512     300  -2
  10   4  14    2512     300   1
 -11 -14  -4   26938     565  -2
  11   4  14   26938     565   1
 -12 -14  -4   43749     717  -2
  12   4  14   43749     717   1
 -13 -14  -4   10614     390  -2
  13   4  14   10614     390   1
  -1 -14  -5    1800     182  -2
   1   5  14    1800     182   1
  -2 -14  -5   36023     365  -2
   2   5  14   36023     365   1
  -3 -14  -5    5517     196  -2
   3   5  14    5517     196   1
  -4 -14  -5   23953     346  -2
   4   5  14   23953     346   1
  -5 -14  -5    7646     223  -2
   5   5  14    7646     223   1
  -6 -14  -5  294194    2011  -2
   6   5  14  294194    2011   1
  -7 -14  -5   47103     488  -2
   7   5  14   47103     488   1
  -8 -14  -5   85452     737  -2
   8   5  14   85452     737   1
  -9 -14  -5   78493    1053  -2
   9   5  14   78493    1053   1
 -10 -14  -5    7155     378  -2
  10   5  14    7155     378   1
 -11 -14  -5   41602     686  -2
  11   5  14   41602     686   1
 -12 -14  -5  236299    3018  -2
  12   5  14  236299    3018   1
 -13 -14  -5   35761     547  -2
  13   5  14   35761     547   1
   0 -14  -6  203168    2269  -2
   0   6  14  203168    2269   1
  -1 -14  -6  156710    1302  -2
   1   6  14  156710    1302   1
  -2 -14  -6  122616     822  -2
   2   6  14  122616     822   1
  -3 -14  -6  254509    1679  -2
   3   6  14  254509    1679   1
  -4 -14  -6   86988     649  -2
   4   6  14   86988     649   1
  -5 -14  -6  294455    1923  -2
   5   6  14  294455    1923   1
  -6 -14  -6  322301    2082  -2
   6   6  14  322301    2082   1
  -7 -14  -6  186809    1329  -2
   7   6  14  186809    1329   1
  -8 -14  -6  281161    2489  -2
   8   6  14  281161    2489   1
  -9 -14  -6   88932    1331  -2
   9   6  14   88932    1331   1
 -10 -14  -6   41005     682  -2
  10   6  14   41005     682   1
 -11 -14  -6   99140    1392  -2
  11   6  14   99140    1392   1
 -12 -14  -6   70887    1059  -2
  12   6  14   70887    1059   1
 -13 -14  -6   30440     644  -2
  13   6  14   30440     644   1
  -1 -14  -7    3182     257  -2
   1   7  14    3182     257   1
  -2 -14  -7   54255     521  -2
   2   7  14   54255     521   1
  -3 -14  -7    1697     184  -2
   3   7  14    1697     184   1
  -4 -14  -7  101993     770  -2
   4   7  14  101993     770   1
  -5 -14  -7   47694     497  -2
   5   7  14   47694     497   1
  -6 -14  -7  186814    1407  -2
   6   7  14  186814    1407   1
  -7 -14  -7   38096     531  -2
   7   7  14   38096     531   1
  -8 -14  -7  171532    2537  -2
   8   7  14  171532    2537   1
  -9 -14  -7   29323     578  -2
   9   7  14   29323     578   1
 -10 -14  -7   91737    1181  -2
  10   7  14   91737    1181   1
 -11 -14  -7   36957     638  -2
  11   7  14   36957     638   1
 -12 -14  -7  174710    4034  -2
  12   7  14  174710    4034   1
 -13 -14  -7   20458     632  -2
  13   7  14   20458     632   1
   0 -14  -8  154832    1646  -2
   0   8  14  154832    1646   1
  -1 -14  -8   92791     978  -2
   1   8  14   92791     978   1
  -2 -14  -8   77146     666  -2
   2   8  14   77146     666   1
  -3 -14  -8  115295     899  -2
   3   8  14  115295     899   1
  -4 -14  -8   93317     904  -2
   4   8  14   93317     904   1
  -5 -14  -8   86975     851  -2
   5   8  14   86975     851   1
  -6 -14  -8  283216    2747  -2
   6   8  14  283216    2747   1
  -7 -14  -8  168021    1918  -2
   7   8  14  168021    1918   1
  -8 -14  -8  211870    2716  -2
   8   8  14  211870    2716   1
  -9 -14  -8   46981     800  -2
   9   8  14   46981     800   1
 -10 -14  -8   38113     873  -2
  10   8  14   38113     873   1
 -11 -14  -8   45157     788  -2
  11   8  14   45157     788   1
 -12 -14  -8   36458     663  -2
  12   8  14   36458     663   1
 -13 -14  -8   31111     731  -2
  13   8  14   31111     731   1
  -1 -14  -9    4553     269  -2
   1   9  14    4553     269   1
  -2 -14  -9   37855     469  -2
   2   9  14   37855     469   1
  -3 -14  -9   10973     300  -2
   3   9  14   10973     300   1
  -4 -14  -9   61526    1025  -2
   4   9  14   61526    1025   1
  -5 -14  -9   80281    1074  -2
   5   9  14   80281    1074   1
  -6 -14  -9   86698    1140  -2
   6   9  14   86698    1140   1
  -7 -14  -9   30514     794  -2
   7   9  14   30514     794   1
  -8 -14  -9   46645    1706  -2
   8   9  14   46645    1706   1
  -9 -14  -9   38332     763  -2
   9   9  14   38332     763   1
 -10 -14  -9   14081     384  -2
  10   9  14   14081     384   1
 -11 -14  -9   47744     700  -2
  11   9  14   47744     700   1
 -12 -14  -9   84568    1413  -2
  12   9  14   84568    1413   1
 -13 -14  -9   33668     611  -2
  13   9  14   33668     611   1
   0 -14 -10   20832     732  -2
   0  10  14   20832     732   1
  -1 -14 -10   20524     648  -2
   1  10  14   20524     648   1
  -2 -14 -10    5165     311  -2
   2  10  14    5165     311   1
  -3 -14 -10   60790     899  -2
   3  10  14   60790     899   1
  -4 -14 -10    2424     314  -2
   4  10  14    2424     314   1
  -5 -14 -10    7720     416  -2
   5  10  14    7720     416   1
  -6 -14 -10   40239     614  -2
   6  10  14   40239     614   1
  -7 -14 -10   94334    1376  -2
   7  10  14   94334    1376   1
  -8 -14 -10   38395    1024  -2
   8  10  14   38395    1024   1
  -9 -14 -10   13096     383  -2
   9  10  14   13096     383   1
 -10 -14 -10    -101     265  -2
  10  10  14    -101     265   1
 -11 -14 -10   29243     507  -2
  11  10  14   29243     507   1
 -12 -14 -10    6319     289  -2
  12  10  14    6319     289   1
 -13 -14 -10   34546     506  -2
  13  10  14   34546     506   1
  -1 -14 -11    9626     628  -2
   1  11  14    9626     628   1
  -2 -14 -11   27223     491  -2
   2  11  14   27223     491   1
  -3 -14 -11   14947     413  -2
   3  11  14   14947     413   1
  -4 -14 -11   27079     506  -2
   4  11  14   27079     506   1
  -5 -14 -11   43210     707  -2
   5  11  14   43210     707   1
  -6 -14 -11   99414    1468  -2
   6  11  14   99414    1468   1
  -7 -14 -11   35531     732  -2
   7  11  14   35531     732   1
  -8 -14 -11   46485     816  -2
   8  11  14   46485     816   1
  -9 -14 -11   47155     811  -2
   9  11  14   47155     811   1
 -10 -14 -11   28899     718  -2
  10  11  14   28899     718   1
 -11 -14 -11   24703     432  -2
  11  11  14   24703     432   1
 -12 -14 -11  101925    1273  -2
  12  11  14  101925    1273   1
 -13 -14 -11   31398     729  -2
  13  11  14   31398     729   1
   0 -14 -12  171111    3931  -2
   0  12  14  171111    3931   1
  -1 -14 -12  302148    7328  -2
   1  12  14  302148    7328   1
  -2 -14 -12   88680    1042  -2
   2  12  14   88680    1042   1
  -3 -14 -12  338451    3218  -2
   3  12  14  338451    3218   1
  -4 -14 -12   45314     646  -2
   4  12  14   45314     646   1
  -5 -14 -12  236678    2327  -2
   5  12  14  236678    2327   1
  -6 -14 -12   71296    1360  -2
   6  12  14   71296    1360   1
  -7 -14 -12  178016    2288  -2
   7  12  14  178016    2288   1
  -8 -14 -12   38102     704  -2
   8  12  14   38102     704   1
  -9 -14 -12   87134    1219  -2
   9  12  14   87134    1219   1
 -10 -14 -12    6458     334  -2
  10  12  14    6458     334   1
 -11 -14 -12  102451    1534  -2
  11  12  14  102451    1534   1
 -12 -14 -12   10444     386  -2
  12  12  14   10444     386   1
 -13 -14 -12   85113    1895  -2
  13  12  14   85113    1895   1
  -1 -14 -13   15417     511  -2
   1  13  14   15417     511   1
  -2 -14 -13   31203     678  -2
   2  13  14   31203     678   1
  -3 -14 -13   12886     378  -2
   3  13  14   12886     378   1
  -4 -14 -13   11096     356  -2
   4  13  14   11096     356   1
  -5 -14 -13   36210     548  -2
   5  13  14   36210     548   1
  -6 -14 -13   29850     635  -2
   6  13  14   29850     635   1
  -7 -14 -13   22683     651  -2
   7  13  14   22683     651   1
  -8 -14 -13   31047     612  -2
   8  13  14   31047     612   1
  -9 -14 -13   34249     616  -2
   9  13  14   34249     616   1
 -10 -14 -13   35356     514  -2
  10  13  14   35356     514   1
 -11 -14 -13   32606     760  -2
  11  13  14   32606     760   1
 -13 -14 -13   52913    1210  -2
  13  13  14   52913    1210   1
   0 -14 -14  120088    2885  -2
   0  14  14  120088    2885   1
  -1 -14 -14   31563     663  -2
   1  14  14   31563     663   1
  -2 -14 -14   57601    1096  -2
   2  14  14   57601    1096   1
  -3 -14 -14   41586     886  -2
   3  14  14   41586     886   1
  -4 -14 -14   21028     559  -2
   4  14  14   21028     559   1
  -5 -14 -14   16800     405  -2
   5  14  14   16800     405   1
  -6 -14 -14   25395     526  -2
   6  14  14   25395     526   1
  -7 -14 -14   77630    1092  -2
   7  14  14   77630    1092   1
  -8 -14 -14   10711     307  -2
   8  14  14   10711     307   1
  -9 -14 -14   20065     471  -2
   9  14  14   20065     471   1
 -10 -14 -14    3657     195  -2
  10  14  14    3657     195   1
 -11 -14 -14   35280    1130  -2
  11  14  14   35280    1130   1
  -1 -15   0  145465    1960  -2
   1   0  15  145465    1960   1
  -3 -15   0   80464    1054  -2
   3   0  15   80464    1054   1
  -5 -15   0  327981    3517  -2
   5   0  15  327981    3517   1
  -7 -15   0   51434     624  -2
   7   0  15   51434     624   1
  -9 -15   0   51436     898  -2
   9   0  15   51436     898   1
 -11 -15   0  397303    4828  -2
  11   0  15  397303    4828   1
 -13 -15   0  384724    5773  -2
  13   0  15  384724    5773   1
   0 -15  -1  144882    2408  -2
   0   1  15  144882    2408   1
  -1 -15  -1  386561    3350  -2
   1   1  15  386561    3350   1
  -2 -15  -1   91746     961  -2
   2   1  15   91746     961   1
  -3 -15  -1   14755     391  -2
   3   1  15   14755     391   1
  -4 -15  -1   26581     378  -2
   4   1  15   26581     378   1
  -5 -15  -1    9185     263  -2
   5   1  15    9185     263   1
  -6 -15  -1   39762     394  -2
   6   1  15   39762     394   1
  -7 -15  -1   65406     570  -2
   7   1  15   65406     570   1
  -8 -15  -1   34409     425  -2
   8   1  15   34409     425   1
  -9 -15  -1    1750     265  -2
   9   1  15    1750     265   1
 -10 -15  -1   21953     402  -2
  10   1  15   21953     402   1
 -11 -15  -1    5258     274  -2
  11   1  15    5258     274   1
 -12 -15  -1   23238     438  -2
  12   1  15   23238     438   1
 -13 -15  -1   59657     834  -2
  13   1  15   59657     834   1
 -14 -15  -1   14597     388  -2
  14   1  15   14597     388   1
  -1 -15  -2   91606     783  -2
   1   2  15   91606     783   1
  -2 -15  -2   18990     357  -2
   2   2  15   18990     357   1
  -3 -15  -2   64968     685  -2
   3   2  15   64968     685   1
  -4 -15  -2    5581     235  -2
   4   2  15    5581     235   1
  -5 -15  -2  379454    2426  -2
   5   2  15  379454    2426   1
  -6 -15  -2   17171     267  -2
   6   2  15   17171     267   1
  -7 -15  -2   45181     477  -2
   7   2  15   45181     477   1
  -8 -15  -2    3304     231  -2
   8   2  15    3304     231   1
  -9 -15  -2    7692     249  -2
   9   2  15    7692     249   1
 -10 -15  -2    8834     300  -2
  10   2  15    8834     300   1
 -11 -15  -2  351524    3353  -2
  11   2  15  351524    3353   1
 -12 -15  -2   28007     597  -2
  12   2  15   28007     597   1
 -13 -15  -2  266970    2941  -2
  13   2  15  266970    2941   1
 -14 -15  -2   20653     503  -2
  14   2  15   20653     503   1
   0 -15  -3   79520     991  -2
   0   3  15   79520     991   1
  -1 -15  -3   14028     267  -2
   1   3  15   14028     267   1
  -2 -15  -3   65316     579  -2
   2   3  15   65316     579   1
  -3 -15  -3   54178     535  -2
   3   3  15   54178     535   1
  -4 -15  -3   46223     495  -2
   4   3  15   46223     495   1
  -5 -15  -3   19964     339  -2
   5   3  15   19964     339   1
  -6 -15  -3   17859     283  -2
   6   3  15   17859     283   1
  -7 -15  -3    7202     239  -2
   7   3  15    7202     239   1
  -8 -15  -3    2286     261  -2
   8   3  15    2286     261   1
  -9 -15  -3   11139     319  -2
   9   3  15   11139     319   1
 -10 -15  -3   21584     435  -2
  10   3  15   21584     435   1
 -11 -15  -3   16058     444  -2
  11   3  15   16058     444   1
 -12 -15  -3    3246     322  -2
  12   3  15    3246     322   1
 -13 -15  -3   14061     696  -2
  13   3  15   14061     696   1
 -14 -15  -3    5782     583  -2
  14   3  15    5782     583   1
  -1 -15  -4   26579     372  -2
   1   4  15   26579     372   1
  -2 -15  -4    5695     211  -2
   2   4  15    5695     211   1
  -3 -15  -4   45863     422  -2
   3   4  15   45863     422   1
  -4 -15  -4     684     198  -2
   4   4  15     684     198   1
  -5 -15  -4  427910    2717  -2
   5   4  15  427910    2717   1
  -6 -15  -4    4375     208  -2
   6   4  15    4375     208   1
  -7 -15  -4  111440    1110  -2
   7   4  15  111440    1110   1
  -8 -15  -4   28181     445  -2
   8   4  15   28181     445   1
  -9 -15  -4   77837    1127  -2
   9   4  15   77837    1127   1
 -10 -15  -4   21621     650  -2
  10   4  15   21621     650   1
 -11 -15  -4  351690    3765  -2
  11   4  15  351690    3765   1
 -12 -15  -4   10733     382  -2
  12   4  15   10733     382   1
 -13 -15  -4  286219    3538  -2
  13   4  15  286219    3538   1
 -14 -15  -4    1676     345  -2
  14   4  15    1676     345   1
   0 -15  -5  327802    2887  -2
   0   5  15  327802    2887   1
  -1 -15  -5    9830     273  -2
   1   5  15    9830     273   1
  -2 -15  -5  378706    2334  -2
   2   5  15  378706    2334   1
  -3 -15  -5   19383     276  -2
   3   5  15   19383     276   1
  -4 -15  -5  427796    2718  -2
   4   5  15  427796    2718   1
  -5 -15  -5    3745     189  -2
   5   5  15    3745     189   1
  -6 -15  -5  385637    2587  -2
   6   5  15  385637    2587   1
  -7 -15  -5   98017    1008  -2
   7   5  15   98017    1008   1
  -8 -15  -5  287033    2815  -2
   8   5  15  287033    2815   1
  -9 -15  -5    5632     340  -2
   9   5  15    5632     340   1
 -10 -15  -5  181625    1833  -2
  10   5  15  181625    1833   1
 -11 -15  -5    4063     288  -2
  11   5  15    4063     288   1
 -12 -15  -5   76809    1159  -2
  12   5  15   76809    1159   1
 -13 -15  -5   15988     685  -2
  13   5  15   15988     685   1
 -14 -15  -5   21041     810  -2
  14   5  15   21041     810   1
  -1 -15  -6   39107     458  -2
   1   6  15   39107     458   1
  -2 -15  -6   17376     302  -2
   2   6  15   17376     302   1
  -3 -15  -6   17682     278  -2
   3   6  15   17682     278   1
  -4 -15  -6    4278     195  -2
   4   6  15    4278     195   1
  -5 -15  -6  385109    2589  -2
   5   6  15  385109    2589   1
  -6 -15  -6    1058     263  -2
   6   6  15    1058     263   1
  -7 -15  -6   47567     668  -2
   7   6  15   47567     668   1
  -8 -15  -6   31514     521  -2
   8   6  15   31514     521   1
  -9 -15  -6   60782    1021  -2
   9   6  15   60782    1021   1
 -10 -15  -6   16584     388  -2
  10   6  15   16584     388   1
 -11 -15  -6  165921    1884  -2
  11   6  15  165921    1884   1
 -12 -15  -6    4007     370  -2
  12   6  15    4007     370   1
 -13 -15  -6  122387    1637  -2
  13   6  15  122387    1637   1
 -14 -15  -6    5702     296  -2
  14   6  15    5702     296   1
   0 -15  -7   50271     742  -2
   0   7  15   50271     742   1
  -1 -15  -7   65585     690  -2
   1   7  15   65585     690   1
  -2 -15  -7   45413     495  -2
   2   7  15   45413     495   1
  -3 -15  -7    6856     252  -2
   3   7  15    6856     252   1
  -4 -15  -7  110319    1132  -2
   4   7  15  110319    1132   1
  -5 -15  -7   98889    1023  -2
   5   7  15   98889    1023   1
  -6 -15  -7   48121     672  -2
   6   7  15   48121     672   1
  -7 -15  -7  237132    2323  -2
   7   7  15  237132    2323   1
  -8 -15  -7   31796     593  -2
   8   7  15   31796     593   1
  -9 -15  -7   45815    1262  -2
   9   7  15   45815    1262   1
 -10 -15  -7   54716     787  -2
  10   7  15   54716     787   1
 -11 -15  -7   13903     439  -2
  11   7  15   13903     439   1
 -12 -15  -7    6614     503  -2
  12   7  15    6614     503   1
 -13 -15  -7    8728     364  -2
  13   7  15    8728     364   1
 -14 -15  -7   23405     464  -2
  14   7  15   23405     464   1
  -1 -15  -8   33104     452  -2
   1   8  15   33104     452   1
  -2 -15  -8    3256     270  -2
   2   8  15    3256     270   1
  -3 -15  -8    2479     247  -2
   3   8  15    2479     247   1
  -4 -15  -8   28158     734  -2
   4   8  15   28158     734   1
  -5 -15  -8  294676    2822  -2
   5   8  15  294676    2822   1
  -6 -15  -8   32780     532  -2
   6   8  15   32780     532   1
  -7 -15  -8   31510     574  -2
   7   8  15   31510     574   1
  -8 -15  -8    2509     360  -2
   8   8  15    2509     360   1
  -9 -15  -8   26734     769  -2
   9   8  15   26734     769   1
 -10 -15  -8   12287     723  -2
  10   8  15   12287     723   1
 -11 -15  -8  100002    2559  -2
  11   8  15  100002    2559   1
 -12 -15  -8   18782     528  -2
  12   8  15   18782     528   1
 -13 -15  -8   98946    1591  -2
  13   8  15   98946    1591   1
 -14 -15  -8    4405     286  -2
  14   8  15    4405     286   1
   0 -15  -9   50625     816  -2
   0   9  15   50625     816   1
  -1 -15  -9    1773     244  -2
   1   9  15    1773     244   1
  -2 -15  -9    7633     295  -2
   2   9  15    7633     295   1
  -3 -15  -9   11703     358  -2
   3   9  15   11703     358   1
  -4 -15  -9   78509    1457  -2
   4   9  15   78509    1457   1
  -5 -15  -9    5950     464  -2
   5   9  15    5950     464   1
  -6 -15  -9   62437     992  -2
   6   9  15   62437     992   1
  -7 -15  -9   47215    2164  -2
   7   9  15   47215    2164   1
  -8 -15  -9   26455    1450  -2
   8   9  15   26455    1450   1
  -9 -15  -9    1346     374  -2
   9   9  15    1346     374   1
 -10 -15  -9   39615    1210  -2
  10   9  15   39615    1210   1
 -11 -15  -9    4823     996  -2
  11   9  15    4823     996   1
 -12 -15  -9     604     338  -2
  12   9  15     604     338   1
 -13 -15  -9     208     245  -2
  13   9  15     208     245   1
 -14 -15  -9   27471     723  -2
  14   9  15   27471     723   1
  -1 -15 -10   21630     674  -2
   1  10  15   21630     674   1
  -2 -15 -10    8838     365  -2
   2  10  15    8838     365   1
  -3 -15 -10   22174    1225  -2
   3  10  15   22174    1225   1
  -4 -15 -10   22157     572  -2
   4  10  15   22157     572   1
  -5 -15 -10  181467    2386  -2
   5  10  15  181467    2386   1
  -6 -15 -10   16623     497  -2
   6  10  15   16623     497   1
  -7 -15 -10   54814     919  -2
   7  10  15   54814     919   1
  -8 -15 -10   11057     424  -2
   8  10  15   11057     424   1
  -9 -15 -10   38757     700  -2
   9  10  15   38757     700   1
 -10 -15 -10    9340     494  -2
  10  10  15    9340     494   1
 -11 -15 -10  134021    1722  -2
  11  10  15  134021    1722   1
 -12 -15 -10    1471     198  -2
  12  10  15    1471     198   1
 -13 -15 -10  169315    2045  -2
  13  10  15  169315    2045   1
 -14 -15 -10    4027     391  -2
  14  10  15    4027     391   1
   0 -15 -11  393776    8590  -2
   0  11  15  393776    8590   1
  -1 -15 -11    4886     304  -2
   1  11  15    4886     304   1
  -2 -15 -11  353698    3397  -2
   2  11  15  353698    3397   1
  -3 -15 -11   16527     459  -2
   3  11  15   16527     459   1
  -4 -15 -11  353997    3378  -2
   4  11  15  353997    3378   1
  -5 -15 -11    3807     367  -2
   5  11  15    3807     367   1
  -6 -15 -11  169783    2785  -2
   6  11  15  169783    2785   1
  -7 -15 -11   13729     463  -2
   7  11  15   13729     463   1
  -8 -15 -11  102592    1409  -2
   8  11  15  102592    1409   1
  -9 -15 -11    4157     322  -2
   9  11  15    4157     322   1
 -10 -15 -11  135617    2166  -2
  10  11  15  135617    2166   1
 -11 -15 -11    3774     285  -2
  11  11  15    3774     285   1
 -12 -15 -11   71469    1165  -2
  12  11  15   71469    1165   1
 -13 -15 -11    5611     281  -2
  13  11  15    5611     281   1
  -1 -15 -12   23560     480  -2
   1  12  15   23560     480   1
  -2 -15 -12   28443     703  -2
   2  12  15   28443     703   1
  -3 -15 -12    3050     310  -2
   3  12  15    3050     310   1
  -4 -15 -12   11475     357  -2
   4  12  15   11475     357   1
  -5 -15 -12   76409    1067  -2
   5  12  15   76409    1067   1
  -6 -15 -12    3600     444  -2
   6  12  15    3600     444   1
  -7 -15 -12    7134     453  -2
   7  12  15    7134     453   1
  -8 -15 -12   19411     541  -2
   8  12  15   19411     541   1
  -9 -15 -12     802     275  -2
   9  12  15     802     275   1
 -10 -15 -12    1719     212  -2
  10  12  15    1719     212   1
 -11 -15 -12   70975     943  -2
  11  12  15   70975     943   1
 -12 -15 -12    1852     293  -2
  12  12  15    1852     293   1
   0 -15 -13  390848    9796  -2
   0  13  15  390848    9796   1
  -1 -15 -13   60140    1389  -2
   1  13  15   60140    1389   1
  -2 -15 -13  269141    2900  -2
   2  13  15  269141    2900   1
  -3 -15 -13   13661     408  -2
   3  13  15   13661     408   1
  -4 -15 -13  287521    3440  -2
   4  13  15  287521    3440   1
  -5 -15 -13   16469     527  -2
   5  13  15   16469     527   1
  -6 -15 -13  124708    2021  -2
   6  13  15  124708    2021   1
  -7 -15 -13    9401     448  -2
   7  13  15    9401     448   1
  -8 -15 -13   96650    1543  -2
   8  13  15   96650    1543   1
  -9 -15 -13     485     195  -2
   9  13  15     485     195   1
 -10 -15 -13  163820    2518  -2
  10  13  15  163820    2518   1
 -11 -15 -13    5585     352  -2
  11  13  15    5585     352   1
 -12 -15 -13   51735    1184  -2
  12  13  15   51735    1184   1
  -1 -15 -14   14074     360  -2
   1  14  15   14074     360   1
  -2 -15 -14   19710     443  -2
   2  14  15   19710     443   1
  -3 -15 -14    6234     316  -2
   3  14  15    6234     316   1
  -4 -15 -14    2071     348  -2
   4  14  15    2071     348   1
  -5 -15 -14   20693     605  -2
   5  14  15   20693     605   1
  -6 -15 -14    5580     829  -2
   6  14  15    5580     829   1
  -7 -15 -14   23806     807  -2
   7  14  15   23806     807   1
  -8 -15 -14    4257     322  -2
   8  14  15    4257     322   1
  -9 -15 -14   27337    1086  -2
   9  14  15   27337    1086   1
 -10 -15 -14    3976     371  -2
  10  14  15    3976     371   1
 -11 -15 -14   60174    1351  -2
  11  14  15   60174    1351   1
   0 -15 -15   63354    1176  -2
   0  15  15   63354    1176   1
  -1 -15 -15   18263     457  -2
   1  15  15   18263     457   1
  -2 -15 -15     567     215  -2
   2  15  15     567     215   1
  -3 -15 -15    1491     401  -2
   3  15  15    1491     401   1
  -4 -15 -15   70081    2536  -2
   4  15  15   70081    2536   1
  -5 -15 -15     183     323  -2
   5  15  15     183     323   1
  -6 -15 -15   26924     615  -2
   6  15  15   26924     615   1
  -7 -15 -15     -58     352  -2
   7  15  15     -58     352   1
  -8 -15 -15    7989     283  -2
   8  15  15    7989     283   1
  -9 -15 -15    1274     320  -2
   9  15  15    1274     320   1
   0 -16   0   15002     852  -2
   0   0  16   15002     852   1
  -2 -16   0    6559     348  -2
   2   0  16    6559     348   1
  -4 -16   0  107259    1328  -2
   4   0  16  107259    1328   1
  -6 -16   0    5210     304  -2
   6   0  16    5210     304   1
  -8 -16   0   24240     435  -2
   8   0  16   24240     435   1
 -10 -16   0   65733    1047  -2
  10   0  16   65733    1047   1
 -12 -16   0    6224     487  -2
  12   0  16    6224     487   1
 -14 -16   0   11497     478  -2
  14   0  16   11497     478   1
  -1 -16  -1   42833     712  -2
   1   1  16   42833     712   1
  -2 -16  -1  280541    2736  -2
   2   1  16  280541    2736   1
  -3 -16  -1    1443     263  -2
   3   1  16    1443     263   1
  -4 -16  -1  144425    1274  -2
   4   1  16  144425    1274   1
  -5 -16  -1    4034     201  -2
   5   1  16    4034     201   1
  -6 -16  -1  111468     908  -2
   6   1  16  111468     908   1
  -7 -16  -1    9231     232  -2
   7   1  16    9231     232   1
  -8 -16  -1   26255     370  -2
   8   1  16   26255     370   1
  -9 -16  -1     896     233  -2
   9   1  16     896     233   1
 -10 -16  -1   98755    1000  -2
  10   1  16   98755    1000   1
 -11 -16  -1    8376     283  -2
  11   1  16    8376     283   1
 -12 -16  -1  418112    3914  -2
  12   1  16  418112    3914   1
 -13 -16  -1    8529     335  -2
  13   1  16    8529     335   1
 -14 -16  -1   71025     891  -2
  14   1  16   71025     891   1
 -15 -16  -1    4796     249  -2
  15   1  16    4796     249   1
   0 -16  -2    6928     567  -2
   0   2  16    6928     567   1
  -1 -16  -2  281302    2504  -2
   1   2  16  281302    2504   1
  -2 -16  -2   74910     851  -2
   2   2  16   74910     851   1
  -3 -16  -2  159975    1242  -2
   3   2  16  159975    1242   1
  -4 -16  -2  215921    1458  -2
   4   2  16  215921    1458   1
  -5 -16  -2  106395     796  -2
   5   2  16  106395     796   1
  -6 -16  -2   33517     451  -2
   6   2  16   33517     451   1
  -7 -16  -2   83554     889  -2
   7   2  16   83554     889   1
  -8 -16  -2   48252     522  -2
   8   2  16   48252     522   1
  -9 -16  -2   52314     583  -2
   9   2  16   52314     583   1
 -10 -16  -2   94627     959  -2
  10   2  16   94627     959   1
 -11 -16  -2   51599     903  -2
  11   2  16   51599     903   1
 -12 -16  -2   16850     363  -2
  12   2  16   16850     363   1
 -13 -16  -2   31473     533  -2
  13   2  16   31473     533   1
 -14 -16  -2    4033     328  -2
  14   2  16    4033     328   1
 -15 -16  -2   14037     506  -2
  15   2  16   14037     506   1
  -1 -16  -3    1361     255  -2
   1   3  16    1361     255   1
  -2 -16  -3  161423    1246  -2
   2   3  16  161423    1246   1
  -3 -16  -3     983     203  -2
   3   3  16     983     203   1
  -4 -16  -3   88648     726  -2
   4   3  16   88648     726   1
  -5 -16  -3    7154     261  -2
   5   3  16    7154     261   1
  -6 -16  -3  189046    1504  -2
   6   3  16  189046    1504   1
  -7 -16  -3    4512     341  -2
   7   3  16    4512     341   1
  -8 -16  -3   98970     865  -2
   8   3  16   98970     865   1
  -9 -16  -3    4977     249  -2
   9   3  16    4977     249   1
 -10 -16  -3  109336    1198  -2
  10   3  16  109336    1198   1
 -11 -16  -3    4496     323  -2
  11   3  16    4496     323   1
 -12 -16  -3  388126    4041  -2
  12   3  16  388126    4041   1
 -13 -16  -3    8901     319  -2
  13   3  16    8901     319   1
 -14 -16  -3   71006    2750  -2
  14   3  16   71006    2750   1
 -15 -16  -3    3261     247  -2
  15   3  16    3261     247   1
   0 -16  -4  106327    1181  -2
   0   4  16  106327    1181   1
  -1 -16  -4  141961    1135  -2
   1   4  16  141961    1135   1
  -2 -16  -4  217811    1618  -2
   2   4  16  217811    1618   1
  -3 -16  -4   87731     777  -2
   3   4  16   87731     777   1
  -4 -16  -4  269232    2224  -2
   4   4  16  269232    2224   1
  -5 -16  -4  132183    1194  -2
   5   4  16  132183    1194   1
  -6 -16  -4   24766     403  -2
   6   4  16   24766     403   1
  -7 -16  -4  183933    1567  -2
   7   4  16  183933    1567   1
  -8 -16  -4   38601     487  -2
   8   4  16   38601     487   1
  -9 -16  -4   92463     947  -2
   9   4  16   92463     947   1
 -10 -16  -4  101454    1106  -2
  10   4  16  101454    1106   1
 -11 -16  -4   48961     733  -2
  11   4  16   48961     733   1
 -12 -16  -4   26469     500  -2
  12   4  16   26469     500   1
 -13 -16  -4    9688     370  -2
  13   4  16    9688     370   1
 -14 -16  -4    7978     634  -2
  14   4  16    7978     634   1
 -15 -16  -4    1629     265  -2
  15   4  16    1629     265   1
  -1 -16  -5    4274     231  -2
   1   5  16    4274     231   1
  -2 -16  -5  106449     847  -2
   2   5  16  106449     847   1
  -3 -16  -5    7227     291  -2
   3   5  16    7227     291   1
  -4 -16  -5  132758    1195  -2
   4   5  16  132758    1195   1
  -5 -16  -5   26234     443  -2
   5   5  16   26234     443   1
  -6 -16  -5  158433    1644  -2
   6   5  16  158433    1644   1
  -7 -16  -5   22876     413  -2
   7   5  16   22876     413   1
  -8 -16  -5   24812     459  -2
   8   5  16   24812     459   1
  -9 -16  -5   32308     470  -2
   9   5  16   32308     470   1
 -10 -16  -5   15760     391  -2
  10   5  16   15760     391   1
 -11 -16  -5    6063     336  -2
  11   5  16    6063     336   1
 -12 -16  -5  191321    2439  -2
  12   5  16  191321    2439   1
 -13 -16  -5    3835     357  -2
  13   5  16    3835     357   1
 -14 -16  -5   10150     437  -2
  14   5  16   10150     437   1
 -15 -16  -5   10200     478  -2
  15   5  16   10200     478   1
   0 -16  -6    5215     343  -2
   0   6  16    5215     343   1
  -1 -16  -6  112026     935  -2
   1   6  16  112026     935   1
  -2 -16  -6   33693     453  -2
   2   6  16   33693     453   1
  -3 -16  -6  188611    1627  -2
   3   6  16  188611    1627   1
  -4 -16  -6   24519     421  -2
   4   6  16   24519     421   1
  -5 -16  -6  158331    1498  -2
   5   6  16  158331    1498   1
  -6 -16  -6   22710     463  -2
   6   6  16   22710     463   1
  -7 -16  -6  174704    1980  -2
   7   6  16  174704    1980   1
  -8 -16  -6    7212     315  -2
   8   6  16    7212     315   1
  -9 -16  -6  101578    1449  -2
   9   6  16  101578    1449   1
 -10 -16  -6   17218     380  -2
  10   6  16   17218     380   1
 -11 -16  -6   62681    1210  -2
  11   6  16   62681    1210   1
 -12 -16  -6   12544     663  -2
  12   6  16   12544     663   1
 -13 -16  -6   28499     538  -2
  13   6  16   28499     538   1
 -14 -16  -6    2600     349  -2
  14   6  16    2600     349   1
 -15 -16  -6    5895     265  -2
  15   6  16    5895     265   1
  -1 -16  -7    9018     281  -2
   1   7  16    9018     281   1
  -2 -16  -7   84547    1073  -2
   2   7  16   84547    1073   1
  -3 -16  -7    4568     279  -2
   3   7  16    4568     279   1
  -4 -16  -7  183252    1572  -2
   4   7  16  183252    1572   1
  -5 -16  -7   22541     418  -2
   5   7  16   22541     418   1
  -6 -16  -7  173840    3222  -2
   6   7  16  173840    3222   1
  -7 -16  -7   23725     510  -2
   7   7  16   23725     510   1
  -8 -16  -7   50514     856  -2
   8   7  16   50514     856   1
  -9 -16  -7   14810     599  -2
   9   7  16   14810     599   1
 -10 -16  -7   52845     874  -2
  10   7  16   52845     874   1
 -11 -16  -7    9437     367  -2
  11   7  16    9437     367   1
 -12 -16  -7  187081    2854  -2
  12   7  16  187081    2854   1
 -13 -16  -7   16742     401  -2
  13   7  16   16742     401   1
 -14 -16  -7   62772    1399  -2
  14   7  16   62772    1399   1
 -15 -16  -7   10693     487  -2
  15   7  16   10693     487   1
   0 -16  -8   23596     487  -2
   0   8  16   23596     487   1
  -1 -16  -8   27306     399  -2
   1   8  16   27306     399   1
  -2 -16  -8   49755     587  -2
   2   8  16   49755     587   1
  -3 -16  -8   97623     946  -2
   3   8  16   97623     946   1
  -4 -16  -8   37982     853  -2
   4   8  16   37982     853   1
  -5 -16  -8   24669     493  -2
   5   8  16   24669     493   1
  -6 -16  -8    6520     313  -2
   6   8  16    6520     313   1
  -7 -16  -8   50946    1362  -2
   7   8  16   50946    1362   1
  -8 -16  -8     760     438  -2
   8   8  16     760     438   1
  -9 -16  -8    9869     515  -2
   9   8  16    9869     515   1
 -10 -16  -8   19289     874  -2
  10   8  16   19289     874   1
 -11 -16  -8   19138     452  -2
  11   8  16   19138     452   1
 -12 -16  -8   18096     687  -2
  12   8  16   18096     687   1
 -13 -16  -8   21932     506  -2
  13   8  16   21932     506   1
 -14 -16  -8    2011     327  -2
  14   8  16    2011     327   1
  -1 -16  -9    1093     236  -2
   1   9  16    1093     236   1
  -2 -16  -9   53507     611  -2
   2   9  16   53507     611   1
  -3 -16  -9    4366     275  -2
   3   9  16    4366     275   1
  -4 -16  -9   91903    2068  -2
   4   9  16   91903    2068   1
  -5 -16  -9   32367     585  -2
   5   9  16   32367     585   1
  -6 -16  -9  101197    1294  -2
   6   9  16  101197    1294   1
  -7 -16  -9   15209     538  -2
   7   9  16   15209     538   1
  -8 -16  -9    8956     426  -2
   8   9  16    8956     426   1
  -9 -16  -9    2241     531  -2
   9   9  16    2241     531   1
 -10 -16  -9   14182     698  -2
  10   9  16   14182     698   1
 -11 -16  -9   23104     523  -2
  11   9  16   23104     523   1
 -12 -16  -9  134225    1972  -2
  12   9  16  134225    1972   1
 -13 -16  -9   17223     730  -2
  13   9  16   17223     730   1
 -14 -16  -9   27206     756  -2
  14   9  16   27206     756   1
   0 -16 -10   66936    1488  -2
   0  10  16   66936    1488   1
  -1 -16 -10   99074    1008  -2
   1  10  16   99074    1008   1
  -2 -16 -10   93468    1058  -2
   2  10  16   93468    1058   1
  -3 -16 -10  110456    1918  -2
   3  10  16  110456    1918   1
  -4 -16 -10  100060    3312  -2
   4  10  16  100060    3312   1
  -5 -16 -10   15530     557  -2
   5  10  16   15530     557   1
  -6 -16 -10   16315     668  -2
   6  10  16   16315     668   1
  -7 -16 -10   53207    1034  -2
   7  10  16   53207    1034   1
  -8 -16 -10   19742     557  -2
   8  10  16   19742     557   1
  -9 -16 -10   13509     536  -2
   9  10  16   13509     536   1
 -10 -16 -10   63970     943  -2
  10  10  16   63970     943   1
 -11 -16 -10   22656     389  -2
  11  10  16   22656     389   1
 -12 -16 -10   20198     444  -2
  12  10  16   20198     444   1
 -13 -16 -10   26716     825  -2
  13  10  16   26716     825   1
  -1 -16 -11    8029     282  -2
   1  11  16    8029     282   1
  -2 -16 -11   49955     876  -2
   2  11  16   49955     876   1
  -3 -16 -11    4585     348  -2
   3  11  16    4585     348   1
  -4 -16 -11   48261     726  -2
   4  11  16   48261     726   1
  -5 -16 -11    5670     362  -2
   5  11  16    5670     362   1
  -6 -16 -11   60705    1239  -2
   6  11  16   60705    1239   1
  -7 -16 -11   10061     440  -2
   7  11  16   10061     440   1
  -8 -16 -11   18888     877  -2
   8  11  16   18888     877   1
  -9 -16 -11   23491     619  -2
   9  11  16   23491     619   1
 -10 -16 -11   21886     536  -2
  10  11  16   21886     536   1
 -11 -16 -11   10381     414  -2
  11  11  16   10381     414   1
 -12 -16 -11  110289    2316  -2
  12  11  16  110289    2316   1
   0 -16 -12    7205     368  -2
   0  12  16    7205     368   1
  -1 -16 -12  421158    3906  -2
   1  12  16  421158    3906   1
  -2 -16 -12   16998     412  -2
   2  12  16   16998     412   1
  -3 -16 -12  379950    4658  -2
   3  12  16  379950    4658   1
  -4 -16 -12   26448     501  -2
   4  12  16   26448     501   1
  -5 -16 -12  193273    5790  -2
   5  12  16  193273    5790   1
  -6 -16 -12   12098     494  -2
   6  12  16   12098     494   1
  -7 -16 -12  184698    4603  -2
   7  12  16  184698    4603   1
  -8 -16 -12   17718     417  -2
   8  12  16   17718     417   1
  -9 -16 -12  134482    1625  -2
   9  12  16  134482    1625   1
 -10 -16 -12   21601     402  -2
  10  12  16   21601     402   1
 -11 -16 -12  113189    2952  -2
  11  12  16  113189    2952   1
  -1 -16 -13    9286     339  -2
   1  13  16    9286     339   1
  -2 -16 -13   32259     526  -2
   2  13  16   32259     526   1
  -3 -16 -13    9471     293  -2
   3  13  16    9471     293   1
  -4 -16 -13    9541     358  -2
   4  13  16    9541     358   1
  -5 -16 -13    4161     467  -2
   5  13  16    4161     467   1
  -6 -16 -13   27667     903  -2
   6  13  16   27667     903   1
  -7 -16 -13   16987     659  -2
   7  13  16   16987     659   1
  -8 -16 -13   20469     640  -2
   8  13  16   20469     640   1
  -9 -16 -13   16996     443  -2
   9  13  16   16996     443   1
 -10 -16 -13   27832    1850  -2
  10  13  16   27832    1850   1
   0 -16 -14   10590     659  -2
   0  14  16   10590     659   1
  -1 -16 -14   71765    1671  -2
   1  14  16   71765    1671   1
  -2 -16 -14    4005     224  -2
   2  14  16    4005     224   1
  -3 -16 -14   71433     925  -2
   3  14  16   71433     925   1
  -4 -16 -14    8567     321  -2
   4  14  16    8567     321   1
  -5 -16 -14    8652     320  -2
   5  14  16    8652     320   1
  -6 -16 -14    2392     248  -2
   6  14  16    2392     248   1
  -7 -16 -14   62563    1415  -2
   7  14  16   62563    1415   1
  -8 -16 -14    2330     202  -2
   8  14  16    2330     202   1
  -9 -16 -14   25880     730  -2
   9  14  16   25880     730   1
  -1 -16 -15    4501     285  -2
   1  15  16    4501     285   1
  -2 -16 -15   13560     676  -2
   2  15  16   13560     676   1
  -3 -16 -15    3569     228  -2
   3  15  16    3569     228   1
  -4 -16 -15    1576     215  -2
   4  15  16    1576     215   1
  -5 -16 -15   10431     289  -2
   5  15  16   10431     289   1
  -6 -16 -15    5863     228  -2
   6  15  16    5863     228   1
  -7 -16 -15    9865     281  -2
   7  15  16    9865     281   1
   0 -16 -16    -187     240  -2
   0  16  16    -187     240   1
  -1 -16 -16   31643     858  -2
   1  16  16   31643     858   1
  -2 -16 -16    1524     371  -2
   2  16  16    1524     371   1
  -3 -16 -16   61881    1039  -2
   3  16  16   61881    1039   1
  -4 -16 -16    7303     528  -2
   4  16  16    7303     528   1
  -5 -16 -16     403     314  -2
   5  16  16     403     314   1
  -1 -17   0  261654    5692  -2
   1   0  17  261654    5692   1
  -3 -17   0   12464     630  -2
   3   0  17   12464     630   1
  -5 -17   0  145666    1526  -2
   5   0  17  145666    1526   1
  -7 -17   0  103681    1138  -2
   7   0  17  103681    1138   1
  -9 -17   0  127762    1495  -2
   9   0  17  127762    1495   1
 -11 -17   0  187455    2386  -2
  11   0  17  187455    2386   1
 -13 -17   0  151882    2401  -2
  13   0  17  151882    2401   1
 -15 -17   0  122948    2580  -2
  15   0  17  122948    2580   1
   0 -17  -1  258327    4032  -2
   0   1  17  258327    4032   1
  -1 -17  -1  108160    1555  -2
   1   1  17  108160    1555   1
  -2 -17  -1  177800    2031  -2
   2   1  17  177800    2031   1
  -3 -17  -1  159645    1666  -2
   3   1  17  159645    1666   1
  -4 -17  -1  124402    1134  -2
   4   1  17  124402    1134   1
  -5 -17  -1  180195    1443  -2
   5   1  17  180195    1443   1
  -6 -17  -1   98298     818  -2
   6   1  17   98298     818   1
  -7 -17  -1   81142     661  -2
   7   1  17   81142     661   1
  -8 -17  -1   69659     617  -2
   8   1  17   69659     617   1
  -9 -17  -1  136757    1204  -2
   9   1  17  136757    1204   1
 -10 -17  -1   56836     647  -2
  10   1  17   56836     647   1
 -11 -17  -1   68453     913  -2
  11   1  17   68453     913   1
 -12 -17  -1   33099     470  -2
  12   1  17   33099     470   1
 -13 -17  -1    2074     249  -2
  13   1  17    2074     249   1
 -14 -17  -1   12025     359  -2
  14   1  17   12025     359   1
 -15 -17  -1    2758     266  -2
  15   1  17    2758     266   1
  -1 -17  -2  177154    1818  -2
   1   2  17  177154    1818   1
  -2 -17  -2   18327     436  -2
   2   2  17   18327     436   1
  -3 -17  -2   13414     353  -2
   3   2  17   13414     353   1
  -4 -17  -2    3635     285  -2
   4   2  17    3635     285   1
  -5 -17  -2   98470     934  -2
   5   2  17   98470     934   1
  -6 -17  -2    8356     269  -2
   6   2  17    8356     269   1
  -7 -17  -2   41022     442  -2
   7   2  17   41022     442   1
  -8 -17  -2    1368     211  -2
   8   2  17    1368     211   1
  -9 -17  -2   90733     855  -2
   9   2  17   90733     855   1
 -10 -17  -2    1177     255  -2
  10   2  17    1177     255   1
 -11 -17  -2   61444     827  -2
  11   2  17   61444     827   1
 -12 -17  -2    6432     293  -2
  12   2  17    6432     293   1
 -13 -17  -2   44717     743  -2
  13   2  17   44717     743   1
 -14 -17  -2    3760     397  -2
  14   2  17    3760     397   1
 -15 -17  -2   55830    3096  -2
  15   2  17   55830    3096   1
   0 -17  -3   12001     517  -2
   0   3  17   12001     517   1
  -1 -17  -3  162634    1679  -2
   1   3  17  162634    1679   1
  -2 -17  -3   13393     363  -2
   2   3  17   13393     363   1
  -3 -17  -3  215854    1973  -2
   3   3  17  215854    1973   1
  -4 -17  -3    8185     293  -2
   4   3  17    8185     293   1
  -5 -17  -3  165290    1446  -2
   5   3  17  165290    1446   1
  -6 -17  -3    7498     255  -2
   6   3  17    7498     255   1
  -7 -17  -3   65328     623  -2
   7   3  17   65328     623   1
  -8 -17  -3     644     209  -2
   8   3  17     644     209   1
  -9 -17  -3  127602    1391  -2
   9   3  17  127602    1391   1
 -10 -17  -3   10913     320  -2
  10   3  17   10913     320   1
 -11 -17  -3   77358     986  -2
  11   3  17   77358     986   1
 -12 -17  -3    6688     296  -2
  12   3  17    6688     296   1
 -13 -17  -3   11785     383  -2
  13   3  17   11785     383   1
 -14 -17  -3    4553     344  -2
  14   3  17    4553     344   1
 -15 -17  -3    9323     455  -2
  15   3  17    9323     455   1
  -1 -17  -4  125892    1359  -2
   1   4  17  125892    1359   1
  -2 -17  -4    3441     271  -2
   2   4  17    3441     271   1
  -3 -17  -4    8442     325  -2
   3   4  17    8442     325   1
  -4 -17  -4   10821     313  -2
   4   4  17   10821     313   1
  -5 -17  -4  130956    1176  -2
   5   4  17  130956    1176   1
  -6 -17  -4   15044     364  -2
   6   4  17   15044     364   1
  -7 -17  -4   50462     569  -2
   7   4  17   50462     569   1
  -8 -17  -4    5214     250  -2
   8   4  17    5214     250   1
  -9 -17  -4  124766    1197  -2
   9   4  17  124766    1197   1
 -10 -17  -4    5975     328  -2
  10   4  17    5975     328   1
 -11 -17  -4   83266    1191  -2
  11   4  17   83266    1191   1
 -12 -17  -4    1349     249  -2
  12   4  17    1349     249   1
 -13 -17  -4   69768     982  -2
  13   4  17   69768     982   1
 -14 -17  -4    1434     435  -2
  14   4  17    1434     435   1
 -15 -17  -4   97881    2177  -2
  15   4  17   97881    2177   1
   0 -17  -5  148350    1938  -2
   0   5  17  148350    1938   1
  -1 -17  -5  180621    1560  -2
   1   5  17  180621    1560   1
  -2 -17  -5   99095     948  -2
   2   5  17   99095     948   1
  -3 -17  -5  168452    1361  -2
   3   5  17  168452    1361   1
  -4 -17  -5  130396    1275  -2
   4   5  17  130396    1275   1
  -5 -17  -5   89167     862  -2
   5   5  17   89167     862   1
  -6 -17  -5  198274    1823  -2
   6   5  17  198274    1823   1
  -7 -17  -5   28069     482  -2
   7   5  17   28069     482   1
  -8 -17  -5  126199    1118  -2
   8   5  17  126199    1118   1
  -9 -17  -5   77579     812  -2
   9   5  17   77579     812   1
 -10 -17  -5   61208    1274  -2
  10   5  17   61208    1274   1
 -11 -17  -5   70860    1183  -2
  11   5  17   70860    1183   1
 -12 -17  -5   15398     409  -2
  12   5  17   15398     409   1
 -13 -17  -5   23415     537  -2
  13   5  17   23415     537   1
 -14 -17  -5   25855     813  -2
  14   5  17   25855     813   1
 -15 -17  -5    7112     267  -2
  15   5  17    7112     267   1
  -1 -17  -6   99748     931  -2
   1   6  17   99748     931   1
  -2 -17  -6    8252     296  -2
   2   6  17    8252     296   1
  -3 -17  -6    7869     288  -2
   3   6  17    7869     288   1
  -4 -17  -6   15198     382  -2
   4   6  17   15198     382   1
  -5 -17  -6  201020    2006  -2
   5   6  17  201020    2006   1
  -6 -17  -6    3165     307  -2
   6   6  17    3165     307   1
  -7 -17  -6   36338     580  -2
   7   6  17   36338     580   1
  -8 -17  -6   33073     500  -2
   8   6  17   33073     500   1
  -9 -17  -6   64592     791  -2
   9   6  17   64592     791   1
 -10 -17  -6   14551     370  -2
  10   6  17   14551     370   1
 -11 -17  -6   72784    1066  -2
  11   6  17   72784    1066   1
 -12 -17  -6    5485     836  -2
  12   6  17    5485     836   1
 -13 -17  -6   47733    1373  -2
  13   6  17   47733    1373   1
 -14 -17  -6   17105     442  -2
  14   6  17   17105     442   1
   0 -17  -7  105887    1643  -2
   0   7  17  105887    1643   1
  -1 -17  -7   82903     786  -2
   1   7  17   82903     786   1
  -2 -17  -7   41396     520  -2
   2   7  17   41396     520   1
  -3 -17  -7   65514     716  -2
   3   7  17   65514     716   1
  -4 -17  -7   50890     538  -2
   4   7  17   50890     538   1
  -5 -17  -7   27538     624  -2
   5   7  17   27538     624   1
  -6 -17  -7   36935     561  -2
   6   7  17   36935     561   1
  -7 -17  -7    2145     269  -2
   7   7  17    2145     269   1
  -8 -17  -7    4028     301  -2
   8   7  17    4028     301   1
  -9 -17  -7   24320     475  -2
   9   7  17   24320     475   1
 -10 -17  -7   28903     520  -2
  10   7  17   28903     520   1
 -11 -17  -7   40247     822  -2
  11   7  17   40247     822   1
 -12 -17  -7    2626     318  -2
  12   7  17    2626     318   1
 -13 -17  -7   11742     397  -2
  13   7  17   11742     397   1
 -14 -17  -7   13225     477  -2
  14   7  17   13225     477   1
  -1 -17  -8   70286     715  -2
   1   8  17   70286     715   1
  -2 -17  -8    1204     226  -2
   2   8  17    1204     226   1
  -3 -17  -8    1079     247  -2
   3   8  17    1079     247   1
  -4 -17  -8    5859     596  -2
   4   8  17    5859     596   1
  -5 -17  -8  125465    1332  -2
   5   8  17  125465    1332   1
  -6 -17  -8   31841     555  -2
   6   8  17   31841     555   1
  -7 -17  -8    4285     308  -2
   7   8  17    4285     308   1
  -8 -17  -8   21715     530  -2
   8   8  17   21715     530   1
  -9 -17  -8   34309     554  -2
   9   8  17   34309     554   1
 -10 -17  -8   20856     883  -2
  10   8  17   20856     883   1
 -11 -17  -8   25436     932  -2
  11   8  17   25436     932   1
 -12 -17  -8   32525     543  -2
  12   8  17   32525     543   1
 -13 -17  -8   18192     445  -2
  13   8  17   18192     445   1
   0 -17  -9  127527    1751  -2
   0   9  17  127527    1751   1
  -1 -17  -9  138725    1396  -2
   1   9  17  138725    1396   1
  -2 -17  -9   93555     880  -2
   2   9  17   93555     880   1
  -3 -17  -9  129742    1359  -2
   3   9  17  129742    1359   1
  -4 -17  -9  127206    1614  -2
   4   9  17  127206    1614   1
  -5 -17  -9   79399     903  -2
   5   9  17   79399     903   1
  -6 -17  -9   64478     852  -2
   6   9  17   64478     852   1
  -7 -17  -9   24809     564  -2
   7   9  17   24809     564   1
  -8 -17  -9   34728     651  -2
   8   9  17   34728     651   1
  -9 -17  -9   65183     872  -2
   9   9  17   65183     872   1
 -10 -17  -9   54230    1706  -2
  10   9  17   54230    1706   1
 -11 -17  -9   51037     914  -2
  11   9  17   51037     914   1
 -12 -17  -9   17657     612  -2
  12   9  17   17657     612   1
  -1 -17 -10   57743     657  -2
   1  10  17   57743     657   1
  -2 -17 -10    1212     228  -2
   2  10  17    1212     228   1
  -3 -17 -10   10820     335  -2
   3  10  17   10820     335   1
  -4 -17 -10    6660     364  -2
   4  10  17    6660     364   1
  -5 -17 -10   61950     929  -2
   5  10  17   61950     929   1
  -6 -17 -10   14508     406  -2
   6  10  17   14508     406   1
  -7 -17 -10   27457     654  -2
   7  10  17   27457     654   1
  -8 -17 -10   20726     577  -2
   8  10  17   20726     577   1
  -9 -17 -10   54859    1361  -2
   9  10  17   54859    1361   1
 -10 -17 -10   19306     401  -2
  10  10  17   19306     401   1
 -11 -17 -10   49179     691  -2
  11  10  17   49179     691   1
 -12 -17 -10   37253    1398  -2
  12  10  17   37253    1398   1
   0 -17 -11  189193    2404  -2
   0  11  17  189193    2404   1
  -1 -17 -11   69117     744  -2
   1  11  17   69117     744   1
  -2 -17 -11   61053     998  -2
   2  11  17   61053     998   1
  -3 -17 -11   78111     978  -2
   3  11  17   78111     978   1
  -4 -17 -11   83630    1023  -2
   4  11  17   83630    1023   1
  -5 -17 -11   70750    2084  -2
   5  11  17   70750    2084   1
  -6 -17 -11   74067     922  -2
   6  11  17   74067     922   1
  -7 -17 -11   40496     844  -2
   7  11  17   40496     844   1
  -8 -17 -11   25436     503  -2
   8  11  17   25436     503   1
  -9 -17 -11   50947     904  -2
   9  11  17   50947     904   1
 -10 -17 -11   47187     687  -2
  10  11  17   47187     687   1
 -11 -17 -11   23696     391  -2
  11  11  17   23696     391   1
  -1 -17 -12   33466     487  -2
   1  12  17   33466     487   1
  -2 -17 -12    6618     331  -2
   2  12  17    6618     331   1
  -3 -17 -12    6795     292  -2
   3  12  17    6795     292   1
  -4 -17 -12    1428     239  -2
   4  12  17    1428     239   1
  -5 -17 -12   15648     800  -2
   5  12  17   15648     800   1
  -6 -17 -12    5795     647  -2
   6  12  17    5795     647   1
  -7 -17 -12    2688     217  -2
   7  12  17    2688     217   1
  -8 -17 -12   32681    1177  -2
   8  12  17   32681    1177   1
  -9 -17 -12   18008     354  -2
   9  12  17   18008     354   1
 -10 -17 -12   40101    1486  -2
  10  12  17   40101    1486   1
   0 -17 -13  156417    2433  -2
   0  13  17  156417    2433   1
  -1 -17 -13    2341     211  -2
   1  13  17    2341     211   1
  -2 -17 -13   46104     832  -2
   2  13  17   46104     832   1
  -3 -17 -13   11945     300  -2
   3  13  17   11945     300   1
  -4 -17 -13   70903     988  -2
   4  13  17   70903     988   1
  -5 -17 -13   24483     887  -2
   5  13  17   24483     887   1
  -6 -17 -13   47640    1405  -2
   6  13  17   47640    1405   1
  -7 -17 -13   11351     650  -2
   7  13  17   11351     650   1
  -8 -17 -13   18464     348  -2
   8  13  17   18464     348   1
  -1 -17 -14   12373     351  -2
   1  14  17   12373     351   1
  -2 -17 -14    4327     268  -2
   2  14  17    4327     268   1
  -3 -17 -14    4778     340  -2
   3  14  17    4778     340   1
  -4 -17 -14    1350     216  -2
   4  14  17    1350     216   1
  -5 -17 -14   26199     679  -2
   5  14  17   26199     679   1
  -6 -17 -14   17352     538  -2
   6  14  17   17352     538   1
  -7 -17 -14   13362     323  -2
   7  14  17   13362     323   1
   0 -17 -15  110130    2478  -2
   0  15  17  110130    2478   1
  -1 -17 -15    2830     371  -2
   1  15  17    2830     371   1
  -2 -17 -15   56371    1319  -2
   2  15  17   56371    1319   1
  -3 -17 -15    9188     335  -2
   3  15  17    9188     335   1
  -4 -17 -15  101524    2196  -2
   4  15  17  101524    2196   1
  -5 -17 -15    6710     391  -2
   5  15  17    6710     391   1
   0 -18   0  100167    2516  -2
   0   0  18  100167    2516   1
  -2 -18   0   56444    1177  -2
   2   0  18   56444    1177   1
  -4 -18   0   72877     872  -2
   4   0  18   72877     872   1
  -6 -18   0   72129     848  -2
   6   0  18   72129     848   1
  -8 -18   0   44405     672  -2
   8   0  18   44405     672   1
 -10 -18   0   30112     589  -2
  10   0  18   30112     589   1
 -12 -18   0    1109     312  -2
  12   0  18    1109     312   1
 -14 -18   0    4943     429  -2
  14   0  18    4943     429   1
  -1 -18  -1   16175     632  -2
   1   1  18   16175     632   1
  -2 -18  -1  184447    2091  -2
   2   1  18  184447    2091   1
  -3 -18  -1     570     236  -2
   3   1  18     570     236   1
  -4 -18  -1   34233     456  -2
   4   1  18   34233     456   1
  -5 -18  -1    1452     201  -2
   5   1  18    1452     201   1
  -6 -18  -1   11117     237  -2
   6   1  18   11117     237   1
  -7 -18  -1    1469     179  -2
   7   1  18    1469     179   1
  -8 -18  -1  279679    2443  -2
   8   1  18  279679    2443   1
  -9 -18  -1     537     202  -2
   9   1  18     537     202   1
 -10 -18  -1   84773     928  -2
  10   1  18   84773     928   1
 -11 -18  -1    1329     206  -2
  11   1  18    1329     206   1
 -12 -18  -1   37865     640  -2
  12   1  18   37865     640   1
 -13 -18  -1     887     240  -2
  13   1  18     887     240   1
 -14 -18  -1   64362    1569  -2
  14   1  18   64362    1569   1
   0 -18  -2   57869    1665  -2
   0   2  18   57869    1665   1
  -1 -18  -2  184827    1717  -2
   1   2  18  184827    1717   1
  -2 -18  -2   36897     533  -2
   2   2  18   36897     533   1
  -3 -18  -2  163241    1421  -2
   3   2  18  163241    1421   1
  -4 -18  -2   54544     571  -2
   4   2  18   54544     571   1
  -5 -18  -2  113388     972  -2
   5   2  18  113388     972   1
  -6 -18  -2   54058     488  -2
   6   2  18   54058     488   1
  -7 -18  -2   93478     772  -2
   7   2  18   93478     772   1
  -8 -18  -2   32530     385  -2
   8   2  18   32530     385   1
  -9 -18  -2   90394     902  -2
   9   2  18   90394     902   1
 -10 -18  -2   25559     415  -2
  10   2  18   25559     415   1
 -11 -18  -2   54070     725  -2
  11   2  18   54070     725   1
 -12 -18  -2    1979     219  -2
  12   2  18    1979     219   1
 -13 -18  -2   25240     479  -2
  13   2  18   25240     479   1
 -14 -18  -2    5193     423  -2
  14   2  18    5193     423   1
  -1 -18  -3     383     290  -2
   1   3  18     383     290   1
  -2 -18  -3  162785    1425  -2
   2   3  18  162785    1425   1
  -3 -18  -3     306     271  -2
   3   3  18     306     271   1
  -4 -18  -3   36017     515  -2
   4   3  18   36017     515   1
  -5 -18  -3    4341     253  -2
   5   3  18    4341     253   1
  -6 -18  -3   37565     435  -2
   6   3  18   37565     435   1
  -7 -18  -3    8597     254  -2
   7   3  18    8597     254   1
  -8 -18  -3  277724    2238  -2
   8   3  18  277724    2238   1
  -9 -18  -3    3694     207  -2
   9   3  18    3694     207   1
 -10 -18  -3  128202    1301  -2
  10   3  18  128202    1301   1
 -11 -18  -3    8066     394  -2
  11   3  18    8066     394   1
 -12 -18  -3   60163     758  -2
  12   3  18   60163     758   1
 -13 -18  -3     584     281  -2
  13   3  18     584     281   1
 -14 -18  -3  104514    2267  -2
  14   3  18  104514    2267   1
   0 -18  -4   75533    1161  -2
   0   4  18   75533    1161   1
  -1 -18  -4   34306     557  -2
   1   4  18   34306     557   1
  -2 -18  -4   56035     624  -2
   2   4  18   56035     624   1
  -3 -18  -4   35748     572  -2
   3   4  18   35748     572   1
  -4 -18  -4   37436     520  -2
   4   4  18   37436     520   1
  -5 -18  -4   30470     440  -2
   5   4  18   30470     440   1
  -6 -18  -4   35463     497  -2
   6   4  18   35463     497   1
  -7 -18  -4   34917     438  -2
   7   4  18   34917     438   1
  -8 -18  -4   26498     368  -2
   8   4  18   26498     368   1
  -9 -18  -4   11169     271  -2
   9   4  18   11169     271   1
 -10 -18  -4   25626     620  -2
  10   4  18   25626     620   1
 -11 -18  -4    3985     263  -2
  11   4  18    3985     263   1
 -12 -18  -4    6278     278  -2
  12   4  18    6278     278   1
 -13 -18  -4    2726     288  -2
  13   4  18    2726     288   1
 -14 -18  -4    8381     435  -2
  14   4  18    8381     435   1
  -1 -18  -5    1277     296  -2
   1   5  18    1277     296   1
  -2 -18  -5  114830    1139  -2
   2   5  18  114830    1139   1
  -3 -18  -5    4286     263  -2
   3   5  18    4286     263   1
  -4 -18  -5   31299     468  -2
   4   5  18   31299     468   1
  -5 -18  -5    6400     295  -2
   5   5  18    6400     295   1
  -6 -18  -5    7152     288  -2
   6   5  18    7152     288   1
  -7 -18  -5     553     234  -2
   7   5  18     553     234   1
  -8 -18  -5  186447    1674  -2
   8   5  18  186447    1674   1
  -9 -18  -5    7157     240  -2
   9   5  18    7157     240   1
 -10 -18  -5   38060     663  -2
  10   5  18   38060     663   1
 -11 -18  -5    1394     270  -2
  11   5  18    1394     270   1
 -12 -18  -5    4136     261  -2
  12   5  18    4136     261   1
 -13 -18  -5     351     253  -2
  13   5  18     351     253   1
   0 -18  -6   73872    1191  -2
   0   6  18   73872    1191   1
  -1 -18  -6   10638     356  -2
   1   6  18   10638     356   1
  -2 -18  -6   54917     658  -2
   2   6  18   54917     658   1
  -3 -18  -6   37149     563  -2
   3   6  18   37149     563   1
  -4 -18  -6   35676     496  -2
   4   6  18   35676     496   1
  -5 -18  -6    7540     385  -2
   5   6  18    7540     385   1
  -6 -18  -6   28309     475  -2
   6   6  18   28309     475   1
  -7 -18  -6   41513     568  -2
   7   6  18   41513     568   1
  -8 -18  -6   22744     395  -2
   8   6  18   22744     395   1
  -9 -18  -6    2852     331  -2
   9   6  18    2852     331   1
 -10 -18  -6   22595     753  -2
  10   6  18   22595     753   1
 -11 -18  -6    7716     313  -2
  11   6  18    7716     313   1
 -12 -18  -6    9713     289  -2
  12   6  18    9713     289   1
 -13 -18  -6   13619     538  -2
  13   6  18   13619     538   1
  -1 -18  -7    1398     274  -2
   1   7  18    1398     274   1
  -2 -18  -7   96279     900  -2
   2   7  18   96279     900   1
  -3 -18  -7    8471     273  -2
   3   7  18    8471     273   1
  -4 -18  -7   35067     545  -2
   4   7  18   35067     545   1
  -5 -18  -7     540     306  -2
   5   7  18     540     306   1
  -6 -18  -7   41146     642  -2
   6   7  18   41146     642   1
  -7 -18  -7     862     268  -2
   7   7  18     862     268   1
  -8 -18  -7  120843    1393  -2
   8   7  18  120843    1393   1
  -9 -18  -7    5927     280  -2
   9   7  18    5927     280   1
 -10 -18  -7   62855     888  -2
  10   7  18   62855     888   1
 -11 -18  -7    1287     260  -2
  11   7  18    1287     260   1
 -12 -18  -7   52408    1281  -2
  12   7  18   52408    1281   1
 -13 -18  -7    3054     333  -2
  13   7  18    3054     333   1
   0 -18  -8   45592     800  -2
   0   8  18   45592     800   1
  -1 -18  -8  279240    2448  -2
   1   8  18  279240    2448   1
  -2 -18  -8   32244     518  -2
   2   8  18   32244     518   1
  -3 -18  -8  278114    3250  -2
   3   8  18  278114    3250   1
  -4 -18  -8   26176     500  -2
   4   8  18   26176     500   1
  -5 -18  -8  186856    2390  -2
   5   8  18  186856    2390   1
  -6 -18  -8   23063     525  -2
   6   8  18   23063     525   1
  -7 -18  -8  120736    1441  -2
   7   8  18  120736    1441   1
  -8 -18  -8   14794     516  -2
   8   8  18   14794     516   1
  -9 -18  -8  116037    1313  -2
   9   8  18  116037    1313   1
 -10 -18  -8   21402     434  -2
  10   8  18   21402     434   1
 -11 -18  -8   79359    1285  -2
  11   8  18   79359    1285   1
 -12 -18  -8    7677     435  -2
  12   8  18    7677     435   1
  -1 -18  -9     750     234  -2
   1   9  18     750     234   1
  -2 -18  -9   92190    1207  -2
   2   9  18   92190    1207   1
  -3 -18  -9    3381     289  -2
   3   9  18    3381     289   1
  -4 -18  -9   10866     352  -2
   4   9  18   10866     352   1
  -5 -18  -9    7359     275  -2
   5   9  18    7359     275   1
  -6 -18  -9    2704     304  -2
   6   9  18    2704     304   1
  -7 -18  -9    6469     341  -2
   7   9  18    6469     341   1
  -8 -18  -9  116198    1318  -2
   8   9  18  116198    1318   1
  -9 -18  -9    4288     236  -2
   9   9  18    4288     236   1
 -10 -18  -9   38909     728  -2
  10   9  18   38909     728   1
 -11 -18  -9   15252     407  -2
  11   9  18   15252     407   1
   0 -18 -10   32093    1213  -2
   0  10  18   32093    1213   1
  -1 -18 -10   86271     929  -2
   1  10  18   86271     929   1
  -2 -18 -10   26861     478  -2
   2  10  18   26861     478   1
  -3 -18 -10  128048    1460  -2
   3  10  18  128048    1460   1
  -4 -18 -10   24979     508  -2
   4  10  18   24979     508   1
  -5 -18 -10   37362     780  -2
   5  10  18   37362     780   1
  -6 -18 -10   22954     501  -2
   6  10  18   22954     501   1
  -7 -18 -10   62255    1524  -2
   7  10  18   62255    1524   1
  -8 -18 -10   20886     423  -2
   8  10  18   20886     423   1
  -9 -18 -10   38776     999  -2
   9  10  18   38776     999   1
 -10 -18 -10   15444     538  -2
  10  10  18   15444     538   1
  -1 -18 -11    1585     247  -2
   1  11  18    1585     247   1
  -2 -18 -11   55265     998  -2
   2  11  18   55265     998   1
  -3 -18 -11    7755     391  -2
   3  11  18    7755     391   1
  -4 -18 -11    3948     245  -2
   4  11  18    3948     245   1
  -5 -18 -11    1744     228  -2
   5  11  18    1744     228   1
  -6 -18 -11    8467     384  -2
   6  11  18    8467     384   1
  -7 -18 -11     704     429  -2
   7  11  18     704     429   1
  -8 -18 -11   78653    1806  -2
   8  11  18   78653    1806   1
   0 -18 -12     813     455  -2
   0  12  18     813     455   1
  -1 -18 -12   38710     611  -2
   1  12  18   38710     611   1
  -2 -18 -12    2436     257  -2
   2  12  18    2436     257   1
  -3 -18 -12   60640    1506  -2
   3  12  18   60640    1506   1
  -4 -18 -12    5965     230  -2
   4  12  18    5965     230   1
  -5 -18 -12    4789     403  -2
   5  12  18    4789     403   1
  -6 -18 -12   10123     358  -2
   6  12  18   10123     358   1
  -7 -18 -12   53137    1137  -2
   7  12  18   53137    1137   1
  -1 -18 -13     568     284  -2
   1  13  18     568     284   1
  -2 -18 -13   26730     570  -2
   2  13  18   26730     570   1
  -3 -18 -13     845     176  -2
   3  13  18     845     176   1
  -4 -18 -13    2468     285  -2
   4  13  18    2468     285   1
  -5 -18 -13     250     220  -2
   5  13  18     250     220   1
  -6 -18 -13   13145     448  -2
   6  13  18   13145     448   1
   0 -18 -14    4591     359  -2
   0  14  18    4591     359   1
  -1 -18 -14   65527    1537  -2
   1  14  18   65527    1537   1
  -2 -18 -14    5295     410  -2
   2  14  18    5295     410   1
  -3 -18 -14  100640    2241  -2
   3  14  18  100640    2241   1
  -4 -18 -14    8465     423  -2
   4  14  18    8465     423   1
  -1 -19   0  107255    2606  -2
   1   0  19  107255    2606   1
  -3 -19   0   38123    1295  -2
   3   0  19   38123    1295   1
  -5 -19   0   58820     806  -2
   5   0  19   58820     806   1
  -7 -19   0  125413    1364  -2
   7   0  19  125413    1364   1
  -9 -19   0  354862    4271  -2
   9   0  19  354862    4271   1
 -11 -19   0   78764    1482  -2
  11   0  19   78764    1482   1
 -13 -19   0   50019    1172  -2
  13   0  19   50019    1172   1
   0 -19  -1  105974    2606  -2
   0   1  19  105974    2606   1
  -1 -19  -1    4298     308  -2
   1   1  19    4298     308   1
  -2 -19  -1  114514    1240  -2
   2   1  19  114514    1240   1
  -3 -19  -1    8582     279  -2
   3   1  19    8582     279   1
  -4 -19  -1   80641     686  -2
   4   1  19   80641     686   1
  -5 -19  -1    4680     209  -2
   5   1  19    4680     209   1
  -6 -19  -1   69091     564  -2
   6   1  19   69091     564   1
  -7 -19  -1    2783     173  -2
   7   1  19    2783     173   1
  -8 -19  -1   74724     709  -2
   8   1  19   74724     709   1
  -9 -19  -1   12057     243  -2
   9   1  19   12057     243   1
 -10 -19  -1   41972     514  -2
  10   1  19   41972     514   1
 -11 -19  -1   14832     349  -2
  11   1  19   14832     349   1
 -12 -19  -1   19356     679  -2
  12   1  19   19356     679   1
 -13 -19  -1    1178     320  -2
  13   1  19    1178     320   1
  -1 -19  -2  114140    1309  -2
   1   2  19  114140    1309   1
  -2 -19  -2    1248     288  -2
   2   2  19    1248     288   1
  -3 -19  -2   38813     479  -2
   3   2  19   38813     479   1
  -4 -19  -2     958     207  -2
   4   2  19     958     207   1
  -5 -19  -2   50126     483  -2
   5   2  19   50126     483   1
  -6 -19  -2     747     176  -2
   6   2  19     747     176   1
  -7 -19  -2   52842     480  -2
   7   2  19   52842     480   1
  -8 -19  -2    1670     178  -2
   8   2  19    1670     178   1
  -9 -19  -2  258682    2248  -2
   9   2  19  258682    2248   1
 -10 -19  -2    2791     203  -2
  10   2  19    2791     203   1
 -11 -19  -2   12825     288  -2
  11   2  19   12825     288   1
 -12 -19  -2    1164     200  -2
  12   2  19    1164     200   1
 -13 -19  -2    3707     352  -2
  13   2  19    3707     352   1
   0 -19  -3   36663    1229  -2
   0   3  19   36663    1229   1
  -1 -19  -3    9345     374  -2
   1   3  19    9345     374   1
  -2 -19  -3   38684     491  -2
   2   3  19   38684     491   1
  -3 -19  -3   12053     380  -2
   3   3  19   12053     380   1
  -4 -19  -3   44205     480  -2
   4   3  19   44205     480   1
  -5 -19  -3    4717     207  -2
   5   3  19    4717     207   1
  -6 -19  -3   47256     485  -2
   6   3  19   47256     485   1
  -7 -19  -3    4288     274  -2
   7   3  19    4288     274   1
  -8 -19  -3   38977     435  -2
   8   3  19   38977     435   1
  -9 -19  -3   15408     282  -2
   9   3  19   15408     282   1
 -10 -19  -3   24595     421  -2
  10   3  19   24595     421   1
 -11 -19  -3   10558     305  -2
  11   3  19   10558     305   1
 -12 -19  -3   12133     531  -2
  12   3  19   12133     531   1
 -13 -19  -3     435     301  -2
  13   3  19     435     301   1
  -1 -19  -4   79368    1036  -2
   1   4  19   79368    1036   1
  -2 -19  -4    1150     236  -2
   2   4  19    1150     236   1
  -3 -19  -4   43788     561  -2
   3   4  19   43788     561   1
  -4 -19  -4     605     238  -2
   4   4  19     605     238   1
  -5 -19  -4   56681     552  -2
   5   4  19   56681     552   1
  -6 -19  -4    2390     200  -2
   6   4  19    2390     200   1
  -7 -19  -4   59287     649  -2
   7   4  19   59287     649   1
  -8 -19  -4    1998     202  -2
   8   4  19    1998     202   1
  -9 -19  -4  242921    2675  -2
   9   4  19  242921    2675   1
 -10 -19  -4    2803     267  -2
  10   4  19    2803     267   1
 -11 -19  -4   34176     608  -2
  11   4  19   34176     608   1
 -12 -19  -4     820     234  -2
  12   4  19     820     234   1
   0 -19  -5   60747     970  -2
   0   5  19   60747     970   1
  -1 -19  -5    4288     322  -2
   1   5  19    4288     322   1
  -2 -19  -5   50478     664  -2
   2   5  19   50478     664   1
  -3 -19  -5    5002     250  -2
   3   5  19    5002     250   1
  -4 -19  -5   57004     660  -2
   4   5  19   57004     660   1
  -5 -19  -5    7515     280  -2
   5   5  19    7515     280   1
  -6 -19  -5   37554     439  -2
   6   5  19   37554     439   1
  -7 -19  -5    1935     213  -2
   7   5  19    1935     213   1
  -8 -19  -5   22493     375  -2
   8   5  19   22493     375   1
  -9 -19  -5    4316     303  -2
   9   5  19    4316     303   1
 -10 -19  -5   17728     397  -2
  10   5  19   17728     397   1
 -11 -19  -5    5171     246  -2
  11   5  19    5171     246   1
 -12 -19  -5    4720     442  -2
  12   5  19    4720     442   1
  -1 -19  -6   70255     821  -2
   1   6  19   70255     821   1
  -2 -19  -6    1079     257  -2
   2   6  19    1079     257   1
  -3 -19  -6   47113     530  -2
   3   6  19   47113     530   1
  -4 -19  -6    2146     317  -2
   4   6  19    2146     317   1
  -5 -19  -6   36785     905  -2
   5   6  19   36785     905   1
  -6 -19  -6   10907     262  -2
   6   6  19   10907     262   1
  -7 -19  -6   41570     941  -2
   7   6  19   41570     941   1
  -8 -19  -6    1514     205  -2
   8   6  19    1514     205   1
  -9 -19  -6  181298    2132  -2
   9   6  19  181298    2132   1
 -10 -19  -6     421     236  -2
  10   6  19     421     236   1
 -11 -19  -6   29890     613  -2
  11   6  19   29890     613   1
 -12 -19  -6    8010     371  -2
  12   6  19    8010     371   1
   0 -19  -7  127457    1693  -2
   0   7  19  127457    1693   1
  -1 -19  -7    2837     260  -2
   1   7  19    2837     260   1
  -2 -19  -7   54514     740  -2
   2   7  19   54514     740   1
  -3 -19  -7    3868     324  -2
   3   7  19    3868     324   1
  -4 -19  -7   61230     732  -2
   4   7  19   61230     732   1
  -5 -19  -7    2101     323  -2
   5   7  19    2101     323   1
  -6 -19  -7   40735     539  -2
   6   7  19   40735     539   1
  -7 -19  -7     311     203  -2
   7   7  19     311     203   1
  -8 -19  -7   35266     519  -2
   8   7  19   35266     519   1
  -9 -19  -7    1396     192  -2
   9   7  19    1396     192   1
 -10 -19  -7   35252     555  -2
  10   7  19   35252     555   1
 -11 -19  -7     455     232  -2
  11   7  19     455     232   1
  -1 -19  -8   77583     944  -2
   1   8  19   77583     944   1
  -2 -19  -8     836     239  -2
   2   8  19     836     239   1
  -3 -19  -8   39968     835  -2
   3   8  19   39968     835   1
  -4 -19  -8    1887     274  -2
   4   8  19    1887     274   1
  -5 -19  -8   22677     431  -2
   5   8  19   22677     431   1
  -6 -19  -8    1511     282  -2
   6   8  19    1511     282   1
  -7 -19  -8   35560     644  -2
   7   8  19   35560     644   1
  -8 -19  -8     954     208  -2
   8   8  19     954     208   1
  -9 -19  -8  124200    1555  -2
   9   8  19  124200    1555   1
 -10 -19  -8    1409     196  -2
  10   8  19    1409     196   1
   0 -19  -9  358228    5270  -2
   0   9  19  358228    5270   1
  -1 -19  -9   12636     315  -2
   1   9  19   12636     315   1
  -2 -19  -9  265254    3198  -2
   2   9  19  265254    3198   1
  -3 -19  -9   15236     407  -2
   3   9  19   15236     407   1
  -4 -19  -9  247212    3649  -2
   4   9  19  247212    3649   1
  -5 -19  -9    3770     286  -2
   5   9  19    3770     286   1
  -6 -19  -9  169417    5124  -2
   6   9  19  169417    5124   1
  -7 -19  -9    1206     257  -2
   7   9  19    1206     257   1
  -8 -19  -9  125209    1559  -2
   8   9  19  125209    1559   1
  -9 -19  -9    1260     203  -2
   9   9  19    1260     203   1
 -10 -19  -9   87771    1895  -2
  10   9  19   87771    1895   1
  -1 -19 -10   41675     675  -2
   1  10  19   41675     675   1
  -2 -19 -10    3086     270  -2
   2  10  19    3086     270   1
  -3 -19 -10   25496     513  -2
   3  10  19   25496     513   1
  -4 -19 -10    2994     303  -2
   4  10  19    2994     303   1
  -5 -19 -10   18101     755  -2
   5  10  19   18101     755   1
  -6 -19 -10     596     225  -2
   6  10  19     596     225   1
  -7 -19 -10   34889    1047  -2
   7  10  19   34889    1047   1
  -8 -19 -10    1374     231  -2
   8  10  19    1374     231   1
  -9 -19 -10   85983    1866  -2
   9  10  19   85983    1866   1
  -1 -19 -11   14428     407  -2
   1  11  19   14428     407   1
  -2 -19 -11   13041     329  -2
   2  11  19   13041     329   1
  -3 -19 -11   10267     362  -2
   3  11  19   10267     362   1
  -4 -19 -11   35779     664  -2
   4  11  19   35779     664   1
  -5 -19 -11    5500     391  -2
   5  11  19    5500     391   1
  -6 -19 -11   30259     481  -2
   6  11  19   30259     481   1
  -7 -19 -11     434     165  -2
   7  11  19     434     165   1
  -1 -19 -12   18792     605  -2
   1  12  19   18792     605   1
  -2 -19 -12    1298     257  -2
   2  12  19    1298     257   1
  -3 -19 -12   12447     551  -2
   3  12  19   12447     551   1
  -4 -19 -12    1325     378  -2
   4  12  19    1325     378   1
  -5 -19 -12    5199     359  -2
   5  12  19    5199     359   1
  -6 -19 -12    8369     371  -2
   6  12  19    8369     371   1
   0 -19 -13   45806    1133  -2
   0  13  19   45806    1133   1
  -1 -19 -13    1191     314  -2
   1  13  19    1191     314   1
  -2 -19 -13    3867     352  -2
   2  13  19    3867     352   1
  -3 -19 -13     884     295  -2
   3  13  19     884     295   1
   0 -20   0   69164    1818  -2
   0   0  20   69164    1818   1
  -2 -20   0   84493    1227  -2
   2   0  20   84493    1227   1
  -4 -20   0  110796    1305  -2
   4   0  20  110796    1305   1
  -6 -20   0   82951     997  -2
   6   0  20   82951     997   1
  -8 -20   0   87707    1293  -2
   8   0  20   87707    1293   1
 -10 -20   0   55138    1168  -2
  10   0  20   55138    1168   1
  -1 -20  -1    2001     251  -2
   1   1  20    2001     251   1
  -2 -20  -1  122068    1159  -2
   2   1  20  122068    1159   1
  -3 -20  -1     652     219  -2
   3   1  20     652     219   1
  -4 -20  -1   25682     364  -2
   4   1  20   25682     364   1
  -5 -20  -1    1195     171  -2
   5   1  20    1195     171   1
  -6 -20  -1   42928     463  -2
   6   1  20   42928     463   1
  -7 -20  -1    1154     198  -2
   7   1  20    1154     198   1
  -8 -20  -1  132689    1193  -2
   8   1  20  132689    1193   1
  -9 -20  -1      99     187  -2
   9   1  20      99     187   1
 -10 -20  -1   82226    2163  -2
  10   1  20   82226    2163   1
 -11 -20  -1     916     307  -2
  11   1  20     916     307   1
   0 -20  -2   83820    2094  -2
   0   2  20   83820    2094   1
  -1 -20  -2  118718    1267  -2
   1   2  20  118718    1267   1
  -2 -20  -2   85265     956  -2
   2   2  20   85265     956   1
  -3 -20  -2  136042    1273  -2
   3   2  20  136042    1273   1
  -4 -20  -2   88867     767  -2
   4   2  20   88867     767   1
  -5 -20  -2  106700     866  -2
   5   2  20  106700     866   1
  -6 -20  -2   67770     566  -2
   6   2  20   67770     566   1
  -7 -20  -2  130432    1675  -2
   7   2  20  130432    1675   1
  -8 -20  -2   79910    1080  -2
   8   2  20   79910    1080   1
  -9 -20  -2   69721     946  -2
   9   2  20   69721     946   1
 -10 -20  -2   60876    1003  -2
  10   2  20   60876    1003   1
 -11 -20  -2   29472     807  -2
  11   2  20   29472     807   1
  -1 -20  -3     938     257  -2
   1   3  20     938     257   1
  -2 -20  -3  136568    1278  -2
   2   3  20  136568    1278   1
  -3 -20  -3    7503     259  -2
   3   3  20    7503     259   1
  -4 -20  -3   20844     300  -2
   4   3  20   20844     300   1
  -5 -20  -3    4233     180  -2
   5   3  20    4233     180   1
  -6 -20  -3   58134     568  -2
   6   3  20   58134     568   1
  -7 -20  -3     821     173  -2
   7   3  20     821     173   1
  -8 -20  -3  122327    1103  -2
   8   3  20  122327    1103   1
  -9 -20  -3     486     161  -2
   9   3  20     486     161   1
 -10 -20  -3   85013    1320  -2
  10   3  20   85013    1320   1
 -11 -20  -3      38     282  -2
  11   3  20      38     282   1
   0 -20  -4  111900    1851  -2
   0   4  20  111900    1851   1
  -1 -20  -4   26818     494  -2
   1   4  20   26818     494   1
  -2 -20  -4   90987     828  -2
   2   4  20   90987     828   1
  -3 -20  -4   20828     322  -2
   3   4  20   20828     322   1
  -4 -20  -4  111157     970  -2
   4   4  20  111157     970   1
  -5 -20  -4    3161     203  -2
   5   4  20    3161     203   1
  -6 -20  -4   65787     617  -2
   6   4  20   65787     617   1
  -7 -20  -4    8754     228  -2
   7   4  20    8754     228   1
  -8 -20  -4   57690     636  -2
   8   4  20   57690     636   1
  -9 -20  -4    2410     235  -2
   9   4  20    2410     235   1
 -10 -20  -4   47613    1343  -2
  10   4  20   47613    1343   1
  -1 -20  -5    1366     292  -2
   1   5  20    1366     292   1
  -2 -20  -5  107263    1010  -2
   2   5  20  107263    1010   1
  -3 -20  -5    3951     207  -2
   3   5  20    3951     207   1
  -4 -20  -5    3319     269  -2
   4   5  20    3319     269   1
  -5 -20  -5    4053     219  -2
   5   5  20    4053     219   1
  -6 -20  -5   25729     360  -2
   6   5  20   25729     360   1
  -7 -20  -5    6345     264  -2
   7   5  20    6345     264   1
  -8 -20  -5   82551    1069  -2
   8   5  20   82551    1069   1
  -9 -20  -5    2425     225  -2
   9   5  20    2425     225   1
 -10 -20  -5   29063     737  -2
  10   5  20   29063     737   1
   0 -20  -6   84260    1185  -2
   0   6  20   84260    1185   1
  -1 -20  -6   43887     564  -2
   1   6  20   43887     564   1
  -2 -20  -6   68681     862  -2
   2   6  20   68681     862   1
  -3 -20  -6   58395     723  -2
   3   6  20   58395     723   1
  -4 -20  -6   64841     738  -2
   4   6  20   64841     738   1
  -5 -20  -6   26450     668  -2
   5   6  20   26450     668   1
  -6 -20  -6   25398     378  -2
   6   6  20   25398     378   1
  -7 -20  -6   30487     440  -2
   7   6  20   30487     440   1
  -8 -20  -6   22557     427  -2
   8   6  20   22557     427   1
  -9 -20  -6   10815     286  -2
   9   6  20   10815     286   1
 -10 -20  -6   19234     602  -2
  10   6  20   19234     602   1
  -1 -20  -7     443     230  -2
   1   7  20     443     230   1
  -2 -20  -7  132012    3303  -2
   2   7  20  132012    3303   1
  -3 -20  -7    1035     327  -2
   3   7  20    1035     327   1
  -4 -20  -7    8479     282  -2
   4   7  20    8479     282   1
  -5 -20  -7    6296     280  -2
   5   7  20    6296     280   1
  -6 -20  -7   30647     766  -2
   6   7  20   30647     766   1
  -7 -20  -7    8745     281  -2
   7   7  20    8745     281   1
  -8 -20  -7   83472    1383  -2
   8   7  20   83472    1383   1
  -9 -20  -7    3204     365  -2
   9   7  20    3204     365   1
   0 -20  -8   93240    1479  -2
   0   8  20   93240    1479   1
  -1 -20  -8  133788    1465  -2
   1   8  20  133788    1465   1
  -2 -20  -8   83171    1115  -2
   2   8  20   83171    1115   1
  -3 -20  -8  121847    1920  -2
   3   8  20  121847    1920   1
  -4 -20  -8   60750     843  -2
   4   8  20   60750     843   1
  -5 -20  -8   84936     938  -2
   5   8  20   84936     938   1
  -6 -20  -8   23132     941  -2
   6   8  20   23132     941   1
  -7 -20  -8   79984    2759  -2
   7   8  20   79984    2759   1
  -8 -20  -8   17180     401  -2
   8   8  20   17180     401   1
  -1 -20  -9     353     230  -2
   1   9  20     353     230   1
  -2 -20  -9   71761     962  -2
   2   9  20   71761     962   1
  -3 -20  -9     392     264  -2
   3   9  20     392     264   1
  -4 -20  -9    2354     222  -2
   4   9  20    2354     222   1
  -5 -20  -9    2299     180  -2
   5   9  20    2299     180   1
  -6 -20  -9   10866     279  -2
   6   9  20   10866     279   1
  -7 -20  -9    2907     320  -2
   7   9  20    2907     320   1
  -1 -20 -10   88753    1367  -2
   1  10  20   88753    1367   1
  -2 -20 -10   60266    2018  -2
   2  10  20   60266    2018   1
  -3 -20 -10   82212    1304  -2
   3  10  20   82212    1304   1
  -4 -20 -10   47535     848  -2
   4  10  20   47535     848   1
  -5 -20 -10   29430     458  -2
   5  10  20   29430     458   1
  -6 -20 -10   19554     576  -2
   6  10  20   19554     576   1
  -1 -20 -11    1203     244  -2
   1  11  20    1203     244   1
  -2 -20 -11   28045     768  -2
   2  11  20   28045     768   1
  -3 -20 -11     376     211  -2
   3  11  20     376     211   1
  -1 -21   0   39142     702  -2
   1   0  21   39142     702   1
  -3 -21   0    6364     310  -2
   3   0  21    6364     310   1
  -5 -21   0  198696    2382  -2
   5   0  21  198696    2382   1
  -7 -21   0   40466     745  -2
   7   0  21   40466     745   1
   0 -21  -1   40911     840  -2
   0   1  21   40911     840   1
  -1 -21  -1   36966     435  -2
   1   1  21   36966     435   1
  -2 -21  -1   56741     573  -2
   2   1  21   56741     573   1
  -3 -21  -1   77836     670  -2
   3   1  21   77836     670   1
  -4 -21  -1   42638     426  -2
   4   1  21   42638     426   1
  -5 -21  -1   82278     747  -2
   5   1  21   82278     747   1
  -6 -21  -1   49696    1435  -2
   6   1  21   49696    1435   1
  -7 -21  -1   67140     786  -2
   7   1  21   67140     786   1
  -8 -21  -1   45205     774  -2
   8   1  21   45205     774   1
  -9 -21  -1   47990    1153  -2
   9   1  21   47990    1153   1
  -1 -21  -2   57026     619  -2
   1   2  21   57026     619   1
  -2 -21  -2     421     184  -2
   2   2  21     421     184   1
  -3 -21  -2    4399     207  -2
   3   2  21    4399     207   1
  -4 -21  -2   16262     251  -2
   4   2  21   16262     251   1
  -5 -21  -2  165068    1343  -2
   5   2  21  165068    1343   1
  -6 -21  -2    2321     195  -2
   6   2  21    2321     195   1
  -7 -21  -2    8019     294  -2
   7   2  21    8019     294   1
  -8 -21  -2     292     223  -2
   8   2  21     292     223   1
  -9 -21  -2   50403    1191  -2
   9   2  21   50403    1191   1
   0 -21  -3    6186     411  -2
   0   3  21    6186     411   1
  -1 -21  -3   76560     718  -2
   1   3  21   76560     718   1
  -2 -21  -3    4223     209  -2
   2   3  21    4223     209   1
  -3 -21  -3   92325     970  -2
   3   3  21   92325     970   1
  -4 -21  -3   16681     327  -2
   4   3  21   16681     327   1
  -5 -21  -3   95102     882  -2
   5   3  21   95102     882   1
  -6 -21  -3   18520     272  -2
   6   3  21   18520     272   1
  -7 -21  -3   61888    1555  -2
   7   3  21   61888    1555   1
  -8 -21  -3   17204     583  -2
   8   3  21   17204     583   1
  -9 -21  -3   42925    1018  -2
   9   3  21   42925    1018   1
  -1 -21  -4   43924     608  -2
   1   4  21   43924     608   1
  -2 -21  -4   16184     271  -2
   2   4  21   16184     271   1
  -3 -21  -4   16006     263  -2
   3   4  21   16006     263   1
  -4 -21  -4   13442     321  -2
   4   4  21   13442     321   1
  -5 -21  -4  124052    1635  -2
   5   4  21  124052    1635   1
  -6 -21  -4    4317     187  -2
   6   4  21    4317     187   1
  -7 -21  -4   25084     858  -2
   7   4  21   25084     858   1
  -8 -21  -4    2817     346  -2
   8   4  21    2817     346   1
   0 -21  -5  200618    3573  -2
   0   5  21  200618    3573   1
  -1 -21  -5   85103     984  -2
   1   5  21   85103     984   1
  -2 -21  -5  164184    1553  -2
   2   5  21  164184    1553   1
  -3 -21  -5   97911     976  -2
   3   5  21   97911     976   1
  -4 -21  -5  123189    1967  -2
   4   5  21  123189    1967   1
  -5 -21  -5   71045     953  -2
   5   5  21   71045     953   1
  -6 -21  -5   65479    1711  -2
   6   5  21   65479    1711   1
  -7 -21  -5   28056    1142  -2
   7   5  21   28056    1142   1
  -8 -21  -5   55084    1261  -2
   8   5  21   55084    1261   1
  -1 -21  -6   51209     802  -2
   1   6  21   51209     802   1
  -2 -21  -6    2474     293  -2
   2   6  21    2474     293   1
  -3 -21  -6   19410     345  -2
   3   6  21   19410     345   1
  -4 -21  -6    4574     264  -2
   4   6  21    4574     264   1
  -5 -21  -6   66047    1278  -2
   5   6  21   66047    1278   1
  -6 -21  -6    9998     364  -2
   6   6  21    9998     364   1
  -7 -21  -6    9111     435  -2
   7   6  21    9111     435   1
  -8 -21  -6     749     243  -2
   8   6  21     749     243   1
   0 -21  -7   36752     717  -2
   0   7  21   36752     717   1
  -1 -21  -7   68117     910  -2
   1   7  21   68117     910   1
  -2 -21  -7    7536     711  -2
   2   7  21    7536     711   1
  -3 -21  -7   62419    1386  -2
   3   7  21   62419    1386   1
  -4 -21  -7   25215     613  -2
   4   7  21   25215     613   1
  -5 -21  -7   27169     993  -2
   5   7  21   27169     993   1
  -7 -21  -7    8343     371  -2
   7   7  21    8343     371   1
  -1 -21  -8   45522     806  -2
   1   8  21   45522     806   1
  -2 -21  -8     286     272  -2
   2   8  21     286     272   1
  -3 -21  -8   16083     544  -2
   3   8  21   16083     544   1
  -4 -21  -8    2490     189  -2
   4   8  21    2490     189   1
  -5 -21  -8   57043    1261  -2
   5   8  21   57043    1261   1
   0 -21  -9   91145    2030  -2
   0   9  21   91145    2030   1
  -1 -21  -9   48995    1204  -2
   1   9  21   48995    1204   1
  -2 -21  -9   52410    1870  -2
   2   9  21   52410    1870   1
  -4 -21  -9   48521    1140  -2
   4   9  21   48521    1140   1
   0 -22   0   39563    1088  -2
   0   0  22   39563    1088   1
  -2 -22   0    2289     271  -2
   2   0  22    2289     271   1
  -4 -22   0    5416     260  -2
   4   0  22    5416     260   1
  -6 -22   0    1137     263  -2
   6   0  22    1137     263   1
  -1 -22  -1    4022     198  -2
   1   1  22    4022     198   1
  -2 -22  -1   20580     304  -2
   2   1  22   20580     304   1
  -3 -22  -1    2735     161  -2
   3   1  22    2735     161   1
  -4 -22  -1  110625    1926  -2
   4   1  22  110625    1926   1
  -5 -22  -1    4018     212  -2
   5   1  22    4018     212   1
  -6 -22  -1  146018    4058  -2
   6   1  22  146018    4058   1
  -7 -22  -1     666     263  -2
   7   1  22     666     263   1
   0 -22  -2    2236     339  -2
   0   2  22    2236     339   1
  -1 -22  -2   20735     305  -2
   1   2  22   20735     305   1
  -2 -22  -2    1906     153  -2
   2   2  22    1906     153   1
  -3 -22  -2   38237     668  -2
   3   2  22   38237     668   1
  -4 -22  -2    9629     295  -2
   4   2  22    9629     295   1
  -5 -22  -2   34571     575  -2
   5   2  22   34571     575   1
  -6 -22  -2    4103     238  -2
   6   2  22    4103     238   1
  -7 -22  -2   44026    1044  -2
   7   2  22   44026    1044   1
  -1 -22  -3    2859     166  -2
   1   3  22    2859     166   1
  -2 -22  -3   39236     467  -2
   2   3  22   39236     467   1
  -3 -22  -3   10513     220  -2
   3   3  22   10513     220   1
  -4 -22  -3   69335    1495  -2
   4   3  22   69335    1495   1
  -5 -22  -3    4539     230  -2
   5   3  22    4539     230   1
  -6 -22  -3  126022    6348  -2
   6   3  22  126022    6348   1
   0 -22  -4    4912     535  -2
   0   4  22    4912     535   1
  -1 -22  -4  112598    1518  -2
   1   4  22  112598    1518   1
  -2 -22  -4   10153     216  -2
   2   4  22   10153     216   1
  -3 -22  -4   68311    1204  -2
   3   4  22   68311    1204   1
  -4 -22  -4   18779     519  -2
   4   4  22   18779     519   1
  -5 -22  -4   30823     480  -2
   5   4  22   30823     480   1
  -6 -22  -4    4565     327  -2
   6   4  22    4565     327   1
  -1 -22  -5    4247     283  -2
   1   5  22    4247     283   1
  -2 -22  -5   33414     410  -2
   2   5  22   33414     410   1
  -3 -22  -5    4601     198  -2
   3   5  22    4601     198   1
  -4 -22  -5   31031     641  -2
   4   5  22   31031     641   1
  -5 -22  -5    1684     320  -2
   5   5  22    1684     320   1
   0 -22  -6     975     301  -2
   0   6  22     975     301   1
  -1 -22  -6  145970    6073  -2
   1   6  22  145970    6073   1
  -2 -22  -6    4425     202  -2
   2   6  22    4425     202   1
  -3 -22  -6  130142    1784  -2
   3   6  22  130142    1784   1
  -4 -22  -6    3661     224  -2
   4   6  22    3661     224   1
  -1 -22  -7     763     177  -2
   1   7  22     763     177   1
  -2 -22  -7   43821    1050  -2
   2   7  22   43821    1050   1
  -3 -22  -7     301     288  -2
   3   7  22     301     288   1
  -1 -23   0   14599     628  -2
   1   0  23   14599     628   1
  -3 -23   0    6051     535  -2
   3   0  23    6051     535   1
   0 -23  -1   13983     583  -2
   0   1  23   13983     583   1
  -1 -23  -1  121812    1161  -2
   1   1  23  121812    1161   1
  -2 -23  -1   25698     422  -2
   2   1  23   25698     422   1
  -3 -23  -1   32001     505  -2
   3   1  23   32001     505   1
  -1 -23  -2   26384     416  -2
   1   2  23   26384     416   1
  -2 -23  -2     727     166  -2
   2   2  23     727     166   1
  -3 -23  -2     314     250  -2
   3   2  23     314     250   1
   0 -23  -3    5526     333  -2
   0   3  23    5526     333   1
  -2 -23  -3     338     191  -2
   2   3  23     338     191   1
;
_shelx_hkl_checksum                59485
_shelx_fab_file
;
    0    1    1    -78.67      0.00
    0    0    2    -31.81      0.00
    1    1    2     35.66      0.00
    0    2    2     29.43      0.00
    1    2    2     -3.79      0.00
    2    2    2    -10.09      0.00
    1    0    3     -2.14      0.00
    0    1    3      0.27      0.00
    1    1    3     -1.73      0.00
    2    1    3      0.72      0.00
    1    2    3     -1.14      0.00
    2    2    3      0.30      0.00
    0    3    3     -2.76      0.00
    1    3    3     -6.95      0.00
    2    3    3      1.62      0.00
    3    3    3     10.07      0.00
    0    0    4    -48.56      0.00
    2    0    4      8.16      0.00
    1    1    4     27.68      0.00
    2    1    4     -6.57      0.00
    3    1    4      3.08      0.00
    0    2    4      8.23      0.00
    1    2    4     -1.16      0.00
    2    2    4    -12.88      0.00
    3    2    4     16.67      0.00
    1    3    4      4.29      0.00
    2    3    4     13.32      0.00
    3    3    4      6.98      0.00
    0    4    4     14.64      0.00
    1    4    4      8.31      0.00
    2    4    4     -4.31      0.00
    3    4    4    -14.94      0.00
    4    4    4     -8.38      0.00
    1    0    5     41.92      0.00
    3    0    5     -2.70      0.00
    0    1    5     46.79      0.00
    1    1    5    -15.07      0.00
    2    1    5    -17.53      0.00
    3    1    5      5.19      0.00
    4    1    5    -12.33      0.00
    1    2    5    -20.94      0.00
    2    2    5     14.50      0.00
    3    2    5      0.44      0.00
    4    2    5     -8.99      0.00
    0    3    5      5.43      0.00
    1    3    5      6.34      0.00
    2    3    5      5.28      0.00
    3    3    5    -14.06      0.00
    4    3    5     -0.28      0.00
    1    4    5    -15.09      0.00
    2    4    5     -7.20      0.00
    3    4    5     -2.70      0.00
    4    4    5     11.19      0.00
    0    5    5    -24.44      0.00
    1    5    5      2.62      0.00
    2    5    5     10.90      0.00
    3    5    5      8.38      0.00
    4    5    5      6.23      0.00
    5    5    5     -9.68      0.00
    0    0    6     35.97      0.00
    2    0    6    -28.86      0.00
    4    0    6    -10.38      0.00
    1    1    6    -33.91      0.00
    2    1    6      2.61      0.00
    3    1    6      3.62      0.00
    4    1    6     -4.56      0.00
    5    1    6     19.43      0.00
    0    2    6    -25.84      0.00
    1    2    6      9.14      0.00
    2    2    6     10.87      0.00
    3    2    6     -5.13      0.00
    4    2    6      8.52      0.00
    5    2    6      1.90      0.00
    1    3    6      2.34      0.00
    2    3    6     -8.45      0.00
    3    3    6     -0.59      0.00
    4    3    6      2.73      0.00
    5    3    6     -3.57      0.00
    0    4    6     -8.90      0.00
    1    4    6      0.65      0.00
    2    4    6     11.42      0.00
    3    4    6      4.27      0.00
    4    4    6      4.25      0.00
    5    4    6     -5.56      0.00
    1    5    6     21.12      0.00
    2    5    6     -1.32      0.00
    3    5    6     -2.70      0.00
    4    5    6     -6.55      0.00
    5    5    6    -14.39      0.00
    0    6    6     29.05      0.00
    1    6    6     -1.75      0.00
    2    6    6    -11.81      0.00
    3    6    6     -2.74      0.00
    4    6    6     -8.78      0.00
    5    6    6      0.36      0.00
    6    6    6     14.68      0.00
    1    0    7    -30.70      0.00
    3    0    7      2.33      0.00
    5    0    7     16.22      0.00
    0    1    7    -27.81      0.00
    1    1    7     -0.87      0.00
    2    1    7     16.94      0.00
    3    1    7      1.22      0.00
    4    1    7      7.82      0.00
    5    1    7      0.55      0.00
    6    1    7    -17.11      0.00
    1    2    7     14.28      0.00
    2    2    7     -1.32      0.00
    3    2    7     -4.25      0.00
    4    2    7     -2.65      0.00
    5    2    7    -11.18      0.00
    6    2    7     -0.49      0.00
    0    3    7      4.29      0.00
    1    3    7      5.76      0.00
    2    3    7     -0.80      0.00
    3    3    7      0.84      0.00
    4    3    7     -1.77      0.00
    5    3    7      0.25      0.00
    6    3    7      3.66      0.00
    1    4    7      8.55      0.00
    2    4    7     -4.73      0.00
    3    4    7     -3.69      0.00
    4    4    7     -0.51      0.00
    5    4    7     -7.05      0.00
    6    4    7     -0.64      0.00
    0    5    7     18.63      0.00
    1    5    7      2.23      0.00
    2    5    7    -11.73      0.00
    3    5    7      3.88      0.00
    4    5    7     -6.60      0.00
    5    5    7     -1.36      0.00
    6    5    7     11.95      0.00
    1    6    7    -18.94      0.00
    2    6    7      2.32      0.00
    3    6    7      1.79      0.00
    4    6    7     -0.57      0.00
    5    6    7     10.73      0.00
    6    6    7      1.50      0.00
    0    7    7    -18.22      0.00
    1    7    7     -2.37      0.00
    2    7    7      9.91      0.00
    3    7    7     -1.33      0.00
    4    7    7      4.48      0.00
    5    7    7      0.86      0.00
    6    7    7    -12.22      0.00
    7    7    7     -1.81      0.00
    0    0    8    -19.58      0.00
    2    0    8     13.65      0.00
    4    0    8      5.67      0.00
    6    0    8    -16.14      0.00
    1    1    8     15.50      0.00
    2    1    8      1.14      0.00
    3    1    8     -4.02      0.00
    4    1    8     -3.25      0.00
    5    1    8    -10.36      0.00
    6    1    8      0.59      0.00
    7    1    8     11.13      0.00
    0    2    8     15.55      0.00
    1    2    8      0.91      0.00
    2    2    8     -2.86      0.00
    3    2    8     -6.36      0.00
    4    2    8     -2.37      0.00
    5    2    8      3.92      0.00
    6    2    8      5.03      0.00
    7    2    8      5.00      0.00
    1    3    8     -3.30      0.00
    2    3    8     -7.06      0.00
    3    3    8     -2.53      0.00
    4    3    8      5.53      0.00
    5    3    8      0.22      0.00
    6    3    8     -0.17      0.00
    7    3    8     -1.50      0.00
    0    4    8     12.28      0.00
    1    4    8     -6.85      0.00
    2    4    8     -0.02      0.00
    3    4    8      6.26      0.00
    4    4    8     -1.54      0.00
    5    4    8     -2.52      0.00
    6    4    8      2.49      0.00
    7    4    8      1.63      0.00
    1    5    8    -11.87      0.00
    2    5    8      6.56      0.00
    3    5    8      0.11      0.00
    4    5    8     -4.98      0.00
    5    5    8      6.62      0.00
    6    5    8      1.34      0.00
    7    5    8     -5.96      0.00
    0    6    8    -14.97      0.00
    1    6    8      1.16      0.00
    2    6    8      7.13      0.00
    3    6    8     -3.70      0.00
    4    6    8      3.38      0.00
    5    6    8      2.85      0.00
    6    6    8     -8.64      0.00
    7    6    8     -1.43      0.00
    1    7    8     12.25      0.00
    2    7    8      1.62      0.00
    3    7    8     -0.17      0.00
    4    7    8      0.70      0.00
    5    7    8     -5.51      0.00
    6    7    8     -2.77      0.00
    7    7    8      8.47      0.00
    0    8    8      4.07      0.00
    1    8    8      3.15      0.00
    2    8    8     -8.69      0.00
    3    8    8     -2.50      0.00
    4    8    8     -1.91      0.00
    5    8    8      0.74      0.00
    6    8    8      7.32      0.00
    7    8    8      2.91      0.00
    8    8    8     -4.75      0.00
    1    0    9      8.61      0.00
    3    0    9     -1.12      0.00
    5    0    9     -3.78      0.00
    7    0    9      7.04      0.00
    0    1    9      5.89      0.00
    1    1    9      3.35      0.00
    2    1    9     -6.69      0.00
    3    1    9     -1.73      0.00
    4    1    9     -2.16      0.00
    5    1    9      0.44      0.00
    6    1    9      7.05      0.00
    7    1    9     -2.10      0.00
    8    1    9     -2.04      0.00
    1    2    9     -4.54      0.00
    2    2    9     -5.45      0.00
    3    2    9      1.56      0.00
    4    2    9      4.81      0.00
    5    2    9      4.38      0.00
    6    2    9     -0.66      0.00
    7    2    9     -2.09      0.00
    8    2    9     -3.81      0.00
    0    3    9     -6.43      0.00
    1    3    9      0.38      0.00
    2    3    9     -2.72      0.00
    3    3    9      9.24      0.00
    4    3    9      0.51      0.00
    5    3    9     -5.99      0.00
    6    3    9      1.95      0.00
    7    3    9     -4.08      0.00
    8    3    9      3.94      0.00
    1    4    9     -1.65      0.00
    2    4    9      6.06      0.00
    3    4    9      1.68      0.00
    4    4    9     -8.21      0.00
    5    4    9      2.78      0.00
    6    4    9      1.86      0.00
    7    4    9     -0.24      0.00
    8    4    9      4.48      0.00
    0    5    9     -8.69      0.00
    1    5    9      5.47      0.00
    2    5    9      1.43      0.00
    3    5    9     -7.59      0.00
    4    5    9      2.97      0.00
    5    5    9      2.83      0.00
    6    5    9     -1.68      0.00
    7    5    9      0.71      0.00
    8    5    9      2.21      0.00
    1    6    9      7.45      0.00
    2    6    9     -4.69      0.00
    3    6    9      1.34      0.00
    4    6    9      3.15      0.00
    5    6    9     -3.97      0.00
    6    6    9     -0.39      0.00
    7    6    9      3.25      0.00
    8    6    9      1.11      0.00
    0    7    9      7.04      0.00
    1    7    9     -3.54      0.00
    2    7    9     -2.73      0.00
    3    7    9     -1.92      0.00
    4    7    9     -0.43      0.00
    5    7    9      0.11      0.00
    6    7    9      4.93      0.00
    7    7    9      3.04      0.00
    8    7    9     -4.12      0.00
    1    8    9     -3.13      0.00
    2    8    9     -2.12      0.00
    3    8    9      2.49      0.00
    4    8    9      4.00      0.00
    5    8    9      1.75      0.00
    6    8    9      0.49      0.00
    7    8    9     -4.54      0.00
    8    8    9     -3.67      0.00
    0    9    9     -0.91      0.00
    1    9    9     -4.39      0.00
    2    9    9      2.44      0.00
    3    9    9      5.17      0.00
    4    9    9     -0.22      0.00
    5    9    9     -2.05      0.00
    6    9    9     -1.40      0.00
    7    9    9     -1.77      0.00
    8    9    9      2.37      0.00
    9    9    9      2.79      0.00
    0    0   10     -2.16      0.00
    2    0   10     -0.48      0.00
    4    0   10      0.57      0.00
    6    0   10     -1.31      0.00
    8    0   10     -0.38      0.00
    1    1   10      0.74      0.00
    2    1   10      1.92      0.00
    3    1   10      1.05      0.00
    4    1   10      4.32      0.00
    5    1   10      0.23      0.00
    6    1   10      0.27      0.00
    7    1   10      0.03      0.00
    8    1   10     -1.79      0.00
    9    1   10     -0.56      0.00
    0    2   10      0.49      0.00
    1    2   10     -4.09      0.00
    2    2   10      0.56      0.00
    3    2   10      0.85      0.00
    4    2   10      0.01      0.00
    5    2   10     -2.98      0.00
    6    2   10     -1.12      0.00
    7    2   10      0.57      0.00
    8    2   10     -0.18      0.00
    9    2   10      5.11      0.00
    1    3   10      1.00      0.00
    2    3   10      4.58      0.00
    3    3   10      1.42      0.00
    4    3   10     -3.17      0.00
    5    3   10      0.30      0.00
    6    3   10      3.16      0.00
    7    3   10      0.11      0.00
    8    3   10      4.80      0.00
    9    3   10     -0.97      0.00
    0    4   10      3.19      0.00
    1    4   10     -0.59      0.00
    2    4   10      0.67      0.00
    3    4   10     -6.49      0.00
    4    4   10     -1.74      0.00
    5    4   10      5.27      0.00
    6    4   10     -1.04      0.00
    7    4   10      2.97      0.00
    8    4   10      0.15      0.00
    9    4   10     -4.80      0.00
    1    5   10     -1.10      0.00
    2    5   10     -3.92      0.00
    3    5   10     -0.72      0.00
    4    5   10      5.37      0.00
    5    5   10      0.12      0.00
    6    5   10     -0.03      0.00
    7    5   10      0.99      0.00
    8    5   10     -2.26      0.00
    9    5   10      1.41      0.00
    0    6   10     -0.54      0.00
    1    6   10     -3.00      0.00
    2    6   10     -1.14      0.00
    3    6   10      4.85      0.00
    4    6   10     -2.46      0.00
    5    6   10      1.85      0.00
    6    6   10     -0.14      0.00
    7    6   10     -0.25      0.00
    8    6   10      0.52      0.00
    9    6   10     -0.82      0.00
    1    7   10     -1.54      0.00
    2    7   10      2.61      0.00
    3    7   10     -2.14      0.00
    4    7   10      1.62      0.00
    5    7   10      0.47      0.00
    6    7   10     -2.32      0.00
    7    7   10      0.66      0.00
    8    7   10     -2.52      0.00
    9    7   10      1.41      0.00
    0    8   10     -2.49      0.00
    1    8   10     -0.04      0.00
    2    8   10     -1.13      0.00
    3    8   10      4.08      0.00
    4    8   10     -0.25      0.00
    5    8   10     -1.94      0.00
    6    8   10     -0.01      0.00
    7    8   10     -0.67      0.00
    8    8   10      0.54      0.00
    9    8   10      1.74      0.00
    1    9   10     -0.13      0.00
    2    9   10      3.73      0.00
    3    9   10     -1.52      0.00
    4    9   10     -4.31      0.00
    5    9   10     -0.16      0.00
    6    9   10      1.38      0.00
    7    9   10      0.20      0.00
    8    9   10      1.78      0.00
    9    9   10     -1.40      0.00
    0   10   10      1.14      0.00
    1   10   10      1.23      0.00
    2   10   10      0.97      0.00
    3   10   10     -4.12      0.00
    4   10   10      2.56      0.00
    5   10   10      3.13      0.00
    6   10   10      0.03      0.00
    7   10   10      0.11      0.00
    8   10   10     -1.82      0.00
    9   10   10     -1.56      0.00
   10   10   10      0.81      0.00
    1    0   11     11.25      0.00
    3    0   11      4.54      0.00
    5    0   11     -4.25      0.00
    7    0   11      3.12      0.00
    9    0   11     -2.77      0.00
    0    1   11      7.84      0.00
    1    1   11     -1.73      0.00
    2    1   11     -5.00      0.00
    3    1   11     -1.60      0.00
    4    1   11     -4.17      0.00
    5    1   11     -0.72      0.00
    6    1   11      4.20      0.00
    7    1   11      1.41      0.00
    8    1   11     -2.65      0.00
    9    1   11      3.80      0.00
   10    1   11      0.18      0.00
    1    2   11     -2.42      0.00
    2    2   11      0.15      0.00
    3    2   11      3.77      0.00
    4    2   11      0.96      0.00
    5    2   11      3.48      0.00
    6    2   11      2.37      0.00
    7    2   11     -3.31      0.00
    8    2   11      1.10      0.00
    9    2   11      0.44      0.00
   10    2   11     -2.84      0.00
    0    3   11     -0.65      0.00
    1    3   11     -1.36      0.00
    2    3   11     -0.32      0.00
    3    3   11     -0.94      0.00
    4    3   11     -2.82      0.00
    5    3   11      2.14      0.00
    6    3   11     -1.49      0.00
    7    3   11      1.06      0.00
    8    3   11      1.27      0.00
    9    3   11     -1.49      0.00
   10    3   11      0.77      0.00
    1    4   11     -3.48      0.00
    2    4   11     -0.16      0.00
    3    4   11     -1.46      0.00
    4    4   11      3.17      0.00
    5    4   11      2.99      0.00
    6    4   11      0.05      0.00
    7    4   11      0.63      0.00
    8    4   11     -2.19      0.00
    9    4   11      0.32      0.00
   10    4   11      2.26      0.00
    0    5   11     -6.67      0.00
    1    5   11     -1.31      0.00
    2    5   11      2.84      0.00
    3    5   11      0.91      0.00
    4    5   11      3.93      0.00
    5    5   11     -1.76      0.00
    6    5   11     -1.74      0.00
    7    5   11     -1.46      0.00
    8    5   11     -0.21      0.00
    9    5   11      2.17      0.00
   10    5   11     -1.73      0.00
    1    6   11      4.76      0.00
    2    6   11      0.36      0.00
    3    6   11     -1.34      0.00
    4    6   11     -1.09      0.00
    5    6   11     -2.81      0.00
    6    6   11     -1.36      0.00
    7    6   11      2.05      0.00
    8    6   11      1.54      0.00
    9    6   11     -1.63      0.00
   10    6   11      0.46      0.00
    0    7   11      3.14      0.00
    1    7   11      0.76      0.00
    2    7   11     -2.08      0.00
    3    7   11     -1.09      0.00
    4    7   11      2.87      0.00
    5    7   11     -4.38      0.00
    6    7   11      4.04      0.00
    7    7   11      0.11      0.00
    8    7   11     -3.60      0.00
    9    7   11      0.52      0.00
   10    7   11     -1.74      0.00
    1    8   11     -1.38      0.00
    2    8   11     -2.44      0.00
    3    8   11      2.27      0.00
    4    8   11     -5.22      0.00
    5    8   11      0.50      0.00
    6    8   11      2.75      0.00
    7    8   11     -3.90      0.00
    8    8   11      1.78      0.00
    9    8   11     -0.27      0.00
   10    8   11      0.61      0.00
    0    9   11     -1.41      0.00
    1    9   11      1.04      0.00
    2    9   11      0.46      0.00
    3    9   11     -1.34      0.00
    4    9   11      0.94      0.00
    5    9   11      3.79      0.00
    6    9   11     -0.86      0.00
    7    9   11     -1.69      0.00
    8    9   11      0.46      0.00
    9    9   11     -1.44      0.00
   10    9   11      0.76      0.00
    1   10   11     -0.55      0.00
    2   10   11     -1.36      0.00
    3   10   11      1.08      0.00
    4   10   11      1.48      0.00
    5   10   11     -0.22      0.00
    6   10   11     -2.98      0.00
    7   10   11      0.12      0.00
    8   10   11      0.49      0.00
    9   10   11      1.04      0.00
   10   10   11      0.97      0.00
    0   11   11     -2.60      0.00
    1   11   11      1.90      0.00
    2   11   11      1.15      0.00
    3   11   11      2.00      0.00
    4   11   11     -0.91      0.00
    5   11   11     -0.52      0.00
    6   11   11     -1.05      0.00
    7   11   11      1.70      0.00
    8   11   11      1.63      0.00
    9   11   11      0.00      0.00
   10   11   11      0.67      0.00
   11   11   11     -0.92      0.00
    0    0   12     13.02      0.00
    2    0   12     -9.46      0.00
    4    0   12     -6.50      0.00
    6    0   12     10.78      0.00
    8    0   12     -1.55      0.00
   10    0   12      1.60      0.00
    1    1   12    -11.33      0.00
    2    1   12      2.15      0.00
    3    1   12      1.28      0.00
    4    1   12      2.66      0.00
    5    1   12      8.72      0.00
    6    1   12     -1.05      0.00
    7    1   12     -6.49      0.00
    8    1   12     -1.90      0.00
    9    1   12      1.07      0.00
   10    1   12     -0.95      0.00
   11    1   12      2.30      0.00
    0    2   12    -10.32      0.00
    1    2   12     -0.44      0.00
    2    2   12      2.94      0.00
    3    2   12      0.94      0.00
    4    2   12      1.82      0.00
    5    2   12     -2.62      0.00
    6    2   12     -3.54      0.00
    7    2   12     -2.48      0.00
    8    2   12      5.99      0.00
    9    2   12     -0.71      0.00
   10    2   12      2.23      0.00
   11    2   12      0.73      0.00
    1    3   12      1.49      0.00
    2    3   12      2.61      0.00
    3    3   12     -0.73      0.00
    4    3   12     -1.06      0.00
    5    3   12      2.09      0.00
    6    3   12     -0.99      0.00
    7    3   12      2.90      0.00
    8    3   12     -0.49      0.00
    9    3   12     -2.34      0.00
   10    3   12      0.21      0.00
   11    3   12     -1.66      0.00
    0    4   12     -7.19      0.00
    1    4   12      2.89      0.00
    2    4   12      0.32      0.00
    3    4   12     -1.25      0.00
    4    4   12      4.22      0.00
    5    4   12     -1.07      0.00
    6    4   12     -1.42      0.00
    7    4   12     -1.87      0.00
    8    4   12     -0.36      0.00
    9    4   12     -0.78      0.00
   10    4   12      0.83      0.00
   11    4   12      1.21      0.00
    1    5   12      7.31      0.00
    2    5   12     -2.99      0.00
    3    5   12      0.86      0.00
    4    5   12     -0.36      0.00
    5    5   12     -4.80      0.00
    6    5   12     -0.79      0.00
    7    5   12      2.78      0.00
    8    5   12     -0.05      0.00
    9    5   12      0.17      0.00
   10    5   12     -0.04      0.00
   11    5   12     -0.40      0.00
    0    6   12      9.14      0.00
    1    6   12      0.46      0.00
    2    6   12     -5.12      0.00
    3    6   12      3.05      0.00
    4    6   12     -3.43      0.00
    5    6   12     -0.28      0.00
    6    6   12      3.78      0.00
    7    6   12     -0.23      0.00
    8    6   12     -3.79      0.00
    9    6   12     -1.08      0.00
   10    6   12     -0.46      0.00
   11    6   12      0.19      0.00
    1    7   12     -7.59      0.00
    2    7   12     -0.91      0.00
    3    7   12      0.08      0.00
    4    7   12     -2.95      0.00
    5    7   12      1.87      0.00
    6    7   12      1.47      0.00
    7    7   12     -4.69      0.00
    8    7   12     -0.69      0.00
    9    7   12      3.15      0.00
   10    7   12     -0.77      0.00
   11    7   12      3.30      0.00
    0    8   12     -2.06      0.00
    1    8   12     -2.27      0.00
    2    8   12      4.12      0.00
    3    8   12      0.69      0.00
    4    8   12     -1.40      0.00
    5    8   12      4.86      0.00
    6    8   12     -5.02      0.00
    7    8   12     -1.57      0.00
    8    8   12      2.89      0.00
    9    8   12     -1.26      0.00
   10    8   12      0.44      0.00
   11    8   12     -1.08      0.00
    1    9   12     -0.29      0.00
    2    9   12      2.47      0.00
    3    9   12     -3.39      0.00
    4    9   12      1.87      0.00
    5    9   12     -1.66      0.00
    6    9   12     -3.38      0.00
    7    9   12      3.05      0.00
    8    9   12      0.40      0.00
    9    9   12     -0.23      0.00
   10    9   12     -0.33      0.00
   11    9   12     -0.03      0.00
    0   10   12     -0.20      0.00
    1   10   12      0.34      0.00
    2   10   12      2.05      0.00
    3   10   12     -1.67      0.00
    4   10   12      0.90      0.00
    5   10   12     -1.69      0.00
    6   10   12      0.44      0.00
    7   10   12      2.64      0.00
    8   10   12      0.14      0.00
    9   10   12     -0.51      0.00
   10   10   12      0.97      0.00
   11   10   12     -0.14      0.00
    1   11   12      3.60      0.00
    2   11   12     -1.77      0.00
    3   11   12     -0.49      0.00
    4   11   12      1.26      0.00
    5   11   12     -0.63      0.00
    6   11   12      2.63      0.00
    7   11   12      2.09      0.00
    8   11   12     -1.42      0.00
    9   11   12     -0.08      0.00
   10   11   12     -0.28      0.00
   11   11   12     -2.50      0.00
    0   12   12      4.89      0.00
    1   12   12     -0.83      0.00
    2   12   12     -2.79      0.00
    3   12   12      1.88      0.00
    4   12   12      0.08      0.00
    5   12   12     -0.27      0.00
    6   12   12      3.42      0.00
    7   12   12     -1.79      0.00
    8   12   12     -1.17      0.00
    9   12   12      0.89      0.00
   10   12   12     -1.18      0.00
   11   12   12      1.57      0.00
   12   12   12      1.97      0.00
    1    0   13    -12.01      0.00
    3    0   13      1.69      0.00
    5    0   13      8.63      0.00
    7    0   13    -10.61      0.00
    9    0   13      0.72      0.00
   11    0   13      3.78      0.00
    0    1   13    -12.86      0.00
    1    1   13     -1.10      0.00
    2    1   13      7.22      0.00
    3    1   13      0.61      0.00
    4    1   13      4.10      0.00
    5    1   13     -0.16      0.00
    6    1   13    -10.89      0.00
    7    1   13      1.51      0.00
    8    1   13      3.79      0.00
    9    1   13      2.09      0.00
   10    1   13      1.65      0.00
   11    1   13     -0.16      0.00
   12    1   13     -3.18      0.00
    1    2   13      8.38      0.00
    2    2   13      1.64      0.00
    3    2   13     -0.68      0.00
    4    2   13     -0.96      0.00
    5    2   13     -5.90      0.00
    6    2   13      1.25      0.00
    7    2   13      3.85      0.00
    8    2   13      0.58      0.00
    9    2   13     -2.09      0.00
   10    2   13     -1.72      0.00
   11    2   13     -1.78      0.00
   12    2   13      0.93      0.00
    0    3   13      4.76      0.00
    1    3   13     -0.20      0.00
    2    3   13     -0.55      0.00
    3    3   13     -2.31      0.00
    4    3   13     -0.25      0.00
    5    3   13      2.83      0.00
    6    3   13     -1.66      0.00
    7    3   13      1.96      0.00
    8    3   13     -4.52      0.00
    9    3   13     -0.86      0.00
   10    3   13      0.99      0.00
   11    3   13      1.39      0.00
   12    3   13      2.97      0.00
    1    4   13      2.81      0.00
    2    4   13     -2.44      0.00
    3    4   13      0.28      0.00
    4    4   13      3.12      0.00
    5    4   13     -4.90      0.00
    6    4   13      0.41      0.00
    7    4   13      0.07      0.00
    8    4   13     -1.77      0.00
    9    4   13      1.24      0.00
   10    4   13      1.53      0.00
   11    4   13     -0.37      0.00
   12    4   13     -1.42      0.00
    0    5   13     11.27      0.00
    1    5   13     -2.53      0.00
    2    5   13     -1.69      0.00
    3    5   13      3.28      0.00
    4    5   13     -3.78      0.00
    5    5   13     -0.74      0.00
    6    5   13      3.35      0.00
    7    5   13     -1.14      0.00
    8    5   13     -2.82      0.00
    9    5   13      1.38      0.00
   10    5   13     -1.13      0.00
   11    5   13     -1.48      0.00
   12    5   13      2.86      0.00
    1    6   13     -9.79      0.00
    2    6   13      1.61      0.00
    3    6   13     -1.29      0.00
    4    6   13     -2.84      0.00
    5    6   13      4.31      0.00
    6    6   13      0.03      0.00
    7    6   13     -5.01      0.00
    8    6   13      1.51      0.00
    9    6   13      0.52      0.00
   10    6   13     -0.57      0.00
   11    6   13      1.71      0.00
   12    6   13      0.32      0.00
    0    7   13     -8.93      0.00
    1    7   13      1.13      0.00
    2    7   13      5.34      0.00
    3    7   13     -1.16      0.00
    4    7   13      2.63      0.00
    5    7   13      0.73      0.00
    6    7   13     -4.94      0.00
    7    7   13     -1.32      0.00
    8    7   13      3.22      0.00
    9    7   13     -1.35      0.00
   10    7   13     -0.09      0.00
   11    7   13      0.08      0.00
   12    7   13     -2.27      0.00
    1    8   13      4.30      0.00
    2    8   13      0.11      0.00
    3    8   13     -2.52      0.00
    4    8   13     -0.62      0.00
    5    8   13     -2.31      0.00
    6    8   13     -2.15      0.00
    7    8   13      4.26      0.00
    8    8   13      0.80      0.00
    9    8   13     -2.92      0.00
   10    8   13      0.37      0.00
   11    8   13     -1.61      0.00
   12    8   13      1.18      0.00
    0    9   13     -1.50      0.00
    1    9   13      3.51      0.00
    2    9   13     -2.63      0.00
    3    9   13     -2.05      0.00
    4    9   13      1.27      0.00
    5    9   13     -1.55      0.00
    6    9   13      2.44      0.00
    7    9   13      1.79      0.00
    8    9   13     -2.89      0.00
    9    9   13     -0.32      0.00
   10    9   13      0.85      0.00
   11    9   13      1.11      0.00
   12    9   13      0.65      0.00
    1   10   13      2.59      0.00
    2   10   13     -3.91      0.00
    3   10   13      1.49      0.00
    4   10   13      1.74      0.00
    5   10   13     -0.19      0.00
    6   10   13      2.23      0.00
    7   10   13     -0.57      0.00
    8   10   13     -1.47      0.00
    9   10   13      0.86      0.00
   10   10   13      0.28      0.00
   11   10   13     -1.42      0.00
   12   10   13     -0.19      0.00
    0   11   13      4.54      0.00
    1   11   13     -2.01      0.00
    2   11   13     -2.48      0.00
    3   11   13      3.47      0.00
    4   11   13     -1.25      0.00
    5   11   13      0.30      0.00
    6   11   13      1.62      0.00
    7   11   13     -1.08      0.00
    8   11   13     -0.57      0.00
    9   11   13      1.90      0.00
   10   11   13     -0.94      0.00
   11   11   13      0.93      0.00
   12   11   13      1.97      0.00
    1   12   13     -4.53      0.00
    2   12   13      3.64      0.00
    3   12   13      1.15      0.00
    4   12   13     -0.46      0.00
    5   12   13      2.55      0.00
    6   12   13     -0.11      0.00
    7   12   13     -2.14      0.00
    8   12   13      2.06      0.00
    9   12   13      0.11      0.00
   10   12   13      0.45      0.00
   11   12   13      1.28      0.00
   12   12   13     -2.68      0.00
    0   13   13     -4.00      0.00
    1   13   13     -0.07      0.00
    2   13   13      3.44      0.00
    3   13   13     -2.02      0.00
    4   13   13      1.13      0.00
    5   13   13      0.28      0.00
    6   13   13     -2.51      0.00
    7   13   13      1.61      0.00
    8   13   13      1.48      0.00
    9   13   13     -0.13      0.00
   10   13   13      0.62      0.00
   11   13   13     -2.09      0.00
   12   13   13     -0.59      0.00
    0    0   14     -8.45      0.00
    2    0   14      6.62      0.00
    4    0   14      4.88      0.00
    6    0   14     -8.58      0.00
    8    0   14      4.19      0.00
   10    0   14      0.76      0.00
   12    0   14     -4.50      0.00
    1    1   14      8.19      0.00
    2    1   14      0.25      0.00
    3    1   14     -0.48      0.00
    4    1   14     -2.41      0.00
    5    1   14     -6.71      0.00
    6    1   14     -1.54      0.00
    7    1   14      6.27      0.00
    8    1   14      0.34      0.00
    9    1   14     -1.57      0.00
   10    1   14      0.17      0.00
   11    1   14     -2.77      0.00
   12    1   14      0.48      0.00
   13    1   14      3.26      0.00
    0    2   14      7.64      0.00
    1    2   14      1.50      0.00
    2    2   14     -2.82      0.00
    3    2   14     -1.36      0.00
    4    2   14     -1.48      0.00
    5    2   14     -0.19      0.00
    6    2   14      5.17      0.00
    7    2   14     -1.44      0.00
    8    2   14     -2.91      0.00
    9    2   14     -1.82      0.00
   10    2   14     -0.92      0.00
   11    2   14      2.30      0.00
   12    2   14      1.57      0.00
   13    2   14      0.46      0.00
    1    3   14     -2.45      0.00
    2    3   14     -1.72      0.00
    3    3   14      0.67      0.00
    4    3   14      1.13      0.00
    5    3   14      0.77      0.00
    6    3   14     -1.75      0.00
    7    3   14     -1.65      0.00
    8    3   14     -2.08      0.00
    9    3   14      0.66      0.00
   10    3   14      2.91      0.00
   11    3   14      0.34      0.00
   12    3   14     -0.72      0.00
   13    3   14     -1.03      0.00
    0    4   14      1.49      0.00
    1    4   14      1.12      0.00
    2    4   14     -0.70      0.00
    3    4   14      3.29      0.00
    4    4   14     -0.84      0.00
    5    4   14     -3.01      0.00
    6    4   14      2.82      0.00
    7    4   14     -3.11      0.00
    8    4   14      0.03      0.00
    9    4   14      2.84      0.00
   10    4   14     -1.26      0.00
   11    4   14     -1.13      0.00
   12    4   14     -0.13      0.00
   13    4   14      0.60      0.00
    1    5   14     -5.45      0.00
    2    5   14      1.46      0.00
    3    5   14     -0.30      0.00
    4    5   14     -3.28      0.00
    5    5   14      4.12      0.00
    6    5   14     -0.48      0.00
    7    5   14     -2.95      0.00
    8    5   14      2.32      0.00
    9    5   14     -0.07      0.00
   10    5   14     -2.97      0.00
   11    5   14      1.36      0.00
   12    5   14      1.29      0.00
   13    5   14     -1.78      0.00
    0    6   14     -8.58      0.00
    1    6   14      2.06      0.00
    2    6   14      4.35      0.00
    3    6   14     -1.58      0.00
    4    6   14      3.32      0.00
    5    6   14      0.64      0.00
    6    6   14     -4.59      0.00
    7    6   14      0.49      0.00
    8    6   14      1.83      0.00
    9    6   14     -2.20      0.00
   10    6   14      0.11      0.00
   11    6   14      1.96      0.00
   12    6   14     -2.12      0.00
   13    6   14     -0.08      0.00
    1    7   14      6.63      0.00
    2    7   14     -1.56      0.00
    3    7   14     -1.18      0.00
    4    7   14      0.17      0.00
    5    7   14     -3.94      0.00
    6    7   14      0.22      0.00
    7    7   14      3.70      0.00
    8    7   14     -1.15      0.00
    9    7   14     -1.55      0.00
   10    7   14      0.02      0.00
   11    7   14     -1.17      0.00
   12    7   14     -0.33      0.00
   13    7   14      1.18      0.00
    0    8   14      5.28      0.00
    1    8   14     -0.68      0.00
    2    8   14     -2.54      0.00
    3    8   14     -1.63      0.00
    4    8   14     -0.30      0.00
    5    8   14      0.32      0.00
    6    8   14      3.04      0.00
    7    8   14      0.00      0.00
    8    8   14     -3.20      0.00
    9    8   14     -0.22      0.00
   10    8   14      0.59      0.00
   11    8   14      0.94      0.00
   12    8   14      0.91      0.00
   13    8   14      0.18      0.00
    1    9   14     -0.58      0.00
    2    9   14     -2.71      0.00
    3    9   14      1.76      0.00
    4    9   14      2.57      0.00
    5    9   14      0.53      0.00
    6    9   14      0.42      0.00
    7    9   14     -2.73      0.00
    8    9   14     -1.17      0.00
    9    9   14      1.32      0.00
   10    9   14      0.43      0.00
   11    9   14     -0.82      0.00
   12    9   14     -0.67      0.00
   13    9   14     -0.38      0.00
    0   10   14      3.17      0.00
    1   10   14     -2.87      0.00
    2   10   14     -0.59      0.00
    3   10   14      3.31      0.00
    4   10   14     -1.60      0.00
    5   10   14     -1.89      0.00
    6   10   14      0.30      0.00
    7   10   14     -1.28      0.00
    8   10   14      2.14      0.00
    9   10   14      1.32      0.00
   10   10   14     -0.33      0.00
   11   10   14      0.32      0.00
   12   10   14      0.53      0.00
   13   10   14      0.45      0.00
    1   11   14     -3.48      0.00
    2   11   14      3.58      0.00
    3   11   14      0.57      0.00
    4   11   14     -2.40      0.00
    5   11   14      2.62      0.00
    6   11   14      0.24      0.00
    7   11   14     -0.04      0.00
    8   11   14      1.26      0.00
    9   11   14     -0.45      0.00
   10   11   14     -0.31      0.00
   11   11   14      0.03      0.00
   12   11   14     -0.96      0.00
   13   11   14     -0.55      0.00
    0   12   14     -5.49      0.00
    1   12   14      2.42      0.00
    2   12   14      1.44      0.00
    3   12   14     -1.84      0.00
    4   12   14      0.98      0.00
    5   12   14      0.72      0.00
    6   12   14     -1.31      0.00
    7   12   14      0.88      0.00
    8   12   14      1.70      0.00
    9   12   14     -0.17      0.00
   10   12   14      0.30      0.00
   11   12   14     -0.90      0.00
   12   12   14     -0.34      0.00
   13   12   14      1.61      0.00
    1   13   14      3.42      0.00
    2   13   14     -1.12      0.00
    3   13   14     -0.18      0.00
    4   13   14      0.05      0.00
    5   13   14     -1.40      0.00
    6   13   14      0.47      0.00
    7   13   14      2.06      0.00
    8   13   14     -0.56      0.00
    9   13   14      0.14      0.00
   10   13   14     -0.97      0.00
   11   13   14      0.34      0.00
   13   13   14     -1.58      0.00
    0   14   14      2.03      0.00
    1   14   14     -0.06      0.00
    2   14   14     -2.18      0.00
    3   14   14      0.01      0.00
    4   14   14     -0.88      0.00
    5   14   14      1.50      0.00
    6   14   14      1.33      0.00
    7   14   14      0.08      0.00
    8   14   14     -0.40      0.00
    9   14   14     -0.11      0.00
   10   14   14     -0.24      0.00
   11   14   14      0.53      0.00
    1    0   15      2.24      0.00
    3    0   15     -2.09      0.00
    5    0   15     -6.06      0.00
    7    0   15      3.78      0.00
    9    0   15      0.69      0.00
   11    0   15     -0.90      0.00
   13    0   15      1.05      0.00
    0    1   15      3.08      0.00
    1    1   15      3.21      0.00
    2    1   15     -1.87      0.00
    3    1   15      0.58      0.00
    4    1   15     -2.06      0.00
    5    1   15      0.06      0.00
    6    1   15      3.56      0.00
    7    1   15     -1.04      0.00
    8    1   15     -2.43      0.00
    9    1   15     -2.55      0.00
   10    1   15     -0.07      0.00
   11    1   15     -0.93      0.00
   12    1   15      2.32      0.00
   13    1   15      0.09      0.00
   14    1   15     -1.35      0.00
    1    2   15     -2.84      0.00
    2    2   15     -1.38      0.00
    3    2   15     -1.02      0.00
    4    2   15      0.71      0.00
    5    2   15      0.75      0.00
    6    2   15     -0.78      0.00
    7    2   15     -2.31      0.00
    8    2   15     -1.98      0.00
    9    2   15      1.79      0.00
   10    2   15      1.49      0.00
   11    2   15      1.68      0.00
   12    2   15      0.29      0.00
   13    2   15     -2.04      0.00
   14    2   15     -0.45      0.00
    0    3   15     -1.53      0.00
    1    3   15      0.50      0.00
    2    3   15      1.08      0.00
    3    3   15      2.27      0.00
    4    3   15      0.36      0.00
    5    3   15     -1.16      0.00
    6    3   15     -1.27      0.00
    7    3   15     -1.44      0.00
    8    3   15      0.41      0.00
    9    3   15      2.05      0.00
   10    3   15      1.15      0.00
   11    3   15     -2.12      0.00
   12    3   15     -0.34      0.00
   13    3   15     -0.83      0.00
   14    3   15     -0.13      0.00
    1    4   15     -0.23      0.00
    2    4   15      0.80      0.00
    3    4   15      0.38      0.00
    4    4   15     -2.11      0.00
    5    4   15      0.84      0.00
    6    4   15     -0.05      0.00
    7    4   15     -0.70      0.00
    8    4   15      2.21      0.00
    9    4   15      0.49      0.00
   10    4   15     -2.95      0.00
   11    4   15     -0.02      0.00
   12    4   15      1.09      0.00
   13    4   15     -0.19      0.00
   14    4   15      0.67      0.00
    0    5   15     -2.45      0.00
    1    5   15      0.12      0.00
    2    5   15      2.19      0.00
    3    5   15     -0.91      0.00
    4    5   15      1.12      0.00
    5    5   15      1.77      0.00
    6    5   15     -2.39      0.00
    7    5   15      1.31      0.00
    8    5   15      1.34      0.00
    9    5   15     -2.97      0.00
   10    5   15      0.81      0.00
   11    5   15      1.99      0.00
   12    5   15     -0.77      0.00
   13    5   15     -0.98      0.00
   14    5   15     -0.64      0.00
    1    6   15      4.23      0.00
    2    6   15     -0.16      0.00
    3    6   15     -0.22      0.00
    4    6   15      1.05      0.00
    5    6   15     -1.70      0.00
    6    6   15      0.08      0.00
    7    6   15      2.43      0.00
    8    6   15     -1.64      0.00
    9    6   15     -1.14      0.00
   10    6   15      1.73      0.00
   11    6   15     -1.05      0.00
   12    6   15     -1.85      0.00
   13    6   15      1.02      0.00
   14    6   15     -0.64      0.00
    0    7   15      4.19      0.00
    1    7   15     -0.22      0.00
    2    7   15     -3.19      0.00
    3    7   15      0.25      0.00
    4    7   15     -1.33      0.00
    5    7   15      1.40      0.00
    6    7   15      2.07      0.00
    7    7   15     -0.27      0.00
    8    7   15     -1.59      0.00
    9    7   15      0.10      0.00
   10    7   15      0.76      0.00
   11    7   15     -1.31      0.00
   12    7   15      0.63      0.00
   13    7   15      0.32      0.00
   14    7   15     -0.69      0.00
    1    8   15     -2.78      0.00
    2    8   15      0.13      0.00
    3    8   15      0.94      0.00
    4    8   15      2.69      0.00
    5    8   15      1.69      0.00
    6    8   15     -1.43      0.00
    7    8   15     -1.94      0.00
    8    8   15     -1.34      0.00
    9    8   15      0.61      0.00
   10    8   15     -0.25      0.00
   11    8   15     -0.37      0.00
   12    8   15     -0.29      0.00
   13    8   15      0.46      0.00
   14    8   15     -0.39      0.00
    0    9   15     -0.52      0.00
    1    9   15     -0.93      0.00
    2    9   15     -0.06      0.00
    3    9   15      2.67      0.00
    4    9   15     -1.68      0.00
    5    9   15     -2.24      0.00
    6    9   15     -2.17      0.00
    7    9   15      0.64      0.00
    8    9   15      1.42      0.00
    9    9   15      1.31      0.00
   10    9   15      0.39      0.00
   11    9   15     -0.78      0.00
   12    9   15      1.23      0.00
   13    9   15      0.02      0.00
   14    9   15      0.08      0.00
    1   10   15     -2.05      0.00
    2   10   15      3.02      0.00
    3   10   15     -1.06      0.00
    4   10   15     -2.42      0.00
    5   10   15      0.75      0.00
    6   10   15      1.62      0.00
    7   10   15      1.31      0.00
    8   10   15     -0.09      0.00
    9   10   15     -0.55      0.00
   10   10   15     -1.64      0.00
   11   10   15     -0.06      0.00
   12   10   15      0.00      0.00
   13   10   15     -0.14      0.00
   14   10   15     -0.17      0.00
    0   11   15     -2.23      0.00
    1   11   15      0.38      0.00
    2   11   15      1.72      0.00
    3   11   15     -3.03      0.00
    4   11   15      0.88      0.00
    5   11   15      2.05      0.00
    6   11   15     -0.94      0.00
    7   11   15      0.24      0.00
    8   11   15     -0.34      0.00
    9   11   15      0.27      0.00
   10   11   15      0.21      0.00
   11   11   15      0.31      0.00
   12   11   15      1.34      0.00
   13   11   15     -0.24      0.00
    1   12   15      2.12      0.00
    2   12   15     -1.22      0.00
    3   12   15     -0.56      0.00
    4   12   15      1.19      0.00
    5   12   15     -1.23      0.00
    6   12   15      0.03      0.00
    7   12   15      0.74      0.00
    8   12   15      0.64      0.00
    9   12   15     -0.34      0.00
   10   12   15     -0.39      0.00
   11   12   15      0.92      0.00
   12   12   15     -0.05      0.00
    0   13   15      2.61      0.00
    1   13   15     -0.93      0.00
    2   13   15     -0.12      0.00
    3   13   15     -0.66      0.00
    4   13   15      0.51      0.00
    5   13   15      0.69      0.00
    6   13   15      1.60      0.00
    7   13   15      0.24      0.00
    8   13   15     -0.42      0.00
    9   13   15     -0.53      0.00
   10   13   15      0.55      0.00
   11   13   15      0.33      0.00
   12   13   15     -1.69      0.00
    1   14   15     -0.69      0.00
    2   14   15     -0.90      0.00
    3   14   15      0.30      0.00
    4   14   15      0.78      0.00
    5   14   15      0.07      0.00
    6   14   15     -1.46      0.00
    7   14   15     -0.89      0.00
    8   14   15      0.16      0.00
    9   14   15      0.17      0.00
   10   14   15      0.87      0.00
   11   14   15     -0.91      0.00
    0   15   15     -0.99      0.00
    1   15   15      0.17      0.00
    2   15   15      0.05      0.00
    3   15   15      0.97      0.00
    4   15   15      0.26      0.00
    5   15   15     -1.70      0.00
    6   15   15      0.63      0.00
    7   15   15      0.52      0.00
    8   15   15      0.27      0.00
    9   15   15     -0.19      0.00
    0    0   16      0.24      0.00
    2    0   16      3.11      0.00
    4    0   16      0.71      0.00
    6    0   16     -1.30      0.00
    8    0   16     -2.96      0.00
   10    0   16     -1.72      0.00
   12    0   16     -0.12      0.00
   14    0   16      0.71      0.00
    1    1   16      1.66      0.00
    2    1   16     -2.02      0.00
    3    1   16     -0.32      0.00
    4    1   16     -1.13      0.00
    5    1   16     -0.85      0.00
    6    1   16     -0.50      0.00
    7    1   16     -1.04      0.00
    8    1   16      0.55      0.00
    9    1   16      0.20      0.00
   10    1   16      2.18      0.00
   11    1   16      0.61      0.00
   12    1   16     -0.36      0.00
   13    1   16      0.10      0.00
   14    1   16     -1.98      0.00
   15    1   16      0.36      0.00
    0    2   16      2.87      0.00
    1    2   16     -1.86      0.00
    2    2   16      0.94      0.00
    3    2   16      1.13      0.00
    4    2   16     -0.35      0.00
    5    2   16     -0.17      0.00
    6    2   16     -1.37      0.00
    7    2   16     -0.26      0.00
    8    2   16     -1.20      0.00
    9    2   16      2.72      0.00
   10    2   16     -0.51      0.00
   11    2   16     -0.12      0.00
   12    2   16     -0.70      0.00
   13    2   16     -1.20      0.00
   14    2   16      0.62      0.00
   15    2   16      0.44      0.00
    1    3   16      0.16      0.00
    2    3   16      1.47      0.00
    3    3   16     -0.24      0.00
    4    3   16     -0.91      0.00
    5    3   16     -0.96      0.00
    6    3   16      0.37      0.00
    7    3   16     -0.77      0.00
    8    3   16      2.92      0.00
    9    3   16      0.41      0.00
   10    3   16     -1.32      0.00
   11    3   16     -0.28      0.00
   12    3   16     -0.57      0.00
   13    3   16      0.73      0.00
   14    3   16     -0.13      0.00
   15    3   16      0.09      0.00
    0    4   16      0.82      0.00
    1    4   16     -0.83      0.00
    2    4   16      0.17      0.00
    3    4   16     -0.57      0.00
    4    4   16     -0.81      0.00
    5    4   16      1.56      0.00
    6    4   16     -0.37      0.00
    7    4   16      1.82      0.00
    8    4   16      0.57      0.00
    9    4   16     -1.07      0.00
   10    4   16     -0.50      0.00
   11    4   16      1.68      0.00
   12    4   16      0.32      0.00
   13    4   16     -1.42      0.00
   14    4   16     -0.50      0.00
   15    4   16     -1.58      0.00
    1    5   16      0.49      0.00
    2    5   16      1.60      0.00
    3    5   16     -0.31      0.00
    4    5   16      1.94      0.00
    5    5   16      0.43      0.00
    6    5   16      0.86      0.00
    7    5   16      0.33      0.00
    8    5   16     -0.59      0.00
    9    5   16     -0.70      0.00
   10    5   16      1.37      0.00
   11    5   16      0.25      0.00
   12    5   16     -2.14      0.00
   13    5   16     -0.35      0.00
   14    5   16      0.25      0.00
   15    5   16      0.04      0.00
    0    6   16      0.57      0.00
    1    6   16     -0.26      0.00
    2    6   16     -1.01      0.00
    3    6   16     -0.70      0.00
    4    6   16      0.99      0.00
    5    6   16      0.54      0.00
    6    6   16      0.60      0.00
    7    6   16      0.66      0.00
    8    6   16     -0.43      0.00
    9    6   16      0.95      0.00
   10    6   16      0.13      0.00
   11    6   16     -1.73      0.00
   12    6   16     -0.43      0.00
   13    6   16      0.33      0.00
   14    6   16     -0.06      0.00
   15    6   16     -0.64      0.00
    1    7   16     -0.41      0.00
    2    7   16     -0.18      0.00
    3    7   16      2.06      0.00
    4    7   16      2.39      0.00
    5    7   16      0.40      0.00
    6    7   16      0.20      0.00
    7    7   16     -0.99      0.00
    8    7   16     -1.01      0.00
    9    7   16     -0.41      0.00
   10    7   16     -0.68      0.00
   11    7   16     -0.54      0.00
   12    7   16      1.52      0.00
   13    7   16      0.28      0.00
   14    7   16      0.22      0.00
   15    7   16     -0.57      0.00
    0    8   16     -0.67      0.00
    1    8   16     -0.60      0.00
    2    8   16      0.68      0.00
    3    8   16      0.90      0.00
    4    8   16      0.12      0.00
    5    8   16     -3.14      0.00
    6    8   16      0.07      0.00
    7    8   16     -0.71      0.00
    8    8   16      0.33      0.00
    9    8   16      1.57      0.00
   10    8   16     -0.47      0.00
   11    8   16      0.97      0.00
   12    8   16      0.26      0.00
   13    8   16     -0.27      0.00
   14    8   16     -0.75      0.00
    1    9   16      0.03      0.00
    2    9   16      0.35      0.00
    3    9   16      0.43      0.00
    4    9   16     -2.94      0.00
    5    9   16      0.22      0.00
    6    9   16      1.88      0.00
    7    9   16     -0.15      0.00
    8    9   16      0.68      0.00
    9    9   16     -1.09      0.00
   10    9   16     -0.81      0.00
   11    9   16     -0.40      0.00
   12    9   16      0.74      0.00
   13    9   16     -0.56      0.00
   14    9   16     -0.15      0.00
    0   10   16     -2.25      0.00
    1   10   16      1.06      0.00
    2   10   16     -0.03      0.00
    3   10   16     -2.15      0.00
    4   10   16      0.62      0.00
    5   10   16      1.20      0.00
    6   10   16      0.73      0.00
    7   10   16     -1.75      0.00
    8   10   16     -0.38      0.00
    9   10   16      0.10      0.00
   10   10   16     -0.44      0.00
   11   10   16      2.01      0.00
   12   10   16      0.36      0.00
   13   10   16     -0.16      0.00
    1   11   16      1.01      0.00
    2   11   16     -1.54      0.00
    3   11   16     -0.02      0.00
    4   11   16      0.62      0.00
    5   11   16     -0.13      0.00
    6   11   16     -1.39      0.00
    7   11   16     -0.54      0.00
    8   11   16      1.26      0.00
    9   11   16     -0.47      0.00
   10   11   16      0.47      0.00
   11   11   16      0.87      0.00
   12   11   16     -1.01      0.00
    0   12   16     -0.43      0.00
    1   12   16      1.23      0.00
    2   12   16     -0.86      0.00
    3   12   16      0.54      0.00
    4   12   16      0.06      0.00
    5   12   16     -0.04      0.00
    6   12   16      0.18      0.00
    7   12   16      1.14      0.00
    8   12   16      0.00      0.00
    9   12   16     -0.63      0.00
   10   12   16      1.01      0.00
   11   12   16     -0.32      0.00
    1   13   16      0.09      0.00
    2   13   16     -1.10      0.00
    3   13   16     -0.13      0.00
    4   13   16      0.97      0.00
    5   13   16     -0.50      0.00
    6   13   16     -0.28      0.00
    7   13   16      0.02      0.00
    8   13   16     -0.72      0.00
    9   13   16      0.95      0.00
   10   13   16      0.30      0.00
    0   14   16      1.45      0.00
    1   14   16     -0.23      0.00
    2   14   16     -0.02      0.00
    3   14   16      2.28      0.00
    4   14   16     -0.69      0.00
    5   14   16     -0.66      0.00
    6   14   16     -0.02      0.00
    7   14   16      0.82      0.00
    8   14   16      0.24      0.00
    9   14   16      0.07      0.00
    1   15   16     -0.54      0.00
    2   15   16      1.36      0.00
    3   15   16     -0.51      0.00
    4   15   16     -1.48      0.00
    5   15   16     -0.20      0.00
    6   15   16      0.83      0.00
    7   15   16     -0.32      0.00
    0   16   16      1.28      0.00
    1   16   16      0.27      0.00
    2   16   16      0.42      0.00
    3   16   16     -0.99      0.00
    4   16   16     -0.37      0.00
    5   16   16      0.87      0.00
    1    0   17      4.49      0.00
    3    0   17      0.05      0.00
    5    0   17     -4.20      0.00
    7    0   17      1.74      0.00
    9    0   17      1.36      0.00
   11    0   17     -0.29      0.00
   13    0   17      0.02      0.00
   15    0   17     -0.91      0.00
    0    1   17      4.16      0.00
    1    1   17      0.38      0.00
    2    1   17     -2.33      0.00
    3    1   17      0.70      0.00
    4    1   17     -2.38      0.00
    5    1   17     -1.13      0.00
    6    1   17      2.74      0.00
    7    1   17     -1.46      0.00
    8    1   17      0.13      0.00
    9    1   17     -0.01      0.00
   10    1   17      0.36      0.00
   11    1   17     -0.73      0.00
   12    1   17      0.69      0.00
   13    1   17      0.03      0.00
   14    1   17     -1.05      0.00
   15    1   17      1.39      0.00
    1    2   17     -2.27      0.00
    2    2   17      0.90      0.00
    3    2   17     -0.25      0.00
    4    2   17     -1.23      0.00
    5    2   17      1.67      0.00
    6    2   17     -0.73      0.00
    7    2   17     -0.29      0.00
    8    2   17      0.78      0.00
    9    2   17      1.67      0.00
   10    2   17     -1.03      0.00
   11    2   17     -0.11      0.00
   12    2   17      0.27      0.00
   13    2   17     -1.97      0.00
   14    2   17      1.06      0.00
   15    2   17     -0.50      0.00
    0    3   17     -2.53      0.00
    1    3   17      0.60      0.00
    2    3   17     -0.52      0.00
    3    3   17     -1.37      0.00
    4    3   17      0.64      0.00
    5    3   17     -0.92      0.00
    6    3   17      0.88      0.00
    7    3   17      0.00      0.00
    8    3   17      2.13      0.00
    9    3   17     -0.95      0.00
   10    3   17      0.01      0.00
   11    3   17      1.18      0.00
   12    3   17     -0.70      0.00
   13    3   17      0.39      0.00
   14    3   17     -0.78      0.00
   15    3   17     -0.33      0.00
    1    4   17      0.08      0.00
    2    4   17      0.23      0.00
    3    4   17      1.07      0.00
    4    4   17     -0.01      0.00
    5    4   17      2.43      0.00
    6    4   17      0.02      0.00
    7    4   17      1.16      0.00
    8    4   17     -0.32      0.00
    9    4   17     -0.30      0.00
   10    4   17      0.75      0.00
   11    4   17     -0.40      0.00
   12    4   17     -0.79      0.00
   13    4   17     -1.39      0.00
   14    4   17      0.61      0.00
   15    4   17     -0.21      0.00
    0    5   17     -3.36      0.00
    1    5   17      0.12      0.00
    2    5   17     -0.14      0.00
    3    5   17     -1.25      0.00
    4    5   17      2.53      0.00
    5    5   17     -0.05      0.00
    6    5   17      0.08      0.00
    7    5   17      0.26      0.00
    8    5   17      0.80      0.00
    9    5   17     -0.14      0.00
   10    5   17      0.24      0.00
   11    5   17     -0.50      0.00
   12    5   17     -1.53      0.00
   13    5   17      1.62      0.00
   14    5   17     -0.46      0.00
   15    5   17     -0.66      0.00
    1    6   17      2.27      0.00
    2    6   17     -0.11      0.00
    3    6   17      2.36      0.00
    4    6   17      2.13      0.00
    5    6   17     -0.53      0.00
    6    6   17      0.21      0.00
    7    6   17      1.52      0.00
    8    6   17     -1.66      0.00
    9    6   17     -0.44      0.00
   10    6   17      0.17      0.00
   11    6   17     -0.72      0.00
   12    6   17      1.75      0.00
   13    6   17      0.88      0.00
   14    6   17     -0.90      0.00
    0    7   17      1.34      0.00
    1    7   17     -0.54      0.00
    2    7   17     -0.72      0.00
    3    7   17      1.84      0.00
    4    7   17     -1.28      0.00
    5    7   17     -0.87      0.00
    6    7   17      1.45      0.00
    7    7   17     -1.41      0.00
    8    7   17     -0.83      0.00
    9    7   17      1.05      0.00
   10    7   17      0.23      0.00
   11    7   17      0.65      0.00
   12    7   17      0.60      0.00
   13    7   17     -0.94      0.00
   14    7   17     -1.42      0.00
    1    8   17     -1.47      0.00
    2    8   17      1.76      0.00
    3    8   17     -0.41      0.00
    4    8   17     -1.29      0.00
    5    8   17      1.17      0.00
    6    8   17     -0.22      0.00
    7    8   17     -0.97      0.00
    8    8   17      0.68      0.00
    9    8   17      0.46      0.00
   10    8   17     -0.52      0.00
   11    8   17      0.76      0.00
   12    8   17     -0.12      0.00
   13    8   17     -0.12      0.00
    0    9   17     -0.72      0.00
    1    9   17      0.00      0.00
    2    9   17      0.59      0.00
    3    9   17     -1.06      0.00
    4    9   17     -0.38      0.00
    5    9   17      1.66      0.00
    6    9   17     -1.52      0.00
    7    9   17     -0.12      0.00
    8    9   17      0.29      0.00
    9    9   17     -1.02      0.00
   10    9   17      0.75      0.00
   11    9   17      0.20      0.00
   12    9   17      0.49      0.00
    1   10   17     -0.12      0.00
    2   10   17     -0.51      0.00
    3   10   17     -1.23      0.00
    4   10   17      0.58      0.00
    5   10   17     -0.50      0.00
    6   10   17     -1.53      0.00
    7   10   17      0.03      0.00
    8   10   17      0.04      0.00
    9   10   17      0.14      0.00
   10   10   17      0.27      0.00
   11   10   17      0.81      0.00
   12   10   17     -0.92      0.00
    0   11   17      0.57      0.00
    1   11   17     -0.55      0.00
    2   11   17      0.64      0.00
    3   11   17     -0.27      0.00
    4   11   17      0.11      0.00
    5   11   17     -0.19      0.00
    6   11   17     -0.91      0.00
    7   11   17      1.18      0.00
    8   11   17      0.41      0.00
    9   11   17     -0.85      0.00
   10   11   17      1.22      0.00
   11   11   17     -0.90      0.00
    1   12   17      0.96      0.00
    2   12   17     -1.46      0.00
    3   12   17     -0.30      0.00
    4   12   17      0.51      0.00
    5   12   17     -0.86      0.00
    6   12   17      0.45      0.00
    7   12   17      0.80      0.00
    8   12   17     -1.01      0.00
    9   12   17      0.37      0.00
   10   12   17     -0.05      0.00
    0   13   17      2.87      0.00
    1   13   17     -0.74      0.00
    2   13   17     -0.18      0.00
    3   13   17      2.00      0.00
    4   13   17     -0.41      0.00
    5   13   17     -0.84      0.00
    6   13   17      1.16      0.00
    7   13   17     -0.70      0.00
    8   13   17      0.12      0.00
    1   14   17     -1.55      0.00
    2   14   17      1.81      0.00
    3   14   17      0.03      0.00
    4   14   17     -1.76      0.00
    5   14   17      1.07      0.00
    6   14   17      0.52      0.00
    7   14   17     -0.22      0.00
    0   15   17     -0.80      0.00
    1   15   17      2.06      0.00
    2   15   17      0.64      0.00
    3   15   17     -1.59      0.00
    4   15   17      0.53      0.00
    5   15   17      0.44      0.00
    0    0   18      5.21      0.00
    2    0   18     -2.37      0.00
    4    0   18     -4.86      0.00
    6    0   18      3.20      0.00
    8    0   18     -0.30      0.00
   10    0   18      0.28      0.00
   12    0   18      1.57      0.00
   14    0   18     -1.19      0.00
    1    1   18     -4.17      0.00
    2    1   18      1.07      0.00
    3    1   18     -1.82      0.00
    4    1   18      0.24      0.00
    5    1   18      3.67      0.00
    6    1   18     -0.12      0.00
    7    1   18     -1.67      0.00
    8    1   18      0.14      0.00
    9    1   18      0.50      0.00
   10    1   18     -0.27      0.00
   11    1   18      0.47      0.00
   12    1   18     -0.15      0.00
   13    1   18     -1.86      0.00
   14    1   18      0.05      0.00
    0    2   18     -3.96      0.00
    1    2   18     -0.26      0.00
    2    2   18     -0.03      0.00
    3    2   18     -0.29      0.00
    4    2   18      0.91      0.00
    5    2   18      0.05      0.00
    6    2   18     -2.29      0.00
    7    2   18      0.32      0.00
    8    2   18      1.56      0.00
    9    2   18      0.53      0.00
   10    2   18      0.40      0.00
   11    2   18      0.78      0.00
   12    2   18     -0.77      0.00
   13    2   18     -0.57      0.00
   14    2   18      1.48      0.00
    1    3   18      0.58      0.00
    2    3   18      0.81      0.00
    3    3   18     -0.18      0.00
    4    3   18      0.27      0.00
    5    3   18     -0.36      0.00
    6    3   18      0.91      0.00
    7    3   18      1.17      0.00
    8    3   18      1.31      0.00
    9    3   18     -0.63      0.00
   10    3   18     -0.13      0.00
   11    3   18     -0.71      0.00
   12    3   18     -2.02      0.00
   13    3   18      0.66      0.00
   14    3   18     -0.64      0.00
    0    4   18     -2.16      0.00
    1    4   18     -0.86      0.00
    2    4   18     -0.47      0.00
    3    4   18     -0.43      0.00
    4    4   18      0.23      0.00
    5    4   18      2.08      0.00
    6    4   18     -1.23      0.00
    7    4   18      1.24      0.00
    8    4   18     -0.30      0.00
    9    4   18     -1.22      0.00
   10    4   18      0.54      0.00
   11    4   18     -0.95      0.00
   12    4   18      1.02      0.00
   13    4   18      0.51      0.00
   14    4   18      0.64      0.00
    1    5   18      2.76      0.00
    2    5   18      0.25      0.00
    3    5   18      1.37      0.00
    4    5   18      2.59      0.00
    5    5   18     -1.64      0.00
    6    5   18      0.55      0.00
    7    5   18      1.15      0.00
    8    5   18     -1.24      0.00
    9    5   18     -0.24      0.00
   10    5   18      0.74      0.00
   11    5   18      0.33      0.00
   12    5   18      0.38      0.00
   13    5   18      0.90      0.00
    0    6   18      3.57      0.00
    1    6   18     -1.00      0.00
    2    6   18     -1.40      0.00
    3    6   18      2.08      0.00
    4    6   18     -1.97      0.00
    5    6   18      0.04      0.00
    6    6   18      1.64      0.00
    7    6   18     -0.96      0.00
    8    6   18     -1.99      0.00
    9    6   18      1.27      0.00
   10    6   18      0.55      0.00
   11    6   18     -0.47      0.00
   12    6   18      1.41      0.00
   13    6   18     -1.53      0.00
    1    7   18     -2.33      0.00
    2    7   18      1.32      0.00
    3    7   18      0.80      0.00
    4    7   18     -1.06      0.00
    5    7   18      2.06      0.00
    6    7   18     -0.46      0.00
    7    7   18     -2.80      0.00
    8    7   18      1.63      0.00
    9    7   18      1.33      0.00
   10    7   18     -0.28      0.00
   11    7   18      1.29      0.00
   12    7   18      0.11      0.00
   13    7   18     -0.37      0.00
    0    8   18     -2.11      0.00
    1    8   18      0.72      0.00
    2    8   18      1.65      0.00
    3    8   18     -0.94      0.00
    4    8   18      0.78      0.00
    5    8   18      0.12      0.00
    6    8   18     -2.58      0.00
    7    8   18      0.91      0.00
    8    8   18      1.00      0.00
    9    8   18     -0.49      0.00
   10    8   18     -0.19      0.00
   11    8   18      0.37      0.00
   12    8   18     -0.38      0.00
    1    9   18      1.01      0.00
    2    9   18     -1.51      0.00
    3    9   18     -0.76      0.00
    4    9   18     -0.41      0.00
    5    9   18     -1.71      0.00
    6    9   18      0.18      0.00
    7    9   18      0.81      0.00
    8    9   18     -0.32      0.00
    9    9   18     -0.14      0.00
   10    9   18      0.38      0.00
   11    9   18      0.42      0.00
    0   10   18     -0.62      0.00
    1   10   18      0.04      0.00
    2   10   18     -0.32      0.00
    3   10   18      0.03      0.00
    4   10   18      0.08      0.00
    5   10   18      0.07      0.00
    6   10   18      0.32      0.00
    7   10   18      0.05      0.00
    8   10   18     -0.51      0.00
    9   10   18      0.25      0.00
   10   10   18     -0.19      0.00
    1   11   18      0.77      0.00
    2   11   18     -0.85      0.00
    3   11   18     -0.79      0.00
    4   11   18      0.53      0.00
    5   11   18     -0.87      0.00
    6   11   18      0.06      0.00
    7   11   18      0.46      0.00
    8   11   18     -0.69      0.00
    0   12   18      2.16      0.00
    1   12   18     -0.36      0.00
    2   12   18     -1.05      0.00
    3   12   18      1.50      0.00
    4   12   18     -0.36      0.00
    5   12   18     -0.73      0.00
    6   12   18      0.95      0.00
    7   12   18     -0.44      0.00
    1   13   18     -2.18      0.00
    2   13   18      2.06      0.00
    3   13   18      0.14      0.00
    4   13   18     -1.04      0.00
    5   13   18      1.30      0.00
    6   13   18      0.33      0.00
    0   14   18     -0.80      0.00
    1   14   18      1.65      0.00
    2   14   18      1.65      0.00
    3   14   18     -2.12      0.00
    4   14   18      0.60      0.00
    1    0   19     -2.28      0.00
    3    0   19     -0.61      0.00
    5    0   19      4.08      0.00
    7    0   19     -2.29      0.00
    9    0   19     -0.16      0.00
   11    0   19      0.28      0.00
   13    0   19     -1.44      0.00
    0    1   19     -3.25      0.00
    1    1   19     -1.20      0.00
    2    1   19      0.79      0.00
    3    1   19     -0.78      0.00
    4    1   19      3.01      0.00
    5    1   19     -0.81      0.00
    6    1   19     -2.77      0.00
    7    1   19      0.45      0.00
    8    1   19      0.79      0.00
    9    1   19      2.26      0.00
   10    1   19     -0.11      0.00
   11    1   19      1.06      0.00
   12    1   19     -1.39      0.00
   13    1   19     -0.50      0.00
    1    2   19      2.23      0.00
    2    2   19     -0.42      0.00
    3    2   19      1.75      0.00
    4    2   19     -1.73      0.00
    5    2   19     -1.67      0.00
    6    2   19      0.71      0.00
    7    2   19      1.10      0.00
    8    2   19      2.68      0.00
    9    2   19     -0.99      0.00
   10    2   19     -0.68      0.00
   11    2   19     -1.34      0.00
   12    2   19     -2.15      0.00
   13    2   19      1.36      0.00
    0    3   19      0.34      0.00
    1    3   19     -1.21      0.00
    2    3   19      0.24      0.00
    3    3   19     -2.30      0.00
    4    3   19      0.23      0.00
    5    3   19      1.35      0.00
    6    3   19      0.22      0.00
    7    3   19      1.81      0.00
    8    3   19     -1.59      0.00
    9    3   19     -1.61      0.00
   10    3   19     -0.70      0.00
   11    3   19     -0.26      0.00
   12    3   19      1.26      0.00
   13    3   19      1.71      0.00
    1    4   19      1.73      0.00
    2    4   19     -0.88      0.00
    3    4   19      0.80      0.00
    4    4   19      2.22      0.00
    5    4   19     -0.99      0.00
    6    4   19      0.13      0.00
    7    4   19      0.11      0.00
    8    4   19     -1.77      0.00
    9    4   19     -0.03      0.00
   10    4   19      1.15      0.00
   11    4   19      0.39      0.00
   12    4   19      0.86      0.00
    0    5   19      2.99      0.00
    1    5   19     -0.86      0.00
    2    5   19     -0.88      0.00
    3    5   19      1.31      0.00
    4    5   19     -0.40      0.00
    5    5   19     -1.68      0.00
    6    5   19      1.61      0.00
    7    5   19     -1.50      0.00
    8    5   19     -1.84      0.00
    9    5   19      1.51      0.00
   10    5   19     -0.12      0.00
   11    5   19      0.22      0.00
   12    5   19     -0.17      0.00
    1    6   19     -3.07      0.00
    2    6   19      1.80      0.00
    3    6   19      0.31      0.00
    4    6   19     -0.74      0.00
    5    6   19      1.44      0.00
    6    6   19     -0.29      0.00
    7    6   19     -2.40      0.00
    8    6   19      1.09      0.00
    9    6   19      1.67      0.00
   10    6   19     -0.16      0.00
   11    6   19      0.51      0.00
   12    6   19      0.94      0.00
    0    7   19     -3.21      0.00
    1    7   19      1.26      0.00
    2    7   19      2.48      0.00
    3    7   19     -0.85      0.00
    4    7   19      1.25      0.00
    5    7   19     -0.73      0.00
    6    7   19     -2.28      0.00
    7    7   19     -0.27      0.00
    8    7   19      2.04      0.00
    9    7   19     -0.72      0.00
   10    7   19     -0.42      0.00
   11    7   19      1.01      0.00
    1    8   19      1.75      0.00
    2    8   19     -0.98      0.00
    3    8   19     -1.48      0.00
    4    8   19     -0.49      0.00
    5    8   19     -2.08      0.00
    6    8   19      0.29      0.00
    7    8   19      2.33      0.00
    8    8   19     -0.11      0.00
    9    8   19     -0.57      0.00
   10    8   19      0.97      0.00
    0    9   19      0.50      0.00
    1    9   19     -0.51      0.00
    2    9   19     -0.72      0.00
    3    9   19      0.20      0.00
    4    9   19      0.12      0.00
    5    9   19      0.56      0.00
    6    9   19      2.17      0.00
    7    9   19     -1.16      0.00
    8    9   19     -0.57      0.00
    9    9   19     -0.40      0.00
   10    9   19      0.17      0.00
    1   10   19      0.37      0.00
    2   10   19     -0.40      0.00
    3   10   19     -0.31      0.00
    4   10   19     -0.08      0.00
    5   10   19      0.66      0.00
    6   10   19     -1.20      0.00
    7   10   19     -0.61      0.00
    8   10   19      0.28      0.00
    9   10   19     -0.59      0.00
    1   11   19     -0.27      0.00
    2   11   19     -1.12      0.00
    3   11   19      0.54      0.00
    4   11   19      0.31      0.00
    5   11   19     -1.04      0.00
    6   11   19      0.40      0.00
    7   11   19     -0.07      0.00
    1   12   19     -1.47      0.00
    2   12   19      0.68      0.00
    3   12   19      1.18      0.00
    4   12   19     -1.14      0.00
    5   12   19      1.01      0.00
    6   12   19      0.56      0.00
    0   13   19     -1.71      0.00
    1   13   19      1.58      0.00
    2   13   19      0.90      0.00
    3   13   19     -1.21      0.00
    0    0   20     -2.23      0.00
    2    0   20     -0.21      0.00
    4    0   20      1.26      0.00
    6    0   20     -1.54      0.00
    8    0   20      2.78      0.00
   10    0   20      1.17      0.00
    1    1   20      0.85      0.00
    2    1   20      1.37      0.00
    3    1   20     -0.06      0.00
    4    1   20     -0.59      0.00
    5    1   20     -1.84      0.00
    6    1   20     -0.28      0.00
    7    1   20      2.38      0.00
    8    1   20      1.03      0.00
    9    1   20     -0.16      0.00
   10    1   20     -1.16      0.00
   11    1   20     -1.19      0.00
    0    2   20      0.10      0.00
    1    2   20      0.92      0.00
    2    2   20     -1.09      0.00
    3    2   20     -1.24      0.00
    4    2   20     -0.90      0.00
    5    2   20      1.31      0.00
    6    2   20      1.93      0.00
    7    2   20      0.54      0.00
    8    2   20      0.10      0.00
    9    2   20     -3.75      0.00
   10    2   20      0.20      0.00
   11    2   20     -0.76      0.00
    1    3   20     -0.51      0.00
    2    3   20     -0.75      0.00
    3    3   20     -0.84      0.00
    4    3   20      2.45      0.00
    5    3   20      0.12      0.00
    6    3   20     -0.98      0.00
    7    3   20      0.60      0.00
    8    3   20     -3.79      0.00
    9    3   20      0.78      0.00
   10    3   20      0.99      0.00
   11    3   20      0.25      0.00
    0    4   20      0.50      0.00
    1    4   20      0.20      0.00
    2    4   20     -1.13      0.00
    3    4   20      2.69      0.00
    4    4   20     -0.21      0.00
    5    4   20     -2.15      0.00
    6    4   20      1.06      0.00
    7    4   20     -3.10      0.00
    8    4   20     -0.38      0.00
    9    4   20      0.82      0.00
   10    4   20     -0.01      0.00
    1    5   20     -2.05      0.00
    2    5   20      1.21      0.00
    3    5   20      0.77      0.00
    4    5   20     -2.44      0.00
    5    5   20      1.08      0.00
    6    5   20     -0.93      0.00
    7    5   20     -1.28      0.00
    8    5   20      0.92      0.00
    9    5   20      0.98      0.00
   10    5   20     -0.29      0.00
    0    6   20     -2.64      0.00
    1    6   20      1.38      0.00
    2    6   20      2.27      0.00
    3    6   20     -0.63      0.00
    4    6   20      0.07      0.00
    5    6   20      0.11      0.00
    6    6   20     -2.28      0.00
    7    6   20     -0.63      0.00
    8    6   20      1.07      0.00
    9    6   20     -0.54      0.00
   10    6   20     -0.32      0.00
    1    7   20      2.58      0.00
    2    7   20     -1.56      0.00
    3    7   20     -0.96      0.00
    4    7   20     -0.90      0.00
    5    7   20     -1.40      0.00
    6    7   20     -0.17      0.00
    7    7   20      1.95      0.00
    8    7   20      0.80      0.00
    9    7   20     -0.49      0.00
    0    8   20      1.93      0.00
    1    8   20     -0.82      0.00
    2    8   20     -1.14      0.00
    3    8   20      0.73      0.00
    4    8   20     -0.45      0.00
    5    8   20      1.58      0.00
    6    8   20      1.20      0.00
    7    8   20      0.55      0.00
    8    8   20     -1.74      0.00
    1    9   20     -0.58      0.00
    2    9   20      0.46      0.00
    3    9   20     -0.33      0.00
    4    9   20      0.62      0.00
    5    9   20      0.75      0.00
    6    9   20     -0.65      0.00
    7    9   20     -1.20      0.00
    1   10   20     -0.41      0.00
    2   10   20     -0.71      0.00
    3   10   20      0.39      0.00
    4   10   20      0.31      0.00
    5   10   20     -0.01      0.00
    6   10   20     -1.27      0.00
    1   11   20     -1.39      0.00
    2   11   20      0.77      0.00
    3   11   20      0.44      0.00
    1    0   21      0.84      0.00
    3    0   21     -0.67      0.00
    5    0   21     -0.77      0.00
    7    0   21      1.99      0.00
    0    1   21      0.71      0.00
    1    1   21      0.71      0.00
    2    1   21     -0.66      0.00
    3    1   21     -0.92      0.00
    4    1   21      0.48      0.00
    5    1   21      1.11      0.00
    6    1   21      1.13      0.00
    7    1   21      1.79      0.00
    8    1   21     -2.18      0.00
    9    1   21     -0.95      0.00
    1    2   21     -0.38      0.00
    2    2   21     -2.10      0.00
    3    2   21      0.69      0.00
    4    2   21      1.33      0.00
    5    2   21     -0.23      0.00
    6    2   21      0.48      0.00
    7    2   21     -1.63      0.00
    8    2   21     -1.79      0.00
    9    2   21      0.03      0.00
    0    3   21      0.46      0.00
    1    3   21     -0.66      0.00
    2    3   21      0.57      0.00
    3    3   21      2.36      0.00
    4    3   21     -0.07      0.00
    5    3   21     -0.87      0.00
    6    3   21     -1.00      0.00
    7    3   21     -1.28      0.00
    8    3   21     -1.72      0.00
    9    3   21      2.06      0.00
    1    4   21     -0.54      0.00
    2    4   21      0.89      0.00
    3    4   21      0.28      0.00
    4    4   21     -2.38      0.00
    5    4   21     -0.77      0.00
    6    4   21      0.01      0.00
    7    4   21     -2.13      0.00
    8    4   21      2.25      0.00
    0    5   21     -0.50      0.00
    1    5   21      0.90      0.00
    2    5   21      1.79      0.00
    3    5   21     -1.07      0.00
    4    5   21     -0.83      0.00
    5    5   21      0.98      0.00
    6    5   21     -2.54      0.00
    7    5   21      0.46      0.00
    8    5   21     -0.32      0.00
    1    6   21      1.60      0.00
    2    6   21     -0.99      0.00
    3    6   21     -1.82      0.00
    4    6   21      0.32      0.00
    5    6   21     -1.45      0.00
    6    6   21     -0.12      0.00
    7    6   21      0.82      0.00
    8    6   21      0.56      0.00
    0    7   21      1.87      0.00
    1    7   21     -0.56      0.00
    2    7   21     -1.22      0.00
    3    7   21      0.62      0.00
    4    7   21      0.20      0.00
    5    7   21      0.45      0.00
    7    7   21      0.35      0.00
    1    8   21     -0.98      0.00
    2    8   21      0.76      0.00
    3    8   21      0.24      0.00
    4    8   21      0.48      0.00
    5    8   21      0.92      0.00
    0    9   21     -0.78      0.00
    1    9   21      0.27      0.00
    2    9   21     -0.14      0.00
    4    9   21      1.52      0.00
    0    0   22      1.39      0.00
    2    0   22     -0.67      0.00
    4    0   22      1.99      0.00
    6    0   22      1.61      0.00
    1    1   22     -0.78      0.00
    2    1   22     -0.95      0.00
    3    1   22      1.56      0.00
    4    1   22      0.23      0.00
    5    1   22     -0.26      0.00
    6    1   22      0.22      0.00
    7    1   22     -1.63      0.00
    0    2   22      0.69      0.00
    1    2   22     -0.91      0.00
    2    2   22      1.69      0.00
    3    2   22      1.43      0.00
    4    2   22     -0.45      0.00
    5    2   22     -0.26      0.00
    6    2   22     -0.20      0.00
    7    2   22     -1.77      0.00
    1    3   22      0.01      0.00
    2    3   22      1.19      0.00
    3    3   22     -0.78      0.00
    4    3   22     -1.58      0.00
    5    3   22     -0.16      0.00
    6    3   22     -1.30      0.00
    0    4   22      0.73      0.00
    1    4   22      0.49      0.00
    2    4   22      0.96      0.00
    3    4   22     -1.41      0.00
    4    4   22      0.03      0.00
    5    4   22     -0.33      0.00
    6    4   22     -0.49      0.00
    1    5   22      0.38      0.00
    2    5   22     -0.78      0.00
    3    5   22     -1.35      0.00
    4    5   22      0.10      0.00
    5    5   22     -0.45      0.00
    0    6   22      0.74      0.00
    1    6   22     -0.49      0.00
    2    6   22     -0.75      0.00
    3    6   22      0.07      0.00
    4    6   22      0.93      0.00
    1    7   22     -0.69      0.00
    2    7   22      0.79      0.00
    3    7   22      0.58      0.00
    1    0   23     -0.97      0.00
    3    0   23      1.48      0.00
    0    1   23     -0.78      0.00
    1    1   23      0.53      0.00
    2    1   23      1.11      0.00
    3    1   23      0.79      0.00
    1    2   23      0.32      0.00
    2    2   23      0.96      0.00
    3    2   23     -1.45      0.00
    0    3   23     -0.80      0.00
    2    3   23     -1.04      0.00
    1    1    1     24.52      0.00
   13   13   13      1.62      0.00
   12   13   14      1.29      0.00
   12   14   14     -1.55      0.00
   14   11   15     -0.05      0.00
   13   12   15     -1.49      0.00
   10   15   15     -0.47      0.00
   15    8   16     -0.76      0.00
   13   11   16     -0.87      0.00
   12   12   16     -1.49      0.00
   11   13   16     -1.35      0.00
    8   15   16     -0.55      0.00
    6   16   16     -0.58      0.00
   16    1   17     -0.24      0.00
   16    2   17     -0.58      0.00
   15    6   17     -0.34      0.00
   14    8   17     -0.10      0.00
   13    9   17     -0.51      0.00
    9   13   17      0.19      0.00
    8   14   17      0.24      0.00
    6   15   17     -0.25      0.00
    1   16   17     -0.07      0.00
    2   16   17     -0.89      0.00
   15    1   18      0.67      0.00
   14    5   18     -1.62      0.00
   12    9   18     -0.02      0.00
   11   10   18      0.05      0.00
    9   11   18     -0.05      0.00
   10   11   18     -0.34      0.00
    8   12   18     -0.92      0.00
    9   12   18      0.38      0.00
    7   13   18     -0.55      0.00
    5   14   18      0.29      0.00
    1   15   18      1.02      0.00
   13    4   19     -1.11      0.00
   11    8   19      0.06      0.00
    0   11   19      1.21      0.00
    8   11   19     -0.33      0.00
    4   13   19     -0.35      0.00
   12    0   20     -1.08      0.00
   12    1   20     -0.73      0.00
   12    2   20      1.12      0.00
   11    4   20      0.20      0.00
   11    5   20      0.10      0.00
   10    7   20      0.65      0.00
    9    8   20     -0.21      0.00
    8    9   20     -0.25      0.00
    0   10   20      0.69      0.00
    7   10   20      1.08      0.00
    4   11   20      0.18      0.00
    5   11   20     -0.49      0.00
    0   12   20     -0.83      0.00
    1   12   20     -0.15      0.00
    2   12   20      1.04      0.00
    9    0   21     -0.61      0.00
   10    1   21     -0.86      0.00
   10    2   21      1.23      0.00
   10    3   21     -0.80      0.00
    9    4   21     -0.27      0.00
    9    5   21     -0.79      0.00
    6    7   21      0.96      0.00
    6    8   21     -0.19      0.00
    3    9   21     -0.23      0.00
    5    9   21     -0.82      0.00
    1   10   21     -0.20      0.00
    2   10   21     -0.18      0.00
    3   10   21      1.49      0.00
    8    0   22     -1.75      0.00
    8    1   22     -0.37      0.00
    7    3   22     -0.23      0.00
    7    4   22     -0.35      0.00
    6    5   22     -0.76      0.00
    5    6   22     -0.76      0.00
    4    7   22      0.30      0.00
    0    8   22     -0.88      0.00
    1    8   22      0.26      0.00
    4    1   23     -1.16      0.00
    4    2   23      0.11      0.00
    1    3   23      1.44      0.00
    3    3   23     -0.14      0.00
    1    4   23     -0.07      0.00
    2    4   23     -0.43      0.00
    0    0    0      0.00      0.00
# SQUEEZE RESULTS (Version = 290122)
# Note: Data are Listed for all Voids in the P1 Unit Cell
# i.e. Centre of Gravity, Solvent Accessible Volume,
# Recovered number of Electrons in the Void and
# Details about the Squeezed Material
loop_
  _platon_squeeze_void_nr
  _platon_squeeze_void_average_x
  _platon_squeeze_void_average_y
  _platon_squeeze_void_average_z
  _platon_squeeze_void_volume
  _platon_squeeze_void_count_electrons
  _platon_squeeze_void_content
   1  0.000  0.000  0.000       113         1 ' '
   2  0.000  0.500  0.500       113         1 ' '
   3  0.252  0.250  0.250       217        50 ' '
   4  0.502 -0.002  0.502       111         1 ' '
   5  0.502  0.502 -0.002       111         1 ' '
   6  0.750  0.750  0.750       214        49 ' '
# Missing Reflections Below sin(th)/lambda = 0.25
loop_
  _platon_missing_refln_index_h
  _platon_missing_refln_index_k
  _platon_missing_refln_index_l
  _platon_missing_refln_theta
    1    1    1     4.135
_platon_squeeze_void_probe_radius                  1.20
_platon_squeeze_details
)
TITL rmpa165          P n -3       R = 0.03
CELL   18.5179   18.5179   18.5179     90.00     90.00     90.00
SPGR Pn-3
# Solvent Accessible Volume =       877
# Electrons Found in S.A.V. =       102
# Note: Atoms in Void are Labelled as Cxxx and Qxxx for all Others
C101 0.172 0.172 0.328 !       5.56 eA-3
C102 0.175 0.325 0.325 !       2.42 eA-3
Q103 0.654 0.667 0.885 !       0.83 eA-3
Q104 0.472 0.667 0.193 !       0.76 eA-3
Q105 0.439 0.949 0.640 !       0.68 eA-3
Q106 0.487 0.686 0.822 !       0.66 eA-3
Q107 0.595 0.841 0.614 !       0.64 eA-3
Q108 0.861 0.056 0.141 !       0.57 eA-3
Q109 0.423 0.218 0.704 !       0.56 eA-3
Q110 0.065 0.119 0.127 !       0.55 eA-3
Q111 0.260 0.376 0.986 !       0.51 eA-3
Q112 0.402 0.206 0.282 !       0.51 eA-3
)
;
_shelx_fab_checksum                7459
_platon_squeeze_details            ?
_platon_squeeze_special_details    ?
loop_
  _platon_squeeze_void_nr
  _platon_squeeze_void_average_x
  _platon_squeeze_void_average_y
  _platon_squeeze_void_average_z
  _platon_squeeze_void_volume
  _platon_squeeze_void_count_electrons
  _platon_squeeze_void_content
 1 0.000 0.000 0.000 113 1 ' '
 2 0.000 0.500 0.500 113 1 ' '
 3 0.252 0.250 0.250 217 50 ' '
 4 0.502 -0.002 0.502 111 1 ' '
 5 0.502 0.502 -0.002 111 1 ' '
 6 0.750 0.750 0.750 214 49 ' '

_platon_squeeze_void_probe_radius  1.20
_olex2_submission_special_instructions  'No special instructions were received'
_oxdiff_exptl_absorpt_empirical_details
;
Empirical correction (ABSPACK) includes:
- Absorption correction using spherical harmonics
- Frame scaling
;
_oxdiff_exptl_absorpt_empirical_full_max  1.253
_oxdiff_exptl_absorpt_empirical_full_min  0.909
loop_
  _twin_individual_id
  _twin_individual_mass_fraction_refined
 1 0.5000(16)
 2 0.5000(16)
