# Supplementary material for: Disorder and Sorption Preferences in a Highly Stable Fluoride-Containing Rare-Earth fcu-Type Metal–Organic Framework
Source: Chem Mater. 2024 Feb 8;36(4):1957–65. doi: 10.1021/acs.chemmater.3c02849 (PMC10902816; doi:10.1021/acs.chemmater.3c02849)
Supplement: Supplementary file 2 — cm3c02849_si_002.zip [file cm3c02849_si_002.zip › Attfield_UOM_Yfum_cifs/CCDC2306119-Y-fum-N2.cif]

data_Y_fum_N2_updated
_audit_creation_date               2024-01-08
_audit_creation_method
;
Olex2 1.5
(compiled 2023.08.24 svn.re1ec1418 for OlexSys, GUI svn.r6817)
;
_shelx_SHELXL_version_number       '2019/3'
_audit_contact_author_address      ?
_audit_contact_author_email        ?
_audit_contact_author_name         ''
_audit_contact_author_phone        ?
_publ_contact_author_id_orcid      ?
_publ_section_references
;
D. Kratzert, I. Krossing, (2018), J. Appl. Cryst. 51, 928-934. 

Dolomanov, O.V., Bourhis, L.J., Gildea, R.J, Howard, J.A.K. & Puschmann, H.
 (2009), J. Appl. Cryst. 42, 339-341.

Kratzert, D., Holstein, J.J. & Krossing, I. (2015). J. Appl. Cryst. 48, 933-938.

Sheldrick, G.M. (2015). Acta Cryst. A71, 3-8.

Sheldrick, G.M. (2015). Acta Cryst. C71, 3-8.
;
_chemical_name_common              ?
_chemical_name_systematic          ?
_chemical_formula_moiety           'C12 H6 F4 N4.156 O12 Y3, 0.75[], 0.25[]'
_chemical_formula_sum              'C12 H6 F4 N4.16 O12 Y3'
_chemical_formula_weight           743.12
_chemical_melting_point            ?
loop_
  _atom_type_symbol
  _atom_type_description
  _atom_type_scat_dispersion_real
  _atom_type_scat_dispersion_imag
  _atom_type_scat_source
 'C' 'C' 0.0033 0.0016 'International Tables Vol C Tables 4.2.6.8 and 6.1.1.4'
 'H' 'H' 0.0000 0.0000 'International Tables Vol C Tables 4.2.6.8 and 6.1.1.4'
 'F' 'F' 0.0171 0.0103 'International Tables Vol C Tables 4.2.6.8 and 6.1.1.4'
 'N' 'N' 0.0061 0.0033 'International Tables Vol C Tables 4.2.6.8 and 6.1.1.4'
 'O' 'O' 0.0106 0.0060 'International Tables Vol C Tables 4.2.6.8 and 6.1.1.4'
 'Y' 'Y' -2.7962 3.5667 'International Tables Vol C Tables 4.2.6.8 and 6.1.1.4'

_shelx_space_group_comment
;
The symmetry employed for this shelxl refinement is uniquely defined
by the following loop, which should always be used as a source of
symmetry information in preference to the above space-group names.
They are only intended as comments.
;
_space_group_crystal_system        'cubic'
_space_group_IT_number             201
_space_group_name_H-M_alt          'P n -3'
_space_group_name_Hall             '-P 2ab 2bc 3'
loop_
  _space_group_symop_operation_xyz
 'x, y, z'
 '-x+1/2, -y+1/2, z'
 '-x+1/2, y, -z+1/2'
 'x, -y+1/2, -z+1/2'
 'z, x, y'
 'z, -x+1/2, -y+1/2'
 '-z+1/2, -x+1/2, y'
 '-z+1/2, x, -y+1/2'
 'y, z, x'
 '-y+1/2, z, -x+1/2'
 'y, -z+1/2, -x+1/2'
 '-y+1/2, -z+1/2, x'
 '-x, -y, -z'
 'x-1/2, y-1/2, -z'
 'x-1/2, -y, z-1/2'
 '-x, y-1/2, z-1/2'
 '-z, -x, -y'
 '-z, x-1/2, y-1/2'
 'z-1/2, x-1/2, -y'
 'z-1/2, -x, y-1/2'
 '-y, -z, -x'
 'y-1/2, -z, x-1/2'
 '-y, z-1/2, x-1/2'
 'y-1/2, z-1/2, -x'

_cell_length_a                     18.3061(6)
_cell_length_b                     18.3061(6)
_cell_length_c                     18.3061(6)
_cell_angle_alpha                  90
_cell_angle_beta                   90
_cell_angle_gamma                  90
_cell_volume                       6134.6(6)
_cell_formula_units_Z              8
_cell_measurement_reflns_used      2970
_cell_measurement_temperature      99.9(8)
_cell_measurement_theta_max        29.2330
_cell_measurement_theta_min        3.5150
_shelx_estimated_absorpt_T_max     0.804
_shelx_estimated_absorpt_T_min     0.652
_exptl_absorpt_coefficient_mu      5.701
_exptl_absorpt_correction_T_max    1.00000
_exptl_absorpt_correction_T_min    0.25175
_exptl_absorpt_correction_type     multi-scan
_exptl_absorpt_process_details
;
CrysAlisPro 1.171.42.49 (Rigaku Oxford Diffraction, 2022)
Empirical absorption correction using spherical harmonics,
implemented in SCALE3 ABSPACK scaling algorithm.
;
_exptl_absorpt_special_details     ?
_exptl_crystal_colour              'clear colourless'
_exptl_crystal_colour_lustre       clear
_exptl_crystal_colour_modifier     .
_exptl_crystal_colour_primary      colourless
_exptl_crystal_density_diffrn      1.609
_exptl_crystal_density_meas        ?
_exptl_crystal_density_method      ?
_exptl_crystal_description         octahedral
_exptl_crystal_F_000               2849
_exptl_crystal_size_max            0.082
_exptl_crystal_size_mid            0.071
_exptl_crystal_size_min            0.04
_exptl_transmission_factor_max     ?
_exptl_transmission_factor_min     ?
_diffrn_reflns_av_R_equivalents    ?
_diffrn_reflns_av_unetI/netI       0.0719
_diffrn_reflns_Laue_measured_fraction_full  0.996
_diffrn_reflns_Laue_measured_fraction_max  0.857
_diffrn_reflns_limit_h_max         16
_diffrn_reflns_limit_h_min         -16
_diffrn_reflns_limit_k_max         17
_diffrn_reflns_limit_k_min         -24
_diffrn_reflns_limit_l_max         24
_diffrn_reflns_limit_l_min         -17
_diffrn_reflns_number              2681
_diffrn_reflns_point_group_measured_fraction_full  0.996
_diffrn_reflns_point_group_measured_fraction_max  0.857
_diffrn_reflns_theta_full          25.242
_diffrn_reflns_theta_max           30.461
_diffrn_reflns_theta_min           1.927
_diffrn_ambient_environment        N~2~
_diffrn_ambient_temperature        99.9(8)
_diffrn_detector                   'Hybrid Pixel Array Detector'
_diffrn_detector_area_resol_mean   10.0000
_diffrn_measured_fraction_theta_full  0.996
_diffrn_measured_fraction_theta_max  0.857
_diffrn_measurement_details
;
List of Runs (angles in degrees, time in seconds):

  # Type    Start    End  Width  t~exp~   \w     \q     \k     \f   Frames
--------------------------------------------------------------------------
  1  \w    -23.00  44.00   1.00  950.00    --    7.60  29.00 -75.00   67
;
_diffrn_measurement_device         'four-circle diffractometer'
_diffrn_measurement_device_type    'XtaLAB AFC11 (RINC): quarter-chi single'
_diffrn_measurement_method         '\w scans'
_diffrn_orient_matrix_type        
 'CrysAlisPro convention (1999,Acta A55,543-557)'
_diffrn_orient_matrix_UB_11        0.0373797000
_diffrn_orient_matrix_UB_12        0.0103072000
_diffrn_orient_matrix_UB_13        0.0008887000
_diffrn_orient_matrix_UB_21        -0.0102290000
_diffrn_orient_matrix_UB_22        0.0372456000
_diffrn_orient_matrix_UB_23        -0.0035574000
_diffrn_orient_matrix_UB_31        -0.0018889000
_diffrn_orient_matrix_UB_32        0.0031520000
_diffrn_orient_matrix_UB_33        0.0384920000
_diffrn_radiation_monochromator    mirror
_diffrn_radiation_probe            x-ray
_diffrn_radiation_type             'Mo K\a'
_diffrn_radiation_wavelength       0.71073
_diffrn_source                     'Rotating-anode X-ray tube (dual wavelength)'
_diffrn_source_type                'Rigaku (Mo) X-ray DW Source'
_reflns_Friedel_coverage           0.000
_reflns_Friedel_fraction_full      .
_reflns_Friedel_fraction_max       .
_reflns_number_gt                  1828
_reflns_number_total               2681
_reflns_special_details
;
 Structure factors included contributions from the .fab file.
 
 _reflns_Friedel_fraction is defined as the number of unique
 Friedel pairs measured divided by the number that would be
 possible theoretically, ignoring centric projections and
 systematic absences. Completness statistics refer to single and
 composite reflections containing twin component 1 only.
;
_reflns_threshold_expression       'I > 2\s(I)'
_computing_cell_refinement         'CrysAlisPro 1.171.42.49 (Rigaku OD, 2022)'
_computing_data_collection         'CrysAlisPro 1.171.42.49 (Rigaku OD, 2022)'
_computing_data_reduction          'CrysAlisPro 1.171.42.49 (Rigaku OD, 2022)'
_computing_molecular_graphics      'Olex2 1.5 (Dolomanov et al., 2009)'
_computing_publication_material    'Olex2 1.5 (Dolomanov et al., 2009)'
_computing_structure_refinement    'SHELXL 2019/3 (Sheldrick, 2015)'
_computing_structure_solution      'SHELXT  (Sheldrick, 2015)'
_refine_diff_density_max           1.644
_refine_diff_density_min           -0.674
_refine_diff_density_rms           0.160
_refine_ls_extinction_coef         .
_refine_ls_extinction_method       none
_refine_ls_goodness_of_fit_ref     1.059
_refine_ls_hydrogen_treatment      constr
_refine_ls_matrix_type             full
_refine_ls_number_parameters       114
_refine_ls_number_reflns           2681
_refine_ls_number_restraints       9
_refine_ls_R_factor_all            0.0971
_refine_ls_R_factor_gt             0.0566
_refine_ls_restrained_S_all        1.058
_refine_ls_shift/su_max            0.000
_refine_ls_shift/su_mean           0.000
_refine_ls_structure_factor_coef   Fsqd
_refine_ls_weighting_details      
 'w=1/[\s^2^(Fo^2^)+(0.0719P)^2^+4.6401P] where P=(Fo^2^+2Fc^2^)/3'
_refine_ls_weighting_scheme        calc
_refine_ls_wR_factor_gt            0.1276
_refine_ls_wR_factor_ref           0.1385
_refine_special_details
;
 Refined as a 2-component twin.
;
_olex2_refinement_description
;
1. Twinned data refinement
 Scales: 0.502(3)
 0.498(3)
2. Fixed Uiso
 At 1.2 times of:
  All C(H) groups
3. Uiso/Uaniso restraints and constraints
N2 \\sim N1: within 2A with sigma of 0.04 and sigma for terminal atoms of 0.08
within 2A
4. Rigid body (RIGU) restrains
 N1, N2
 with sigma for 1-2 distances of 0.004 and sigma for 1-3 distances of 0.004
5. Others
 Sof(N1)=Sof(N2)=FVAR(1)
6.a Aromatic/amide H refined with riding coordinates:
 C2(H2), C4(H4)
;
_atom_sites_solution_hydrogens     geom
_atom_sites_solution_primary       dual
_atom_sites_solution_secondary     ?
loop_
  _atom_site_label
  _atom_site_type_symbol
  _atom_site_fract_x
  _atom_site_fract_y
  _atom_site_fract_z
  _atom_site_U_iso_or_equiv
  _atom_site_adp_type
  _atom_site_occupancy
  _atom_site_site_symmetry_order
  _atom_site_calc_flag
  _atom_site_refinement_flags_posn
  _atom_site_refinement_flags_adp
  _atom_site_refinement_flags_occupancy
  _atom_site_disorder_assembly
  _atom_site_disorder_group
 Y1 Y 0.51226(4) 0.65058(3) 0.48730(4) 0.02686(19) Uani 1 1 d . . . . .
 O4 O 0.3114(3) 0.6291(3) 0.4732(4) 0.0452(14) Uani 1 1 d . . . . .
 F1 F 0.5753(2) 0.5542(2) 0.4363(3) 0.0664(13) Uani 1 1 d . . . . .
 O3 O 0.4050(3) 0.7085(3) 0.4716(3) 0.0481(14) Uani 1 1 d . . . . .
 O6 O 0.4963(3) 0.6284(3) 0.6880(3) 0.0483(17) Uani 1 1 d . . . . .
 O5 O 0.5058(3) 0.7092(3) 0.5961(3) 0.0464(15) Uani 1 1 d . . . . .
 F2 F 0.5640(3) 0.5640(3) 0.5640(3) 0.066(3) Uani 1 3 d S T P . .
 C1 C 0.3375(4) 0.6919(5) 0.4696(4) 0.0425(19) Uani 1 1 d . . . . .
 C2 C 0.2850(4) 0.7547(4) 0.4690(4) 0.0427(18) Uani 1 1 d . . . . .
 H2 H 0.303866 0.803017 0.468711 0.051 Uiso 1 1 calc R U . . .
 C4 C 0.5006(5) 0.7547(4) 0.7141(4) 0.047(2) Uani 1 1 d . . . . .
 H4 H 0.500296 0.803066 0.695121 0.056 Uiso 1 1 calc R U . . .
 C3 C 0.5010(5) 0.6919(4) 0.6619(4) 0.0359(19) Uani 1 1 d . . . . .
 N1 N 0.5260(10) 0.8147(6) 0.4748(7) 0.085(5) Uani 0.693(16) 1 d . U P . .
 N2 N 0.5335(10) 0.8677(6) 0.4723(11) 0.105(6) Uani 0.693(16) 1 d . U P . .

loop_
  _atom_site_aniso_label
  _atom_site_aniso_U_11
  _atom_site_aniso_U_22
  _atom_site_aniso_U_33
  _atom_site_aniso_U_23
  _atom_site_aniso_U_13
  _atom_site_aniso_U_12
 Y1 0.0221(5) 0.0363(3) 0.0222(5) 0.0003(3) 0.0011(2) -0.0005(3)
 O4 0.043(4) 0.024(3) 0.069(4) 0.003(3) 0.006(3) 0.010(2)
 F1 0.067(3) 0.051(3) 0.081(4) -0.011(2) -0.015(2) 0.008(3)
 O3 0.033(3) 0.043(3) 0.069(4) -0.002(3) -0.002(3) 0.009(2)
 O6 0.090(5) 0.029(3) 0.026(3) -0.010(2) -0.008(3) 0.002(3)
 O5 0.079(4) 0.031(3) 0.028(3) -0.002(2) -0.002(2) -0.003(2)
 F2 0.066(3) 0.066(3) 0.066(3) 0.010(3) 0.010(3) 0.010(3)
 C1 0.040(5) 0.039(5) 0.048(5) -0.007(4) 0.001(4) 0.002(4)
 C2 0.031(4) 0.030(4) 0.067(5) 0.005(3) 0.001(3) 0.007(3)
 C4 0.079(6) 0.026(4) 0.035(4) -0.011(3) -0.010(4) 0.001(4)
 C3 0.063(5) 0.026(5) 0.019(4) -0.009(3) 0.004(3) 0.002(3)
 N1 0.152(17) 0.053(5) 0.051(9) 0.006(6) -0.006(6) 0.014(8)
 N2 0.127(14) 0.038(5) 0.151(17) 0.007(9) 0.010(9) 0.018(8)

_geom_special_details
;
 All esds (except the esd in the dihedral angle between two l.s. planes)
 are estimated using the full covariance matrix.  The cell esds are taken
 into account individually in the estimation of esds in distances, angles
 and torsion angles; correlations between esds in cell parameters are only
 used when they are defined by crystal symmetry.  An approximate (isotropic)
 treatment of cell esds is used for estimating esds involving l.s. planes.
;
loop_
  _geom_bond_atom_site_label_1
  _geom_bond_atom_site_label_2
  _geom_bond_distance
  _geom_bond_site_symmetry_2
  _geom_bond_publ_flag
 Y1 O4 2.257(5) 17_666 ?
 Y1 F1 2.306(5) 21_666 ?
 Y1 F1 2.306(5) . ?
 Y1 F1 2.309(5) 5 ?
 Y1 O3 2.250(5) . ?
 Y1 O6 2.239(6) 9 ?
 Y1 O5 2.265(6) . ?
 Y1 F2 2.319(2) . ?
 Y1 N1 3.023(11) . ?
 O4 C1 1.247(10) . ?
 O3 C1 1.272(9) . ?
 O6 C3 1.260(10) . ?
 O5 C3 1.248(9) . ?
 C1 C2 1.499(10) . ?
 C2 C2 1.294(14) 2_565 ?
 C2 H2 0.9500 . ?
 C4 C4 1.328(16) 4_566 ?
 C4 H4 0.9500 . ?
 C4 C3 1.496(10) . ?
 N1 N2 0.981(15) . ?

loop_
  _geom_angle_atom_site_label_1
  _geom_angle_atom_site_label_2
  _geom_angle_atom_site_label_3
  _geom_angle
  _geom_angle_site_symmetry_1
  _geom_angle_site_symmetry_3
  _geom_angle_publ_flag
 O4 Y1 F1 78.2(2) 17_666 . ?
 O4 Y1 F1 139.1(2) 17_666 5 ?
 O4 Y1 F1 78.8(2) 17_666 21_666 ?
 O4 Y1 O5 133.6(2) 17_666 . ?
 O4 Y1 F2 137.20(17) 17_666 . ?
 O4 Y1 N1 67.2(3) 17_666 . ?
 F1 Y1 F1 62.29(16) . 21_666 ?
 F1 Y1 F1 62.24(16) 21_666 5 ?
 F1 Y1 F1 93.4(2) . 5 ?
 F1 Y1 F2 92.5(2) 21_666 . ?
 F1 Y1 F2 61.16(17) . . ?
 F1 Y1 F2 61.12(16) 5 . ?
 F1 Y1 N1 133.5(3) . . ?
 F1 Y1 N1 133.1(3) 5 . ?
 F1 Y1 N1 133.7(4) 21_666 . ?
 O3 Y1 O4 80.6(2) . 17_666 ?
 O3 Y1 F1 78.54(19) . 21_666 ?
 O3 Y1 F1 79.8(2) . 5 ?
 O3 Y1 F1 138.2(2) . . ?
 O3 Y1 O5 81.00(19) . . ?
 O3 Y1 F2 139.08(16) . . ?
 O3 Y1 N1 66.1(4) . . ?
 O6 Y1 O4 82.1(2) 9 17_666 ?
 O6 Y1 F1 135.7(2) 9 5 ?
 O6 Y1 F1 138.43(17) 9 21_666 ?
 O6 Y1 F1 77.84(18) 9 . ?
 O6 Y1 O3 133.9(2) 9 . ?
 O6 Y1 O5 80.8(2) 9 . ?
 O6 Y1 F2 77.1(3) 9 . ?
 O6 Y1 N1 67.8(4) 9 . ?
 O5 Y1 F1 77.58(18) . 5 ?
 O5 Y1 F1 137.36(17) . 21_666 ?
 O5 Y1 F1 138.1(2) . . ?
 O5 Y1 F2 79.2(2) . . ?
 O5 Y1 N1 66.4(3) . . ?
 F2 Y1 N1 133.7(4) . . ?
 C1 O4 Y1 139.2(5) . 21_666 ?
 Y1 F1 Y1 115.73(18) . 17_666 ?
 Y1 F1 Y1 117.4(3) . 9 ?
 Y1 F1 Y1 115.61(18) 17_666 9 ?
 C1 O3 Y1 137.5(5) . . ?
 C3 O6 Y1 139.9(5) . 5 ?
 C3 O5 Y1 137.1(5) . . ?
 Y1 F2 Y1 116.47(16) 9 5 ?
 Y1 F2 Y1 116.47(16) 9 . ?
 Y1 F2 Y1 116.47(16) . 5 ?
 O4 C1 O3 126.3(7) . . ?
 O4 C1 C2 117.4(7) . . ?
 O3 C1 C2 116.0(7) . . ?
 C1 C2 H2 118.8 . . ?
 C2 C2 C1 122.3(9) 2_565 . ?
 C2 C2 H2 118.8 2_565 . ?
 C4 C4 H4 118.9 4_566 . ?
 C4 C4 C3 122.2(10) 4_566 . ?
 C3 C4 H4 118.9 . . ?
 O6 C3 C4 117.9(7) . . ?
 O5 C3 O6 127.2(7) . . ?
 O5 C3 C4 114.9(7) . . ?
 N2 N1 Y1 176(2) . . ?

loop_
  _geom_torsion_atom_site_label_1
  _geom_torsion_atom_site_label_2
  _geom_torsion_atom_site_label_3
  _geom_torsion_atom_site_label_4
  _geom_torsion
  _geom_torsion_site_symmetry_1
  _geom_torsion_site_symmetry_2
  _geom_torsion_site_symmetry_3
  _geom_torsion_site_symmetry_4
  _geom_torsion_publ_flag
 Y1 O4 C1 O3 2.6(15) 21_666 . . . ?
 Y1 O4 C1 C2 -171.9(6) 21_666 . . . ?
 Y1 O3 C1 O4 -4.0(14) . . . . ?
 Y1 O3 C1 C2 170.5(5) . . . . ?
 Y1 O6 C3 O5 -4.2(15) 5 . . . ?
 Y1 O6 C3 C4 175.6(6) 5 . . . ?
 Y1 O5 C3 O6 -1.8(14) . . . . ?
 Y1 O5 C3 C4 178.4(5) . . . . ?
 O4 C1 C2 C2 -3.0(10) . . . 2_565 ?
 O3 C1 C2 C2 -178.1(5) . . . 2_565 ?
 C4 C4 C3 O6 4.7(9) 4_566 . . . ?
 C4 C4 C3 O5 -175.5(5) 4_566 . . . ?

_shelx_res_file
;
TITL lmpa299_2_100_00_a.res in Pn-3
    lmpa299_2_100_00.res
    created by SHELXL-2019/3 at 14:43:13 on 08-Jan-2024
REM Old TITL lmpa299_2_100_00 in Pn-3
REM SHELXT solution in Pn-3: R1 0.347, Rweak 0.100, Alpha 0.136
REM <I/s> 0.835 for 198 systematic absences, Orientation as input
REM Formula found by SHELXT: C15 N O6 F12 Y3
CELL 0.71073 18.30611 18.30611 18.30611 90 90 90
ZERR 8 0.000604 0.000604 0.000604 0 0 0
LATT 1
SYMM 0.5-X,0.5-Y,+Z
SYMM 0.5-X,+Y,0.5-Z
SYMM +X,0.5-Y,0.5-Z
SYMM +Z,+X,+Y
SYMM +Z,0.5-X,0.5-Y
SYMM 0.5-Z,0.5-X,+Y
SYMM 0.5-Z,+X,0.5-Y
SYMM +Y,+Z,+X
SYMM 0.5-Y,+Z,0.5-X
SYMM +Y,0.5-Z,0.5-X
SYMM 0.5-Y,0.5-Z,+X
SFAC C H F N O Y
UNIT 96 48 32 33.248 96 24
EQIV $1 1-Z,1-X,1-Y
EQIV $2 +Y,+Z,+X
EQIV $3 1-Y,1-Z,1-X
EQIV $4 +Z,+X,+Y
SIMU N2 N1
RIGU N1 N2

L.S. 4 0 0
PLAN  12
SIZE 0.04 0.071 0.082
TEMP -173.2(8)
CONF
BIND N1 Y1
FREE Y1 Y1_$1
FREE Y1 Y1_$2
FREE Y1 Y1_$3
FREE Y1 Y1_$4
list 8
MORE -1
BOND $H
ABIN
fmap 2 53
acta
REM <olex2.extras>
REM <HklSrc "%.\\lmpa299_2_100_00_sq.hkl">
REM </olex2.extras>

WGHT    0.071900    4.640100
BASF   0.49767
FVAR       3.00133   0.69266
Y1    6    0.512258    0.650575    0.487302    11.00000    0.02209    0.03631 =
         0.02217    0.00034    0.00112   -0.00049
O4    5    0.311370    0.629075    0.473161    11.00000    0.04279    0.02359 =
         0.06930    0.00285    0.00586    0.00968
F1    3    0.575285    0.554165    0.436284    11.00000    0.06739    0.05086 =
         0.08082   -0.01149   -0.01525    0.00777
O3    5    0.404993    0.708501    0.471601    11.00000    0.03279    0.04255 =
         0.06901   -0.00209   -0.00222    0.00868
O6    5    0.496332    0.628354    0.688029    11.00000    0.09037    0.02867 =
         0.02577   -0.00981   -0.00824    0.00209
O5    5    0.505793    0.709153    0.596116    11.00000    0.07939    0.03148 =
         0.02821   -0.00192   -0.00163   -0.00259
F2    3    0.563952    0.563952    0.563952    10.33333    0.06555    0.06555 =
         0.06555    0.00979    0.00979    0.00979
C1    1    0.337549    0.691857    0.469561    11.00000    0.04045    0.03919 =
         0.04777   -0.00725    0.00098    0.00212
C2    1    0.285043    0.754656    0.469047    11.00000    0.03109    0.02987 =
         0.06717    0.00454    0.00110    0.00655
AFIX  43
H2    2    0.303866    0.803017    0.468711    11.00000   -1.20000
AFIX   0
C4    1    0.500555    0.754748    0.714053    11.00000    0.07902    0.02624 =
         0.03515   -0.01133   -0.01034    0.00066
AFIX  43
H4    2    0.500296    0.803066    0.695121    11.00000   -1.20000
AFIX   0
C3    1    0.500954    0.691871    0.661887    11.00000    0.06294    0.02550 =
         0.01913   -0.00856    0.00392    0.00225
N1    4    0.525987    0.814682    0.474830    21.00000    0.15181    0.05271 =
         0.05089    0.00611   -0.00608    0.01376
N2    4    0.533451    0.867688    0.472344    21.00000    0.12709    0.03788 =
         0.15150    0.00729    0.01029    0.01757
HKLF 5


REM  lmpa299_2_100_00_a.res in Pn-3
REM wR2 = 0.1385, GooF = S = 1.059, Restrained GooF = 1.058 for all data
REM R1 = 0.0566 for 1828 Fo > 4sig(Fo) and 0.0971 for all 2681 data
REM 114 parameters refined using 9 restraints

END

WGHT      0.0719      4.6489

REM Highest difference peak  1.644,  deepest hole -0.674,  1-sigma level  0.160
Q1    1   0.5000  0.6581  0.5152  11.00000  0.05    1.64
Q2    1   0.4843  0.6539  0.5019  11.00000  0.05    1.64
Q3    1   0.5577  0.7388  0.7439  11.00000  0.05    0.51
Q4    1   0.2601  0.7592  0.5237  11.00000  0.05    0.48
Q5    1   0.2633  0.7238  0.4838  11.00000  0.05    0.46
Q6    1   0.5154  0.5803  0.4050  11.00000  0.05    0.42
Q7    1   0.4436  0.7763  0.7370  11.00000  0.05    0.41
Q8    1   0.5196  0.7618  0.5780  11.00000  0.05    0.40
Q9    1   0.2677  0.7220  0.4186  11.00000  0.05    0.40
Q10   1   0.2979  0.7851  0.4151  11.00000  0.05    0.40
Q11   1   0.4860  0.6028  0.7172  11.00000  0.05    0.40
Q12   1   0.4232  0.7606  0.7237  11.00000  0.05    0.39
;
_shelx_res_checksum                62783
_shelx_hkl_file
;
  -1  -1  -15177382.39717.00  -2
   1   1   15177382.39717.00   1
  -1  -2  -1  310.00  262.00  -2
   1   1   2  310.00  262.00   1
   0  -2  -2 1533.00  422.00  -2
   0   2   2 1533.00  422.00   1
  -1  -2  -2 1024.00  361.00  -2
   1   2   2 1024.00  361.00   1
  -2  -2  -273637.00 4332.00  -2
   2   2   273637.00 4332.00   1
  -1  -3   029747.00 1132.00  -2
   1   0   329747.00 1132.00   1
   0  -3  -125590.00 3929.00  -2
   0   1   325590.00 3929.00   1
  -1  -3  -1 1890.00  422.00  -2
   1   1   3 1890.00  422.00   1
  -2  -3  -1  252.00  420.00  -2
   2   1   3  252.00  420.00   1
  -1  -3  -2  286.00  500.00  -2
   1   2   3  286.00  500.00   1
  -2  -3  -2  457.00  456.00  -2
   2   2   3  457.00  456.00   1
   0  -3  -3  921.00  573.00  -2
   0   3   3  921.00  573.00   1
  -1  -3  -31325063.17442.00  -2
   1   3   31325063.17442.00   1
  -2  -3  -3 -226.00  544.00  -2
   2   3   3 -226.00  544.00   1
  -3  -3  -3 157109. 3837.00  -2
   3   3   3 157109. 3837.00   1
   0  -4   02761596.88878.00  -2
   0   0   42761596.88878.00   1
  -2  -4   0 311333. 6707.00  -2
   2   0   4 311333. 6707.00   1
  -1  -4  -1 5504.00  682.00  -2
   1   1   4 5504.00  682.00   1
  -2  -4  -162487.00 1266.00  -2
   2   1   462487.00 1266.00   1
  -3  -4  -1 3967.00  407.00  -2
   3   1   4 3967.00  407.00   1
   0  -4  -2 307438. 5783.00  -2
   0   2   4 307438. 5783.00   1
  -1  -4  -262592.00 2736.00  -2
   1   2   462592.00 2736.00   1
  -2  -4  -2 909075.11047.00  -2
   2   2   4 909075.11047.00   1
  -3  -4  -223899.00 1010.00  -2
   3   2   423899.00 1010.00   1
  -1  -4  -3 3824.00  365.00  -2
   1   3   4 3824.00  365.00   1
  -2  -4  -324894.00  569.00  -2
   2   3   424894.00  569.00   1
  -3  -4  -3 3508.00  669.00  -2
   3   3   4 3508.00  669.00   1
   0  -4  -4 303256. 4295.00  -2
   0   4   4 303256. 4295.00   1
  -1  -4  -4 1256.00  428.00  -2
   1   4   4 1256.00  428.00   1
  -2  -4  -41648837.18750.00  -2
   2   4   41648837.18750.00   1
  -3  -4  -4  -35.00  640.00  -2
   3   4   4  -35.00  640.00   1
  -4  -4  -42897666.66027.00  -2
   4   4   42897666.66027.00   1
  -1  -5   0 770723.25001.00  -2
   1   0   5 770723.25001.00   1
  -3  -5   014023.00  595.00  -2
   3   0   514023.00  595.00   1
   0  -5  -1 766553.17549.00  -2
   0   1   5 766553.17549.00   1
  -1  -5  -11153958.26340.00  -2
   1   1   51153958.26340.00   1
  -2  -5  -131218.00  976.00  -2
   2   1   531218.00  976.00   1
  -3  -5  -1 144685. 1888.00  -2
   3   1   5 144685. 1888.00   1
  -4  -5  -171167.00 1130.00  -2
   4   1   571167.00 1130.00   1
  -1  -5  -233792.00 1164.00  -2
   1   2   533792.00 1164.00   1
  -2  -5  -2 9164.00  573.00  -2
   2   2   5 9164.00  573.00   1
  -3  -5  -2 117119. 1883.00  -2
   3   2   5 117119. 1883.00   1
  -4  -5  -218253.00  468.00  -2
   4   2   518253.00  468.00   1
   0  -5  -313719.00  754.00  -2
   0   3   513719.00  754.00   1
  -1  -5  -3 153749. 1761.00  -2
   1   3   5 153749. 1761.00   1
  -2  -5  -3 120165. 1633.00  -2
   2   3   5 120165. 1633.00   1
  -3  -5  -3 762329.10062.00  -2
   3   3   5 762329.10062.00   1
  -4  -5  -3 122630. 1691.00  -2
   4   3   5 122630. 1691.00   1
  -1  -5  -470390.00  870.00  -2
   1   4   570390.00  870.00   1
  -2  -5  -419488.00  559.00  -2
   2   4   519488.00  559.00   1
  -3  -5  -4 120277. 1517.00  -2
   3   4   5 120277. 1517.00   1
  -4  -5  -4 1120.00  629.00  -2
   4   4   5 1120.00  629.00   1
   0  -5  -543909.00  950.00  -2
   0   5   543909.00  950.00   1
  -1  -5  -547166.00  727.00  -2
   1   5   547166.00  727.00   1
  -2  -5  -5 4798.00  467.00  -2
   2   5   5 4798.00  467.00   1
  -3  -5  -5 682907. 7338.00  -2
   3   5   5 682907. 7338.00   1
  -4  -5  -515431.00  696.00  -2
   4   5   515431.00  696.00   1
  -5  -5  -5 573256.10801.00  -2
   5   5   5 573256.10801.00   1
  -2  -6   0 211091. 6845.00  -2
   2   0   6 211091. 6845.00   1
  -4  -6   0 138469. 1959.00  -2
   4   0   6 138469. 1959.00   1
  -1  -6  -141904.00 4236.00  -2
   1   1   641904.00 4236.00   1
  -2  -6  -152920.00 1035.00  -2
   2   1   652920.00 1035.00   1
  -3  -6  -1 4523.00  501.00  -2
   3   1   6 4523.00  501.00   1
  -4  -6  -113357.00  667.00  -2
   4   1   613357.00  667.00   1
  -5  -6  -1 128908. 1483.00  -2
   5   1   6 128908. 1483.00   1
   0  -6  -2 204338. 7631.00  -2
   0   2   6 204338. 7631.00   1
  -1  -6  -250881.00 5708.00  -2
   1   2   650881.00 5708.00   1
  -2  -6  -2 114174. 2512.00  -2
   2   2   6 114174. 2512.00   1
  -3  -6  -221079.00  668.00  -2
   3   2   621079.00  668.00   1
  -4  -6  -235774.00  741.00  -2
   4   2   635774.00  741.00   1
  -5  -6  -2 134412. 1497.00  -2
   5   2   6 134412. 1497.00   1
  -1  -6  -3 4729.00  489.00  -2
   1   3   6 4729.00  489.00   1
  -2  -6  -321858.00  648.00  -2
   2   3   621858.00  648.00   1
  -3  -6  -3 8958.00  696.00  -2
   3   3   6 8958.00  696.00   1
  -4  -6  -3 6571.00  723.00  -2
   4   3   6 6571.00  723.00   1
  -5  -6  -3 104375. 1508.00  -2
   5   3   6 104375. 1508.00   1
   0  -6  -4 141328. 2471.00  -2
   0   4   6 141328. 2471.00   1
  -1  -6  -411564.00  450.00  -2
   1   4   611564.00  450.00   1
  -2  -6  -436296.00  704.00  -2
   2   4   636296.00  704.00   1
  -3  -6  -4 5643.00  720.00  -2
   3   4   6 5643.00  720.00   1
  -4  -6  -4 575675. 7100.00  -2
   4   4   6 575675. 7100.00   1
  -5  -6  -461955.00 1001.00  -2
   5   4   661955.00 1001.00   1
  -1  -6  -5 130920. 1606.00  -2
   1   5   6 130920. 1606.00   1
  -2  -6  -5 130510. 1547.00  -2
   2   5   6 130510. 1547.00   1
  -3  -6  -5 104813. 1404.00  -2
   3   5   6 104813. 1404.00   1
  -4  -6  -561727.00 1019.00  -2
   4   5   661727.00 1019.00   1
  -5  -6  -5  -18.00  618.00  -2
   5   5   6  -18.00  618.00   1
   0  -6  -63871044.55675.00  -2
   0   6   63871044.55675.00   1
  -1  -6  -6 2688.00  532.00  -2
   1   6   6 2688.00  532.00   1
  -2  -6  -61197093.12238.00  -2
   2   6   61197093.12238.00   1
  -3  -6  -6  599.00  515.00  -2
   3   6   6  599.00  515.00   1
  -4  -6  -6 121368. 1773.00  -2
   4   6   6 121368. 1773.00   1
  -5  -6  -6 2982.00  756.00  -2
   5   6   6 2982.00  756.00   1
  -6  -6  -61474864.27594.00  -2
   6   6   61474864.27594.00   1
  -1  -7   0 200011. 6663.00  -2
   1   0   7 200011. 6663.00   1
  -3  -7   0 6827.00  771.00  -2
   3   0   7 6827.00  771.00   1
  -5  -7   0 332260. 4483.00  -2
   5   0   7 332260. 4483.00   1
  -1  -7  -1 452989.25864.00  -2
   1   1   7 452989.25864.00   1
  -2  -7  -1 6736.00  739.00  -2
   2   1   7 6736.00  739.00   1
  -3  -7  -1 2169.00  532.00  -2
   3   1   7 2169.00  532.00   1
  -4  -7  -130815.00  712.00  -2
   4   1   730815.00  712.00   1
  -5  -7  -11303416.14039.00  -2
   5   1   71303416.14039.00   1
  -6  -7  -128409.00  655.00  -2
   6   1   728409.00  655.00   1
  -1  -7  -2 8182.00  867.00  -2
   1   2   7 8182.00  867.00   1
  -2  -7  -2 -493.00  992.00  -2
   2   2   7 -493.00  992.00   1
  -3  -7  -2 5975.00  585.00  -2
   3   2   7 5975.00  585.00   1
  -4  -7  -248708.00 1100.00  -2
   4   2   748708.00 1100.00   1
  -5  -7  -2 168423. 1966.00  -2
   5   2   7 168423. 1966.00   1
  -6  -7  -245779.00  754.00  -2
   6   2   745779.00  754.00   1
   0  -7  -3 6152.00  812.00  -2
   0   3   7 6152.00  812.00   1
  -1  -7  -3 2626.00  562.00  -2
   1   3   7 2626.00  562.00   1
  -2  -7  -3 7262.00  729.00  -2
   2   3   7 7262.00  729.00   1
  -3  -7  -3 176670. 2619.00  -2
   3   3   7 176670. 2619.00   1
  -4  -7  -324329.00  788.00  -2
   4   3   724329.00  788.00   1
  -5  -7  -381558.00 1553.00  -2
   5   3   781558.00 1553.00   1
  -6  -7  -323285.00  606.00  -2
   6   3   723285.00  606.00   1
  -1  -7  -431352.00  691.00  -2
   1   4   731352.00  691.00   1
  -2  -7  -450690.00  949.00  -2
   2   4   750690.00  949.00   1
  -3  -7  -423957.00  844.00  -2
   3   4   723957.00  844.00   1
  -4  -7  -410595.00  773.00  -2
   4   4   710595.00  773.00   1
  -5  -7  -450423.00 1027.00  -2
   5   4   750423.00 1027.00   1
  -6  -7  -4 1157.00  581.00  -2
   6   4   7 1157.00  581.00   1
   0  -7  -5 331088. 4852.00  -2
   0   5   7 331088. 4852.00   1
  -1  -7  -51305105.14034.00  -2
   1   5   71305105.14034.00   1
  -2  -7  -5 164331. 1902.00  -2
   2   5   7 164331. 1902.00   1
  -3  -7  -583989.00 1224.00  -2
   3   5   783989.00 1224.00   1
  -4  -7  -550349.00 1209.00  -2
   4   5   750349.00 1209.00   1
  -5  -7  -5 288520. 3248.00  -2
   5   5   7 288520. 3248.00   1
  -6  -7  -5 125697. 1624.00  -2
   6   5   7 125697. 1624.00   1
  -1  -7  -629151.00  677.00  -2
   1   6   729151.00  677.00   1
  -2  -7  -646099.00  838.00  -2
   2   6   746099.00  838.00   1
  -3  -7  -622950.00  667.00  -2
   3   6   722950.00  667.00   1
  -4  -7  -6 1632.00  611.00  -2
   4   6   7 1632.00  611.00   1
  -5  -7  -6 124365. 1474.00  -2
   5   6   7 124365. 1474.00   1
  -6  -7  -6 6866.00  810.00  -2
   6   6   7 6866.00  810.00   1
   0  -7  -722598.00  839.00  -2
   0   7   722598.00  839.00   1
  -1  -7  -71383175.14119.00  -2
   1   7   71383175.14119.00   1
  -2  -7  -7  428.00  564.00  -2
   2   7   7  428.00  564.00   1
  -3  -7  -7 257444. 2759.00  -2
   3   7   7 257444. 2759.00   1
  -4  -7  -7 9408.00  644.00  -2
   4   7   7 9408.00  644.00   1
  -5  -7  -7 659386. 7204.00  -2
   5   7   7 659386. 7204.00   1
  -6  -7  -7 5896.00  838.00  -2
   6   7   7 5896.00  838.00   1
  -7  -7  -7 489728. 9413.00  -2
   7   7   7 489728. 9413.00   1
  -2  -8   012420.00 1091.00  -2
   2   0   812420.00 1091.00   1
  -4  -8   0 105142. 2301.00  -2
   4   0   8 105142. 2301.00   1
  -6  -8   01159881.15291.00  -2
   6   0   81159881.15291.00   1
  -1  -8  -125436.00 1957.00  -2
   1   1   825436.00 1957.00   1
  -2  -8  -126008.00  971.00  -2
   2   1   826008.00  971.00   1
  -3  -8  -1 4288.00  583.00  -2
   3   1   8 4288.00  583.00   1
  -4  -8  -1 314583. 4922.00  -2
   4   1   8 314583. 4922.00   1
  -5  -8  -137538.00  825.00  -2
   5   1   837538.00  825.00   1
  -6  -8  -153086.00  945.00  -2
   6   1   853086.00  945.00   1
  -7  -8  -126259.00  665.00  -2
   7   1   826259.00  665.00   1
   0  -8  -214242.00 1265.00  -2
   0   2   814242.00 1265.00   1
  -1  -8  -223352.00 1159.00  -2
   1   2   823352.00 1159.00   1
  -2  -8  -2 260170. 3914.00  -2
   2   2   8 260170. 3914.00   1
  -3  -8  -2 2448.00  598.00  -2
   3   2   8 2448.00  598.00   1
  -4  -8  -241485.00  903.00  -2
   4   2   841485.00  903.00   1
  -5  -8  -228945.00  783.00  -2
   5   2   828945.00  783.00   1
  -6  -8  -2 260293. 2783.00  -2
   6   2   8 260293. 2783.00   1
  -7  -8  -231426.00  692.00  -2
   7   2   831426.00  692.00   1
  -1  -8  -3 4966.00  615.00  -2
   1   3   8 4966.00  615.00   1
  -2  -8  -3 2397.00  797.00  -2
   2   3   8 2397.00  797.00   1
  -3  -8  -3 6189.00  720.00  -2
   3   3   8 6189.00  720.00   1
  -4  -8  -3 104202. 1487.00  -2
   4   3   8 104202. 1487.00   1
  -5  -8  -325157.00  754.00  -2
   5   3   825157.00  754.00   1
  -6  -8  -3 113318. 1403.00  -2
   6   3   8 113318. 1403.00   1
  -7  -8  -3    6.00  553.00  -2
   7   3   8    6.00  553.00   1
   0  -8  -4 101370. 2409.00  -2
   0   4   8 101370. 2409.00   1
  -1  -8  -4 319762. 3986.00  -2
   1   4   8 319762. 3986.00   1
  -2  -8  -444687.00 1196.00  -2
   2   4   844687.00 1196.00   1
  -3  -8  -4 102070. 1550.00  -2
   3   4   8 102070. 1550.00   1
  -4  -8  -453602.00 1058.00  -2
   4   4   853602.00 1058.00   1
  -5  -8  -473592.00 1123.00  -2
   5   4   873592.00 1123.00   1
  -6  -8  -432751.00  839.00  -2
   6   4   832751.00  839.00   1
  -7  -8  -482478.00 1060.00  -2
   7   4   882478.00 1060.00   1
  -1  -8  -535686.00  778.00  -2
   1   5   835686.00  778.00   1
  -2  -8  -528402.00  779.00  -2
   2   5   828402.00  779.00   1
  -3  -8  -525431.00  909.00  -2
   3   5   825431.00  909.00   1
  -4  -8  -570487.00 1196.00  -2
   4   5   870487.00 1196.00   1
  -5  -8  -5  742.00  855.00  -2
   5   5   8  742.00  855.00   1
  -6  -8  -5 145217. 1954.00  -2
   6   5   8 145217. 1954.00   1
  -7  -8  -539931.00  841.00  -2
   7   5   839931.00  841.00   1
   0  -8  -61155119.18694.00  -2
   0   6   81155119.18694.00   1
  -1  -8  -653783.00  869.00  -2
   1   6   853783.00  869.00   1
  -2  -8  -6 259974. 2933.00  -2
   2   6   8 259974. 2933.00   1
  -3  -8  -6 113572. 1461.00  -2
   3   6   8 113572. 1461.00   1
  -4  -8  -633629.00  814.00  -2
   4   6   833629.00  814.00   1
  -5  -8  -6 143260. 1976.00  -2
   5   6   8 143260. 1976.00   1
  -6  -8  -6 383856. 4233.00  -2
   6   6   8 383856. 4233.00   1
  -7  -8  -625483.00 1101.00  -2
   7   6   825483.00 1101.00   1
  -1  -8  -725578.00  782.00  -2
   1   7   825578.00  782.00   1
  -2  -8  -732375.00  739.00  -2
   2   7   832375.00  739.00   1
  -3  -8  -7   99.00  652.00  -2
   3   7   8   99.00  652.00   1
  -4  -8  -783936.00 1133.00  -2
   4   7   883936.00 1133.00   1
  -5  -8  -738338.00  829.00  -2
   5   7   838338.00  829.00   1
  -6  -8  -725695.00  752.00  -2
   6   7   825695.00  752.00   1
  -7  -8  -7  148.00 1029.00  -2
   7   7   8  148.00 1029.00   1
   0  -8  -8 334319. 4945.00  -2
   0   8   8 334319. 4945.00   1
  -1  -8  -8 4777.00  651.00  -2
   1   8   8 4777.00  651.00   1
  -2  -8  -8 2681.00  609.00  -2
   2   8   8 2681.00  609.00   1
  -3  -8  -813487.00  659.00  -2
   3   8   813487.00  659.00   1
  -4  -8  -8 1874.00  622.00  -2
   4   8   8 1874.00  622.00   1
  -5  -8  -8 2394.00  636.00  -2
   5   8   8 2394.00  636.00   1
  -6  -8  -836935.00  899.00  -2
   6   8   836935.00  899.00   1
  -7  -8  -8 6429.00  950.00  -2
   7   8   8 6429.00  950.00   1
  -8  -8  -811848.00 2309.00  -2
   8   8   811848.00 2309.00   1
  -3  -9   069751.00 2240.00  -2
   3   0   969751.00 2240.00   1
  -5  -9   0 301075. 5835.00  -2
   5   0   9 301075. 5835.00   1
  -7  -9   072163.00 1714.00  -2
   7   0   972163.00 1714.00   1
   0  -9  -1 555173.18233.00  -2
   0   1   9 555173.18233.00   1
  -1  -9  -1 2408.00 1095.00  -2
   1   1   9 2408.00 1095.00   1
  -2  -9  -1 165303. 4844.00  -2
   2   1   9 165303. 4844.00   1
  -3  -9  -1 446966. 6508.00  -2
   3   1   9 446966. 6508.00   1
  -4  -9  -1 142393. 2263.00  -2
   4   1   9 142393. 2263.00   1
  -5  -9  -110344.00  734.00  -2
   5   1   910344.00  734.00   1
  -6  -9  -1 105817. 1484.00  -2
   6   1   9 105817. 1484.00   1
  -7  -9  -1 151243. 1735.00  -2
   7   1   9 151243. 1735.00   1
  -8  -9  -173083.00 1086.00  -2
   8   1   973083.00 1086.00   1
  -1  -9  -2 171317. 6318.00  -2
   1   2   9 171317. 6318.00   1
  -2  -9  -230403.00 1014.00  -2
   2   2   930403.00 1014.00   1
  -3  -9  -240898.00  892.00  -2
   3   2   940898.00  892.00   1
  -4  -9  -228447.00  795.00  -2
   4   2   928447.00  795.00   1
  -5  -9  -2 298766. 3813.00  -2
   5   2   9 298766. 3813.00   1
  -6  -9  -262938.00 1109.00  -2
   6   2   962938.00 1109.00   1
  -7  -9  -214176.00  578.00  -2
   7   2   914176.00  578.00   1
  -8  -9  -230487.00  719.00  -2
   8   2   930487.00  719.00   1
   0  -9  -373657.00 2602.00  -2
   0   3   973657.00 2602.00   1
  -1  -9  -3 454738. 5577.00  -2
   1   3   9 454738. 5577.00   1
  -2  -9  -342080.00 1186.00  -2
   2   3   942080.00 1186.00   1
  -3  -9  -31056043.12910.00  -2
   3   3   91056043.12910.00   1
  -4  -9  -318747.00  724.00  -2
   4   3   918747.00  724.00   1
  -5  -9  -3 381275. 4243.00  -2
   5   3   9 381275. 4243.00   1
  -6  -9  -3 8764.00  762.00  -2
   6   3   9 8764.00  762.00   1
  -7  -9  -342908.00  974.00  -2
   7   3   942908.00  974.00   1
  -8  -9  -3 4048.00  613.00  -2
   8   3   9 4048.00  613.00   1
  -1  -9  -4 144070. 1960.00  -2
   1   4   9 144070. 1960.00   1
  -2  -9  -430178.00 1006.00  -2
   2   4   930178.00 1006.00   1
  -3  -9  -418790.00  871.00  -2
   3   4   918790.00  871.00   1
  -4  -9  -4  685.00  815.00  -2
   4   4   9  685.00  815.00   1
  -5  -9  -4 228942. 2644.00  -2
   5   4   9 228942. 2644.00   1
  -6  -9  -4 5210.00  772.00  -2
   6   4   9 5210.00  772.00   1
  -7  -9  -434238.00  924.00  -2
   7   4   934238.00  924.00   1
  -8  -9  -422989.00  681.00  -2
   8   4   922989.00  681.00   1
   0  -9  -5 308905. 5153.00  -2
   0   5   9 308905. 5153.00   1
  -1  -9  -5 9357.00  639.00  -2
   1   5   9 9357.00  639.00   1
  -2  -9  -5 299058. 3799.00  -2
   2   5   9 299058. 3799.00   1
  -3  -9  -5 382923. 4835.00  -2
   3   5   9 382923. 4835.00   1
  -4  -9  -5 229322. 2838.00  -2
   4   5   9 229322. 2838.00   1
  -5  -9  -5 151964. 2072.00  -2
   5   5   9 151964. 2072.00   1
  -6  -9  -5 154978. 1945.00  -2
   6   5   9 154978. 1945.00   1
  -7  -9  -5 1378.00  798.00  -2
   7   5   9 1378.00  798.00   1
  -8  -9  -537705.00 1086.00  -2
   8   5   937705.00 1086.00   1
  -1  -9  -6 105892. 1457.00  -2
   1   6   9 105892. 1457.00   1
  -2  -9  -666189.00 1200.00  -2
   2   6   966189.00 1200.00   1
  -3  -9  -610048.00  808.00  -2
   3   6   910048.00  808.00   1
  -4  -9  -6 4588.00  892.00  -2
   4   6   9 4588.00  892.00   1
  -5  -9  -6 157885. 2419.00  -2
   5   6   9 157885. 2419.00   1
  -6  -9  -6 2732.00  976.00  -2
   6   6   9 2732.00  976.00   1
  -7  -9  -6 8768.00  477.00  -2
   7   6   9 8768.00  477.00   1
  -8  -9  -622769.00  810.00  -2
   8   6   922769.00  810.00   1
   0  -9  -772364.00 2096.00  -2
   0   7   972364.00 2096.00   1
  -1  -9  -7 152562. 1973.00  -2
   1   7   9 152562. 1973.00   1
  -2  -9  -714264.00  724.00  -2
   2   7   914264.00  724.00   1
  -3  -9  -741804.00  884.00  -2
   3   7   941804.00  884.00   1
  -4  -9  -735060.00  831.00  -2
   4   7   935060.00  831.00   1
  -5  -9  -7 1916.00  648.00  -2
   5   7   9 1916.00  648.00   1
  -6  -9  -7 9290.00  681.00  -2
   6   7   9 9290.00  681.00   1
  -7  -9  -712755.00  749.00  -2
   7   7   912755.00  749.00   1
  -8  -9  -7 2434.00  871.00  -2
   8   7   9 2434.00  871.00   1
  -1  -9  -872859.00 1128.00  -2
   1   8   972859.00 1128.00   1
  -2  -9  -830317.00  821.00  -2
   2   8   930317.00  821.00   1
  -3  -9  -8 4183.00  707.00  -2
   3   8   9 4183.00  707.00   1
  -4  -9  -821944.00  764.00  -2
   4   8   921944.00  764.00   1
  -5  -9  -835904.00  816.00  -2
   5   8   935904.00  816.00   1
  -6  -9  -821974.00  809.00  -2
   6   8   921974.00  809.00   1
  -7  -9  -8 3870.00  763.00  -2
   7   8   9 3870.00  763.00   1
  -8  -9  -8 6254.00 1183.00  -2
   8   8   9 6254.00 1183.00   1
   0  -9  -9 119427. 2166.00  -2
   0   9   9 119427. 2166.00   1
  -1  -9  -9 3693.00  719.00  -2
   1   9   9 3693.00  719.00   1
  -2  -9  -924390.00  741.00  -2
   2   9   924390.00  741.00   1
  -3  -9  -9 268173. 2918.00  -2
   3   9   9 268173. 2918.00   1
  -4  -9  -9 4610.00  703.00  -2
   4   9   9 4610.00  703.00   1
  -5  -9  -9 139081. 1636.00  -2
   5   9   9 139081. 1636.00   1
  -6  -9  -925391.00  814.00  -2
   6   9   925391.00  814.00   1
  -7  -9  -943375.00 1133.00  -2
   7   9   943375.00 1133.00   1
  -8  -9  -9 3009.00  915.00  -2
   8   9   9 3009.00  915.00   1
  -9  -9  -9 156206. 4661.00  -2
   9   9   9 156206. 4661.00   1
  -2 -10   071618.00 2202.00  -2
   2   0  1071618.00 2202.00   1
  -4 -10   0 109324. 2298.00  -2
   4   0  10 109324. 2298.00   1
  -6 -10   0 116074. 2603.00  -2
   6   0  10 116074. 2603.00   1
  -8 -10   069739.00 2215.00  -2
   8   0  1069739.00 2215.00   1
  -1 -10  -130924.00 2348.00  -2
   1   1  1030924.00 2348.00   1
  -2 -10  -1 265320. 4540.00  -2
   2   1  10 265320. 4540.00   1
  -3 -10  -110733.00  562.00  -2
   3   1  1010733.00  562.00   1
  -4 -10  -1 137776. 2499.00  -2
   4   1  10 137776. 2499.00   1
  -5 -10  -130419.00  872.00  -2
   5   1  1030419.00  872.00   1
  -6 -10  -139411.00  945.00  -2
   6   1  1039411.00  945.00   1
  -7 -10  -130155.00  905.00  -2
   7   1  1030155.00  905.00   1
  -8 -10  -145810.00 1044.00  -2
   8   1  1045810.00 1044.00   1
  -9 -10  -147959.00  982.00  -2
   9   1  1047959.00  982.00   1
   0 -10  -269320.00 3602.00  -2
   0   2  1069320.00 3602.00   1
  -1 -10  -2 279747. 9169.00  -2
   1   2  10 279747. 9169.00   1
  -2 -10  -2 705736. 8671.00  -2
   2   2  10 705736. 8671.00   1
  -3 -10  -296524.00 1480.00  -2
   3   2  1096524.00 1480.00   1
  -4 -10  -2 860994.10568.00  -2
   4   2  10 860994.10568.00   1
  -5 -10  -2 168260. 2165.00  -2
   5   2  10 168260. 2165.00   1
  -6 -10  -236413.00  946.00  -2
   6   2  1036413.00  946.00   1
  -7 -10  -2 118207. 1959.00  -2
   7   2  10 118207. 1959.00   1
  -8 -10  -240143.00 1055.00  -2
   8   2  1040143.00 1055.00   1
  -9 -10  -272760.00 1089.00  -2
   9   2  1072760.00 1089.00   1
  -1 -10  -3 9998.00  735.00  -2
   1   3  10 9998.00  735.00   1
  -2 -10  -397626.00 1819.00  -2
   2   3  1097626.00 1819.00   1
  -3 -10  -3 4858.00  694.00  -2
   3   3  10 4858.00  694.00   1
  -4 -10  -345752.00  969.00  -2
   4   3  1045752.00  969.00   1
  -5 -10  -328054.00  884.00  -2
   5   3  1028054.00  884.00   1
  -6 -10  -355833.00 1110.00  -2
   6   3  1055833.00 1110.00   1
  -7 -10  -318274.00  921.00  -2
   7   3  1018274.00  921.00   1
  -8 -10  -356106.00 1082.00  -2
   8   3  1056106.00 1082.00   1
  -9 -10  -3 1179.00  616.00  -2
   9   3  10 1179.00  616.00   1
   0 -10  -4 110659. 2430.00  -2
   0   4  10 110659. 2430.00   1
  -1 -10  -4 141751. 1930.00  -2
   1   4  10 141751. 1930.00   1
  -2 -10  -4 879342.11642.00  -2
   2   4  10 879342.11642.00   1
  -3 -10  -445658.00 1080.00  -2
   3   4  1045658.00 1080.00   1
  -4 -10  -41183059.12737.00  -2
   4   4  101183059.12737.00   1
  -5 -10  -418347.00  819.00  -2
   5   4  1018347.00  819.00   1
  -6 -10  -4 230841. 2717.00  -2
   6   4  10 230841. 2717.00   1
  -7 -10  -427052.00  937.00  -2
   7   4  1027052.00  937.00   1
  -8 -10  -4 128769. 1743.00  -2
   8   4  10 128769. 1743.00   1
  -9 -10  -416133.00  695.00  -2
   9   4  1016133.00  695.00   1
  -1 -10  -528024.00  788.00  -2
   1   5  1028024.00  788.00   1
  -2 -10  -5 171811. 2354.00  -2
   2   5  10 171811. 2354.00   1
  -3 -10  -528814.00  940.00  -2
   3   5  1028814.00  940.00   1
  -4 -10  -519320.00  943.00  -2
   4   5  1019320.00  943.00   1
  -5 -10  -5 2070.00  941.00  -2
   5   5  10 2070.00  941.00   1
  -6 -10  -531183.00  951.00  -2
   6   5  1031183.00  951.00   1
  -7 -10  -517319.00  913.00  -2
   7   5  1017319.00  913.00   1
  -8 -10  -564038.00 1221.00  -2
   8   5  1064038.00 1221.00   1
  -9 -10  -555054.00 1067.00  -2
   9   5  1055054.00 1067.00   1
   0 -10  -6 114067. 2762.00  -2
   0   6  10 114067. 2762.00   1
  -1 -10  -636463.00  853.00  -2
   1   6  1036463.00  853.00   1
  -2 -10  -637944.00 1176.00  -2
   2   6  1037944.00 1176.00   1
  -3 -10  -655853.00 1122.00  -2
   3   6  1055853.00 1122.00   1
  -4 -10  -6 231538. 2896.00  -2
   4   6  10 231538. 2896.00   1
  -5 -10  -631014.00 1094.00  -2
   5   6  1031014.00 1094.00   1
  -6 -10  -6   43.00 1021.00  -2
   6   6  10   43.00 1021.00   1
  -7 -10  -6 6139.00  882.00  -2
   7   6  10 6139.00  882.00   1
  -8 -10  -6 4831.00  914.00  -2
   8   6  10 4831.00  914.00   1
  -9 -10  -6 8443.00  764.00  -2
   9   6  10 8443.00  764.00   1
  -1 -10  -729624.00  981.00  -2
   1   7  1029624.00  981.00   1
  -2 -10  -7 120528. 1788.00  -2
   2   7  10 120528. 1788.00   1
  -3 -10  -718282.00  908.00  -2
   3   7  1018282.00  908.00   1
  -4 -10  -726538.00  963.00  -2
   4   7  1026538.00  963.00   1
  -5 -10  -717266.00  974.00  -2
   5   7  1017266.00  974.00   1
  -6 -10  -7 4930.00 1079.00  -2
   6   7  10 4930.00 1079.00   1
  -7 -10  -7 8520.00 1118.00  -2
   7   7  10 8520.00 1118.00   1
  -8 -10  -760575.00  973.00  -2
   8   7  1060575.00  973.00   1
  -9 -10  -717191.00  888.00  -2
   9   7  1017191.00  888.00   1
   0 -10  -867459.00 1624.00  -2
   0   8  1067459.00 1624.00   1
  -1 -10  -843530.00 1086.00  -2
   1   8  1043530.00 1086.00   1
  -2 -10  -839342.00 1089.00  -2
   2   8  1039342.00 1089.00   1
  -3 -10  -856664.00 1040.00  -2
   3   8  1056664.00 1040.00   1
  -4 -10  -8 128837. 1713.00  -2
   4   8  10 128837. 1713.00   1
  -5 -10  -868652.00 1282.00  -2
   5   8  1068652.00 1282.00   1
  -6 -10  -8 4466.00  710.00  -2
   6   8  10 4466.00  710.00   1
  -7 -10  -865068.00 1286.00  -2
   7   8  1065068.00 1286.00   1
  -8 -10  -822773.00  935.00  -2
   8   8  1022773.00  935.00   1
  -9 -10  -829671.00 1049.00  -2
   9   8  1029671.00 1049.00   1
  -1 -10  -948366.00 1034.00  -2
   1   9  1048366.00 1034.00   1
  -2 -10  -974473.00 1307.00  -2
   2   9  1074473.00 1307.00   1
  -3 -10  -9  179.00  768.00  -2
   3   9  10  179.00  768.00   1
  -4 -10  -915157.00  798.00  -2
   4   9  1015157.00  798.00   1
  -5 -10  -955873.00 1016.00  -2
   5   9  1055873.00 1016.00   1
  -6 -10  -9 8323.00  783.00  -2
   6   9  10 8323.00  783.00   1
  -7 -10  -918988.00  924.00  -2
   7   9  1018988.00  924.00   1
  -8 -10  -931037.00 1362.00  -2
   8   9  1031037.00 1362.00   1
  -9 -10  -9 2802.00 1048.00  -2
   9   9  10 2802.00 1048.00   1
   0 -10 -1032996.00 1365.00  -2
   0  10  1032996.00 1365.00   1
  -1 -10 -1022349.00  800.00  -2
   1  10  1022349.00  800.00   1
  -2 -10 -10 286527. 3283.00  -2
   2  10  10 286527. 3283.00   1
  -3 -10 -1044267.00  966.00  -2
   3  10  1044267.00  966.00   1
  -4 -10 -10 425223. 4513.00  -2
   4  10  10 425223. 4513.00   1
  -5 -10 -10 1561.00  767.00  -2
   5  10  10 1561.00  767.00   1
  -6 -10 -10 116762. 1554.00  -2
   6  10  10 116762. 1554.00   1
  -7 -10 -1016961.00  959.00  -2
   7  10  1016961.00  959.00   1
  -8 -10 -10 100032. 1721.00  -2
   8  10  10 100032. 1721.00   1
  -9 -10 -10 1580.00 1171.00  -2
   9  10  10 1580.00 1171.00   1
 -10 -10 -10 202864. 6562.00  -2
  10  10  10 202864. 6562.00   1
  -1 -11   0 287848. 6962.00  -2
   1   0  11 287848. 6962.00   1
  -3 -11   028093.00 1034.00  -2
   3   0  1128093.00 1034.00   1
  -5 -11   0 180154. 5615.00  -2
   5   0  11 180154. 5615.00   1
  -7 -11   098765.00 3177.00  -2
   7   0  1198765.00 3177.00   1
  -9 -11   083155.00 2548.00  -2
   9   0  1183155.00 2548.00   1
   0 -11  -1 309837.10597.00  -2
   0   1  11 309837.10597.00   1
  -1 -11  -152651.00 1761.00  -2
   1   1  1152651.00 1761.00   1
  -2 -11  -190906.00 2640.00  -2
   2   1  1190906.00 2640.00   1
  -3 -11  -1 221492. 4377.00  -2
   3   1  11 221492. 4377.00   1
  -4 -11  -192509.00 1716.00  -2
   4   1  1192509.00 1716.00   1
  -5 -11  -1 2931.00  984.00  -2
   5   1  11 2931.00  984.00   1
  -6 -11  -187783.00 1615.00  -2
   6   1  1187783.00 1615.00   1
  -7 -11  -189536.00 1562.00  -2
   7   1  1189536.00 1562.00   1
  -8 -11  -157890.00 1194.00  -2
   8   1  1157890.00 1194.00   1
  -9 -11  -110157.00  996.00  -2
   9   1  1110157.00  996.00   1
 -10 -11  -143112.00 1176.00  -2
  10   1  1143112.00 1176.00   1
  -1 -11  -294036.00 2846.00  -2
   1   2  1194036.00 2846.00   1
  -2 -11  -2 6136.00  716.00  -2
   2   2  11 6136.00  716.00   1
  -3 -11  -275939.00 1508.00  -2
   3   2  1175939.00 1508.00   1
  -4 -11  -231209.00 1249.00  -2
   4   2  1131209.00 1249.00   1
  -5 -11  -2 107098. 2496.00  -2
   5   2  11 107098. 2496.00   1
  -6 -11  -239539.00 1021.00  -2
   6   2  1139539.00 1021.00   1
  -7 -11  -285381.00 1402.00  -2
   7   2  1185381.00 1402.00   1
  -8 -11  -222889.00 1050.00  -2
   8   2  1122889.00 1050.00   1
  -9 -11  -275204.00 1401.00  -2
   9   2  1175204.00 1401.00   1
 -10 -11  -238737.00 1064.00  -2
  10   2  1138737.00 1064.00   1
   0 -11  -328052.00 1623.00  -2
   0   3  1128052.00 1623.00   1
  -1 -11  -3 223627. 3147.00  -2
   1   3  11 223627. 3147.00   1
  -2 -11  -375021.00 1329.00  -2
   2   3  1175021.00 1329.00   1
  -3 -11  -3 838326. 9618.00  -2
   3   3  11 838326. 9618.00   1
  -4 -11  -397901.00 1564.00  -2
   4   3  1197901.00 1564.00   1
  -5 -11  -3 260633. 3199.00  -2
   5   3  11 260633. 3199.00   1
  -6 -11  -359214.00 1184.00  -2
   6   3  1159214.00 1184.00   1
  -7 -11  -327979.00 1018.00  -2
   7   3  1127979.00 1018.00   1
  -8 -11  -314954.00  956.00  -2
   8   3  1114954.00  956.00   1
  -9 -11  -3 179007. 3294.00  -2
   9   3  11 179007. 3294.00   1
 -10 -11  -326706.00  834.00  -2
  10   3  1126706.00  834.00   1
  -1 -11  -497766.00 1795.00  -2
   1   4  1197766.00 1795.00   1
  -2 -11  -429132.00 1116.00  -2
   2   4  1129132.00 1116.00   1
  -3 -11  -498976.00 1612.00  -2
   3   4  1198976.00 1612.00   1
  -4 -11  -4 1846.00  822.00  -2
   4   4  11 1846.00  822.00   1
  -5 -11  -467755.00 1179.00  -2
   5   4  1167755.00 1179.00   1
  -6 -11  -4 7780.00  895.00  -2
   6   4  11 7780.00  895.00   1
  -7 -11  -499237.00 1509.00  -2
   7   4  1199237.00 1509.00   1
  -8 -11  -427128.00 1046.00  -2
   8   4  1127128.00 1046.00   1
  -9 -11  -4 147546. 1990.00  -2
   9   4  11 147546. 1990.00   1
 -10 -11  -421557.00  977.00  -2
  10   4  1121557.00  977.00   1
   0 -11  -5 176717. 3604.00  -2
   0   5  11 176717. 3604.00   1
  -1 -11  -5 3531.00  655.00  -2
   1   5  11 3531.00  655.00   1
  -2 -11  -5 109922. 1728.00  -2
   2   5  11 109922. 1728.00   1
  -3 -11  -5 261571. 4080.00  -2
   3   5  11 261571. 4080.00   1
  -4 -11  -568053.00 1299.00  -2
   4   5  1168053.00 1299.00   1
  -5 -11  -543285.00 1032.00  -2
   5   5  1143285.00 1032.00   1
  -6 -11  -556422.00 1163.00  -2
   6   5  1156422.00 1163.00   1
  -7 -11  -511281.00  954.00  -2
   7   5  1111281.00  954.00   1
  -8 -11  -524449.00 1037.00  -2
   8   5  1124449.00 1037.00   1
  -9 -11  -553601.00 1238.00  -2
   9   5  1153601.00 1238.00   1
 -10 -11  -517000.00 1155.00  -2
  10   5  1117000.00 1155.00   1
  -1 -11  -684092.00 1431.00  -2
   1   6  1184092.00 1431.00   1
  -2 -11  -639660.00 1052.00  -2
   2   6  1139660.00 1052.00   1
  -3 -11  -660786.00 1178.00  -2
   3   6  1160786.00 1178.00   1
  -4 -11  -6 8719.00  993.00  -2
   4   6  11 8719.00  993.00   1
  -5 -11  -657874.00 1281.00  -2
   5   6  1157874.00 1281.00   1
  -6 -11  -6 2318.00  935.00  -2
   6   6  11 2318.00  935.00   1
  -7 -11  -6 123894. 1895.00  -2
   7   6  11 123894. 1895.00   1
  -8 -11  -629470.00 1084.00  -2
   8   6  1129470.00 1084.00   1
  -9 -11  -6 124183. 1900.00  -2
   9   6  11 124183. 1900.00   1
 -10 -11  -613397.00 1174.00  -2
  10   6  1113397.00 1174.00   1
   0 -11  -7 100252. 2073.00  -2
   0   7  11 100252. 2073.00   1
  -1 -11  -792914.00 1663.00  -2
   1   7  1192914.00 1663.00   1
  -2 -11  -785780.00 1459.00  -2
   2   7  1185780.00 1459.00   1
  -3 -11  -728249.00 1094.00  -2
   3   7  1128249.00 1094.00   1
  -4 -11  -7 100150. 1513.00  -2
   4   7  11 100150. 1513.00   1
  -5 -11  -713269.00 1217.00  -2
   5   7  1113269.00 1217.00   1
  -6 -11  -7 122915. 1892.00  -2
   6   7  11 122915. 1892.00   1
  -7 -11  -747192.00 1180.00  -2
   7   7  1147192.00 1180.00   1
  -8 -11  -756432.00 1259.00  -2
   8   7  1156432.00 1259.00   1
  -9 -11  -7 7544.00 1108.00  -2
   9   7  11 7544.00 1108.00   1
 -10 -11  -732153.00 1247.00  -2
  10   7  1132153.00 1247.00   1
  -1 -11  -855745.00 1254.00  -2
   1   8  1155745.00 1254.00   1
  -2 -11  -821624.00  991.00  -2
   2   8  1121624.00  991.00   1
  -3 -11  -815324.00 1016.00  -2
   3   8  1115324.00 1016.00   1
  -4 -11  -830352.00 1077.00  -2
   4   8  1130352.00 1077.00   1
  -5 -11  -823519.00  979.00  -2
   5   8  1123519.00  979.00   1
  -6 -11  -832083.00 1183.00  -2
   6   8  1132083.00 1183.00   1
  -7 -11  -855936.00 1452.00  -2
   7   8  1155936.00 1452.00   1
  -8 -11  -815181.00 1112.00  -2
   8   8  1115181.00 1112.00   1
  -9 -11  -845110.00 1299.00  -2
   9   8  1145110.00 1299.00   1
 -10 -11  -813184.00  667.00  -2
  10   8  1113184.00  667.00   1
   0 -11  -993030.00 3299.00  -2
   0   9  1193030.00 3299.00   1
  -1 -11  -9 8285.00  952.00  -2
   1   9  11 8285.00  952.00   1
  -2 -11  -977729.00 1509.00  -2
   2   9  1177729.00 1509.00   1
  -3 -11  -9 179476. 3140.00  -2
   3   9  11 179476. 3140.00   1
  -4 -11  -9 149271. 1970.00  -2
   4   9  11 149271. 1970.00   1
  -5 -11  -956475.00 1181.00  -2
   5   9  1156475.00 1181.00   1
  -6 -11  -9 124953. 2097.00  -2
   6   9  11 124953. 2097.00   1
  -7 -11  -9 6106.00 1333.00  -2
   7   9  11 6106.00 1333.00   1
  -8 -11  -944035.00 1524.00  -2
   8   9  1144035.00 1524.00   1
  -9 -11  -963381.00 1132.00  -2
   9   9  1163381.00 1132.00   1
 -10 -11  -961619.00 1216.00  -2
  10   9  1161619.00 1216.00   1
  -1 -11 -1042698.00  982.00  -2
   1  10  1142698.00  982.00   1
  -2 -11 -1037343.00 1040.00  -2
   2  10  1137343.00 1040.00   1
  -3 -11 -1026484.00  983.00  -2
   3  10  1126484.00  983.00   1
  -4 -11 -1021997.00  887.00  -2
   4  10  1121997.00  887.00   1
  -5 -11 -1017234.00  867.00  -2
   5  10  1117234.00  867.00   1
  -6 -11 -1013926.00  869.00  -2
   6  10  1113926.00  869.00   1
  -7 -11 -1035059.00 1004.00  -2
   7  10  1135059.00 1004.00   1
  -8 -11 -1014240.00 1062.00  -2
   8  10  1114240.00 1062.00   1
  -9 -11 -1060850.00 1587.00  -2
   9  10  1160850.00 1587.00   1
 -10 -11 -10 2019.00 1385.00  -2
  10  10  11 2019.00 1385.00   1
   0 -11 -1149344.00 1638.00  -2
   0  11  1149344.00 1638.00   1
  -1 -11 -1149329.00 1380.00  -2
   1  11  1149329.00 1380.00   1
  -2 -11 -11 4600.00  835.00  -2
   2  11  11 4600.00  835.00   1
  -3 -11 -11 198724. 3361.00  -2
   3  11  11 198724. 3361.00   1
  -4 -11 -1135958.00  980.00  -2
   4  11  1135958.00  980.00   1
  -5 -11 -1169537.00 1177.00  -2
   5  11  1169537.00 1177.00   1
  -6 -11 -1134561.00 1057.00  -2
   6  11  1134561.00 1057.00   1
  -7 -11 -11 8635.00  984.00  -2
   7  11  11 8635.00  984.00   1
  -8 -11 -11 3061.00 1016.00  -2
   8  11  11 3061.00 1016.00   1
  -9 -11 -1151698.00 1219.00  -2
   9  11  1151698.00 1219.00   1
 -10 -11 -1112903.00 1672.00  -2
  10  11  1112903.00 1672.00   1
 -11 -11 -1145235.00 2306.00  -2
  11  11  1145235.00 2306.00   1
   0 -12   0 364612.12350.00  -2
   0   0  12 364612.12350.00   1
  -2 -12   025566.00 2130.00  -2
   2   0  1225566.00 2130.00   1
  -4 -12   030725.00 1240.00  -2
   4   0  1230725.00 1240.00   1
  -6 -12   0 266098. 5272.00  -2
   6   0  12 266098. 5272.00   1
  -8 -12   074992.00 2604.00  -2
   8   0  1274992.00 2604.00   1
 -10 -12   0 2405.00 3410.00  -2
  10   0  12 2405.00 3410.00   1
  -1 -12  -135484.00 1692.00  -2
   1   1  1235484.00 1692.00   1
  -2 -12  -1 137949. 3116.00  -2
   2   1  12 137949. 3116.00   1
  -3 -12  -1 3810.00  603.00  -2
   3   1  12 3810.00  603.00   1
  -4 -12  -110457.00 1221.00  -2
   4   1  1210457.00 1221.00   1
  -5 -12  -111935.00 1063.00  -2
   5   1  1211935.00 1063.00   1
  -6 -12  -1 2631.00 1041.00  -2
   6   1  12 2631.00 1041.00   1
  -7 -12  -1 5832.00 1156.00  -2
   7   1  12 5832.00 1156.00   1
  -8 -12  -1 180156. 3086.00  -2
   8   1  12 180156. 3086.00   1
  -9 -12  -112948.00 1350.00  -2
   9   1  1212948.00 1350.00   1
 -10 -12  -123737.00 1449.00  -2
  10   1  1223737.00 1449.00   1
 -11 -12  -115845.00 1469.00  -2
  11   1  1215845.00 1469.00   1
   0 -12  -228479.00 1842.00  -2
   0   2  1228479.00 1842.00   1
  -1 -12  -2 140756. 2759.00  -2
   1   2  12 140756. 2759.00   1
  -2 -12  -2 3139.00  808.00  -2
   2   2  12 3139.00  808.00   1
  -3 -12  -278073.00 1633.00  -2
   3   2  1278073.00 1633.00   1
  -4 -12  -2 9678.00  989.00  -2
   4   2  12 9678.00  989.00   1
  -5 -12  -284084.00 1631.00  -2
   5   2  1284084.00 1631.00   1
  -6 -12  -257305.00 1262.00  -2
   6   2  1257305.00 1262.00   1
  -7 -12  -258059.00 1235.00  -2
   7   2  1258059.00 1235.00   1
  -8 -12  -2 3714.00  979.00  -2
   8   2  12 3714.00  979.00   1
  -9 -12  -253431.00 1223.00  -2
   9   2  1253431.00 1223.00   1
 -10 -12  -221595.00 1209.00  -2
  10   2  1221595.00 1209.00   1
 -11 -12  -244485.00 1981.00  -2
  11   2  1244485.00 1981.00   1
  -1 -12  -3 4976.00  842.00  -2
   1   3  12 4976.00  842.00   1
  -2 -12  -379663.00 1573.00  -2
   2   3  1279663.00 1573.00   1
  -3 -12  -3 4992.00  792.00  -2
   3   3  12 4992.00  792.00   1
  -4 -12  -3 3150.00  914.00  -2
   4   3  12 3150.00  914.00   1
  -5 -12  -3 2917.00  944.00  -2
   5   3  12 2917.00  944.00   1
  -6 -12  -3 7087.00  942.00  -2
   6   3  12 7087.00  942.00   1
  -7 -12  -3 1059.00  924.00  -2
   7   3  12 1059.00  924.00   1
  -8 -12  -3 263587. 4238.00  -2
   8   3  12 263587. 4238.00   1
  -9 -12  -3 4457.00 1046.00  -2
   9   3  12 4457.00 1046.00   1
 -10 -12  -363161.00 1577.00  -2
  10   3  1263161.00 1577.00   1
 -11 -12  -3 4308.00 1268.00  -2
  11   3  12 4308.00 1268.00   1
   0 -12  -433466.00 3987.00  -2
   0   4  1233466.00 3987.00   1
  -1 -12  -410736.00  799.00  -2
   1   4  1210736.00  799.00   1
  -2 -12  -4 8678.00 1019.00  -2
   2   4  12 8678.00 1019.00   1
  -3 -12  -4 2651.00  845.00  -2
   3   4  12 2651.00  845.00   1
  -4 -12  -422060.00  939.00  -2
   4   4  1222060.00  939.00   1
  -5 -12  -4  734.00  922.00  -2
   5   4  12  734.00  922.00   1
  -6 -12  -433961.00 1039.00  -2
   6   4  1233961.00 1039.00   1
  -7 -12  -419984.00 1015.00  -2
   7   4  1219984.00 1015.00   1
  -8 -12  -4  405.00 1018.00  -2
   8   4  12  405.00 1018.00   1
  -9 -12  -410171.00 1094.00  -2
   9   4  1210171.00 1094.00   1
 -10 -12  -441928.00 1471.00  -2
  10   4  1241928.00 1471.00   1
 -11 -12  -4 3293.00 1239.00  -2
  11   4  12 3293.00 1239.00   1
  -1 -12  -511914.00  923.00  -2
   1   5  1211914.00  923.00   1
  -2 -12  -584572.00 2707.00  -2
   2   5  1284572.00 2707.00   1
  -3 -12  -5 2944.00  916.00  -2
   3   5  12 2944.00  916.00   1
  -4 -12  -5 1557.00  925.00  -2
   4   5  12 1557.00  925.00   1
  -5 -12  -5 5513.00  918.00  -2
   5   5  12 5513.00  918.00   1
  -6 -12  -5 2659.00  976.00  -2
   6   5  12 2659.00  976.00   1
  -7 -12  -523210.00 1086.00  -2
   7   5  1223210.00 1086.00   1
  -8 -12  -5 226232. 3227.00  -2
   8   5  12 226232. 3227.00   1
  -9 -12  -531057.00 1188.00  -2
   9   5  1231057.00 1188.00   1
 -10 -12  -522509.00 1188.00  -2
  10   5  1222509.00 1188.00   1
 -11 -12  -5 9904.00 1416.00  -2
  11   5  12 9904.00 1416.00   1
   0 -12  -6 271369. 5263.00  -2
   0   6  12 271369. 5263.00   1
  -1 -12  -6 3836.00  674.00  -2
   1   6  12 3836.00  674.00   1
  -2 -12  -657761.00 1174.00  -2
   2   6  1257761.00 1174.00   1
  -3 -12  -610449.00 1198.00  -2
   3   6  1210449.00 1198.00   1
  -4 -12  -633974.00 1134.00  -2
   4   6  1233974.00 1134.00   1
  -5 -12  -6 4629.00 1097.00  -2
   5   6  12 4629.00 1097.00   1
  -6 -12  -6 205780. 2536.00  -2
   6   6  12 205780. 2536.00   1
  -7 -12  -614780.00 1059.00  -2
   7   6  1214780.00 1059.00   1
  -8 -12  -668118.00 1443.00  -2
   8   6  1268118.00 1443.00   1
  -9 -12  -6 7051.00 1130.00  -2
   9   6  12 7051.00 1130.00   1
 -10 -12  -6 2038.00 1294.00  -2
  10   6  12 2038.00 1294.00   1
 -11 -12  -6 5764.00 1444.00  -2
  11   6  12 5764.00 1444.00   1
  -1 -12  -7 4311.00 1052.00  -2
   1   7  12 4311.00 1052.00   1
  -2 -12  -761048.00 1221.00  -2
   2   7  1261048.00 1221.00   1
  -3 -12  -7   14.00 1040.00  -2
   3   7  12   14.00 1040.00   1
  -4 -12  -721405.00 1122.00  -2
   4   7  1221405.00 1122.00   1
  -5 -12  -723491.00 1121.00  -2
   5   7  1223491.00 1121.00   1
  -6 -12  -714983.00 1229.00  -2
   6   7  1214983.00 1229.00   1
  -7 -12  -7 5909.00 1077.00  -2
   7   7  12 5909.00 1077.00   1
  -8 -12  -7 169559. 2286.00  -2
   8   7  12 169559. 2286.00   1
  -9 -12  -7  243.00 1191.00  -2
   9   7  12  243.00 1191.00   1
 -10 -12  -736543.00 1411.00  -2
  10   7  1236543.00 1411.00   1
 -11 -12  -714976.00 1503.00  -2
  11   7  1214976.00 1503.00   1
   0 -12  -874314.00 1791.00  -2
   0   8  1274314.00 1791.00   1
  -1 -12  -8 183268. 2751.00  -2
   1   8  12 183268. 2751.00   1
  -2 -12  -8 4841.00 1005.00  -2
   2   8  12 4841.00 1005.00   1
  -3 -12  -8 262336. 5423.00  -2
   3   8  12 262336. 5423.00   1
  -4 -12  -8 -686.00 1128.00  -2
   4   8  12 -686.00 1128.00   1
  -5 -12  -8 227278. 3040.00  -2
   5   8  12 227278. 3040.00   1
  -6 -12  -866989.00 1391.00  -2
   6   8  1266989.00 1391.00   1
  -7 -12  -8 167991. 2422.00  -2
   7   8  12 167991. 2422.00   1
  -8 -12  -813446.00 1171.00  -2
   8   8  1213446.00 1171.00   1
  -9 -12  -897560.00 1777.00  -2
   9   8  1297560.00 1777.00   1
 -10 -12  -8 9430.00 1328.00  -2
  10   8  12 9430.00 1328.00   1
 -11 -12  -868979.00 1907.00  -2
  11   8  1268979.00 1907.00   1
  -1 -12  -913395.00 1040.00  -2
   1   9  1213395.00 1040.00   1
  -2 -12  -955620.00 1367.00  -2
   2   9  1255620.00 1367.00   1
  -3 -12  -9 4927.00 1088.00  -2
   3   9  12 4927.00 1088.00   1
  -4 -12  -9 9781.00 1126.00  -2
   4   9  12 9781.00 1126.00   1
  -5 -12  -931692.00 1117.00  -2
   5   9  1231692.00 1117.00   1
  -6 -12  -9 9561.00 1653.00  -2
   6   9  12 9561.00 1653.00   1
  -7 -12  -9 1506.00 1190.00  -2
   7   9  12 1506.00 1190.00   1
  -8 -12  -998427.00 2268.00  -2
   8   9  1298427.00 2268.00   1
  -9 -12  -9   64.00 1278.00  -2
   9   9  12   64.00 1278.00   1
 -10 -12  -928333.00 1424.00  -2
  10   9  1228333.00 1424.00   1
 -11 -12  -916387.00 1714.00  -2
  11   9  1216387.00 1714.00   1
   0 -12 -10 2791.00 1920.00  -2
   0  10  12 2791.00 1920.00   1
  -1 -12 -1023897.00  996.00  -2
   1  10  1223897.00  996.00   1
  -2 -12 -1021945.00 1127.00  -2
   2  10  1221945.00 1127.00   1
  -3 -12 -1063107.00 2176.00  -2
   3  10  1263107.00 2176.00   1
  -4 -12 -1044826.00 1217.00  -2
   4  10  1244826.00 1217.00   1
  -5 -12 -1022744.00 1075.00  -2
   5  10  1222744.00 1075.00   1
  -6 -12 -10 2799.00 1058.00  -2
   6  10  12 2799.00 1058.00   1
  -7 -12 -1036462.00 1357.00  -2
   7  10  1236462.00 1357.00   1
  -8 -12 -1011720.00 1508.00  -2
   8  10  1211720.00 1508.00   1
  -9 -12 -1031602.00 2111.00  -2
   9  10  1231602.00 2111.00   1
 -10 -12 -1025523.00 1703.00  -2
  10  10  1225523.00 1703.00   1
 -11 -12 -1023285.00 1894.00  -2
  11  10  1223285.00 1894.00   1
  -1 -12 -1117755.00 1023.00  -2
   1  11  1217755.00 1023.00   1
  -2 -12 -1142911.00 1283.00  -2
   2  11  1242911.00 1283.00   1
  -3 -12 -11 4540.00 1068.00  -2
   3  11  12 4540.00 1068.00   1
  -4 -12 -11 3204.00  985.00  -2
   4  11  12 3204.00  985.00   1
  -5 -12 -1110489.00  945.00  -2
   5  11  1210489.00  945.00   1
  -6 -12 -11 6412.00 1109.00  -2
   6  11  12 6412.00 1109.00   1
  -7 -12 -1113400.00 1074.00  -2
   7  11  1213400.00 1074.00   1
  -8 -12 -1163769.00 2109.00  -2
   8  11  1263769.00 2109.00   1
  -9 -12 -1117459.00 1734.00  -2
   9  11  1217459.00 1734.00   1
 -10 -12 -1121422.00 1222.00  -2
  10  11  1221422.00 1222.00   1
 -11 -12 -11 3981.00  932.00  -2
  11  11  12 3981.00  932.00   1
   0 -12 -1221923.00 3833.00  -2
   0  12  1221923.00 3833.00   1
  -1 -12 -12 8491.00 1014.00  -2
   1  12  12 8491.00 1014.00   1
  -2 -12 -12 2039.00 1106.00  -2
   2  12  12 2039.00 1106.00   1
  -3 -12 -1230248.00 2737.00  -2
   3  12  1230248.00 2737.00   1
  -4 -12 -12  715.00  971.00  -2
   4  12  12  715.00  971.00   1
  -5 -12 -12  557.00  972.00  -2
   5  12  12  557.00  972.00   1
  -6 -12 -1215643.00 1533.00  -2
   6  12  1215643.00 1533.00   1
  -7 -12 -1235072.00 1690.00  -2
   7  12  1235072.00 1690.00   1
  -8 -12 -12 5094.00 1573.00  -2
   8  12  12 5094.00 1573.00   1
  -9 -12 -1211377.00 1761.00  -2
   9  12  1211377.00 1761.00   1
 -10 -12 -12 2368.00 1142.00  -2
  10  12  12 2368.00 1142.00   1
 -11 -12 -12 3298.00 1073.00  -2
  11  12  12 3298.00 1073.00   1
 -12 -12 -12 1441.00 2317.00  -2
  12  12  12 1441.00 2317.00   1
  -1 -13   0 116816. 3586.00  -2
   1   0  13 116816. 3586.00   1
  -3 -13   014699.00 1194.00  -2
   3   0  1314699.00 1194.00   1
  -5 -13   053305.00 1590.00  -2
   5   0  1353305.00 1590.00   1
  -7 -13   028550.00 2167.00  -2
   7   0  1328550.00 2167.00   1
  -9 -13   0 127655. 4427.00  -2
   9   0  13 127655. 4427.00   1
 -11 -13   075524.00 3615.00  -2
  11   0  1375524.00 3615.00   1
   0 -13  -1 110898. 2780.00  -2
   0   1  13 110898. 2780.00   1
  -1 -13  -1 349505. 5980.00  -2
   1   1  13 349505. 5980.00   1
  -2 -13  -141114.00 1903.00  -2
   2   1  1341114.00 1903.00   1
  -3 -13  -1 104092. 2158.00  -2
   3   1  13 104092. 2158.00   1
  -4 -13  -128828.00 1068.00  -2
   4   1  1328828.00 1068.00   1
  -5 -13  -1 172226. 2596.00  -2
   5   1  13 172226. 2596.00   1
  -6 -13  -126390.00 1315.00  -2
   6   1  1326390.00 1315.00   1
  -7 -13  -1 178072. 2993.00  -2
   7   1  13 178072. 2993.00   1
  -8 -13  -126811.00 1601.00  -2
   8   1  1326811.00 1601.00   1
  -9 -13  -119155.00 1594.00  -2
   9   1  1319155.00 1594.00   1
 -10 -13  -123464.00 1673.00  -2
  10   1  1323464.00 1673.00   1
 -11 -13  -119460.00 1740.00  -2
  11   1  1319460.00 1740.00   1
 -12 -13  -115764.00 1746.00  -2
  12   1  1315764.00 1746.00   1
  -1 -13  -242808.00 1416.00  -2
   1   2  1342808.00 1416.00   1
  -2 -13  -2 5561.00  942.00  -2
   2   2  13 5561.00  942.00   1
  -3 -13  -213920.00 1060.00  -2
   3   2  1313920.00 1060.00   1
  -4 -13  -2 7039.00 1095.00  -2
   4   2  13 7039.00 1095.00   1
  -5 -13  -232141.00 1300.00  -2
   5   2  1332141.00 1300.00   1
  -6 -13  -2 3800.00 1154.00  -2
   6   2  13 3800.00 1154.00   1
  -7 -13  -213856.00 1254.00  -2
   7   2  1313856.00 1254.00   1
  -8 -13  -2 8616.00 1233.00  -2
   8   2  13 8616.00 1233.00   1
  -9 -13  -2 122611. 2073.00  -2
   9   2  13 122611. 2073.00   1
 -10 -13  -213657.00 1611.00  -2
  10   2  1313657.00 1611.00   1
 -11 -13  -247209.00 1870.00  -2
  11   2  1347209.00 1870.00   1
 -12 -13  -218800.00 2058.00  -2
  12   2  1318800.00 2058.00   1
   0 -13  -314807.00 2772.00  -2
   0   3  1314807.00 2772.00   1
  -1 -13  -3 107423. 2252.00  -2
   1   3  13 107423. 2252.00   1
  -2 -13  -314098.00 1116.00  -2
   2   3  1314098.00 1116.00   1
  -3 -13  -3 8892.00  937.00  -2
   3   3  13 8892.00  937.00   1
  -4 -13  -3 8954.00  900.00  -2
   4   3  13 8954.00  900.00   1
  -5 -13  -345963.00 1146.00  -2
   5   3  1345963.00 1146.00   1
  -6 -13  -3 6361.00  998.00  -2
   6   3  13 6361.00  998.00   1
  -7 -13  -365239.00 1279.00  -2
   7   3  1365239.00 1279.00   1
  -8 -13  -3 4412.00 1049.00  -2
   8   3  13 4412.00 1049.00   1
  -9 -13  -3  322.00 1088.00  -2
   9   3  13  322.00 1088.00   1
 -10 -13  -3 8601.00 1176.00  -2
  10   3  13 8601.00 1176.00   1
 -11 -13  -3  346.00 1361.00  -2
  11   3  13  346.00 1361.00   1
 -12 -13  -3 5386.00 1685.00  -2
  12   3  13 5386.00 1685.00   1
  -1 -13  -430993.00 1160.00  -2
   1   4  1330993.00 1160.00   1
  -2 -13  -411331.00 1222.00  -2
   2   4  1311331.00 1222.00   1
  -3 -13  -4 7959.00  914.00  -2
   3   4  13 7959.00  914.00   1
  -4 -13  -4 -937.00  937.00  -2
   4   4  13 -937.00  937.00   1
  -5 -13  -456110.00 1267.00  -2
   5   4  1356110.00 1267.00   1
  -6 -13  -4  697.00 1049.00  -2
   6   4  13  697.00 1049.00   1
  -7 -13  -411452.00 1059.00  -2
   7   4  1311452.00 1059.00   1
  -8 -13  -417906.00 1144.00  -2
   8   4  1317906.00 1144.00   1
  -9 -13  -4 130239. 3196.00  -2
   9   4  13 130239. 3196.00   1
 -10 -13  -4 4148.00 1229.00  -2
  10   4  13 4148.00 1229.00   1
 -11 -13  -475795.00 2332.00  -2
  11   4  1375795.00 2332.00   1
 -12 -13  -4 5514.00 1772.00  -2
  12   4  13 5514.00 1772.00   1
   0 -13  -556409.00 1724.00  -2
   0   5  1356409.00 1724.00   1
  -1 -13  -5 172049. 3716.00  -2
   1   5  13 172049. 3716.00   1
  -2 -13  -535490.00 1796.00  -2
   2   5  1335490.00 1796.00   1
  -3 -13  -545194.00 1158.00  -2
   3   5  1345194.00 1158.00   1
  -4 -13  -556038.00 1242.00  -2
   4   5  1356038.00 1242.00   1
  -5 -13  -5 115244. 1778.00  -2
   5   5  13 115244. 1778.00   1
  -6 -13  -576214.00 1652.00  -2
   6   5  1376214.00 1652.00   1
  -7 -13  -5 159685. 2146.00  -2
   7   5  13 159685. 2146.00   1
  -8 -13  -534037.00 1250.00  -2
   8   5  1334037.00 1250.00   1
  -9 -13  -514576.00 1250.00  -2
   9   5  1314576.00 1250.00   1
 -10 -13  -542065.00 1713.00  -2
  10   5  1342065.00 1713.00   1
 -11 -13  -5 9673.00 1484.00  -2
  11   5  13 9673.00 1484.00   1
 -12 -13  -5 7513.00 1840.00  -2
  12   5  13 7513.00 1840.00   1
  -1 -13  -624370.00 1053.00  -2
   1   6  1324370.00 1053.00   1
  -2 -13  -6 4808.00 1030.00  -2
   2   6  13 4808.00 1030.00   1
  -3 -13  -6 5940.00 1054.00  -2
   3   6  13 5940.00 1054.00   1
  -4 -13  -6  657.00 1079.00  -2
   4   6  13  657.00 1079.00   1
  -5 -13  -676314.00 1468.00  -2
   5   6  1376314.00 1468.00   1
  -6 -13  -638028.00 1194.00  -2
   6   6  1338028.00 1194.00   1
  -7 -13  -616657.00 1160.00  -2
   7   6  1316657.00 1160.00   1
  -8 -13  -622732.00 1207.00  -2
   8   6  1322732.00 1207.00   1
  -9 -13  -6 101664. 1812.00  -2
   9   6  13 101664. 1812.00   1
 -10 -13  -610557.00 1442.00  -2
  10   6  1310557.00 1442.00   1
 -11 -13  -644459.00 1976.00  -2
  11   6  1344459.00 1976.00   1
 -12 -13  -612775.00 1680.00  -2
  12   6  1312775.00 1680.00   1
   0 -13  -726111.00 1314.00  -2
   0   7  1326111.00 1314.00   1
  -1 -13  -7 178801. 2711.00  -2
   1   7  13 178801. 2711.00   1
  -2 -13  -714897.00 1011.00  -2
   2   7  1314897.00 1011.00   1
  -3 -13  -766220.00 1306.00  -2
   3   7  1366220.00 1306.00   1
  -4 -13  -713433.00 1172.00  -2
   4   7  1313433.00 1172.00   1
  -5 -13  -7 157529. 2245.00  -2
   5   7  13 157529. 2245.00   1
  -6 -13  -718482.00 1115.00  -2
   6   7  1318482.00 1115.00   1
  -7 -13  -7 195691. 2545.00  -2
   7   7  13 195691. 2545.00   1
  -8 -13  -716060.00 1278.00  -2
   8   7  1316060.00 1278.00   1
  -9 -13  -739432.00 1393.00  -2
   9   7  1339432.00 1393.00   1
 -10 -13  -736473.00 1801.00  -2
  10   7  1336473.00 1801.00   1
 -11 -13  -723572.00 2567.00  -2
  11   7  1323572.00 2567.00   1
 -12 -13  -7 6536.00 1729.00  -2
  12   7  13 6536.00 1729.00   1
  -1 -13  -826660.00 1192.00  -2
   1   8  1326660.00 1192.00   1
  -2 -13  -8 8879.00 1024.00  -2
   2   8  13 8879.00 1024.00   1
  -3 -13  -8 4261.00 1126.00  -2
   3   8  13 4261.00 1126.00   1
  -4 -13  -816911.00 1204.00  -2
   4   8  1316911.00 1204.00   1
  -5 -13  -833450.00 1314.00  -2
   5   8  1333450.00 1314.00   1
  -6 -13  -821614.00 1208.00  -2
   6   8  1321614.00 1208.00   1
  -7 -13  -816627.00 1248.00  -2
   7   8  1316627.00 1248.00   1
  -8 -13  -8 6267.00 1269.00  -2
   8   8  13 6267.00 1269.00   1
  -9 -13  -868613.00 1790.00  -2
   9   8  1368613.00 1790.00   1
 -10 -13  -813587.00 1618.00  -2
  10   8  1313587.00 1618.00   1
 -11 -13  -8 7453.00 1808.00  -2
  11   8  13 7453.00 1808.00   1
 -12 -13  -833925.00 2346.00  -2
  12   8  1333925.00 2346.00   1
   0 -13  -9 130512. 3224.00  -2
   0   9  13 130512. 3224.00   1
  -1 -13  -920930.00 1056.00  -2
   1   9  1320930.00 1056.00   1
  -2 -13  -9 119688. 2157.00  -2
   2   9  13 119688. 2157.00   1
  -3 -13  -9 1375.00 1158.00  -2
   3   9  13 1375.00 1158.00   1
  -4 -13  -9 129148. 2003.00  -2
   4   9  13 129148. 2003.00   1
  -5 -13  -916761.00 1390.00  -2
   5   9  1316761.00 1390.00   1
  -6 -13  -999557.00 1808.00  -2
   6   9  1399557.00 1808.00   1
  -7 -13  -937738.00 1418.00  -2
   7   9  1337738.00 1418.00   1
  -8 -13  -969818.00 1607.00  -2
   8   9  1369818.00 1607.00   1
  -9 -13  -9 1647.00 1489.00  -2
   9   9  13 1647.00 1489.00   1
 -10 -13  -955540.00 2288.00  -2
  10   9  1355540.00 2288.00   1
 -11 -13  -9 3764.00 2049.00  -2
  11   9  13 3764.00 2049.00   1
 -12 -13  -924052.00 2066.00  -2
  12   9  1324052.00 2066.00   1
  -1 -13 -1025129.00 1288.00  -2
   1  10  1325129.00 1288.00   1
  -2 -13 -1012801.00 1177.00  -2
   2  10  1312801.00 1177.00   1
  -3 -13 -10 9587.00 1227.00  -2
   3  10  13 9587.00 1227.00   1
  -4 -13 -10 3402.00 1224.00  -2
   4  10  13 3402.00 1224.00   1
  -5 -13 -1042289.00 1551.00  -2
   5  10  1342289.00 1551.00   1
  -6 -13 -1011293.00 1351.00  -2
   6  10  1311293.00 1351.00   1
  -7 -13 -1033646.00 1499.00  -2
   7  10  1333646.00 1499.00   1
  -8 -13 -1013637.00 1556.00  -2
   8  10  1313637.00 1556.00   1
  -9 -13 -1057563.00 2904.00  -2
   9  10  1357563.00 2904.00   1
 -10 -13 -10 3952.00 1959.00  -2
  10  10  13 3952.00 1959.00   1
 -11 -13 -1039332.00 2210.00  -2
  11  10  1339332.00 2210.00   1
 -12 -13 -1011481.00 2108.00  -2
  12  10  1311481.00 2108.00   1
   0 -13 -1174914.00 7841.00  -2
   0  11  1374914.00 7841.00   1
  -1 -13 -1124059.00 2085.00  -2
   1  11  1324059.00 2085.00   1
  -2 -13 -1148752.00 1434.00  -2
   2  11  1348752.00 1434.00   1
  -3 -13 -11  174.00 1235.00  -2
   3  11  13  174.00 1235.00   1
  -4 -13 -1178697.00 2399.00  -2
   4  11  1378697.00 2399.00   1
  -5 -13 -11 9708.00 1317.00  -2
   5  11  13 9708.00 1317.00   1
  -6 -13 -1144377.00 1487.00  -2
   6  11  1344377.00 1487.00   1
  -7 -13 -1126497.00 1502.00  -2
   7  11  1326497.00 1502.00   1
  -8 -13 -1116506.00 3172.00  -2
   8  11  1316506.00 3172.00   1
  -9 -13 -11 4519.00 2543.00  -2
   9  11  13 4519.00 2543.00   1
 -10 -13 -1139392.00 2291.00  -2
  10  11  1339392.00 2291.00   1
 -11 -13 -11 2188.00 2688.00  -2
  11  11  13 2188.00 2688.00   1
 -12 -13 -11 3188.00 1665.00  -2
  12  11  13 3188.00 1665.00   1
  -1 -13 -1213184.00 1470.00  -2
   1  12  1313184.00 1470.00   1
  -2 -13 -1216880.00 1147.00  -2
   2  12  1316880.00 1147.00   1
  -3 -13 -12 9211.00 1181.00  -2
   3  12  13 9211.00 1181.00   1
  -4 -13 -12 8126.00 1301.00  -2
   4  12  13 8126.00 1301.00   1
  -5 -13 -1210474.00 1550.00  -2
   5  12  1310474.00 1550.00   1
  -6 -13 -1213398.00 1366.00  -2
   6  12  1313398.00 1366.00   1
  -7 -13 -12 7645.00 1366.00  -2
   7  12  13 7645.00 1366.00   1
  -8 -13 -1230044.00 1610.00  -2
   8  12  1330044.00 1610.00   1
  -9 -13 -1222653.00 1207.00  -2
   9  12  1322653.00 1207.00   1
 -10 -13 -12 9715.00 1197.00  -2
  10  12  13 9715.00 1197.00   1
 -11 -13 -12 1202.00 1467.00  -2
  11  12  13 1202.00 1467.00   1
 -12 -13 -1224033.00 2072.00  -2
  12  12  1324033.00 2072.00   1
   0 -13 -1328893.00 5661.00  -2
   0  13  1328893.00 5661.00   1
  -1 -13 -1368977.00 3134.00  -2
   1  13  1368977.00 3134.00   1
  -2 -13 -13  151.00 2646.00  -2
   2  13  13  151.00 2646.00   1
  -3 -13 -1325989.00 2094.00  -2
   3  13  1325989.00 2094.00   1
  -4 -13 -1321382.00 4096.00  -2
   4  13  1321382.00 4096.00   1
  -5 -13 -1337844.00 2717.00  -2
   5  13  1337844.00 2717.00   1
  -6 -13 -1320403.00 2241.00  -2
   6  13  1320403.00 2241.00   1
  -7 -13 -1351633.00 2614.00  -2
   7  13  1351633.00 2614.00   1
  -8 -13 -1315594.00 3113.00  -2
   8  13  1315594.00 3113.00   1
  -9 -13 -1311024.00 3168.00  -2
   9  13  1311024.00 3168.00   1
 -10 -13 -1326443.00 5809.00  -2
  10  13  1326443.00 5809.00   1
 -11 -13 -1311506.00 2379.00  -2
  11  13  1311506.00 2379.00   1
 -12 -13 -1323717.00 4172.00  -2
  12  13  1323717.00 4172.00   1
 -13 -13 -1316102.00 6069.00  -2
  13  13  1316102.00 6069.00   1
   0 -14   0 409470. 9805.00  -2
   0   0  14 409470. 9805.00   1
  -2 -14   0 208452. 5663.00  -2
   2   0  14 208452. 5663.00   1
  -4 -14   056485.00 1595.00  -2
   4   0  1456485.00 1595.00   1
  -6 -14   0 111224. 2930.00  -2
   6   0  14 111224. 2930.00   1
  -8 -14   077136.00 3002.00  -2
   8   0  1477136.00 3002.00   1
 -10 -14   0 7328.00 2274.00  -2
  10   0  14 7328.00 2274.00   1
 -12 -14   083854.00 2868.00  -2
  12   0  1483854.00 2868.00   1
  -1 -14  -118338.00 1286.00  -2
   1   1  1418338.00 1286.00   1
  -2 -14  -165341.00 2061.00  -2
   2   1  1465341.00 2061.00   1
  -3 -14  -1 -571.00  881.00  -2
   3   1  14 -571.00  881.00   1
  -4 -14  -1 8262.00 1030.00  -2
   4   1  14 8262.00 1030.00   1
  -5 -14  -1 1386.00 1071.00  -2
   5   1  14 1386.00 1071.00   1
  -6 -14  -1 106273. 1938.00  -2
   6   1  14 106273. 1938.00   1
  -7 -14  -1 4141.00 1201.00  -2
   7   1  14 4141.00 1201.00   1
  -8 -14  -140225.00 1604.00  -2
   8   1  1440225.00 1604.00   1
  -9 -14  -1 6716.00 1953.00  -2
   9   1  14 6716.00 1953.00   1
 -10 -14  -124059.00 2440.00  -2
  10   1  1424059.00 2440.00   1
 -11 -14  -111875.00 2473.00  -2
  11   1  1411875.00 2473.00   1
 -12 -14  -1 161505. 2824.00  -2
  12   1  14 161505. 2824.00   1
 -13 -14  -111474.00 2208.00  -2
  13   1  1411474.00 2208.00   1
   0 -14  -2 203252. 5303.00  -2
   0   2  14 203252. 5303.00   1
  -1 -14  -264799.00 2449.00  -2
   1   2  1464799.00 2449.00   1
  -2 -14  -276015.00 1831.00  -2
   2   2  1476015.00 1831.00   1
  -3 -14  -226525.00 1220.00  -2
   3   2  1426525.00 1220.00   1
  -4 -14  -211694.00 1193.00  -2
   4   2  1411694.00 1193.00   1
  -5 -14  -219913.00 1316.00  -2
   5   2  1419913.00 1316.00   1
  -6 -14  -241231.00 1523.00  -2
   6   2  1441231.00 1523.00   1
  -7 -14  -228783.00 1456.00  -2
   7   2  1428783.00 1456.00   1
  -8 -14  -227947.00 1478.00  -2
   8   2  1427947.00 1478.00   1
  -9 -14  -219824.00 1550.00  -2
   9   2  1419824.00 1550.00   1
 -10 -14  -2 1470.00 1935.00  -2
  10   2  14 1470.00 1935.00   1
 -11 -14  -220064.00 1993.00  -2
  11   2  1420064.00 1993.00   1
 -12 -14  -239549.00 2193.00  -2
  12   2  1439549.00 2193.00   1
 -13 -14  -217596.00 2266.00  -2
  13   2  1417596.00 2266.00   1
  -1 -14  -3 2451.00  888.00  -2
   1   3  14 2451.00  888.00   1
  -2 -14  -327647.00 1335.00  -2
   2   3  1427647.00 1335.00   1
  -3 -14  -3 3177.00 1063.00  -2
   3   3  14 3177.00 1063.00   1
  -4 -14  -312706.00 1123.00  -2
   4   3  1412706.00 1123.00   1
  -5 -14  -3 1415.00 1117.00  -2
   5   3  14 1415.00 1117.00   1
  -6 -14  -3 167729. 2713.00  -2
   6   3  14 167729. 2713.00   1
  -7 -14  -3 6662.00 1369.00  -2
   7   3  14 6662.00 1369.00   1
  -8 -14  -338245.00 1544.00  -2
   8   3  1438245.00 1544.00   1
  -9 -14  -3 5141.00 1536.00  -2
   9   3  14 5141.00 1536.00   1
 -10 -14  -333677.00 2630.00  -2
  10   3  1433677.00 2630.00   1
 -11 -14  -3 8802.00 1726.00  -2
  11   3  14 8802.00 1726.00   1
 -12 -14  -3 190864. 6428.00  -2
  12   3  14 190864. 6428.00   1
 -13 -14  -3 8886.00 2418.00  -2
  13   3  14 8886.00 2418.00   1
   0 -14  -457484.00 2234.00  -2
   0   4  1457484.00 2234.00   1
  -1 -14  -410513.00 1141.00  -2
   1   4  1410513.00 1141.00   1
  -2 -14  -414869.00 1412.00  -2
   2   4  1414869.00 1412.00   1
  -3 -14  -413947.00 1032.00  -2
   3   4  1413947.00 1032.00   1
  -4 -14  -4  140.00 1020.00  -2
   4   4  14  140.00 1020.00   1
  -5 -14  -425620.00 1123.00  -2
   5   4  1425620.00 1123.00   1
  -6 -14  -422797.00 1165.00  -2
   6   4  1422797.00 1165.00   1
  -7 -14  -439831.00 1278.00  -2
   7   4  1439831.00 1278.00   1
  -8 -14  -418104.00 1236.00  -2
   8   4  1418104.00 1236.00   1
  -9 -14  -428032.00 1358.00  -2
   9   4  1428032.00 1358.00   1
 -10 -14  -4 3227.00 1354.00  -2
  10   4  14 3227.00 1354.00   1
 -11 -14  -419708.00 1436.00  -2
  11   4  1419708.00 1436.00   1
 -12 -14  -426088.00 1859.00  -2
  12   4  1426088.00 1859.00   1
 -13 -14  -4 7359.00 1854.00  -2
  13   4  14 7359.00 1854.00   1
  -1 -14  -5 1170.00  954.00  -2
   1   5  14 1170.00  954.00   1
  -2 -14  -523532.00 1451.00  -2
   2   5  1423532.00 1451.00   1
  -3 -14  -5 1955.00  967.00  -2
   3   5  14 1955.00  967.00   1
  -4 -14  -526842.00 1044.00  -2
   4   5  1426842.00 1044.00   1
  -5 -14  -5   29.00 1109.00  -2
   5   5  14   29.00 1109.00   1
  -6 -14  -5 145242. 2133.00  -2
   6   5  14 145242. 2133.00   1
  -7 -14  -515930.00 1275.00  -2
   7   5  1415930.00 1275.00   1
  -8 -14  -531317.00 1337.00  -2
   8   5  1431317.00 1337.00   1
  -9 -14  -520267.00 1352.00  -2
   9   5  1420267.00 1352.00   1
 -10 -14  -5 5988.00 1440.00  -2
  10   5  14 5988.00 1440.00   1
 -11 -14  -5 2074.00 1607.00  -2
  11   5  14 2074.00 1607.00   1
 -12 -14  -5 121126. 4717.00  -2
  12   5  14 121126. 4717.00   1
 -13 -14  -511657.00 1976.00  -2
  13   5  1411657.00 1976.00   1
   0 -14  -6 113348. 3514.00  -2
   0   6  14 113348. 3514.00   1
  -1 -14  -6 110073. 2198.00  -2
   1   6  14 110073. 2198.00   1
  -2 -14  -641800.00 1235.00  -2
   2   6  1441800.00 1235.00   1
  -3 -14  -6 172155. 3259.00  -2
   3   6  14 172155. 3259.00   1
  -4 -14  -623536.00 1091.00  -2
   4   6  1423536.00 1091.00   1
  -5 -14  -6 148451. 2167.00  -2
   5   6  14 148451. 2167.00   1
  -6 -14  -6 109285. 1836.00  -2
   6   6  14 109285. 1836.00   1
  -7 -14  -682052.00 1647.00  -2
   7   6  1482052.00 1647.00   1
  -8 -14  -680723.00 1777.00  -2
   8   6  1480723.00 1777.00   1
  -9 -14  -650800.00 1624.00  -2
   9   6  1450800.00 1624.00   1
 -10 -14  -6 6663.00 1519.00  -2
  10   6  14 6663.00 1519.00   1
 -11 -14  -634839.00 1913.00  -2
  11   6  1434839.00 1913.00   1
 -12 -14  -647202.00 2047.00  -2
  12   6  1447202.00 2047.00   1
 -13 -14  -611558.00 1878.00  -2
  13   6  1411558.00 1878.00   1
  -1 -14  -7 3291.00 1158.00  -2
   1   7  14 3291.00 1158.00   1
  -2 -14  -732844.00 1441.00  -2
   2   7  1432844.00 1441.00   1
  -3 -14  -7 3871.00 1179.00  -2
   3   7  14 3871.00 1179.00   1
  -4 -14  -741797.00 1347.00  -2
   4   7  1441797.00 1347.00   1
  -5 -14  -717061.00 1109.00  -2
   5   7  1417061.00 1109.00   1
  -6 -14  -782023.00 1836.00  -2
   6   7  1482023.00 1836.00   1
  -7 -14  -7 6639.00 1297.00  -2
   7   7  14 6639.00 1297.00   1
  -8 -14  -769945.00 1933.00  -2
   8   7  1469945.00 1933.00   1
  -9 -14  -7 7138.00 1505.00  -2
   9   7  14 7138.00 1505.00   1
 -10 -14  -733651.00 1728.00  -2
  10   7  1433651.00 1728.00   1
 -11 -14  -712887.00 1984.00  -2
  11   7  1412887.00 1984.00   1
 -12 -14  -792555.00 2481.00  -2
  12   7  1492555.00 2481.00   1
 -13 -14  -7-1400.00 1883.00  -2
  13   7  14-1400.00 1883.00   1
   0 -14  -876931.00 2063.00  -2
   0   8  1476931.00 2063.00   1
  -1 -14  -841680.00 1338.00  -2
   1   8  1441680.00 1338.00   1
  -2 -14  -827488.00 1139.00  -2
   2   8  1427488.00 1139.00   1
  -3 -14  -837325.00 1311.00  -2
   3   8  1437325.00 1311.00   1
  -4 -14  -821298.00 1323.00  -2
   4   8  1421298.00 1323.00   1
  -5 -14  -831250.00 1437.00  -2
   5   8  1431250.00 1437.00   1
  -6 -14  -880209.00 2113.00  -2
   6   8  1480209.00 2113.00   1
  -7 -14  -868969.00 1614.00  -2
   7   8  1468969.00 1614.00   1
  -8 -14  -849321.00 1688.00  -2
   8   8  1449321.00 1688.00   1
  -9 -14  -816745.00 1746.00  -2
   9   8  1416745.00 1746.00   1
 -10 -14  -8 4524.00 1870.00  -2
  10   8  14 4524.00 1870.00   1
 -11 -14  -813766.00 2246.00  -2
  11   8  1413766.00 2246.00   1
 -12 -14  -822694.00 2336.00  -2
  12   8  1422694.00 2336.00   1
 -13 -14  -814563.00 2165.00  -2
  13   8  1414563.00 2165.00   1
  -1 -14  -9 3047.00 1217.00  -2
   1   9  14 3047.00 1217.00   1
  -2 -14  -917711.00 1390.00  -2
   2   9  1417711.00 1390.00   1
  -3 -14  -9 3710.00 1355.00  -2
   3   9  14 3710.00 1355.00   1
  -4 -14  -927330.00 1475.00  -2
   4   9  1427330.00 1475.00   1
  -5 -14  -921779.00 1512.00  -2
   5   9  1421779.00 1512.00   1
  -6 -14  -950695.00 1735.00  -2
   6   9  1450695.00 1735.00   1
  -7 -14  -9 7377.00 1273.00  -2
   7   9  14 7377.00 1273.00   1
  -8 -14  -916451.00 1317.00  -2
   8   9  1416451.00 1317.00   1
  -9 -14  -915510.00 1875.00  -2
   9   9  1415510.00 1875.00   1
 -10 -14  -9 7297.00 2138.00  -2
  10   9  14 7297.00 2138.00   1
 -11 -14  -919371.00 2297.00  -2
  11   9  1419371.00 2297.00   1
 -12 -14  -955757.00 6010.00  -2
  12   9  1455757.00 6010.00   1
 -13 -14  -9 6743.00 2704.00  -2
  13   9  14 6743.00 2704.00   1
   0 -14 -10 6004.00 2510.00  -2
   0  10  14 6004.00 2510.00   1
  -1 -14 -1018348.00 1242.00  -2
   1  10  1418348.00 1242.00   1
  -2 -14 -10  -49.00 1301.00  -2
   2  10  14  -49.00 1301.00   1
  -3 -14 -1034411.00 1525.00  -2
   3  10  1434411.00 1525.00   1
  -4 -14 -10 2184.00 1411.00  -2
   4  10  14 2184.00 1411.00   1
  -5 -14 -10 8487.00 1496.00  -2
   5  10  14 8487.00 1496.00   1
  -6 -14 -10 7555.00 1556.00  -2
   6  10  14 7555.00 1556.00   1
  -7 -14 -1033480.00 1597.00  -2
   7  10  1433480.00 1597.00   1
  -8 -14 -10 3658.00 1384.00  -2
   8  10  14 3658.00 1384.00   1
  -9 -14 -10 5543.00 1571.00  -2
   9  10  14 5543.00 1571.00   1
 -10 -14 -10 -404.00 2184.00  -2
  10  10  14 -404.00 2184.00   1
 -11 -14 -10 5287.00 2287.00  -2
  11  10  14 5287.00 2287.00   1
 -12 -14 -10 8369.00 3466.00  -2
  12  10  14 8369.00 3466.00   1
 -13 -14 -10 6820.00 3405.00  -2
  13  10  14 6820.00 3405.00   1
  -1 -14 -11 6201.00 1630.00  -2
   1  11  14 6201.00 1630.00   1
  -2 -14 -1118775.00 1319.00  -2
   2  11  1418775.00 1319.00   1
  -3 -14 -11 4088.00 1340.00  -2
   3  11  14 4088.00 1340.00   1
  -4 -14 -1120331.00 1411.00  -2
   4  11  1420331.00 1411.00   1
  -5 -14 -11 2057.00 1440.00  -2
   5  11  14 2057.00 1440.00   1
  -6 -14 -1136409.00 1646.00  -2
   6  11  1436409.00 1646.00   1
  -7 -14 -1111445.00 1565.00  -2
   7  11  1411445.00 1565.00   1
  -8 -14 -1115767.00 1609.00  -2
   8  11  1415767.00 1609.00   1
  -9 -14 -1119795.00 2035.00  -2
   9  11  1419795.00 2035.00   1
 -10 -14 -11 8503.00 1836.00  -2
  10  11  14 8503.00 1836.00   1
 -11 -14 -11 1872.00 1792.00  -2
  11  11  14 1872.00 1792.00   1
 -12 -14 -1137442.00 3130.00  -2
  12  11  1437442.00 3130.00   1
 -13 -14 -11 7110.00 3291.00  -2
  13  11  14 7110.00 3291.00   1
   0 -14 -1290975.00 4979.00  -2
   0  12  1490975.00 4979.00   1
  -1 -14 -12 163441. 3307.00  -2
   1  12  14 163441. 3307.00   1
  -2 -14 -1242530.00 1407.00  -2
   2  12  1442530.00 1407.00   1
  -3 -14 -12 200497. 3940.00  -2
   3  12  14 200497. 3940.00   1
  -4 -14 -1224153.00 1330.00  -2
   4  12  1424153.00 1330.00   1
  -5 -14 -12 120926. 5029.00  -2
   5  12  14 120926. 5029.00   1
  -6 -14 -1251653.00 3083.00  -2
   6  12  1451653.00 3083.00   1
  -7 -14 -1294514.00 2802.00  -2
   7  12  1494514.00 2802.00   1
  -8 -14 -1222421.00 1839.00  -2
   8  12  1422421.00 1839.00   1
  -9 -14 -1260357.00 5824.00  -2
   9  12  1460357.00 5824.00   1
 -10 -14 -12 7841.00 1334.00  -2
  10  12  14 7841.00 1334.00   1
 -11 -14 -1240722.00 4442.00  -2
  11  12  1440722.00 4442.00   1
 -12 -14 -12 4907.00 3605.00  -2
  12  12  14 4907.00 3605.00   1
 -13 -14 -1235667.00 8989.00  -2
  13  12  1435667.00 8989.00   1
  -1 -14 -13 6759.00 1551.00  -2
   1  13  14 6759.00 1551.00   1
  -2 -14 -1319189.00 2532.00  -2
   2  13  1419189.00 2532.00   1
  -3 -14 -13  255.00 1341.00  -2
   3  13  14  255.00 1341.00   1
  -4 -14 -13 7949.00 1597.00  -2
   4  13  14 7949.00 1597.00   1
  -5 -14 -1311869.00 1778.00  -2
   5  13  1411869.00 1778.00   1
  -6 -14 -1314655.00 3654.00  -2
   6  13  1414655.00 3654.00   1
  -7 -14 -13 6241.00 2463.00  -2
   7  13  14 6241.00 2463.00   1
  -8 -14 -1323599.00 3225.00  -2
   8  13  1423599.00 3225.00   1
  -9 -14 -1311331.00 3304.00  -2
   9  13  1411331.00 3304.00   1
 -10 -14 -1315763.00 2388.00  -2
  10  13  1415763.00 2388.00   1
 -11 -14 -13 5906.00 2494.00  -2
  11  13  14 5906.00 2494.00   1
 -12 -14 -1327913.00 3710.00  -2
  12  13  1427913.00 3710.00   1
 -13 -14 -1321301.00 6431.00  -2
  13  13  1421301.00 6431.00   1
   0 -14 -1417171.00 3311.00  -2
   0  14  1417171.00 3311.00   1
  -1 -14 -1417786.00 3575.00  -2
   1  14  1417786.00 3575.00   1
  -2 -14 -14 8902.00 2963.00  -2
   2  14  14 8902.00 2963.00   1
  -3 -14 -1414742.00 4101.00  -2
   3  14  1414742.00 4101.00   1
  -4 -14 -14 4264.00 3757.00  -2
   4  14  14 4264.00 3757.00   1
  -5 -14 -14   63.00 4221.00  -2
   5  14  14   63.00 4221.00   1
  -6 -14 -14 2475.00 4131.00  -2
   6  14  14 2475.00 4131.00   1
  -7 -14 -1432672.00 4681.00  -2
   7  14  1432672.00 4681.00   1
  -8 -14 -14 4504.00 3287.00  -2
   8  14  14 4504.00 3287.00   1
  -9 -14 -14 4392.00 3544.00  -2
   9  14  14 4392.00 3544.00   1
 -10 -14 -14 7604.00 4169.00  -2
  10  14  14 7604.00 4169.00   1
 -11 -14 -14 5808.00 3696.00  -2
  11  14  14 5808.00 3696.00   1
 -12 -14 -14 1737.00 5293.00  -2
  12  14  14 1737.00 5293.00   1
 -13 -14 -1421783.00 5786.00  -2
  13  14  1421783.00 5786.00   1
 -14 -14 -1410012.00 6974.00  -2
  14  14  1410012.00 6974.00   1
  -1 -15   065646.00 2874.00  -2
   1   0  1565646.00 2874.00   1
  -3 -15   051011.00 1730.00  -2
   3   0  1551011.00 1730.00   1
  -5 -15   0 152414. 2928.00  -2
   5   0  15 152414. 2928.00   1
  -7 -15   015941.00 2186.00  -2
   7   0  1515941.00 2186.00   1
  -9 -15   028532.00 2643.00  -2
   9   0  1528532.00 2643.00   1
 -11 -15   0 148147. 6742.00  -2
  11   0  15 148147. 6742.00   1
 -13 -15   093971.00 3263.00  -2
  13   0  1593971.00 3263.00   1
   0 -15  -164316.00 2949.00  -2
   0   1  1564316.00 2949.00   1
  -1 -15  -193107.00 2457.00  -2
   1   1  1593107.00 2457.00   1
  -2 -15  -143308.00 1341.00  -2
   2   1  1543308.00 1341.00   1
  -3 -15  -1 2415.00  773.00  -2
   3   1  15 2415.00  773.00   1
  -4 -15  -124189.00 1271.00  -2
   4   1  1524189.00 1271.00   1
  -5 -15  -1  766.00 1118.00  -2
   5   1  15  766.00 1118.00   1
  -6 -15  -124248.00 1257.00  -2
   6   1  1524248.00 1257.00   1
  -7 -15  -122996.00 1295.00  -2
   7   1  1522996.00 1295.00   1
  -8 -15  -117958.00 1734.00  -2
   8   1  1517958.00 1734.00   1
  -9 -15  -110657.00 1750.00  -2
   9   1  1510657.00 1750.00   1
 -10 -15  -118821.00 1857.00  -2
  10   1  1518821.00 1857.00   1
 -11 -15  -1 6797.00 2481.00  -2
  11   1  15 6797.00 2481.00   1
 -12 -15  -111761.00 1832.00  -2
  12   1  1511761.00 1832.00   1
 -13 -15  -115316.00 3106.00  -2
  13   1  1515316.00 3106.00   1
 -14 -15  -1 2976.00 2321.00  -2
  14   1  15 2976.00 2321.00   1
  -1 -15  -239397.00 1436.00  -2
   1   2  1539397.00 1436.00   1
  -2 -15  -212771.00  680.00  -2
   2   2  1512771.00  680.00   1
  -3 -15  -237974.00 1416.00  -2
   3   2  1537974.00 1416.00   1
  -4 -15  -2 4380.00 1284.00  -2
   4   2  15 4380.00 1284.00   1
  -5 -15  -2 166580. 2664.00  -2
   5   2  15 166580. 2664.00   1
  -6 -15  -217526.00 1425.00  -2
   6   2  1517526.00 1425.00   1
  -7 -15  -2 7444.00 2066.00  -2
   7   2  15 7444.00 2066.00   1
  -8 -15  -2 4434.00 1667.00  -2
   8   2  15 4434.00 1667.00   1
  -9 -15  -2 4631.00 2112.00  -2
   9   2  15 4631.00 2112.00   1
 -10 -15  -2 4562.00 2552.00  -2
  10   2  15 4562.00 2552.00   1
 -11 -15  -2 132411. 3193.00  -2
  11   2  15 132411. 3193.00   1
 -12 -15  -2 7309.00 2724.00  -2
  12   2  15 7309.00 2724.00   1
 -13 -15  -257953.00 2874.00  -2
  13   2  1557953.00 2874.00   1
 -14 -15  -2 5750.00 3542.00  -2
  14   2  15 5750.00 3542.00   1
   0 -15  -350225.00 1870.00  -2
   0   3  1550225.00 1870.00   1
  -1 -15  -3 3475.00  978.00  -2
   1   3  15 3475.00  978.00   1
  -2 -15  -340403.00 1786.00  -2
   2   3  1540403.00 1786.00   1
  -3 -15  -3 109579. 3120.00  -2
   3   3  15 109579. 3120.00   1
  -4 -15  -322335.00 1259.00  -2
   4   3  1522335.00 1259.00   1
  -5 -15  -344232.00 1474.00  -2
   5   3  1544232.00 1474.00   1
  -6 -15  -312831.00 1328.00  -2
   6   3  1512831.00 1328.00   1
  -7 -15  -3 2538.00 1387.00  -2
   7   3  15 2538.00 1387.00   1
  -8 -15  -3 1952.00 1489.00  -2
   8   3  15 1952.00 1489.00   1
  -9 -15  -337015.00 1927.00  -2
   9   3  1537015.00 1927.00   1
 -10 -15  -3 6526.00 1566.00  -2
  10   3  15 6526.00 1566.00   1
 -11 -15  -313829.00 2174.00  -2
  11   3  1513829.00 2174.00   1
 -12 -15  -3 1491.00 2148.00  -2
  12   3  15 1491.00 2148.00   1
 -13 -15  -3 5124.00 2613.00  -2
  13   3  15 5124.00 2613.00   1
 -14 -15  -3 1131.00 3778.00  -2
  14   3  15 1131.00 3778.00   1
  -1 -15  -423688.00 1030.00  -2
   1   4  1523688.00 1030.00   1
  -2 -15  -4 7161.00 1164.00  -2
   2   4  15 7161.00 1164.00   1
  -3 -15  -420568.00 1150.00  -2
   3   4  1520568.00 1150.00   1
  -4 -15  -4-1233.00 1233.00  -2
   4   4  15-1233.00 1233.00   1
  -5 -15  -4 189879. 2791.00  -2
   5   4  15 189879. 2791.00   1
  -6 -15  -4 6231.00 1442.00  -2
   6   4  15 6231.00 1442.00   1
  -7 -15  -428656.00 1351.00  -2
   7   4  1528656.00 1351.00   1
  -8 -15  -418466.00 2416.00  -2
   8   4  1518466.00 2416.00   1
  -9 -15  -433995.00 3092.00  -2
   9   4  1533995.00 3092.00   1
 -10 -15  -4 2789.00 1455.00  -2
  10   4  15 2789.00 1455.00   1
 -11 -15  -4 148568. 3845.00  -2
  11   4  15 148568. 3845.00   1
 -12 -15  -4 5216.00 1917.00  -2
  12   4  15 5216.00 1917.00   1
 -13 -15  -479191.00 4935.00  -2
  13   4  1579191.00 4935.00   1
 -14 -15  -4  483.00 3992.00  -2
  14   4  15  483.00 3992.00   1
   0 -15  -5 159647. 4211.00  -2
   0   5  15 159647. 4211.00   1
  -1 -15  -5 2316.00 1384.00  -2
   1   5  15 2316.00 1384.00   1
  -2 -15  -5 166995. 3731.00  -2
   2   5  15 166995. 3731.00   1
  -3 -15  -548489.00 1305.00  -2
   3   5  1548489.00 1305.00   1
  -4 -15  -5 190128. 4341.00  -2
   4   5  15 190128. 4341.00   1
  -5 -15  -5 4596.00 1240.00  -2
   5   5  15 4596.00 1240.00   1
  -6 -15  -5 150639. 2902.00  -2
   6   5  15 150639. 2902.00   1
  -7 -15  -513195.00 1369.00  -2
   7   5  1513195.00 1369.00   1
  -8 -15  -5 113297. 4113.00  -2
   8   5  15 113297. 4113.00   1
  -9 -15  -5 6631.00 1485.00  -2
   9   5  15 6631.00 1485.00   1
 -10 -15  -579225.00 1888.00  -2
  10   5  1579225.00 1888.00   1
 -11 -15  -5 2264.00 1679.00  -2
  11   5  15 2264.00 1679.00   1
 -12 -15  -540044.00 2033.00  -2
  12   5  1540044.00 2033.00   1
 -13 -15  -5 6313.00 2097.00  -2
  13   5  15 6313.00 2097.00   1
 -14 -15  -510063.00 4128.00  -2
  14   5  1510063.00 4128.00   1
  -1 -15  -629103.00 2902.00  -2
   1   6  1529103.00 2902.00   1
  -2 -15  -616171.00 1149.00  -2
   2   6  1516171.00 1149.00   1
  -3 -15  -615813.00 1132.00  -2
   3   6  1515813.00 1132.00   1
  -4 -15  -6 1608.00 1140.00  -2
   4   6  15 1608.00 1140.00   1
  -5 -15  -6 148899. 3115.00  -2
   5   6  15 148899. 3115.00   1
  -6 -15  -6 -272.00 1312.00  -2
   6   6  15 -272.00 1312.00   1
  -7 -15  -619492.00 1402.00  -2
   7   6  1519492.00 1402.00   1
  -8 -15  -615575.00 1563.00  -2
   8   6  1515575.00 1563.00   1
  -9 -15  -631177.00 1598.00  -2
   9   6  1531177.00 1598.00   1
 -10 -15  -6 4674.00 1559.00  -2
  10   6  15 4674.00 1559.00   1
 -11 -15  -685222.00 2390.00  -2
  11   6  1585222.00 2390.00   1
 -12 -15  -6  948.00 1954.00  -2
  12   6  15  948.00 1954.00   1
 -13 -15  -639109.00 2116.00  -2
  13   6  1539109.00 2116.00   1
 -14 -15  -6 6094.00 4301.00  -2
  14   6  15 6094.00 4301.00   1
   0 -15  -715774.00 1364.00  -2
   0   7  1515774.00 1364.00   1
  -1 -15  -723144.00 1579.00  -2
   1   7  1523144.00 1579.00   1
  -2 -15  -7 3774.00 1241.00  -2
   2   7  15 3774.00 1241.00   1
  -3 -15  -7  356.00 1282.00  -2
   3   7  15  356.00 1282.00   1
  -4 -15  -727848.00 1273.00  -2
   4   7  1527848.00 1273.00   1
  -5 -15  -713997.00 1247.00  -2
   5   7  1513997.00 1247.00   1
  -6 -15  -718852.00 1280.00  -2
   6   7  1518852.00 1280.00   1
  -7 -15  -758159.00 1824.00  -2
   7   7  1558159.00 1824.00   1
  -8 -15  -7 8948.00 1695.00  -2
   8   7  15 8948.00 1695.00   1
  -9 -15  -7 3258.00 1743.00  -2
   9   7  15 3258.00 1743.00   1
 -10 -15  -710681.00 1865.00  -2
  10   7  1510681.00 1865.00   1
 -11 -15  -7 2614.00 2337.00  -2
  11   7  15 2614.00 2337.00   1
 -12 -15  -7 3664.00 2392.00  -2
  12   7  15 3664.00 2392.00   1
 -13 -15  -7 6890.00 2348.00  -2
  13   7  15 6890.00 2348.00   1
 -14 -15  -7 9217.00 3510.00  -2
  14   7  15 9217.00 3510.00   1
  -1 -15  -818451.00 1521.00  -2
   1   8  1518451.00 1521.00   1
  -2 -15  -8 2771.00 1421.00  -2
   2   8  15 2771.00 1421.00   1
  -3 -15  -8 2687.00 1434.00  -2
   3   8  15 2687.00 1434.00   1
  -4 -15  -814389.00 1547.00  -2
   4   8  1514389.00 1547.00   1
  -5 -15  -8 114229. 3483.00  -2
   5   8  15 114229. 3483.00   1
  -6 -15  -815177.00 1426.00  -2
   6   8  1515177.00 1426.00   1
  -7 -15  -8 8241.00 1435.00  -2
   7   8  15 8241.00 1435.00   1
  -8 -15  -8 -685.00 1736.00  -2
   8   8  15 -685.00 1736.00   1
  -9 -15  -8 9278.00 1843.00  -2
   9   8  15 9278.00 1843.00   1
 -10 -15  -8 6108.00 2278.00  -2
  10   8  15 6108.00 2278.00   1
 -11 -15  -854660.00 2613.00  -2
  11   8  1554660.00 2613.00   1
 -12 -15  -8 7762.00 2478.00  -2
  12   8  15 7762.00 2478.00   1
 -13 -15  -827695.00 4442.00  -2
  13   8  1527695.00 4442.00   1
 -14 -15  -8 -131.00 3552.00  -2
  14   8  15 -131.00 3552.00   1
   0 -15  -924991.00 3431.00  -2
   0   9  1524991.00 3431.00   1
  -1 -15  -9 9736.00 1327.00  -2
   1   9  15 9736.00 1327.00   1
  -2 -15  -9 3093.00 1416.00  -2
   2   9  15 3093.00 1416.00   1
  -3 -15  -941288.00 1574.00  -2
   3   9  1541288.00 1574.00   1
  -4 -15  -929113.00 1598.00  -2
   4   9  1529113.00 1598.00   1
  -5 -15  -9 7602.00 1582.00  -2
   5   9  15 7602.00 1582.00   1
  -6 -15  -933627.00 2315.00  -2
   6   9  1533627.00 2315.00   1
  -7 -15  -9 2748.00 1443.00  -2
   7   9  15 2748.00 1443.00   1
  -8 -15  -9 7261.00 1535.00  -2
   8   9  15 7261.00 1535.00   1
  -9 -15  -9 6066.00 1970.00  -2
   9   9  15 6066.00 1970.00   1
 -10 -15  -911593.00 2350.00  -2
  10   9  1511593.00 2350.00   1
 -11 -15  -9  275.00 2432.00  -2
  11   9  15  275.00 2432.00   1
 -12 -15  -9 2600.00 3108.00  -2
  12   9  15 2600.00 3108.00   1
 -13 -15  -9 -859.00 3564.00  -2
  13   9  15 -859.00 3564.00   1
 -14 -15  -9 3398.00 3604.00  -2
  14   9  15 3398.00 3604.00   1
  -1 -15 -1015262.00 1268.00  -2
   1  10  1515262.00 1268.00   1
  -2 -15 -10 7760.00 1383.00  -2
   2  10  15 7760.00 1383.00   1
  -3 -15 -10 4215.00 1452.00  -2
   3  10  15 4215.00 1452.00   1
  -4 -15 -10  895.00 1513.00  -2
   4  10  15  895.00 1513.00   1
  -5 -15 -1086214.00 3190.00  -2
   5  10  1586214.00 3190.00   1
  -6 -15 -10 1759.00 1627.00  -2
   6  10  15 1759.00 1627.00   1
  -7 -15 -1014691.00 2138.00  -2
   7  10  1514691.00 2138.00   1
  -8 -15 -10 7540.00 1613.00  -2
   8  10  15 7540.00 1613.00   1
  -9 -15 -1011441.00 1724.00  -2
   9  10  1511441.00 1724.00   1
 -10 -15 -10  811.00 1844.00  -2
  10  10  15  811.00 1844.00   1
 -11 -15 -1054891.00 3587.00  -2
  11  10  1554891.00 3587.00   1
 -12 -15 -10 3077.00 3425.00  -2
  12  10  15 3077.00 3425.00   1
 -13 -15 -1036074.00 3698.00  -2
  13  10  1536074.00 3698.00   1
 -14 -15 -10  886.00 3753.00  -2
  14  10  15  886.00 3753.00   1
   0 -15 -11 164544. 3882.00  -2
   0  11  15 164544. 3882.00   1
  -1 -15 -11-1349.00 1752.00  -2
   1  11  15-1349.00 1752.00   1
  -2 -15 -11 134737. 2539.00  -2
   2  11  15 134737. 2539.00   1
  -3 -15 -1112814.00 1501.00  -2
   3  11  1512814.00 1501.00   1
  -4 -15 -11 152680. 3784.00  -2
   4  11  15 152680. 3784.00   1
  -5 -15 -11  994.00 1565.00  -2
   5  11  15  994.00 1565.00   1
  -6 -15 -1184668.00 2084.00  -2
   6  11  1584668.00 2084.00   1
  -7 -15 -11 3389.00 1625.00  -2
   7  11  15 3389.00 1625.00   1
  -8 -15 -1153090.00 2505.00  -2
   8  11  1553090.00 2505.00   1
  -9 -15 -11 4631.00 1860.00  -2
   9  11  15 4631.00 1860.00   1
 -10 -15 -1153947.00 3682.00  -2
  10  11  1553947.00 3682.00   1
 -11 -15 -11-2152.00 2592.00  -2
  11  11  15-2152.00 2592.00   1
 -12 -15 -1130706.00 4253.00  -2
  12  11  1530706.00 4253.00   1
 -13 -15 -11 3843.00 3673.00  -2
  13  11  15 3843.00 3673.00   1
 -14 -15 -1113458.00 4250.00  -2
  14  11  1513458.00 4250.00   1
  -1 -15 -12 6586.00 1507.00  -2
   1  12  15 6586.00 1507.00   1
  -2 -15 -1211823.00 1620.00  -2
   2  12  1511823.00 1620.00   1
  -3 -15 -12  136.00 1684.00  -2
   3  12  15  136.00 1684.00   1
  -4 -15 -12 1927.00 1399.00  -2
   4  12  15 1927.00 1399.00   1
  -5 -15 -1241466.00 1645.00  -2
   5  12  1541466.00 1645.00   1
  -6 -15 -12 2150.00 1551.00  -2
   6  12  15 2150.00 1551.00   1
  -7 -15 -12 7974.00 2959.00  -2
   7  12  15 7974.00 2959.00   1
  -8 -15 -1211769.00 2164.00  -2
   8  12  1511769.00 2164.00   1
  -9 -15 -12 1463.00 2371.00  -2
   9  12  15 1463.00 2371.00   1
 -10 -15 -12  602.00 2535.00  -2
  10  12  15  602.00 2535.00   1
 -11 -15 -1232593.00 3673.00  -2
  11  12  1532593.00 3673.00   1
 -12 -15 -12 2641.00 3638.00  -2
  12  12  15 2641.00 3638.00   1
 -13 -15 -1222534.00 6853.00  -2
  13  12  1522534.00 6853.00   1
 -14 -15 -12-1620.00 4108.00  -2
  14  12  15-1620.00 4108.00   1
   0 -15 -1397112.00 4908.00  -2
   0  13  1597112.00 4908.00   1
  -1 -15 -1311582.00 1436.00  -2
   1  13  1511582.00 1436.00   1
  -2 -15 -1365289.00 3313.00  -2
   2  13  1565289.00 3313.00   1
  -3 -15 -13 8471.00 2738.00  -2
   3  13  15 8471.00 2738.00   1
  -4 -15 -1382968.00 5002.00  -2
   4  13  1582968.00 5002.00   1
  -5 -15 -13 9941.00 3456.00  -2
   5  13  15 9941.00 3456.00   1
  -6 -15 -1337147.00 4151.00  -2
   6  13  1537147.00 4151.00   1
  -7 -15 -13 6088.00 3223.00  -2
   7  13  15 6088.00 3223.00   1
  -8 -15 -1324019.00 3343.00  -2
   8  13  1524019.00 3343.00   1
  -9 -15 -13 4421.00 2369.00  -2
   9  13  15 4421.00 2369.00   1
 -10 -15 -1357578.00 6032.00  -2
  10  13  1557578.00 6032.00   1
 -11 -15 -13  265.00 3703.00  -2
  11  13  15  265.00 3703.00   1
 -12 -15 -1314244.00 3748.00  -2
  12  13  1514244.00 3748.00   1
 -13 -15 -13  208.00 6051.00  -2
  13  13  15  208.00 6051.00   1
 -14 -15 -13 2951.00 6029.00  -2
  14  13  15 2951.00 6029.00   1
  -1 -15 -14 5623.00 2288.00  -2
   1  14  15 5623.00 2288.00   1
  -2 -15 -14 4142.00 4392.00  -2
   2  14  15 4142.00 4392.00   1
  -3 -15 -14 6279.00 5967.00  -2
   3  14  15 6279.00 5967.00   1
  -4 -15 -14 -942.00 3909.00  -2
   4  14  15 -942.00 3909.00   1
  -5 -15 -14 6628.00 4047.00  -2
   5  14  15 6628.00 4047.00   1
  -6 -15 -14 -953.0010269.00  -2
   6  14  15 -953.0010269.00   1
  -7 -15 -14 3830.00 4286.00  -2
   7  14  15 3830.00 4286.00   1
  -8 -15 -14 4962.00 3543.00  -2
   8  14  15 4962.00 3543.00   1
  -9 -15 -1411130.00 3547.00  -2
   9  14  1511130.00 3547.00   1
 -10 -15 -14 4641.00 2633.00  -2
  10  14  15 4641.00 2633.00   1
 -11 -15 -1424343.00 4370.00  -2
  11  14  1524343.00 4370.00   1
 -12 -15 -14 8399.00 6431.00  -2
  12  14  15 8399.00 6431.00   1
 -13 -15 -1415058.00 4157.00  -2
  13  14  1515058.00 4157.00   1
 -14 -15 -14-5158.00 5158.00  -2
  14  14  15-5158.00 5158.00   1
   0 -15 -1527537.00 3498.00  -2
   0  15  1527537.00 3498.00   1
  -1 -15 -15 1226.00 2400.00  -2
   1  15  15 1226.00 2400.00   1
  -2 -15 -1511957.00 4441.00  -2
   2  15  1511957.00 4441.00   1
  -3 -15 -15 4130.00 4017.00  -2
   3  15  15 4130.00 4017.00   1
  -4 -15 -1522699.00 5234.00  -2
   4  15  1522699.00 5234.00   1
  -5 -15 -15 3016.00 4282.00  -2
   5  15  15 3016.00 4282.00   1
  -6 -15 -1510121.00 4527.00  -2
   6  15  1510121.00 4527.00   1
  -7 -15 -15-2908.00 4605.00  -2
   7  15  15-2908.00 4605.00   1
  -8 -15 -15 1726.00 4918.00  -2
   8  15  15 1726.00 4918.00   1
  -9 -15 -15-4897.00 4897.00  -2
   9  15  15-4897.00 4897.00   1
 -10 -15 -15 8083.00 5001.00  -2
  10  15  15 8083.00 5001.00   1
 -11 -15 -15-3545.00 5127.00  -2
  11  15  15-3545.00 5127.00   1
 -12 -15 -15-4093.0012226.00  -2
  12  15  15-4093.0012226.00   1
 -13 -15 -15 1551.00 6982.00  -2
  13  15  15 1551.00 6982.00   1
   0 -16   0 5645.00 2571.00  -2
   0   0  16 5645.00 2571.00   1
  -2 -16   0 3866.00 1204.00  -2
   2   0  16 3866.00 1204.00   1
  -4 -16   048577.00 1830.00  -2
   4   0  1648577.00 1830.00   1
  -6 -16   0 1667.00 2569.00  -2
   6   0  16 1667.00 2569.00   1
  -8 -16   013275.00 2778.00  -2
   8   0  1613275.00 2778.00   1
 -10 -16   044666.00 2961.00  -2
  10   0  1644666.00 2961.00   1
 -12 -16   0 6181.00 2904.00  -2
  12   0  16 6181.00 2904.00   1
 -14 -16   0 8220.00 8336.00  -2
  14   0  16 8220.00 8336.00   1
  -1 -16  -115280.00 1299.00  -2
   1   1  1615280.00 1299.00   1
  -2 -16  -1 147728. 3697.00  -2
   2   1  16 147728. 3697.00   1
  -3 -16  -1  415.00  818.00  -2
   3   1  16  415.00  818.00   1
  -4 -16  -156547.00 1591.00  -2
   4   1  1656547.00 1591.00   1
  -5 -16  -1 1727.00 1264.00  -2
   5   1  16 1727.00 1264.00   1
  -6 -16  -131812.00 1453.00  -2
   6   1  1631812.00 1453.00   1
  -7 -16  -1 1164.00 1808.00  -2
   7   1  16 1164.00 1808.00   1
  -8 -16  -128709.00 2007.00  -2
   8   1  1628709.00 2007.00   1
  -9 -16  -1  412.00 1897.00  -2
   9   1  16  412.00 1897.00   1
 -10 -16  -132807.00 2135.00  -2
  10   1  1632807.00 2135.00   1
 -11 -16  -1 4632.00 1985.00  -2
  11   1  16 4632.00 1985.00   1
 -12 -16  -198448.00 3735.00  -2
  12   1  1698448.00 3735.00   1
 -13 -16  -1 3203.00 2133.00  -2
  13   1  16 3203.00 2133.00   1
 -14 -16  -115743.00 4428.00  -2
  14   1  1615743.00 4428.00   1
 -15 -16  -1 -185.00 3832.00  -2
  15   1  16 -185.00 3832.00   1
   0 -16  -2 2222.00 1321.00  -2
   0   2  16 2222.00 1321.00   1
  -1 -16  -2 144465. 3359.00  -2
   1   2  16 144465. 3359.00   1
  -2 -16  -238209.00  953.00  -2
   2   2  1638209.00  953.00   1
  -3 -16  -2 112202. 3561.00  -2
   3   2  16 112202. 3561.00   1
  -4 -16  -2 115400. 2347.00  -2
   4   2  16 115400. 2347.00   1
  -5 -16  -274232.00 1955.00  -2
   5   2  1674232.00 1955.00   1
  -6 -16  -211691.00 1425.00  -2
   6   2  1611691.00 1425.00   1
  -7 -16  -254831.00 1759.00  -2
   7   2  1654831.00 1759.00   1
  -8 -16  -235031.00 1726.00  -2
   8   2  1635031.00 1726.00   1
  -9 -16  -238955.00 2254.00  -2
   9   2  1638955.00 2254.00   1
 -10 -16  -273048.00 2344.00  -2
  10   2  1673048.00 2344.00   1
 -11 -16  -222393.00 2055.00  -2
  11   2  1622393.00 2055.00   1
 -12 -16  -217029.00 3659.00  -2
  12   2  1617029.00 3659.00   1
 -13 -16  -218482.00 3797.00  -2
  13   2  1618482.00 3797.00   1
 -14 -16  -2 9746.00 2650.00  -2
  14   2  16 9746.00 2650.00   1
 -15 -16  -2 7626.00 2775.00  -2
  15   2  16 7626.00 2775.00   1
  -1 -16  -3 -139.00 1036.00  -2
   1   3  16 -139.00 1036.00   1
  -2 -16  -3 111813. 2365.00  -2
   2   3  16 111813. 2365.00   1
  -3 -16  -3 4229.00 1056.00  -2
   3   3  16 4229.00 1056.00   1
  -4 -16  -345703.00 1493.00  -2
   4   3  1645703.00 1493.00   1
  -5 -16  -3 2557.00 1361.00  -2
   5   3  16 2557.00 1361.00   1
  -6 -16  -350235.00 1670.00  -2
   6   3  1650235.00 1670.00   1
  -7 -16  -3 1510.00 1546.00  -2
   7   3  16 1510.00 1546.00   1
  -8 -16  -352287.00 2785.00  -2
   8   3  1652287.00 2785.00   1
  -9 -16  -3 3557.00 1676.00  -2
   9   3  16 3557.00 1676.00   1
 -10 -16  -337833.00 3022.00  -2
  10   3  1637833.00 3022.00   1
 -11 -16  -3 2862.00 2606.00  -2
  11   3  16 2862.00 2606.00   1
 -12 -16  -3 110203. 3098.00  -2
  12   3  16 110203. 3098.00   1
 -13 -16  -3 4109.00 2881.00  -2
  13   3  16 4109.00 2881.00   1
 -14 -16  -326901.00 4101.00  -2
  14   3  1626901.00 4101.00   1
 -15 -16  -3 3216.00 4220.00  -2
  15   3  16 3216.00 4220.00   1
   0 -16  -451600.00 2581.00  -2
   0   4  1651600.00 2581.00   1
  -1 -16  -453972.00 2029.00  -2
   1   4  1653972.00 2029.00   1
  -2 -16  -4 119739. 2563.00  -2
   2   4  16 119739. 2563.00   1
  -3 -16  -447342.00 2021.00  -2
   3   4  1647342.00 2021.00   1
  -4 -16  -4 156214. 3995.00  -2
   4   4  16 156214. 3995.00   1
  -5 -16  -447496.00 1638.00  -2
   5   4  1647496.00 1638.00   1
  -6 -16  -418315.00 1537.00  -2
   6   4  1618315.00 1537.00   1
  -7 -16  -454772.00 2830.00  -2
   7   4  1654772.00 2830.00   1
  -8 -16  -436622.00 1820.00  -2
   8   4  1636622.00 1820.00   1
  -9 -16  -437245.00 1905.00  -2
   9   4  1637245.00 1905.00   1
 -10 -16  -467029.00 3416.00  -2
  10   4  1667029.00 3416.00   1
 -11 -16  -423856.00 2204.00  -2
  11   4  1623856.00 2204.00   1
 -12 -16  -417797.00 2448.00  -2
  12   4  1617797.00 2448.00   1
 -13 -16  -4 7444.00 2953.00  -2
  13   4  16 7444.00 2953.00   1
 -14 -16  -4 5723.00 4662.00  -2
  14   4  16 5723.00 4662.00   1
 -15 -16  -4 2375.00 4333.00  -2
  15   4  16 2375.00 4333.00   1
  -1 -16  -5 4506.00 1526.00  -2
   1   5  16 4506.00 1526.00   1
  -2 -16  -573410.00 1695.00  -2
   2   5  1673410.00 1695.00   1
  -3 -16  -5 4810.00 1268.00  -2
   3   5  16 4810.00 1268.00   1
  -4 -16  -547025.00 1453.00  -2
   4   5  1647025.00 1453.00   1
  -5 -16  -510147.00 1326.00  -2
   5   5  1610147.00 1326.00   1
  -6 -16  -538753.00 2893.00  -2
   6   5  1638753.00 2893.00   1
  -7 -16  -513994.00 2000.00  -2
   7   5  1613994.00 2000.00   1
  -8 -16  -527641.00 1983.00  -2
   8   5  1627641.00 1983.00   1
  -9 -16  -515624.00 2444.00  -2
   9   5  1615624.00 2444.00   1
 -10 -16  -5 3891.00 1728.00  -2
  10   5  16 3891.00 1728.00   1
 -11 -16  -5 7999.00 1794.00  -2
  11   5  16 7999.00 1794.00   1
 -12 -16  -556739.00 5314.00  -2
  12   5  1656739.00 5314.00   1
 -13 -16  -5 1295.00 2945.00  -2
  13   5  16 1295.00 2945.00   1
 -14 -16  -5-2311.00 4276.00  -2
  14   5  16-2311.00 4276.00   1
 -15 -16  -5 5323.00 4569.00  -2
  15   5  16 5323.00 4569.00   1
   0 -16  -6  168.00 1355.00  -2
   0   6  16  168.00 1355.00   1
  -1 -16  -632956.00 1801.00  -2
   1   6  1632956.00 1801.00   1
  -2 -16  -613554.00 1235.00  -2
   2   6  1613554.00 1235.00   1
  -3 -16  -652593.00 1705.00  -2
   3   6  1652593.00 1705.00   1
  -4 -16  -621277.00 1390.00  -2
   4   6  1621277.00 1390.00   1
  -5 -16  -634708.00 1487.00  -2
   5   6  1634708.00 1487.00   1
  -6 -16  -6 6343.00 1564.00  -2
   6   6  16 6343.00 1564.00   1
  -7 -16  -646240.00 1984.00  -2
   7   6  1646240.00 1984.00   1
  -8 -16  -6 1702.00 1853.00  -2
   8   6  16 1702.00 1853.00   1
  -9 -16  -629412.00 1986.00  -2
   9   6  1629412.00 1986.00   1
 -10 -16  -615556.00 2490.00  -2
  10   6  1615556.00 2490.00   1
 -11 -16  -618021.00 2295.00  -2
  11   6  1618021.00 2295.00   1
 -12 -16  -6 2905.00 2491.00  -2
  12   6  16 2905.00 2491.00   1
 -13 -16  -6 9454.00 2968.00  -2
  13   6  16 9454.00 2968.00   1
 -14 -16  -6 2092.00 4472.00  -2
  14   6  16 2092.00 4472.00   1
 -15 -16  -6-1525.00 4742.00  -2
  15   6  16-1525.00 4742.00   1
  -1 -16  -7 1333.00 1648.00  -2
   1   7  16 1333.00 1648.00   1
  -2 -16  -754194.00 1665.00  -2
   2   7  1654194.00 1665.00   1
  -3 -16  -7 3219.00 1815.00  -2
   3   7  16 3219.00 1815.00   1
  -4 -16  -754519.00 1578.00  -2
   4   7  1654519.00 1578.00   1
  -5 -16  -710299.00 1412.00  -2
   5   7  1610299.00 1412.00   1
  -6 -16  -745697.00 1577.00  -2
   6   7  1645697.00 1577.00   1
  -7 -16  -7 7187.00 1580.00  -2
   7   7  16 7187.00 1580.00   1
  -8 -16  -732237.00 1976.00  -2
   8   7  1632237.00 1976.00   1
  -9 -16  -7 3920.00 1998.00  -2
   9   7  16 3920.00 1998.00   1
 -10 -16  -727511.00 2240.00  -2
  10   7  1627511.00 2240.00   1
 -11 -16  -7 5306.00 2483.00  -2
  11   7  16 5306.00 2483.00   1
 -12 -16  -752308.00 2794.00  -2
  12   7  1652308.00 2794.00   1
 -13 -16  -7 9196.00 5206.00  -2
  13   7  16 9196.00 5206.00   1
 -14 -16  -719983.00 4837.00  -2
  14   7  1619983.00 4837.00   1
 -15 -16  -7  -62.00 5001.00  -2
  15   7  16  -62.00 5001.00   1
   0 -16  -810771.00 3680.00  -2
   0   8  1610771.00 3680.00   1
  -1 -16  -833342.00 2850.00  -2
   1   8  1633342.00 2850.00   1
  -2 -16  -832700.00 1528.00  -2
   2   8  1632700.00 1528.00   1
  -3 -16  -856012.00 1743.00  -2
   3   8  1656012.00 1743.00   1
  -4 -16  -842825.00 2282.00  -2
   4   8  1642825.00 2282.00   1
  -5 -16  -826634.00 1497.00  -2
   5   8  1626634.00 1497.00   1
  -6 -16  -8 1245.00 1472.00  -2
   6   8  16 1245.00 1472.00   1
  -7 -16  -830869.00 1721.00  -2
   7   8  1630869.00 1721.00   1
  -8 -16  -8  952.00 1638.00  -2
   8   8  16  952.00 1638.00   1
  -9 -16  -810675.00 2100.00  -2
   9   8  1610675.00 2100.00   1
 -10 -16  -814040.00 2469.00  -2
  10   8  1614040.00 2469.00   1
 -11 -16  -8 9213.00 2584.00  -2
  11   8  16 9213.00 2584.00   1
 -12 -16  -8 4116.00 2918.00  -2
  12   8  16 4116.00 2918.00   1
 -13 -16  -8 9127.00 4533.00  -2
  13   8  16 9127.00 4533.00   1
 -14 -16  -8-3439.00 4868.00  -2
  14   8  16-3439.00 4868.00   1
 -15 -16  -8 5875.00 4907.00  -2
  15   8  16 5875.00 4907.00   1
  -1 -16  -9 1609.00 1425.00  -2
   1   9  16 1609.00 1425.00   1
  -2 -16  -933429.00 1518.00  -2
   2   9  1633429.00 1518.00   1
  -3 -16  -9 5311.00 1526.00  -2
   3   9  16 5311.00 1526.00   1
  -4 -16  -941051.00 1739.00  -2
   4   9  1641051.00 1739.00   1
  -5 -16  -919625.00 3193.00  -2
   5   9  1619625.00 3193.00   1
  -6 -16  -929071.00 1710.00  -2
   6   9  1629071.00 1710.00   1
  -7 -16  -9 2380.00 1695.00  -2
   7   9  16 2380.00 1695.00   1
  -8 -16  -9 6881.00 1718.00  -2
   8   9  16 6881.00 1718.00   1
  -9 -16  -9 2626.00 2163.00  -2
   9   9  16 2626.00 2163.00   1
 -10 -16  -9 8889.00 2526.00  -2
  10   9  16 8889.00 2526.00   1
 -11 -16  -9 7660.00 2686.00  -2
  11   9  16 7660.00 2686.00   1
 -12 -16  -938386.00 2866.00  -2
  12   9  1638386.00 2866.00   1
 -13 -16  -9 4637.00 4700.00  -2
  13   9  16 4637.00 4700.00   1
 -14 -16  -911197.00 4942.00  -2
  14   9  1611197.00 4942.00   1
 -15 -16  -9 3338.00 5030.00  -2
  15   9  16 3338.00 5030.00   1
   0 -16 -1044626.00 3890.00  -2
   0  10  1644626.00 3890.00   1
  -1 -16 -1033198.00 2251.00  -2
   1  10  1633198.00 2251.00   1
  -2 -16 -1078381.00 2395.00  -2
   2  10  1678381.00 2395.00   1
  -3 -16 -1052973.00 6602.00  -2
   3  10  1652973.00 6602.00   1
  -4 -16 -1071604.00 2223.00  -2
   4  10  1671604.00 2223.00   1
  -5 -16 -10 2922.00 1645.00  -2
   5  10  16 2922.00 1645.00   1
  -6 -16 -1016228.00 2332.00  -2
   6  10  1616228.00 2332.00   1
  -7 -16 -1025489.00 1778.00  -2
   7  10  1625489.00 1778.00   1
  -8 -16 -1014449.00 1866.00  -2
   8  10  1614449.00 1866.00   1
  -9 -16 -10 6590.00 1995.00  -2
   9  10  16 6590.00 1995.00   1
 -10 -16 -1018989.00 2704.00  -2
  10  10  1618989.00 2704.00   1
 -11 -16 -10 6566.00 2755.00  -2
  11  10  16 6566.00 2755.00   1
 -12 -16 -10 8971.00 3495.00  -2
  12  10  16 8971.00 3495.00   1
 -13 -16 -1019684.00 5024.00  -2
  13  10  1619684.00 5024.00   1
 -14 -16 -10 4566.00 8356.00  -2
  14  10  16 4566.00 8356.00   1
 -15 -16 -10-1582.00 6931.00  -2
  15  10  16-1582.00 6931.00   1
  -1 -16 -11 4212.00 1832.00  -2
   1  11  16 4212.00 1832.00   1
  -2 -16 -1123171.00 1929.00  -2
   2  11  1623171.00 1929.00   1
  -3 -16 -11   91.00 1759.00  -2
   3  11  16   91.00 1759.00   1
  -4 -16 -1121896.00 1856.00  -2
   4  11  1621896.00 1856.00   1
  -5 -16 -11 3400.00 1815.00  -2
   5  11  16 3400.00 1815.00   1
  -6 -16 -1116648.00 1900.00  -2
   6  11  1616648.00 1900.00   1
  -7 -16 -11 9788.00 2114.00  -2
   7  11  16 9788.00 2114.00   1
  -8 -16 -11 5666.00 2407.00  -2
   8  11  16 5666.00 2407.00   1
  -9 -16 -1113898.00 3167.00  -2
   9  11  1613898.00 3167.00   1
 -10 -16 -11 6855.00 2684.00  -2
  10  11  16 6855.00 2684.00   1
 -11 -16 -11 3149.00 2869.00  -2
  11  11  16 3149.00 2869.00   1
 -12 -16 -1127443.00 3723.00  -2
  12  11  1627443.00 3723.00   1
 -13 -16 -1129473.00 6848.00  -2
  13  11  1629473.00 6848.00   1
 -14 -16 -11 9294.00 5055.00  -2
  14  11  16 9294.00 5055.00   1
 -15 -16 -11 3889.00 7308.00  -2
  15  11  16 3889.00 7308.00   1
   0 -16 -12 7687.00 2846.00  -2
   0  12  16 7687.00 2846.00   1
  -1 -16 -12 103568. 2596.00  -2
   1  12  16 103568. 2596.00   1
  -2 -16 -1215893.00 1793.00  -2
   2  12  1615893.00 1793.00   1
  -3 -16 -12 106674. 2659.00  -2
   3  12  16 106674. 2659.00   1
  -4 -16 -1219798.00 1850.00  -2
   4  12  1619798.00 1850.00   1
  -5 -16 -1249237.00 2028.00  -2
   5  12  1649237.00 2028.00   1
  -6 -16 -12 3270.00 1847.00  -2
   6  12  16 3270.00 1847.00   1
  -7 -16 -1249879.00 4301.00  -2
   7  12  1649879.00 4301.00   1
  -8 -16 -12 5691.00 2600.00  -2
   8  12  16 5691.00 2600.00   1
  -9 -16 -1240610.00 4374.00  -2
   9  12  1640610.00 4374.00   1
 -10 -16 -12 7150.00 2741.00  -2
  10  12  16 7150.00 2741.00   1
 -11 -16 -1225375.00 3702.00  -2
  11  12  1625375.00 3702.00   1
 -12 -16 -12 -743.00 3808.00  -2
  12  12  16 -743.00 3808.00   1
 -13 -16 -1219786.00 5093.00  -2
  13  12  1619786.00 5093.00   1
 -14 -16 -12 -914.00 5121.00  -2
  14  12  16 -914.00 5121.00   1
  -1 -16 -13 5806.00 1793.00  -2
   1  13  16 5806.00 1793.00   1
  -2 -16 -1311173.00 1641.00  -2
   2  13  1611173.00 1641.00   1
  -3 -16 -13 2460.00 1652.00  -2
   3  13  16 2460.00 1652.00   1
  -4 -16 -1311771.00 2167.00  -2
   4  13  1611771.00 2167.00   1
  -5 -16 -1313002.00 2795.00  -2
   5  13  1613002.00 2795.00   1
  -6 -16 -1316456.00 4113.00  -2
   6  13  1616456.00 4113.00   1
  -7 -16 -1310567.00 4278.00  -2
   7  13  1610567.00 4278.00   1
  -8 -16 -1311083.00 4309.00  -2
   8  13  1611083.00 4309.00   1
  -9 -16 -13 4651.00 2983.00  -2
   9  13  16 4651.00 2983.00   1
 -10 -16 -1312457.00 2851.00  -2
  10  13  1612457.00 2851.00   1
 -11 -16 -1311594.00 3762.00  -2
  11  13  1611594.00 3762.00   1
 -12 -16 -1314555.00 3873.00  -2
  12  13  1614555.00 3873.00   1
 -13 -16 -13 1944.00 5083.00  -2
  13  13  16 1944.00 5083.00   1
 -14 -16 -1311288.00 7517.00  -2
  14  13  1611288.00 7517.00   1
   0 -16 -14-2452.00 3413.00  -2
   0  14  16-2452.00 3413.00   1
  -1 -16 -1417332.00 2476.00  -2
   1  14  1617332.00 2476.00   1
  -2 -16 -14 2914.00 3805.00  -2
   2  14  16 2914.00 3805.00   1
  -3 -16 -1424207.00 4167.00  -2
   3  14  1624207.00 4167.00   1
  -4 -16 -14 8679.00 3966.00  -2
   4  14  16 8679.00 3966.00   1
  -5 -16 -14 -176.00 4245.00  -2
   5  14  16 -176.00 4245.00   1
  -6 -16 -14-3269.00 4411.00  -2
   6  14  16-3269.00 4411.00   1
  -7 -16 -1416078.00 4566.00  -2
   7  14  1616078.00 4566.00   1
  -8 -16 -14 3135.00 4523.00  -2
   8  14  16 3135.00 4523.00   1
  -9 -16 -1411056.00 5063.00  -2
   9  14  1611056.00 5063.00   1
 -10 -16 -14 6016.00 4709.00  -2
  10  14  16 6016.00 4709.00   1
 -11 -16 -14 9731.00 3904.00  -2
  11  14  16 9731.00 3904.00   1
 -12 -16 -14 4916.00 4879.00  -2
  12  14  16 4916.00 4879.00   1
 -13 -16 -1428745.0012383.00  -2
  13  14  1628745.0012383.00   1
  -1 -16 -15 2037.00 2512.00  -2
   1  15  16 2037.00 2512.00   1
  -2 -16 -1513109.00 3866.00  -2
   2  15  1613109.00 3866.00   1
  -3 -16 -15-1613.00 4175.00  -2
   3  15  16-1613.00 4175.00   1
  -4 -16 -15 -804.00 4391.00  -2
   4  15  16 -804.00 4391.00   1
  -5 -16 -15 4934.00 4487.00  -2
   5  15  16 4934.00 4487.00   1
  -6 -16 -15 -120.00 4625.00  -2
   6  15  16 -120.00 4625.00   1
  -7 -16 -15-1285.00 5046.00  -2
   7  15  16-1285.00 5046.00   1
  -8 -16 -15  929.0011677.00  -2
   8  15  16  929.0011677.00   1
  -9 -16 -15 1280.00 6637.00  -2
   9  15  16 1280.00 6637.00   1
 -10 -16 -15-1909.00 7001.00  -2
  10  15  16-1909.00 7001.00   1
 -11 -16 -15 9457.00 6915.00  -2
  11  15  16 9457.00 6915.00   1
 -12 -16 -15 2239.00 7045.00  -2
  12  15  16 2239.00 7045.00   1
   0 -16 -16 4118.00 3794.00  -2
   0  16  16 4118.00 3794.00   1
  -1 -16 -1612102.00 2728.00  -2
   1  16  1612102.00 2728.00   1
  -2 -16 -16 5145.00 2839.00  -2
   2  16  16 5145.00 2839.00   1
  -3 -16 -1636466.00 6190.00  -2
   3  16  1636466.00 6190.00   1
  -4 -16 -16  785.00 4527.00  -2
   4  16  16  785.00 4527.00   1
  -5 -16 -16-3646.00 6258.00  -2
   5  16  16-3646.00 6258.00   1
  -6 -16 -16 6130.00 6347.00  -2
   6  16  16 6130.00 6347.00   1
  -7 -16 -1614174.00 6890.00  -2
   7  16  1614174.00 6890.00   1
  -8 -16 -16 8345.00 6968.00  -2
   8  16  16 8345.00 6968.00   1
  -9 -16 -16 9148.00 7089.00  -2
   9  16  16 9148.00 7089.00   1
 -10 -16 -16 4455.00 7468.00  -2
  10  16  16 4455.00 7468.00   1
  -1 -17   0 134399. 8087.00  -2
   1   0  17 134399. 8087.00   1
  -3 -17   0 9362.00 1452.00  -2
   3   0  17 9362.00 1452.00   1
  -5 -17   068518.00 3302.00  -2
   5   0  1768518.00 3302.00   1
  -7 -17   076434.00 4231.00  -2
   7   0  1776434.00 4231.00   1
  -9 -17   060718.00 3384.00  -2
   9   0  1760718.00 3384.00   1
 -11 -17   075211.00 4248.00  -2
  11   0  1775211.00 4248.00   1
 -13 -17   042651.00 4199.00  -2
  13   0  1742651.00 4199.00   1
 -15 -17   055417.00 5048.00  -2
  15   0  1755417.00 5048.00   1
   0 -17  -1 133576. 6757.00  -2
   0   1  17 133576. 6757.00   1
  -1 -17  -115828.00 1472.00  -2
   1   1  1715828.00 1472.00   1
  -2 -17  -1 133150. 2396.00  -2
   2   1  17 133150. 2396.00   1
  -3 -17  -156729.00 1843.00  -2
   3   1  1756729.00 1843.00   1
  -4 -17  -195446.00 2658.00  -2
   4   1  1795446.00 2658.00   1
  -5 -17  -133161.00 1681.00  -2
   5   1  1733161.00 1681.00   1
  -6 -17  -165302.00 1836.00  -2
   6   1  1765302.00 1836.00   1
  -7 -17  -110157.00 2026.00  -2
   7   1  1710157.00 2026.00   1
  -8 -17  -145392.00 2216.00  -2
   8   1  1745392.00 2216.00   1
  -9 -17  -150487.00 2248.00  -2
   9   1  1750487.00 2248.00   1
 -10 -17  -128152.00 2172.00  -2
  10   1  1728152.00 2172.00   1
 -11 -17  -119993.00 2906.00  -2
  11   1  1719993.00 2906.00   1
 -12 -17  -112030.00 2269.00  -2
  12   1  1712030.00 2269.00   1
 -13 -17  -1 2562.00 2284.00  -2
  13   1  17 2562.00 2284.00   1
 -14 -17  -1 2338.00 3146.00  -2
  14   1  17 2338.00 3146.00   1
 -15 -17  -1 -307.00 3227.00  -2
  15   1  17 -307.00 3227.00   1
 -16 -17  -1  166.00 3312.00  -2
  16   1  17  166.00 3312.00   1
  -1 -17  -2 129761. 3688.00  -2
   1   2  17 129761. 3688.00   1
  -2 -17  -2 3334.00  592.00  -2
   2   2  17 3334.00  592.00   1
  -3 -17  -2 3573.00 1261.00  -2
   3   2  17 3573.00 1261.00   1
  -4 -17  -2 1724.00 1587.00  -2
   4   2  17 1724.00 1587.00   1
  -5 -17  -256008.00 2031.00  -2
   5   2  1756008.00 2031.00   1
  -6 -17  -2  892.00 1533.00  -2
   6   2  17  892.00 1533.00   1
  -7 -17  -246161.00 1822.00  -2
   7   2  1746161.00 1822.00   1
  -8 -17  -2 1408.00 1564.00  -2
   8   2  17 1408.00 1564.00   1
  -9 -17  -239300.00 2227.00  -2
   9   2  1739300.00 2227.00   1
 -10 -17  -2 2230.00 2091.00  -2
  10   2  17 2230.00 2091.00   1
 -11 -17  -222476.00 2198.00  -2
  11   2  1722476.00 2198.00   1
 -12 -17  -2  259.00 2170.00  -2
  12   2  17  259.00 2170.00   1
 -13 -17  -2 7142.00 2306.00  -2
  13   2  17 7142.00 2306.00   1
 -14 -17  -2 5740.00 2665.00  -2
  14   2  17 5740.00 2665.00   1
 -15 -17  -232330.00 3330.00  -2
  15   2  1732330.00 3330.00   1
 -16 -17  -2 1914.00 3335.00  -2
  16   2  17 1914.00 3335.00   1
   0 -17  -313040.00 1570.00  -2
   0   3  1713040.00 1570.00   1
  -1 -17  -355479.00 1390.00  -2
   1   3  1755479.00 1390.00   1
  -2 -17  -3 2431.00 1166.00  -2
   2   3  17 2431.00 1166.00   1
  -3 -17  -393351.00 2818.00  -2
   3   3  1793351.00 2818.00   1
  -4 -17  -3 3281.00 1263.00  -2
   4   3  17 3281.00 1263.00   1
  -5 -17  -349258.00 1936.00  -2
   5   3  1749258.00 1936.00   1
  -6 -17  -3 4605.00 1378.00  -2
   6   3  17 4605.00 1378.00   1
  -7 -17  -320794.00 1905.00  -2
   7   3  1720794.00 1905.00   1
  -8 -17  -3-1798.00 1798.00  -2
   8   3  17-1798.00 1798.00   1
  -9 -17  -359622.00 3663.00  -2
   9   3  1759622.00 3663.00   1
 -10 -17  -3 5017.00 2854.00  -2
  10   3  17 5017.00 2854.00   1
 -11 -17  -333269.00 4581.00  -2
  11   3  1733269.00 4581.00   1
 -12 -17  -3 3216.00 2862.00  -2
  12   3  17 3216.00 2862.00   1
 -13 -17  -310138.00 4130.00  -2
  13   3  1710138.00 4130.00   1
 -14 -17  -3 8914.00 2578.00  -2
  14   3  17 8914.00 2578.00   1
 -15 -17  -310199.00 2913.00  -2
  15   3  1710199.00 2913.00   1
 -16 -17  -3 8309.00 5784.00  -2
  16   3  17 8309.00 5784.00   1
  -1 -17  -492493.00 1961.00  -2
   1   4  1792493.00 1961.00   1
  -2 -17  -4 2695.00 1174.00  -2
   2   4  17 2695.00 1174.00   1
  -3 -17  -4 2450.00 1182.00  -2
   3   4  17 2450.00 1182.00   1
  -4 -17  -4 -619.00 1349.00  -2
   4   4  17 -619.00 1349.00   1
  -5 -17  -447889.00 1831.00  -2
   5   4  1747889.00 1831.00   1
  -6 -17  -4 4767.00 1696.00  -2
   6   4  17 4767.00 1696.00   1
  -7 -17  -436609.00 2138.00  -2
   7   4  1736609.00 2138.00   1
  -8 -17  -4 4537.00 2231.00  -2
   8   4  17 4537.00 2231.00   1
  -9 -17  -441566.00 4018.00  -2
   9   4  1741566.00 4018.00   1
 -10 -17  -4  956.00 2852.00  -2
  10   4  17  956.00 2852.00   1
 -11 -17  -429571.00 3015.00  -2
  11   4  1729571.00 3015.00   1
 -12 -17  -4 -429.00 2915.00  -2
  12   4  17 -429.00 2915.00   1
 -13 -17  -420599.00 4074.00  -2
  13   4  1720599.00 4074.00   1
 -14 -17  -4  870.00 3202.00  -2
  14   4  17  870.00 3202.00   1
 -15 -17  -448430.00 4915.00  -2
  15   4  1748430.00 4915.00   1
 -16 -17  -4 3360.00 5865.00  -2
  16   4  17 3360.00 5865.00   1
   0 -17  -566546.00 1934.00  -2
   0   5  1766546.00 1934.00   1
  -1 -17  -534937.00 1561.00  -2
   1   5  1734937.00 1561.00   1
  -2 -17  -554815.00 1827.00  -2
   2   5  1754815.00 1827.00   1
  -3 -17  -552568.00 2111.00  -2
   3   5  1752568.00 2111.00   1
  -4 -17  -548352.00 1636.00  -2
   4   5  1748352.00 1636.00   1
  -5 -17  -517931.00 1568.00  -2
   5   5  1717931.00 1568.00   1
  -6 -17  -571515.00 2118.00  -2
   6   5  1771515.00 2118.00   1
  -7 -17  -5 5881.00 1808.00  -2
   7   5  17 5881.00 1808.00   1
  -8 -17  -542946.00 2115.00  -2
   8   5  1742946.00 2115.00   1
  -9 -17  -526070.00 3715.00  -2
   9   5  1726070.00 3715.00   1
 -10 -17  -529041.00 4628.00  -2
  10   5  1729041.00 4628.00   1
 -11 -17  -516524.00 3065.00  -2
  11   5  1716524.00 3065.00   1
 -12 -17  -5 8374.00 4438.00  -2
  12   5  17 8374.00 4438.00   1
 -13 -17  -5 1836.00 3735.00  -2
  13   5  17 1836.00 3735.00   1
 -14 -17  -5 7181.00 4666.00  -2
  14   5  17 7181.00 4666.00   1
 -15 -17  -5-2203.00 6416.00  -2
  15   5  17-2203.00 6416.00   1
 -16 -17  -5-1588.00 6538.00  -2
  16   5  17-1588.00 6538.00   1
  -1 -17  -669010.00 1895.00  -2
   1   6  1769010.00 1895.00   1
  -2 -17  -6 2219.00 1337.00  -2
   2   6  17 2219.00 1337.00   1
  -3 -17  -6 2790.00 1386.00  -2
   3   6  17 2790.00 1386.00   1
  -4 -17  -6 6072.00 1434.00  -2
   4   6  17 6072.00 1434.00   1
  -5 -17  -669808.00 3136.00  -2
   5   6  1769808.00 3136.00   1
  -6 -17  -6 1537.00 1537.00  -2
   6   6  17 1537.00 1537.00   1
  -7 -17  -625887.00 1947.00  -2
   7   6  1725887.00 1947.00   1
  -8 -17  -612018.00 2024.00  -2
   8   6  1712018.00 2024.00   1
  -9 -17  -635135.00 2116.00  -2
   9   6  1735135.00 2116.00   1
 -10 -17  -6 9917.00 2487.00  -2
  10   6  17 9917.00 2487.00   1
 -11 -17  -633698.00 3174.00  -2
  11   6  1733698.00 3174.00   1
 -12 -17  -6 2502.00 3230.00  -2
  12   6  17 2502.00 3230.00   1
 -13 -17  -621311.00 3278.00  -2
  13   6  1721311.00 3278.00   1
 -14 -17  -6 5877.00 4625.00  -2
  14   6  17 5877.00 4625.00   1
 -15 -17  -641120.00 6864.00  -2
  15   6  1741120.00 6864.00   1
 -16 -17  -6 6387.00 6750.00  -2
  16   6  17 6387.00 6750.00   1
   0 -17  -781098.00 5186.00  -2
   0   7  1781098.00 5186.00   1
  -1 -17  -714638.00 3053.00  -2
   1   7  1714638.00 3053.00   1
  -2 -17  -751810.00 1522.00  -2
   2   7  1751810.00 1522.00   1
  -3 -17  -720375.00 1451.00  -2
   3   7  1720375.00 1451.00   1
  -4 -17  -741809.00 1937.00  -2
   4   7  1741809.00 1937.00   1
  -5 -17  -7 4123.00 1501.00  -2
   5   7  17 4123.00 1501.00   1
  -6 -17  -724967.00 1686.00  -2
   6   7  1724967.00 1686.00   1
  -7 -17  -7 -558.00 1682.00  -2
   7   7  17 -558.00 1682.00   1
  -8 -17  -7 8474.00 2066.00  -2
   8   7  17 8474.00 2066.00   1
  -9 -17  -7 6249.00 2103.00  -2
   9   7  17 6249.00 2103.00   1
 -10 -17  -714692.00 2622.00  -2
  10   7  1714692.00 2622.00   1
 -11 -17  -7 4361.00 3960.00  -2
  11   7  17 4361.00 3960.00   1
 -12 -17  -7 4843.00 3341.00  -2
  12   7  17 4843.00 3341.00   1
 -13 -17  -7 2125.00 4724.00  -2
  13   7  17 2125.00 4724.00   1
 -14 -17  -7 2755.00 4856.00  -2
  14   7  17 2755.00 4856.00   1
 -15 -17  -7-6287.00 7260.00  -2
  15   7  17-6287.00 7260.00   1
 -16 -17  -7 -235.00 7322.00  -2
  16   7  17 -235.00 7322.00   1
  -1 -17  -855622.00 2325.00  -2
   1   8  1755622.00 2325.00   1
  -2 -17  -8-1119.00 1817.00  -2
   2   8  17-1119.00 1817.00   1
  -3 -17  -8 2521.00 1755.00  -2
   3   8  17 2521.00 1755.00   1
  -4 -17  -8 4540.00 1602.00  -2
   4   8  17 4540.00 1602.00   1
  -5 -17  -844088.00 1820.00  -2
   5   8  1744088.00 1820.00   1
  -6 -17  -811400.00 1735.00  -2
   6   8  1711400.00 1735.00   1
  -7 -17  -8 7442.00 1742.00  -2
   7   8  17 7442.00 1742.00   1
  -8 -17  -8 5184.00 1753.00  -2
   8   8  17 5184.00 1753.00   1
  -9 -17  -817619.00 2206.00  -2
   9   8  1717619.00 2206.00   1
 -10 -17  -8 6375.00 2659.00  -2
  10   8  17 6375.00 2659.00   1
 -11 -17  -8 7219.00 3447.00  -2
  11   8  17 7219.00 3447.00   1
 -12 -17  -8 9491.00 3445.00  -2
  12   8  17 9491.00 3445.00   1
 -13 -17  -8  216.00 4691.00  -2
  13   8  17  216.00 4691.00   1
 -14 -17  -8 3644.00 4929.00  -2
  14   8  17 3644.00 4929.00   1
 -15 -17  -811464.00 7380.00  -2
  15   8  1711464.00 7380.00   1
   0 -17  -968401.00 4835.00  -2
   0   9  1768401.00 4835.00   1
  -1 -17  -951737.00 2272.00  -2
   1   9  1751737.00 2272.00   1
  -2 -17  -939623.00 2002.00  -2
   2   9  1739623.00 2002.00   1
  -3 -17  -962456.00 2213.00  -2
   3   9  1762456.00 2213.00   1
  -4 -17  -950614.00 3495.00  -2
   4   9  1750614.00 3495.00   1
  -5 -17  -926108.00 2019.00  -2
   5   9  1726108.00 2019.00   1
  -6 -17  -938496.00 3325.00  -2
   6   9  1738496.00 3325.00   1
  -7 -17  -9 5225.00 2028.00  -2
   7   9  17 5225.00 2028.00   1
  -8 -17  -917033.00 2052.00  -2
   8   9  1717033.00 2052.00   1
  -9 -17  -916436.00 2017.00  -2
   9   9  1716436.00 2017.00   1
 -10 -17  -924042.00 2188.00  -2
  10   9  1724042.00 2188.00   1
 -11 -17  -9 9323.00 3530.00  -2
  11   9  17 9323.00 3530.00   1
 -12 -17  -910084.00 4710.00  -2
  12   9  1710084.00 4710.00   1
 -13 -17  -9-1161.00 4808.00  -2
  13   9  17-1161.00 4808.00   1
 -14 -17  -9 5225.00 5064.00  -2
  14   9  17 5225.00 5064.00   1
  -1 -17 -1027710.00 2096.00  -2
   1  10  1727710.00 2096.00   1
  -2 -17 -10 1735.00 1896.00  -2
   2  10  17 1735.00 1896.00   1
  -3 -17 -10  593.00 1931.00  -2
   3  10  17  593.00 1931.00   1
  -4 -17 -10 2059.00 2082.00  -2
   4  10  17 2059.00 2082.00   1
  -5 -17 -1030470.00 3481.00  -2
   5  10  1730470.00 3481.00   1
  -6 -17 -10 4151.00 1950.00  -2
   6  10  17 4151.00 1950.00   1
  -7 -17 -1018322.00 2063.00  -2
   7  10  1718322.00 2063.00   1
  -8 -17 -10 6440.00 2099.00  -2
   8  10  17 6440.00 2099.00   1
  -9 -17 -1027330.00 3646.00  -2
   9  10  1727330.00 3646.00   1
 -10 -17 -10 4393.00 3227.00  -2
  10  10  17 4393.00 3227.00   1
 -11 -17 -1023646.00 3100.00  -2
  11  10  1723646.00 3100.00   1
 -12 -17 -1013375.00 4781.00  -2
  12  10  1713375.00 4781.00   1
 -13 -17 -1014093.00 5108.00  -2
  13  10  1714093.00 5108.00   1
 -14 -17 -10 5206.00 5147.00  -2
  14  10  17 5206.00 5147.00   1
   0 -17 -1170617.00 4693.00  -2
   0  11  1770617.00 4693.00   1
  -1 -17 -1121878.00 1998.00  -2
   1  11  1721878.00 1998.00   1
  -2 -17 -1124528.00 2063.00  -2
   2  11  1724528.00 2063.00   1
  -3 -17 -1126691.00 2465.00  -2
   3  11  1726691.00 2465.00   1
  -4 -17 -1127388.00 2029.00  -2
   4  11  1727388.00 2029.00   1
  -5 -17 -1112868.00 1989.00  -2
   5  11  1712868.00 1989.00   1
  -6 -17 -1136647.00 3555.00  -2
   6  11  1736647.00 3555.00   1
  -7 -17 -11 1600.00 2467.00  -2
   7  11  17 1600.00 2467.00   1
  -8 -17 -11 4090.00 2831.00  -2
   8  11  17 4090.00 2831.00   1
  -9 -17 -11 8322.00 3014.00  -2
   9  11  17 8322.00 3014.00   1
 -10 -17 -1118596.00 3302.00  -2
  10  11  1718596.00 3302.00   1
 -11 -17 -11 8125.00 3713.00  -2
  11  11  17 8125.00 3713.00   1
 -12 -17 -11 8941.00 7556.00  -2
  12  11  17 8941.00 7556.00   1
 -13 -17 -11 5225.00 5005.00  -2
  13  11  17 5225.00 5005.00   1
  -1 -17 -1215869.00 1911.00  -2
   1  12  1715869.00 1911.00   1
  -2 -17 -12 3678.00 1896.00  -2
   2  12  17 3678.00 1896.00   1
  -3 -17 -12 2569.00 1912.00  -2
   3  12  17 2569.00 1912.00   1
  -4 -17 -12 2778.00 1920.00  -2
   4  12  17 2778.00 1920.00   1
  -5 -17 -1210295.00 2329.00  -2
   5  12  1710295.00 2329.00   1
  -6 -17 -12 6529.00 3460.00  -2
   6  12  17 6529.00 3460.00   1
  -7 -17 -12 8233.00 2490.00  -2
   7  12  17 8233.00 2490.00   1
  -8 -17 -12 5137.00 2954.00  -2
   8  12  17 5137.00 2954.00   1
  -9 -17 -1213851.00 3157.00  -2
   9  12  1713851.00 3157.00   1
 -10 -17 -1215559.00 3405.00  -2
  10  12  1715559.00 3405.00   1
 -11 -17 -12 8285.00 3839.00  -2
  11  12  17 8285.00 3839.00   1
 -12 -17 -1214219.00 6834.00  -2
  12  12  1714219.00 6834.00   1
 -13 -17 -12 1984.00 7117.00  -2
  13  12  17 1984.00 7117.00   1
   0 -17 -1344581.00 3376.00  -2
   0  13  1744581.00 3376.00   1
  -1 -17 -13  862.00 2438.00  -2
   1  13  17  862.00 2438.00   1
  -2 -17 -13 5678.00 2480.00  -2
   2  13  17 5678.00 2480.00   1
  -3 -17 -13 5317.00 2275.00  -2
   3  13  17 5317.00 2275.00   1
  -4 -17 -1320822.00 3259.00  -2
   4  13  1720822.00 3259.00   1
  -5 -17 -13 6266.00 2396.00  -2
   5  13  17 6266.00 2396.00   1
  -6 -17 -1323873.00 4271.00  -2
   6  13  1723873.00 4271.00   1
  -7 -17 -13 2769.00 4418.00  -2
   7  13  17 2769.00 4418.00   1
  -8 -17 -13 2401.00 3023.00  -2
   8  13  17 2401.00 3023.00   1
  -9 -17 -13  280.00 3147.00  -2
   9  13  17  280.00 3147.00   1
 -10 -17 -1315026.00 4684.00  -2
  10  13  1715026.00 4684.00   1
 -11 -17 -1314737.00 6777.00  -2
  11  13  1714737.00 6777.00   1
 -12 -17 -13 5822.00 7145.00  -2
  12  13  17 5822.00 7145.00   1
 -13 -17 -13 -642.00 7084.00  -2
  13  13  17 -642.00 7084.00   1
  -1 -17 -14 3023.00 2509.00  -2
   1  14  17 3023.00 2509.00   1
  -2 -17 -1413873.00 6866.00  -2
   2  14  1713873.00 6866.00   1
  -3 -17 -14-1627.00 4057.00  -2
   3  14  17-1627.00 4057.00   1
  -4 -17 -14-2737.00 3667.00  -2
   4  14  17-2737.00 3667.00   1
  -5 -17 -14   57.00 6268.00  -2
   5  14  17   57.00 6268.00   1
  -6 -17 -14  421.00 4548.00  -2
   6  14  17  421.00 4548.00   1
  -7 -17 -14 3306.00 4652.00  -2
   7  14  17 3306.00 4652.00   1
  -8 -17 -1411734.00 4857.00  -2
   8  14  1711734.00 4857.00   1
  -9 -17 -14 8464.00 6439.00  -2
   9  14  17 8464.00 6439.00   1
 -10 -17 -14-2243.00 6790.00  -2
  10  14  17-2243.00 6790.00   1
 -11 -17 -1423793.00 6848.00  -2
  11  14  1723793.00 6848.00   1
   0 -17 -1564440.00 4096.00  -2
   0  15  1764440.00 4096.00   1
  -1 -17 -15 1295.00 2643.00  -2
   1  15  17 1295.00 2643.00   1
  -2 -17 -1539279.00 2996.00  -2
   2  15  1739279.00 2996.00   1
  -3 -17 -15 1295.00 5265.00  -2
   3  15  17 1295.00 5265.00   1
  -4 -17 -1545965.00 6041.00  -2
   4  15  1745965.00 6041.00   1
  -5 -17 -15 2050.00 6231.00  -2
   5  15  17 2050.00 6231.00   1
  -6 -17 -1544009.00 6659.00  -2
   6  15  1744009.00 6659.00   1
  -7 -17 -15-6652.00 6652.00  -2
   7  15  17-6652.00 6652.00   1
  -8 -17 -1523079.00 7018.00  -2
   8  15  1723079.00 7018.00   1
  -9 -17 -15-4267.00 6926.00  -2
   9  15  17-4267.00 6926.00   1
 -10 -17 -1532659.00 7192.00  -2
  10  15  1732659.00 7192.00   1
 -11 -17 -1519267.00 7195.00  -2
  11  15  1719267.00 7195.00   1
  -1 -17 -16-2971.00 4653.00  -2
   1  16  17-2971.00 4653.00   1
  -2 -17 -16 -374.00 3279.00  -2
   2  16  17 -374.00 3279.00   1
  -3 -17 -16 9249.00 3105.00  -2
   3  16  17 9249.00 3105.00   1
  -4 -17 -16 2708.00 6000.00  -2
   4  16  17 2708.00 6000.00   1
  -5 -17 -16 3533.00 6471.00  -2
   5  16  17 3533.00 6471.00   1
  -6 -17 -16 5821.00 6681.00  -2
   6  16  17 5821.00 6681.00   1
  -7 -17 -16 2348.00 7183.00  -2
   7  16  17 2348.00 7183.00   1
  -8 -17 -16 1523.00 7284.00  -2
   8  16  17 1523.00 7284.00   1
  -9 -17 -16 2464.00 7269.00  -2
   9  16  17 2464.00 7269.00   1
  -2 -17 -17-1700.00 5767.00  -2
   2  17  17-1700.00 5767.00   1
  -3 -17 -17  242.00 5976.00  -2
   3  17  17  242.00 5976.00   1
   0 -18   0 9073.00 4042.00  -2
   0   0  18 9073.00 4042.00   1
  -2 -18   0 2501.00 1358.00  -2
   2   0  18 2501.00 1358.00   1
  -4 -18   0 1038.00 1900.00  -2
   4   0  18 1038.00 1900.00   1
  -6 -18   0 9116.00 3585.00  -2
   6   0  18 9116.00 3585.00   1
  -8 -18   0 -517.00 3136.00  -2
   8   0  18 -517.00 3136.00   1
 -10 -18   0 6058.00 3170.00  -2
  10   0  18 6058.00 3170.00   1
 -12 -18   0-3454.00 3454.00  -2
  12   0  18-3454.00 3454.00   1
 -14 -18   0  800.00 4603.00  -2
  14   0  18  800.00 4603.00   1
  -1 -18  -1 4358.00 2045.00  -2
   1   1  18 4358.00 2045.00   1
  -2 -18  -187083.00 2199.00  -2
   2   1  1887083.00 2199.00   1
  -3 -18  -1-1183.00 1487.00  -2
   3   1  18-1183.00 1487.00   1
  -4 -18  -120851.00 1822.00  -2
   4   1  1820851.00 1822.00   1
  -5 -18  -1 -160.00 1591.00  -2
   5   1  18 -160.00 1591.00   1
  -6 -18  -1 6415.00 2158.00  -2
   6   1  18 6415.00 2158.00   1
  -7 -18  -1  271.00 2164.00  -2
   7   1  18  271.00 2164.00   1
  -8 -18  -1 139594. 3301.00  -2
   8   1  18 139594. 3301.00   1
  -9 -18  -1  884.00 2205.00  -2
   9   1  18  884.00 2205.00   1
 -10 -18  -119498.00 2282.00  -2
  10   1  1819498.00 2282.00   1
 -11 -18  -1-1141.00 3215.00  -2
  11   1  18-1141.00 3215.00   1
 -12 -18  -1 7394.00 2464.00  -2
  12   1  18 7394.00 2464.00   1
 -13 -18  -1  -57.00 2548.00  -2
  13   1  18  -57.00 2548.00   1
 -14 -18  -141371.00 3022.00  -2
  14   1  1841371.00 3022.00   1
 -15 -18  -1-4012.00 5137.00  -2
  15   1  18-4012.00 5137.00   1
   0 -18  -2 3065.00 1813.00  -2
   0   2  18 3065.00 1813.00   1
  -1 -18  -287676.00 3497.00  -2
   1   2  1887676.00 3497.00   1
  -2 -18  -2   74.00 1178.00  -2
   2   2  18   74.00 1178.00   1
  -3 -18  -278410.00 3570.00  -2
   3   2  1878410.00 3570.00   1
  -4 -18  -2 3112.00 1587.00  -2
   4   2  18 3112.00 1587.00   1
  -5 -18  -259244.00 2187.00  -2
   5   2  1859244.00 2187.00   1
  -6 -18  -2 4011.00 1599.00  -2
   6   2  18 4011.00 1599.00   1
  -7 -18  -249239.00 2527.00  -2
   7   2  1849239.00 2527.00   1
  -8 -18  -2 4060.00 1714.00  -2
   8   2  18 4060.00 1714.00   1
  -9 -18  -232280.00 1857.00  -2
   9   2  1832280.00 1857.00   1
 -10 -18  -2 5130.00 2242.00  -2
  10   2  18 5130.00 2242.00   1
 -11 -18  -219365.00 2387.00  -2
  11   2  1819365.00 2387.00   1
 -12 -18  -2  817.00 2348.00  -2
  12   2  18  817.00 2348.00   1
 -13 -18  -2 9639.00 2464.00  -2
  13   2  18 9639.00 2464.00   1
 -14 -18  -2 2223.00 2840.00  -2
  14   2  18 2223.00 2840.00   1
 -15 -18  -2 -818.00 5428.00  -2
  15   2  18 -818.00 5428.00   1
  -1 -18  -3   71.00 1030.00  -2
   1   3  18   71.00 1030.00   1
  -2 -18  -383347.00 2793.00  -2
   2   3  1883347.00 2793.00   1
  -3 -18  -3 2234.00 1292.00  -2
   3   3  18 2234.00 1292.00   1
  -4 -18  -324798.00 1480.00  -2
   4   3  1824798.00 1480.00   1
  -5 -18  -3  420.00 1596.00  -2
   5   3  18  420.00 1596.00   1
  -6 -18  -314452.00 1662.00  -2
   6   3  1814452.00 1662.00   1
  -7 -18  -3 2783.00 1772.00  -2
   7   3  18 2783.00 1772.00   1
  -8 -18  -3 135039. 5261.00  -2
   8   3  18 135039. 5261.00   1
  -9 -18  -3 5401.00 2703.00  -2
   9   3  18 5401.00 2703.00   1
 -10 -18  -338765.00 4164.00  -2
  10   3  1838765.00 4164.00   1
 -11 -18  -3 8604.00 2549.00  -2
  11   3  18 8604.00 2549.00   1
 -12 -18  -332648.00 2433.00  -2
  12   3  1832648.00 2433.00   1
 -13 -18  -3-3962.00 3962.00  -2
  13   3  18-3962.00 3962.00   1
 -14 -18  -347325.00 3388.00  -2
  14   3  1847325.00 3388.00   1
 -15 -18  -3-6129.00 6129.00  -2
  15   3  18-6129.00 6129.00   1
   0 -18  -4 9942.00 2704.00  -2
   0   4  18 9942.00 2704.00   1
  -1 -18  -422258.00 1492.00  -2
   1   4  1822258.00 1492.00   1
  -2 -18  -4 1303.00 1301.00  -2
   2   4  18 1303.00 1301.00   1
  -3 -18  -426711.00 1551.00  -2
   3   4  1826711.00 1551.00   1
  -4 -18  -4 1080.00 1311.00  -2
   4   4  18 1080.00 1311.00   1
  -5 -18  -417739.00 1972.00  -2
   5   4  1817739.00 1972.00   1
  -6 -18  -4 1862.00 1763.00  -2
   6   4  18 1862.00 1763.00   1
  -7 -18  -425907.00 1789.00  -2
   7   4  1825907.00 1789.00   1
  -8 -18  -4 -433.00 2213.00  -2
   8   4  18 -433.00 2213.00   1
  -9 -18  -415709.00 3302.00  -2
   9   4  1815709.00 3302.00   1
 -10 -18  -4-1342.00 3125.00  -2
  10   4  18-1342.00 3125.00   1
 -11 -18  -4 5106.00 3083.00  -2
  11   4  18 5106.00 3083.00   1
 -12 -18  -4 9861.00 3741.00  -2
  12   4  18 9861.00 3741.00   1
 -13 -18  -4-2364.00 4498.00  -2
  13   4  18-2364.00 4498.00   1
 -14 -18  -4-1748.00 5962.00  -2
  14   4  18-1748.00 5962.00   1
 -15 -18  -4  344.00 6210.00  -2
  15   4  18  344.00 6210.00   1
  -1 -18  -5    4.00 1693.00  -2
   1   5  18    4.00 1693.00   1
  -2 -18  -564575.00 3161.00  -2
   2   5  1864575.00 3161.00   1
  -3 -18  -5 7766.00 3043.00  -2
   3   5  18 7766.00 3043.00   1
  -4 -18  -525391.00 2244.00  -2
   4   5  1825391.00 2244.00   1
  -5 -18  -5 3090.00 1555.00  -2
   5   5  18 3090.00 1555.00   1
  -6 -18  -5 1681.00 1767.00  -2
   6   5  18 1681.00 1767.00   1
  -7 -18  -5 3534.00 2187.00  -2
   7   5  18 3534.00 2187.00   1
  -8 -18  -5 100704. 6671.00  -2
   8   5  18 100704. 6671.00   1
  -9 -18  -5-1497.00 2446.00  -2
   9   5  18-1497.00 2446.00   1
 -10 -18  -5 7251.00 3189.00  -2
  10   5  18 7251.00 3189.00   1
 -11 -18  -5 2081.00 3191.00  -2
  11   5  18 2081.00 3191.00   1
 -12 -18  -5 2020.00 3311.00  -2
  12   5  18 2020.00 3311.00   1
 -13 -18  -5 -338.00 6103.00  -2
  13   5  18 -338.00 6103.00   1
 -14 -18  -520597.00 6754.00  -2
  14   5  1820597.00 6754.00   1
   0 -18  -6 5081.00 2777.00  -2
   0   6  18 5081.00 2777.00   1
  -1 -18  -611630.00 2061.00  -2
   1   6  1811630.00 2061.00   1
  -2 -18  -6 5586.00 1654.00  -2
   2   6  18 5586.00 1654.00   1
  -3 -18  -614619.00 1724.00  -2
   3   6  1814619.00 1724.00   1
  -4 -18  -6  631.00 1782.00  -2
   4   6  18  631.00 1782.00   1
  -5 -18  -6 1222.00 1853.00  -2
   5   6  18 1222.00 1853.00   1
  -6 -18  -6 -124.00 1835.00  -2
   6   6  18 -124.00 1835.00   1
  -7 -18  -614216.00 2045.00  -2
   7   6  1814216.00 2045.00   1
  -8 -18  -6  128.00 2559.00  -2
   8   6  18  128.00 2559.00   1
  -9 -18  -6-2360.00 3259.00  -2
   9   6  18-2360.00 3259.00   1
 -10 -18  -6 2519.00 3347.00  -2
  10   6  18 2519.00 3347.00   1
 -11 -18  -6 2068.00 3314.00  -2
  11   6  18 2068.00 3314.00   1
 -12 -18  -6  705.00 4180.00  -2
  12   6  18  705.00 4180.00   1
 -13 -18  -6 6032.00 6586.00  -2
  13   6  18 6032.00 6586.00   1
 -14 -18  -6 1838.00 6713.00  -2
  14   6  18 1838.00 6713.00   1
  -1 -18  -7 3497.00 1619.00  -2
   1   7  18 3497.00 1619.00   1
  -2 -18  -748731.00 1901.00  -2
   2   7  1848731.00 1901.00   1
  -3 -18  -7 2722.00 1656.00  -2
   3   7  18 2722.00 1656.00   1
  -4 -18  -721900.00 1880.00  -2
   4   7  1821900.00 1880.00   1
  -5 -18  -7  306.00 1952.00  -2
   5   7  18  306.00 1952.00   1
  -6 -18  -712867.00 2533.00  -2
   6   7  1812867.00 2533.00   1
  -7 -18  -7-1292.00 1996.00  -2
   7   7  18-1292.00 1996.00   1
  -8 -18  -754370.00 3731.00  -2
   8   7  1854370.00 3731.00   1
  -9 -18  -7-2621.00 3427.00  -2
   9   7  18-2621.00 3427.00   1
 -10 -18  -717956.00 3475.00  -2
  10   7  1817956.00 3475.00   1
 -11 -18  -7 2744.00 3478.00  -2
  11   7  18 2744.00 3478.00   1
 -12 -18  -713734.00 4580.00  -2
  12   7  1813734.00 4580.00   1
 -13 -18  -7-6621.00 7061.00  -2
  13   7  18-6621.00 7061.00   1
   0 -18  -8 4315.00 4445.00  -2
   0   8  18 4315.00 4445.00   1
  -1 -18  -8 145935. 3321.00  -2
   1   8  18 145935. 3321.00   1
  -2 -18  -8 4732.00 2127.00  -2
   2   8  18 4732.00 2127.00   1
  -3 -18  -8 137013. 3716.00  -2
   3   8  18 137013. 3716.00   1
  -4 -18  -8 2640.00 1839.00  -2
   4   8  18 2640.00 1839.00   1
  -5 -18  -894436.00 2682.00  -2
   5   8  1894436.00 2682.00   1
  -6 -18  -8-2050.00 2050.00  -2
   6   8  18-2050.00 2050.00   1
  -7 -18  -860912.00 5395.00  -2
   7   8  1860912.00 5395.00   1
  -8 -18  -8  -36.00 2048.00  -2
   8   8  18  -36.00 2048.00   1
  -9 -18  -849497.00 5052.00  -2
   9   8  1849497.00 5052.00   1
 -10 -18  -8 2015.00 3451.00  -2
  10   8  18 2015.00 3451.00   1
 -11 -18  -834286.00 4610.00  -2
  11   8  1834286.00 4610.00   1
 -12 -18  -8 5760.00 7174.00  -2
  12   8  18 5760.00 7174.00   1
 -13 -18  -820611.00 7302.00  -2
  13   8  1820611.00 7302.00   1
  -1 -18  -9  -77.00 2185.00  -2
   1   9  18  -77.00 2185.00   1
  -2 -18  -935694.00 2098.00  -2
   2   9  1835694.00 2098.00   1
  -3 -18  -9 6116.00 2761.00  -2
   3   9  18 6116.00 2761.00   1
  -4 -18  -914427.00 2517.00  -2
   4   9  1814427.00 2517.00   1
  -5 -18  -9 -178.00 2019.00  -2
   5   9  18 -178.00 2019.00   1
  -6 -18  -9 3361.00 2015.00  -2
   6   9  18 3361.00 2015.00   1
  -7 -18  -9-1209.00 2147.00  -2
   7   9  18-1209.00 2147.00   1
  -8 -18  -951729.00 5152.00  -2
   8   9  1851729.00 5152.00   1
  -9 -18  -9  440.00 3473.00  -2
   9   9  18  440.00 3473.00   1
 -10 -18  -910279.00 5284.00  -2
  10   9  1810279.00 5284.00   1
 -11 -18  -9  505.00 4643.00  -2
  11   9  18  505.00 4643.00   1
 -12 -18  -9 -205.00 7268.00  -2
  12   9  18 -205.00 7268.00   1
 -13 -18  -919989.00 7275.00  -2
  13   9  1819989.00 7275.00   1
   0 -18 -1010811.00 6001.00  -2
   0  10  1810811.00 6001.00   1
  -1 -18 -1020560.00 2148.00  -2
   1  10  1820560.00 2148.00   1
  -2 -18 -10 6555.00 2162.00  -2
   2  10  18 6555.00 2162.00   1
  -3 -18 -1037530.00 2124.00  -2
   3  10  1837530.00 2124.00   1
  -4 -18 -10 8508.00 4103.00  -2
   4  10  18 8508.00 4103.00   1
  -5 -18 -10 5017.00 2019.00  -2
   5  10  18 5017.00 2019.00   1
  -6 -18 -10  821.00 2087.00  -2
   6  10  18  821.00 2087.00   1
  -7 -18 -1016776.00 2596.00  -2
   7  10  1816776.00 2596.00   1
  -8 -18 -10 3086.00 2744.00  -2
   8  10  18 3086.00 2744.00   1
  -9 -18 -1011195.00 2901.00  -2
   9  10  1811195.00 2901.00   1
 -10 -18 -10 -267.00 4425.00  -2
  10  10  18 -267.00 4425.00   1
 -11 -18 -10 7605.00 7126.00  -2
  11  10  18 7605.00 7126.00   1
 -13 -18 -1029073.00 7408.00  -2
  13  10  1829073.00 7408.00   1
  -1 -18 -11  671.00 2059.00  -2
   1  11  18  671.00 2059.00   1
  -2 -18 -1117801.00 3422.00  -2
   2  11  1817801.00 3422.00   1
  -3 -18 -11  926.00 2102.00  -2
   3  11  18  926.00 2102.00   1
  -4 -18 -11 3603.00 2133.00  -2
   4  11  18 3603.00 2133.00   1
  -5 -18 -11 7499.00 3133.00  -2
   5  11  18 7499.00 3133.00   1
  -6 -18 -11  224.00 2472.00  -2
   6  11  18  224.00 2472.00   1
  -7 -18 -11-1170.00 2655.00  -2
   7  11  18-1170.00 2655.00   1
  -8 -18 -1134249.00 2920.00  -2
   8  11  1834249.00 2920.00   1
  -9 -18 -11 3501.00 3257.00  -2
   9  11  18 3501.00 3257.00   1
 -10 -18 -11 4000.00 7022.00  -2
  10  11  18 4000.00 7022.00   1
   0 -18 -12-1734.00 2898.00  -2
   0  12  18-1734.00 2898.00   1
  -1 -18 -1217482.00 2167.00  -2
   1  12  1817482.00 2167.00   1
  -2 -18 -12 -173.00 2763.00  -2
   2  12  18 -173.00 2763.00   1
  -3 -18 -1227729.00 2577.00  -2
   3  12  1827729.00 2577.00   1
  -4 -18 -12 -317.00 2493.00  -2
   4  12  18 -317.00 2493.00   1
  -5 -18 -12-1034.00 3478.00  -2
   5  12  18-1034.00 3478.00   1
  -6 -18 -12 2658.00 2559.00  -2
   6  12  18 2658.00 2559.00   1
  -7 -18 -1216843.00 2733.00  -2
   7  12  1816843.00 2733.00   1
  -8 -18 -12  965.00 3240.00  -2
   8  12  18  965.00 3240.00   1
  -9 -18 -1212291.00 3976.00  -2
   9  12  1812291.00 3976.00   1
  -1 -18 -13 4429.00 4114.00  -2
   1  13  18 4429.00 4114.00   1
  -2 -18 -13 6788.00 7518.00  -2
   2  13  18 6788.00 7518.00   1
  -3 -18 -13 1431.00 3415.00  -2
   3  13  18 1431.00 3415.00   1
  -4 -18 -13 9275.00 4550.00  -2
   4  13  18 9275.00 4550.00   1
  -5 -18 -13 4031.00 3638.00  -2
   5  13  18 4031.00 3638.00   1
  -6 -18 -13 6507.00 3757.00  -2
   6  13  18 6507.00 3757.00   1
  -7 -18 -13 1639.00 4764.00  -2
   7  13  18 1639.00 4764.00   1
  -8 -18 -1322210.00 3687.00  -2
   8  13  1822210.00 3687.00   1
  -9 -18 -13 3696.00 6268.00  -2
   9  13  18 3696.00 6268.00   1
   0 -18 -14 -146.00 4327.00  -2
   0  14  18 -146.00 4327.00   1
  -1 -18 -1438117.00 3264.00  -2
   1  14  1838117.00 3264.00   1
  -2 -18 -14 8038.00 7051.00  -2
   2  14  18 8038.00 7051.00   1
  -3 -18 -1457766.00 5614.00  -2
   3  14  1857766.00 5614.00   1
  -4 -18 -14  -49.00 5438.00  -2
   4  14  18  -49.00 5438.00   1
  -5 -18 -1428247.00 6178.00  -2
   5  14  1828247.00 6178.00   1
  -6 -18 -14 3878.00 6053.00  -2
   6  14  18 3878.00 6053.00   1
  -7 -18 -1455448.0010635.00  -2
   7  14  1855448.0010635.00   1
  -8 -18 -14 3789.00 6476.00  -2
   8  14  18 3789.00 6476.00   1
  -9 -18 -1432824.00 6956.00  -2
   9  14  1832824.00 6956.00   1
  -1 -18 -15 1094.00 3246.00  -2
   1  15  18 1094.00 3246.00   1
  -2 -18 -15 6942.00 3180.00  -2
   2  15  18 6942.00 3180.00   1
  -3 -18 -1513701.00 7815.00  -2
   3  15  1813701.00 7815.00   1
  -4 -18 -15 2278.00 5872.00  -2
   4  15  18 2278.00 5872.00   1
  -5 -18 -15-3210.00 6196.00  -2
   5  15  18-3210.00 6196.00   1
  -6 -18 -15 3027.00 6447.00  -2
   6  15  18 3027.00 6447.00   1
  -7 -18 -15-5773.00 7058.00  -2
   7  15  18-5773.00 7058.00   1
  -8 -18 -15 4784.00 6791.00  -2
   8  15  18 4784.00 6791.00   1
   0 -18 -16 2660.00 4902.00  -2
   0  16  18 2660.00 4902.00   1
  -1 -18 -1652681.00 3655.00  -2
   1  16  1852681.00 3655.00   1
  -2 -18 -16  240.00 5535.00  -2
   2  16  18  240.00 5535.00   1
  -3 -18 -1663501.00 6363.00  -2
   3  16  1863501.00 6363.00   1
  -4 -18 -16-1074.00 6137.00  -2
   4  16  18-1074.00 6137.00   1
  -5 -18 -1628976.00 6915.00  -2
   5  16  1828976.00 6915.00   1
  -6 -18 -16 1953.00 6786.00  -2
   6  16  18 1953.00 6786.00   1
  -1 -19   038203.00 3341.00  -2
   1   0  1938203.00 3341.00   1
  -3 -19   010910.00 4039.00  -2
   3   0  1910910.00 4039.00   1
  -5 -19   035463.00 5413.00  -2
   5   0  1935463.00 5413.00   1
  -7 -19   048596.00 3555.00  -2
   7   0  1948596.00 3555.00   1
  -9 -19   092102.00 4159.00  -2
   9   0  1992102.00 4159.00   1
 -11 -19   031353.0012477.00  -2
  11   0  1931353.0012477.00   1
 -13 -19   024108.00 3969.00  -2
  13   0  1924108.00 3969.00   1
   0 -19  -137743.00 3398.00  -2
   0   1  1937743.00 3398.00   1
  -1 -19  -126945.00 1369.00  -2
   1   1  1926945.00 1369.00   1
  -2 -19  -144214.00 1693.00  -2
   2   1  1944214.00 1693.00   1
  -3 -19  -128125.00 3149.00  -2
   3   1  1928125.00 3149.00   1
  -4 -19  -136326.00 3634.00  -2
   4   1  1936326.00 3634.00   1
  -5 -19  -117418.00 3665.00  -2
   5   1  1917418.00 3665.00   1
  -6 -19  -132555.00 2417.00  -2
   6   1  1932555.00 2417.00   1
  -7 -19  -1  992.00 2376.00  -2
   7   1  19  992.00 2376.00   1
  -8 -19  -124400.00 2438.00  -2
   8   1  1924400.00 2438.00   1
  -9 -19  -1 9249.00 2434.00  -2
   9   1  19 9249.00 2434.00   1
 -10 -19  -117243.00 2427.00  -2
  10   1  1917243.00 2427.00   1
 -11 -19  -1 6320.00 2499.00  -2
  11   1  19 6320.00 2499.00   1
 -12 -19  -1 7931.00 2593.00  -2
  12   1  19 7931.00 2593.00   1
 -13 -19  -1   40.00 2602.00  -2
  13   1  19   40.00 2602.00   1
  -1 -19  -249021.00 2455.00  -2
   1   2  1949021.00 2455.00   1
  -2 -19  -2-1531.00 1531.00  -2
   2   2  19-1531.00 1531.00   1
  -3 -19  -2 9474.00 1680.00  -2
   3   2  19 9474.00 1680.00   1
  -4 -19  -2 -743.00 2590.00  -2
   4   2  19 -743.00 2590.00   1
  -5 -19  -237138.00 2716.00  -2
   5   2  1937138.00 2716.00   1
  -6 -19  -2 8109.00 4640.00  -2
   6   2  19 8109.00 4640.00   1
  -7 -19  -220272.00 1802.00  -2
   7   2  1920272.00 1802.00   1
  -8 -19  -2 2446.00 1797.00  -2
   8   2  19 2446.00 1797.00   1
  -9 -19  -253554.00 2568.00  -2
   9   2  1953554.00 2568.00   1
 -10 -19  -2 4260.00 2393.00  -2
  10   2  19 4260.00 2393.00   1
 -11 -19  -2 1241.00 2611.00  -2
  11   2  19 1241.00 2611.00   1
 -12 -19  -2 2130.00 2668.00  -2
  12   2  19 2130.00 2668.00   1
 -13 -19  -2 3669.00 3515.00  -2
  13   2  19 3669.00 3515.00   1
   0 -19  -313535.00 3131.00  -2
   0   3  1913535.00 3131.00   1
  -1 -19  -324129.00 2465.00  -2
   1   3  1924129.00 2465.00   1
  -2 -19  -310314.00 1712.00  -2
   2   3  1910314.00 1712.00   1
  -3 -19  -314008.00 1758.00  -2
   3   3  1914008.00 1758.00   1
  -4 -19  -313370.00 1827.00  -2
   4   3  1913370.00 1827.00   1
  -5 -19  -311714.00 3003.00  -2
   5   3  1911714.00 3003.00   1
  -6 -19  -313535.00 3010.00  -2
   6   3  1913535.00 3010.00   1
  -7 -19  -3 1790.00 2252.00  -2
   7   3  19 1790.00 2252.00   1
  -8 -19  -3 9209.00 2373.00  -2
   8   3  19 9209.00 2373.00   1
  -9 -19  -3 5365.00 2648.00  -2
   9   3  19 5365.00 2648.00   1
 -10 -19  -3-1041.00 3158.00  -2
  10   3  19-1041.00 3158.00   1
 -11 -19  -3 5095.00 2487.00  -2
  11   3  19 5095.00 2487.00   1
 -12 -19  -3 3202.00 2516.00  -2
  12   3  19 3202.00 2516.00   1
 -13 -19  -3 1710.00 3593.00  -2
  13   3  19 1710.00 3593.00   1
  -1 -19  -438445.00 2276.00  -2
   1   4  1938445.00 2276.00   1
  -2 -19  -4 1755.00 1667.00  -2
   2   4  19 1755.00 1667.00   1
  -3 -19  -411056.00 1760.00  -2
   3   4  1911056.00 1760.00   1
  -4 -19  -4 -647.00 1681.00  -2
   4   4  19 -647.00 1681.00   1
  -5 -19  -456540.00 9145.00  -2
   5   4  1956540.00 9145.00   1
  -6 -19  -4 2701.00 3099.00  -2
   6   4  19 2701.00 3099.00   1
  -7 -19  -422802.00 3168.00  -2
   7   4  1922802.00 3168.00   1
  -8 -19  -4 3419.00 2340.00  -2
   8   4  19 3419.00 2340.00   1
  -9 -19  -454813.00 3040.00  -2
   9   4  1954813.00 3040.00   1
 -10 -19  -4 3376.00 3004.00  -2
  10   4  19 3376.00 3004.00   1
 -11 -19  -414791.00 2461.00  -2
  11   4  1914791.00 2461.00   1
 -12 -19  -4 5542.00 2439.00  -2
  12   4  19 5542.00 2439.00   1
 -13 -19  -416415.00 6222.00  -2
  13   4  1916415.00 6222.00   1
   0 -19  -532513.00 3072.00  -2
   0   5  1932513.00 3072.00   1
  -1 -19  -515063.00 1630.00  -2
   1   5  1915063.00 1630.00   1
  -2 -19  -538595.00 3368.00  -2
   2   5  1938595.00 3368.00   1
  -3 -19  -511142.00 2197.00  -2
   3   5  1911142.00 2197.00   1
  -4 -19  -537622.00 1732.00  -2
   4   5  1937622.00 1732.00   1
  -5 -19  -513800.00 2262.00  -2
   5   5  1913800.00 2262.00   1
  -6 -19  -526360.00 3063.00  -2
   6   5  1926360.00 3063.00   1
  -7 -19  -5 3920.00 3624.00  -2
   7   5  19 3920.00 3624.00   1
  -8 -19  -526553.00 3728.00  -2
   8   5  1926553.00 3728.00   1
  -9 -19  -5 7249.00 3572.00  -2
   9   5  19 7249.00 3572.00   1
 -10 -19  -514552.00 3481.00  -2
  10   5  1914552.00 3481.00   1
 -11 -19  -5 5679.00 3585.00  -2
  11   5  19 5679.00 3585.00   1
 -12 -19  -5 8853.00 3628.00  -2
  12   5  19 8853.00 3628.00   1
  -1 -19  -631413.00 1718.00  -2
   1   6  1931413.00 1718.00   1
  -2 -19  -6 1629.00 1607.00  -2
   2   6  19 1629.00 1607.00   1
  -3 -19  -614610.00 2219.00  -2
   3   6  1914610.00 2219.00   1
  -4 -19  -6 -843.00 1958.00  -2
   4   6  19 -843.00 1958.00   1
  -5 -19  -625822.00 2504.00  -2
   5   6  1925822.00 2504.00   1
  -6 -19  -6 4736.00 2290.00  -2
   6   6  19 4736.00 2290.00   1
  -7 -19  -617095.00 3617.00  -2
   7   6  1917095.00 3617.00   1
  -8 -19  -6-2359.00 3478.00  -2
   8   6  19-2359.00 3478.00   1
  -9 -19  -647943.00 6713.00  -2
   9   6  1947943.00 6713.00   1
 -10 -19  -6 -990.00 3587.00  -2
  10   6  19 -990.00 3587.00   1
 -11 -19  -616411.00 3744.00  -2
  11   6  1916411.00 3744.00   1
 -12 -19  -6 8883.00 7111.00  -2
  12   6  19 8883.00 7111.00   1
   0 -19  -748346.00 2675.00  -2
   0   7  1948346.00 2675.00   1
  -1 -19  -7 3871.00 2127.00  -2
   1   7  19 3871.00 2127.00   1
  -2 -19  -718249.00 1990.00  -2
   2   7  1918249.00 1990.00   1
  -3 -19  -7 3585.00 1924.00  -2
   3   7  19 3585.00 1924.00   1
  -4 -19  -724985.00 2034.00  -2
   4   7  1924985.00 2034.00   1
  -5 -19  -7 1973.00 2030.00  -2
   5   7  19 1973.00 2030.00   1
  -6 -19  -721164.00 3803.00  -2
   6   7  1921164.00 3803.00   1
  -7 -19  -7-2493.00 2493.00  -2
   7   7  19-2493.00 2493.00   1
  -8 -19  -7 6883.00 2317.00  -2
   8   7  19 6883.00 2317.00   1
  -9 -19  -7 2528.00 2265.00  -2
   9   7  19 2528.00 2265.00   1
 -10 -19  -710892.00 3791.00  -2
  10   7  1910892.00 3791.00   1
 -11 -19  -7 1147.00 3838.00  -2
  11   7  19 1147.00 3838.00   1
  -1 -19  -830372.00 2087.00  -2
   1   8  1930372.00 2087.00   1
  -2 -19  -8 -277.00 1977.00  -2
   2   8  19 -277.00 1977.00   1
  -3 -19  -8 7804.00 1967.00  -2
   3   8  19 7804.00 1967.00   1
  -4 -19  -8  817.00 2043.00  -2
   4   8  19  817.00 2043.00   1
  -5 -19  -821684.00 2334.00  -2
   5   8  1921684.00 2334.00   1
  -6 -19  -8 -336.00 2136.00  -2
   6   8  19 -336.00 2136.00   1
  -7 -19  -8 6013.00 2509.00  -2
   7   8  19 6013.00 2509.00   1
  -8 -19  -8 4731.00 2548.00  -2
   8   8  19 4731.00 2548.00   1
  -9 -19  -831992.00 4982.00  -2
   9   8  1931992.00 4982.00   1
 -10 -19  -8 -376.00 3846.00  -2
  10   8  19 -376.00 3846.00   1
   0 -19  -9 103112. 6029.00  -2
   0   9  19 103112. 6029.00   1
  -1 -19  -9 5572.00 2176.00  -2
   1   9  19 5572.00 2176.00   1
  -2 -19  -960639.00 2213.00  -2
   2   9  1960639.00 2213.00   1
  -3 -19  -9 6255.00 2007.00  -2
   3   9  19 6255.00 2007.00   1
  -4 -19  -959202.00 2301.00  -2
   4   9  1959202.00 2301.00   1
  -5 -19  -9 6111.00 2154.00  -2
   5   9  19 6111.00 2154.00   1
  -6 -19  -947288.00 2669.00  -2
   6   9  1947288.00 2669.00   1
  -7 -19  -9 4002.00 3375.00  -2
   7   9  19 4002.00 3375.00   1
  -8 -19  -928290.00 3569.00  -2
   8   9  1928290.00 3569.00   1
  -9 -19  -9 3642.00 3683.00  -2
   9   9  19 3642.00 3683.00   1
 -10 -19  -935641.00 4943.00  -2
  10   9  1935641.00 4943.00   1
  -1 -19 -1015025.00 2204.00  -2
   1  10  1915025.00 2204.00   1
  -2 -19 -10  578.00 2134.00  -2
   2  10  19  578.00 2134.00   1
  -3 -19 -1010018.00 3153.00  -2
   3  10  1910018.00 3153.00   1
  -4 -19 -10   55.00 2110.00  -2
   4  10  19   55.00 2110.00   1
  -5 -19 -1012637.00 2603.00  -2
   5  10  1912637.00 2603.00   1
  -6 -19 -10  -55.00 2637.00  -2
   6  10  19  -55.00 2637.00   1
  -7 -19 -1013896.00 3481.00  -2
   7  10  1913896.00 3481.00   1
  -8 -19 -10 4460.00 3517.00  -2
   8  10  19 4460.00 3517.00   1
  -9 -19 -1029387.00 4569.00  -2
   9  10  1929387.00 4569.00   1
   0 -19 -1121756.00 2907.00  -2
   0  11  1921756.00 2907.00   1
  -1 -19 -1114590.00 3789.00  -2
   1  11  1914590.00 3789.00   1
  -2 -19 -11 1490.00 2879.00  -2
   2  11  19 1490.00 2879.00   1
  -3 -19 -11  115.00 4527.00  -2
   3  11  19  115.00 4527.00   1
  -4 -19 -1121494.00 4317.00  -2
   4  11  1921494.00 4317.00   1
  -5 -19 -11 7460.00 2623.00  -2
   5  11  19 7460.00 2623.00   1
  -6 -19 -1115397.00 2761.00  -2
   6  11  1915397.00 2761.00   1
  -7 -19 -11 3314.00 3898.00  -2
   7  11  19 3314.00 3898.00   1
  -8 -19 -11 7405.00 4153.00  -2
   8  11  19 7405.00 4153.00   1
  -9 -19 -1111217.00 5940.00  -2
   9  11  1911217.00 5940.00   1
  -1 -19 -1214098.00 2599.00  -2
   1  12  1914098.00 2599.00   1
  -2 -19 -12-2566.00 3904.00  -2
   2  12  19-2566.00 3904.00   1
  -3 -19 -12 1927.00 4163.00  -2
   3  12  19 1927.00 4163.00   1
  -4 -19 -12-3907.00 4003.00  -2
   4  12  19-3907.00 4003.00   1
  -5 -19 -1211629.00 4831.00  -2
   5  12  1911629.00 4831.00   1
  -6 -19 -12 2830.00 3076.00  -2
   6  12  19 2830.00 3076.00   1
  -7 -19 -12 5311.00 4725.00  -2
   7  12  19 5311.00 4725.00   1
  -8 -19 -12 4125.00 5075.00  -2
   8  12  19 4125.00 5075.00   1
   0 -19 -1324255.00 4355.00  -2
   0  13  1924255.00 4355.00   1
  -1 -19 -13 -368.00 2927.00  -2
   1  13  19 -368.00 2927.00   1
  -2 -19 -1321208.0014137.00  -2
   2  13  1921208.0014137.00   1
  -3 -19 -13 4436.00 4851.00  -2
   3  13  19 4436.00 4851.00   1
  -4 -19 -1311730.00 5528.00  -2
   4  13  1911730.00 5528.00   1
  -5 -19 -1323110.0016857.00  -2
   5  13  1923110.0016857.00   1
  -6 -19 -1315823.00 5417.00  -2
   6  13  1915823.00 5417.00   1
  -7 -19 -13 3736.00 4546.00  -2
   7  13  19 3736.00 4546.00   1
  -1 -19 -14 4814.00 3206.00  -2
   1  14  19 4814.00 3206.00   1
  -2 -19 -14 7453.00 7430.00  -2
   2  14  19 7453.00 7430.00   1
  -3 -19 -14 2105.00 5506.00  -2
   3  14  19 2105.00 5506.00   1
  -4 -19 -14 -525.00 5595.00  -2
   4  14  19 -525.00 5595.00   1
  -5 -19 -14 -454.00 6177.00  -2
   5  14  19 -454.00 6177.00   1
  -6 -19 -1418050.0012184.00  -2
   6  14  1918050.0012184.00   1
  -7 -19 -14 6810.00 4258.00  -2
   7  14  19 6810.00 4258.00   1
   0 -19 -1578705.00 5564.00  -2
   0  15  1978705.00 5564.00   1
  -1 -19 -15-2142.00 3351.00  -2
   1  15  19-2142.00 3351.00   1
  -2 -19 -1548781.00 3571.00  -2
   2  15  1948781.00 3571.00   1
  -3 -19 -15 2470.00 5822.00  -2
   3  15  19 2470.00 5822.00   1
  -4 -19 -1543936.00 6322.00  -2
   4  15  1943936.00 6322.00   1
  -5 -19 -15 3287.00 6208.00  -2
   5  15  19 3287.00 6208.00   1
  -6 -19 -1551119.00 6824.00  -2
   6  15  1951119.00 6824.00   1
   0 -20   029909.00 5049.00  -2
   0   0  2029909.00 5049.00   1
  -2 -20   022616.00 3533.00  -2
   2   0  2022616.00 3533.00   1
  -4 -20   023166.00 5672.00  -2
   4   0  2023166.00 5672.00   1
  -6 -20   0 8570.00 3530.00  -2
   6   0  20 8570.00 3530.00   1
  -8 -20   018963.00 5602.00  -2
   8   0  2018963.00 5602.00   1
 -10 -20   013832.00 3828.00  -2
  10   0  2013832.00 3828.00   1
 -12 -20   0-7118.00 7118.00  -2
  12   0  20-7118.00 7118.00   1
  -1 -20  -1 -594.00 2420.00  -2
   1   1  20 -594.00 2420.00   1
  -2 -20  -147275.00 2596.00  -2
   2   1  2047275.00 2596.00   1
  -3 -20  -1  -88.00 2400.00  -2
   3   1  20  -88.00 2400.00   1
  -4 -20  -117746.00 2860.00  -2
   4   1  2017746.00 2860.00   1
  -5 -20  -1 -313.00 3929.00  -2
   5   1  20 -313.00 3929.00   1
  -6 -20  -130374.00 3299.00  -2
   6   1  2030374.00 3299.00   1
  -7 -20  -1 1280.00 2541.00  -2
   7   1  20 1280.00 2541.00   1
  -8 -20  -123808.00 2622.00  -2
   8   1  2023808.00 2622.00   1
  -9 -20  -1 1033.00 2538.00  -2
   9   1  20 1033.00 2538.00   1
 -10 -20  -113247.00 2739.00  -2
  10   1  2013247.00 2739.00   1
 -11 -20  -1-2778.00 2778.00  -2
  11   1  20-2778.00 2778.00   1
 -12 -20  -138212.00 9270.00  -2
  12   1  2038212.00 9270.00   1
 -13 -20  -1-1796.00 4781.00  -2
  13   1  20-1796.00 4781.00   1
   0 -20  -220287.00 3485.00  -2
   0   2  2020287.00 3485.00   1
  -1 -20  -260152.00 5457.00  -2
   1   2  2060152.00 5457.00   1
  -2 -20  -213751.00 2474.00  -2
   2   2  2013751.00 2474.00   1
  -3 -20  -254059.00 3070.00  -2
   3   2  2054059.00 3070.00   1
  -4 -20  -215716.00 2885.00  -2
   4   2  2015716.00 2885.00   1
  -5 -20  -240511.00 4034.00  -2
   5   2  2040511.00 4034.00   1
  -6 -20  -2 5260.00 3064.00  -2
   6   2  20 5260.00 3064.00   1
  -7 -20  -242254.00 2674.00  -2
   7   2  2042254.00 2674.00   1
  -8 -20  -211639.00 2516.00  -2
   8   2  2011639.00 2516.00   1
  -9 -20  -217962.00 2711.00  -2
   9   2  2017962.00 2711.00   1
 -10 -20  -215867.00 2641.00  -2
  10   2  2015867.00 2641.00   1
 -11 -20  -2 6531.00 3557.00  -2
  11   2  20 6531.00 3557.00   1
 -12 -20  -2 5413.00 6386.00  -2
  12   2  20 5413.00 6386.00   1
 -13 -20  -213637.00 6629.00  -2
  13   2  2013637.00 6629.00   1
  -1 -20  -3 -309.00 1628.00  -2
   1   3  20 -309.00 1628.00   1
  -2 -20  -353921.00 2610.00  -2
   2   3  2053921.00 2610.00   1
  -3 -20  -3-2647.00 2647.00  -2
   3   3  20-2647.00 2647.00   1
  -4 -20  -320120.00 2694.00  -2
   4   3  2020120.00 2694.00   1
  -5 -20  -3-2294.00 3178.00  -2
   5   3  20-2294.00 3178.00   1
  -6 -20  -340647.00 3455.00  -2
   6   3  2040647.00 3455.00   1
  -7 -20  -3 -412.00 3260.00  -2
   7   3  20 -412.00 3260.00   1
  -8 -20  -326143.00 3586.00  -2
   8   3  2026143.00 3586.00   1
  -9 -20  -3 1211.00 2510.00  -2
   9   3  20 1211.00 2510.00   1
 -10 -20  -312312.00 3371.00  -2
  10   3  2012312.00 3371.00   1
 -11 -20  -3-2019.00 4689.00  -2
  11   3  20-2019.00 4689.00   1
 -12 -20  -363337.0010390.00  -2
  12   3  2063337.0010390.00   1
 -13 -20  -312369.00 6720.00  -2
  13   3  2012369.00 6720.00   1
   0 -20  -426242.00 3410.00  -2
   0   4  2026242.00 3410.00   1
  -1 -20  -417398.00 1719.00  -2
   1   4  2017398.00 1719.00   1
  -2 -20  -423756.00 2915.00  -2
   2   4  2023756.00 2915.00   1
  -3 -20  -417695.00 2669.00  -2
   3   4  2017695.00 2669.00   1
  -4 -20  -421056.00 2605.00  -2
   4   4  2021056.00 2605.00   1
  -5 -20  -4 8353.00 2306.00  -2
   5   4  20 8353.00 2306.00   1
  -6 -20  -411289.00 3290.00  -2
   6   4  2011289.00 3290.00   1
  -7 -20  -4 4826.00 3329.00  -2
   7   4  20 4826.00 3329.00   1
  -8 -20  -416330.00 2526.00  -2
   8   4  2016330.00 2526.00   1
  -9 -20  -4 6594.00 2468.00  -2
   9   4  20 6594.00 2468.00   1
 -10 -20  -4 8967.00 2559.00  -2
  10   4  20 8967.00 2559.00   1
 -11 -20  -4 8927.00 4775.00  -2
  11   4  20 8927.00 4775.00   1
 -12 -20  -4 2896.00 4743.00  -2
  12   4  20 2896.00 4743.00   1
  -1 -20  -5  514.00 1738.00  -2
   1   5  20  514.00 1738.00   1
  -2 -20  -539992.00 2026.00  -2
   2   5  2039992.00 2026.00   1
  -3 -20  -5-1631.00 2524.00  -2
   3   5  20-1631.00 2524.00   1
  -4 -20  -5 4115.00 2340.00  -2
   4   5  20 4115.00 2340.00   1
  -5 -20  -5  362.00 2264.00  -2
   5   5  20  362.00 2264.00   1
  -6 -20  -517641.00 3329.00  -2
   6   5  2017641.00 3329.00   1
  -7 -20  -5 4906.00 3508.00  -2
   7   5  20 4906.00 3508.00   1
  -8 -20  -517184.00 3473.00  -2
   8   5  2017184.00 3473.00   1
  -9 -20  -5 2401.00 2438.00  -2
   9   5  20 2401.00 2438.00   1
 -10 -20  -5 3427.00 3695.00  -2
  10   5  20 3427.00 3695.00   1
 -11 -20  -5 2718.00 4665.00  -2
  11   5  20 2718.00 4665.00   1
 -12 -20  -531785.00 6986.00  -2
  12   5  2031785.00 6986.00   1
   0 -20  -6 8475.00 3091.00  -2
   0   6  20 8475.00 3091.00   1
  -1 -20  -626909.00 1922.00  -2
   1   6  2026909.00 1922.00   1
  -2 -20  -6 9006.00 1919.00  -2
   2   6  20 9006.00 1919.00   1
  -3 -20  -642772.00 3204.00  -2
   3   6  2042772.00 3204.00   1
  -4 -20  -614684.00 2311.00  -2
   4   6  2014684.00 2311.00   1
  -5 -20  -618287.00 2354.00  -2
   5   6  2018287.00 2354.00   1
  -6 -20  -6 9441.00 3430.00  -2
   6   6  20 9441.00 3430.00   1
  -7 -20  -619228.00 4759.00  -2
   7   6  2019228.00 4759.00   1
  -8 -20  -6 1337.00 3884.00  -2
   8   6  20 1337.00 3884.00   1
  -9 -20  -6 6103.00 3879.00  -2
   9   6  20 6103.00 3879.00   1
 -10 -20  -6 5779.00 4942.00  -2
  10   6  20 5779.00 4942.00   1
 -11 -20  -613435.00 4868.00  -2
  11   6  2013435.00 4868.00   1
 -12 -20  -610503.00 6742.00  -2
  12   6  2010503.00 6742.00   1
  -1 -20  -7-1825.00 1825.00  -2
   1   7  20-1825.00 1825.00   1
  -2 -20  -746321.00 2127.00  -2
   2   7  2046321.00 2127.00   1
  -3 -20  -7 3659.00 3043.00  -2
   3   7  20 3659.00 3043.00   1
  -4 -20  -7 5754.00 3113.00  -2
   4   7  20 5754.00 3113.00   1
  -5 -20  -7 2460.00 3252.00  -2
   5   7  20 2460.00 3252.00   1
  -6 -20  -718231.00 4233.00  -2
   6   7  2018231.00 4233.00   1
  -7 -20  -7 8321.00 4381.00  -2
   7   7  20 8321.00 4381.00   1
  -8 -20  -726148.00 3874.00  -2
   8   7  2026148.00 3874.00   1
  -9 -20  -7 2479.00 4782.00  -2
   9   7  20 2479.00 4782.00   1
 -10 -20  -715187.00 4939.00  -2
  10   7  2015187.00 4939.00   1
 -11 -20  -7 3117.00 6675.00  -2
  11   7  20 3117.00 6675.00   1
   0 -20  -821473.00 2449.00  -2
   0   8  2021473.00 2449.00   1
  -1 -20  -832265.00 3415.00  -2
   1   8  2032265.00 3415.00   1
  -2 -20  -810117.00 2393.00  -2
   2   8  2010117.00 2393.00   1
  -3 -20  -826412.00 2159.00  -2
   3   8  2026412.00 2159.00   1
  -4 -20  -814005.00 3506.00  -2
   4   8  2014005.00 3506.00   1
  -5 -20  -811059.00 2756.00  -2
   5   8  2011059.00 2756.00   1
  -6 -20  -8  580.00 5055.00  -2
   6   8  20  580.00 5055.00   1
  -7 -20  -825573.00 3707.00  -2
   7   8  2025573.00 3707.00   1
  -8 -20  -8 8994.00 4526.00  -2
   8   8  20 8994.00 4526.00   1
  -9 -20  -8 8223.00 4721.00  -2
   9   8  20 8223.00 4721.00   1
 -10 -20  -8 7806.00 5055.00  -2
  10   8  20 7806.00 5055.00   1
  -1 -20  -9 6152.00 2615.00  -2
   1   9  20 6152.00 2615.00   1
  -2 -20  -923549.00 2253.00  -2
   2   9  2023549.00 2253.00   1
  -3 -20  -9 -231.00 2539.00  -2
   3   9  20 -231.00 2539.00   1
  -4 -20  -9 9223.00 3301.00  -2
   4   9  20 9223.00 3301.00   1
  -5 -20  -9-3340.00 5197.00  -2
   5   9  20-3340.00 5197.00   1
  -6 -20  -9 8540.00 3475.00  -2
   6   9  20 8540.00 3475.00   1
  -7 -20  -9 1382.00 4332.00  -2
   7   9  20 1382.00 4332.00   1
  -8 -20  -913740.00 4496.00  -2
   8   9  2013740.00 4496.00   1
  -9 -20  -9 4075.00 4898.00  -2
   9   9  20 4075.00 4898.00   1
 -10 -20  -9 9402.00 7169.00  -2
  10   9  20 9402.00 7169.00   1
   0 -20 -1011889.00 3642.00  -2
   0  10  2011889.00 3642.00   1
  -1 -20 -1028218.00 6236.00  -2
   1  10  2028218.00 6236.00   1
  -2 -20 -1017997.00 3426.00  -2
   2  10  2017997.00 3426.00   1
  -3 -20 -1015634.00 2492.00  -2
   3  10  2015634.00 2492.00   1
  -4 -20 -1012389.00 3848.00  -2
   4  10  2012389.00 3848.00   1
  -5 -20 -10-2630.00 3653.00  -2
   5  10  20-2630.00 3653.00   1
  -6 -20 -10 5324.00 4093.00  -2
   6  10  20 5324.00 4093.00   1
  -7 -20 -1019392.00 6773.00  -2
   7  10  2019392.00 6773.00   1
  -8 -20 -10 4988.00 4496.00  -2
   8  10  20 4988.00 4496.00   1
  -9 -20 -10 7480.00 4895.00  -2
   9  10  20 7480.00 4895.00   1
  -1 -20 -11 4574.00 3443.00  -2
   1  11  20 4574.00 3443.00   1
  -2 -20 -11 4411.00 3614.00  -2
   2  11  20 4411.00 3614.00   1
  -3 -20 -11 6483.00 5166.00  -2
   3  11  20 6483.00 5166.00   1
  -4 -20 -11 3262.00 2833.00  -2
   4  11  20 3262.00 2833.00   1
  -5 -20 -11-2043.00 4084.00  -2
   5  11  20-2043.00 4084.00   1
  -6 -20 -1112333.00 4709.00  -2
   6  11  2012333.00 4709.00   1
  -7 -20 -11 1484.00 5457.00  -2
   7  11  20 1484.00 5457.00   1
  -8 -20 -11 9874.00 5797.00  -2
   8  11  20 9874.00 5797.00   1
   0 -20 -12-3778.00 4027.00  -2
   0  12  20-3778.00 4027.00   1
  -1 -20 -1243048.00 3110.00  -2
   1  12  2043048.00 3110.00   1
  -2 -20 -1218566.0011371.00  -2
   2  12  2018566.0011371.00   1
  -3 -20 -1267144.0014579.00  -2
   3  12  2067144.0014579.00   1
  -4 -20 -12 7194.00 3742.00  -2
   4  12  20 7194.00 3742.00   1
  -5 -20 -1225493.00 4256.00  -2
   5  12  2025493.00 4256.00   1
  -6 -20 -12 5324.00 4339.00  -2
   6  12  20 5324.00 4339.00   1
  -7 -20 -1233228.00 5154.00  -2
   7  12  2033228.00 5154.00   1
  -1 -20 -13 -704.00 3083.00  -2
   1  13  20 -704.00 3083.00   1
  -2 -20 -1318791.00 4283.00  -2
   2  13  2018791.00 4283.00   1
  -3 -20 -13 1669.00 5070.00  -2
   3  13  20 1669.00 5070.00   1
  -4 -20 -1323619.00 8146.00  -2
   4  13  2023619.00 8146.00   1
  -5 -20 -13  569.00 3952.00  -2
   5  13  20  569.00 3952.00   1
  -6 -20 -13 3001.00 4510.00  -2
   6  13  20 3001.00 4510.00   1
  -7 -20 -13 6177.00 4974.00  -2
   7  13  20 6177.00 4974.00   1
   0 -20 -14 5792.00 4721.00  -2
   0  14  20 5792.00 4721.00   1
  -1 -20 -1410829.00 3343.00  -2
   1  14  2010829.00 3343.00   1
  -2 -20 -14 3363.00 3625.00  -2
   2  14  20 3363.00 3625.00   1
  -3 -20 -1443976.0014045.00  -2
   3  14  2043976.0014045.00   1
  -4 -20 -1417774.00 5629.00  -2
   4  14  2017774.00 5629.00   1
  -5 -20 -1422570.00 3973.00  -2
   5  14  2022570.00 3973.00   1
  -6 -20 -14 4807.00 4460.00  -2
   6  14  20 4807.00 4460.00   1
  -1 -20 -15  930.00 5300.00  -2
   1  15  20  930.00 5300.00   1
  -2 -20 -15 2986.00 5634.00  -2
   2  15  20 2986.00 5634.00   1
  -3 -20 -15-1150.00 5982.00  -2
   3  15  20-1150.00 5982.00   1
  -5 -20 -1530333.00 3698.00  -2
   5  15  2030333.00 3698.00   1
  -1 -21   017006.00 3814.00  -2
   1   0  2117006.00 3814.00   1
  -3 -21   0 3713.00 4217.00  -2
   3   0  21 3713.00 4217.00   1
  -5 -21   078594.00 6719.00  -2
   5   0  2178594.00 6719.00   1
  -7 -21   011250.00 3909.00  -2
   7   0  2111250.00 3909.00   1
  -9 -21   037726.00 6893.00  -2
   9   0  2137726.00 6893.00   1
 -11 -21   073031.00 7580.00  -2
  11   0  2173031.00 7580.00   1
   0 -21  -122560.00 3968.00  -2
   0   1  2122560.00 3968.00   1
  -1 -21  -1  601.00 2585.00  -2
   1   1  21  601.00 2585.00   1
  -2 -21  -130461.00 2747.00  -2
   2   1  2130461.00 2747.00   1
  -3 -21  -1 1606.00 2631.00  -2
   3   1  21 1606.00 2631.00   1
  -4 -21  -123238.00 3205.00  -2
   4   1  2123238.00 3205.00   1
  -5 -21  -1-2374.00 4261.00  -2
   5   1  21-2374.00 4261.00   1
  -6 -21  -121903.00 3373.00  -2
   6   1  2121903.00 3373.00   1
  -7 -21  -1 3482.00 2694.00  -2
   7   1  21 3482.00 2694.00   1
  -8 -21  -117161.00 2729.00  -2
   8   1  2117161.00 2729.00   1
  -9 -21  -1 2617.00 4670.00  -2
   9   1  21 2617.00 4670.00   1
 -10 -21  -116043.0010263.00  -2
  10   1  2116043.0010263.00   1
 -11 -21  -1  155.00 6343.00  -2
  11   1  21  155.00 6343.00   1
 -12 -21  -1-4402.00 7231.00  -2
  12   1  21-4402.00 7231.00   1
  -1 -21  -230639.00 2752.00  -2
   1   2  2130639.00 2752.00   1
  -2 -21  -2  345.00 2566.00  -2
   2   2  21  345.00 2566.00   1
  -3 -21  -2 -538.00 2577.00  -2
   3   2  21 -538.00 2577.00   1
  -4 -21  -2 -377.00 2914.00  -2
   4   2  21 -377.00 2914.00   1
  -5 -21  -255013.00 3748.00  -2
   5   2  2155013.00 3748.00   1
  -6 -21  -2  248.00 3395.00  -2
   6   2  21  248.00 3395.00   1
  -7 -21  -2  228.00 3450.00  -2
   7   2  21  228.00 3450.00   1
  -8 -21  -2  935.00 2721.00  -2
   8   2  21  935.00 2721.00   1
  -9 -21  -214203.00 4703.00  -2
   9   2  2114203.00 4703.00   1
 -10 -21  -2 5876.00 4657.00  -2
  10   2  21 5876.00 4657.00   1
 -11 -21  -235154.00 5324.00  -2
  11   2  2135154.00 5324.00   1
 -12 -21  -2 1778.00 7102.00  -2
  12   2  21 1778.00 7102.00   1
 -13 -21  -216312.00 7037.00  -2
  13   2  2116312.00 7037.00   1
   0 -21  -3 2560.00 3783.00  -2
   0   3  21 2560.00 3783.00   1
  -1 -21  -3 2447.00 2543.00  -2
   1   3  21 2447.00 2543.00   1
  -2 -21  -3 2573.00 2562.00  -2
   2   3  21 2573.00 2562.00   1
  -3 -21  -3  725.00 2808.00  -2
   3   3  21  725.00 2808.00   1
  -4 -21  -3 2861.00 2916.00  -2
   4   3  21 2861.00 2916.00   1
  -5 -21  -3 2638.00 3275.00  -2
   5   3  21 2638.00 3275.00   1
  -6 -21  -3 3734.00 3474.00  -2
   6   3  21 3734.00 3474.00   1
  -7 -21  -3 6437.00 3576.00  -2
   7   3  21 6437.00 3576.00   1
  -8 -21  -3  625.00 2800.00  -2
   8   3  21  625.00 2800.00   1
  -9 -21  -313313.00 9949.00  -2
   9   3  2113313.00 9949.00   1
 -10 -21  -3-4961.0012416.00  -2
  10   3  21-4961.0012416.00   1
 -11 -21  -3-5075.00 5075.00  -2
  11   3  21-5075.00 5075.00   1
 -12 -21  -3 7546.00 7343.00  -2
  12   3  21 7546.00 7343.00   1
 -13 -21  -3 5908.00 7365.00  -2
  13   3  21 5908.00 7365.00   1
  -1 -21  -422163.00 2598.00  -2
   1   4  2122163.00 2598.00   1
  -2 -21  -4 1788.00 2534.00  -2
   2   4  21 1788.00 2534.00   1
  -3 -21  -4 5188.00 2795.00  -2
   3   4  21 5188.00 2795.00   1
  -4 -21  -4 1805.00 2819.00  -2
   4   4  21 1805.00 2819.00   1
  -5 -21  -448173.00 2741.00  -2
   5   4  2148173.00 2741.00   1
  -6 -21  -4  281.00 3605.00  -2
   6   4  21  281.00 3605.00   1
  -7 -21  -4 4638.00 3743.00  -2
   7   4  21 4638.00 3743.00   1
  -8 -21  -4 2992.00 4673.00  -2
   8   4  21 2992.00 4673.00   1
  -9 -21  -413750.00 4724.00  -2
   9   4  2113750.00 4724.00   1
 -10 -21  -4-5186.00 5186.00  -2
  10   4  21-5186.00 5186.00   1
 -11 -21  -452720.00 7693.00  -2
  11   4  2152720.00 7693.00   1
 -12 -21  -4 2868.00 7349.00  -2
  12   4  21 2868.00 7349.00   1
 -13 -21  -444651.00 7356.00  -2
  13   4  2144651.00 7356.00   1
   0 -21  -565880.00 3944.00  -2
   0   5  2165880.00 3944.00   1
  -1 -21  -5 -686.00 2400.00  -2
   1   5  21 -686.00 2400.00   1
  -2 -21  -556958.00 3795.00  -2
   2   5  2156958.00 3795.00   1
  -3 -21  -5 2818.00 3177.00  -2
   3   5  21 2818.00 3177.00   1
  -4 -21  -550982.00 4331.00  -2
   4   5  2150982.00 4331.00   1
  -5 -21  -5 -387.00 2518.00  -2
   5   5  21 -387.00 2518.00   1
  -6 -21  -525442.00 3066.00  -2
   6   5  2125442.00 3066.00   1
  -7 -21  -5 4507.00 3587.00  -2
   7   5  21 4507.00 3587.00   1
  -8 -21  -532883.00 4936.00  -2
   8   5  2132883.00 4936.00   1
  -9 -21  -5 -927.00 5403.00  -2
   9   5  21 -927.00 5403.00   1
 -10 -21  -520926.00 5280.00  -2
  10   5  2120926.00 5280.00   1
 -11 -21  -5 2520.00 7027.00  -2
  11   5  21 2520.00 7027.00   1
 -12 -21  -526837.00 7309.00  -2
  12   5  2126837.00 7309.00   1
  -1 -21  -619387.00 2467.00  -2
   1   6  2119387.00 2467.00   1
  -2 -21  -6  477.00 2600.00  -2
   2   6  21  477.00 2600.00   1
  -3 -21  -6 3389.00 2648.00  -2
   3   6  21 3389.00 2648.00   1
  -4 -21  -6 1814.00 2434.00  -2
   4   6  21 1814.00 2434.00   1
  -5 -21  -627459.00 3159.00  -2
   5   6  2127459.00 3159.00   1
  -6 -21  -6 -529.00 2439.00  -2
   6   6  21 -529.00 2439.00   1
  -7 -21  -6 7838.00 7647.00  -2
   7   6  21 7838.00 7647.00   1
  -8 -21  -6-4952.00 4952.00  -2
   8   6  21-4952.00 4952.00   1
  -9 -21  -611487.00 5241.00  -2
   9   6  2111487.00 5241.00   1
 -10 -21  -6 4174.00 5696.00  -2
  10   6  21 4174.00 5696.00   1
 -11 -21  -639898.00 7403.00  -2
  11   6  2139898.00 7403.00   1
 -12 -21  -611409.00 7532.00  -2
  12   6  2111409.00 7532.00   1
   0 -21  -718687.00 2326.00  -2
   0   7  2118687.00 2326.00   1
  -1 -21  -7  135.00 2318.00  -2
   1   7  21  135.00 2318.00   1
  -2 -21  -7 2801.00 2503.00  -2
   2   7  21 2801.00 2503.00   1
  -3 -21  -7 4900.00 2574.00  -2
   3   7  21 4900.00 2574.00   1
  -4 -21  -7 8502.00 2389.00  -2
   4   7  21 8502.00 2389.00   1
  -5 -21  -7 7526.00 2716.00  -2
   5   7  21 7526.00 2716.00   1
  -6 -21  -7 1540.00 4313.00  -2
   6   7  21 1540.00 4313.00   1
  -7 -21  -7-4743.00 7527.00  -2
   7   7  21-4743.00 7527.00   1
  -8 -21  -7 2845.00 4902.00  -2
   8   7  21 2845.00 4902.00   1
  -9 -21  -7-2273.00 5320.00  -2
   9   7  21-2273.00 5320.00   1
 -10 -21  -7 3547.00 7108.00  -2
  10   7  21 3547.00 7108.00   1
 -11 -21  -711010.00 7413.00  -2
  11   7  2111010.00 7413.00   1
  -1 -21  -816107.00 2416.00  -2
   1   8  2116107.00 2416.00   1
  -2 -21  -8 1914.00 2525.00  -2
   2   8  21 1914.00 2525.00   1
  -3 -21  -8  -22.00 3273.00  -2
   3   8  21  -22.00 3273.00   1
  -4 -21  -811339.00 4598.00  -2
   4   8  2111339.00 4598.00   1
  -5 -21  -838819.00 7249.00  -2
   5   8  2138819.00 7249.00   1
  -6 -21  -8-4899.00 6152.00  -2
   6   8  21-4899.00 6152.00   1
  -7 -21  -8 2235.00 4795.00  -2
   7   8  21 2235.00 4795.00   1
  -8 -21  -8  939.00 6535.00  -2
   8   8  21  939.00 6535.00   1
  -9 -21  -8 5461.00 6029.00  -2
   9   8  21 5461.00 6029.00   1
 -10 -21  -8 4207.00 7383.00  -2
  10   8  21 4207.00 7383.00   1
   0 -21  -928646.00 2669.00  -2
   0   9  2128646.00 2669.00   1
  -1 -21  -9 9533.00 3735.00  -2
   1   9  21 9533.00 3735.00   1
  -2 -21  -919619.00 4298.00  -2
   2   9  2119619.00 4298.00   1
  -3 -21  -913684.00 6562.00  -2
   3   9  2113684.00 6562.00   1
  -4 -21  -923549.00 3877.00  -2
   4   9  2123549.00 3877.00   1
  -5 -21  -9-3331.00 8216.00  -2
   5   9  21-3331.00 8216.00   1
  -6 -21  -9 8302.00 8712.00  -2
   6   9  21 8302.00 8712.00   1
  -7 -21  -9 -110.00 5533.00  -2
   7   9  21 -110.00 5533.00   1
  -8 -21  -9 6449.00 6428.00  -2
   8   9  21 6449.00 6428.00   1
  -1 -21 -1022475.00 4277.00  -2
   1  10  2122475.00 4277.00   1
  -2 -21 -10-1891.00 3703.00  -2
   2  10  21-1891.00 3703.00   1
  -3 -21 -10 1801.00 3948.00  -2
   3  10  21 1801.00 3948.00   1
  -4 -21 -10-1584.00 4327.00  -2
   4  10  21-1584.00 4327.00   1
  -5 -21 -1028187.00 5046.00  -2
   5  10  2128187.00 5046.00   1
  -6 -21 -10-3505.00 5301.00  -2
   6  10  21-3505.00 5301.00   1
  -7 -21 -10 5013.00 5981.00  -2
   7  10  21 5013.00 5981.00   1
  -8 -21 -10-5694.00 6615.00  -2
   8  10  21-5694.00 6615.00   1
   0 -21 -1150408.00 4390.00  -2
   0  11  2150408.00 4390.00   1
  -1 -21 -11 2881.00 2830.00  -2
   1  11  21 2881.00 2830.00   1
  -2 -21 -1135001.00 3922.00  -2
   2  11  2135001.00 3922.00   1
  -3 -21 -11  172.00 3936.00  -2
   3  11  21  172.00 3936.00   1
  -4 -21 -1149114.00 4630.00  -2
   4  11  2149114.00 4630.00   1
  -5 -21 -11-1324.00 4943.00  -2
   5  11  21-1324.00 4943.00   1
  -6 -21 -1144841.00 5331.00  -2
   6  11  2144841.00 5331.00   1
  -7 -21 -11 1851.00 5635.00  -2
   7  11  21 1851.00 5635.00   1
  -1 -21 -1210041.00 3015.00  -2
   1  12  2110041.00 3015.00   1
  -2 -21 -1217744.00 2528.00  -2
   2  12  2117744.00 2528.00   1
  -3 -21 -12 3388.00 3825.00  -2
   3  12  21 3388.00 3825.00   1
  -4 -21 -12  144.00 4214.00  -2
   4  12  21  144.00 4214.00   1
  -5 -21 -1215172.00 4454.00  -2
   5  12  2115172.00 4454.00   1
  -6 -21 -12-4164.00 5178.00  -2
   6  12  21-4164.00 5178.00   1
   0 -21 -1331921.00 4725.00  -2
   0  13  2131921.00 4725.00   1
  -1 -21 -13 7185.0010651.00  -2
   1  13  21 7185.0010651.00   1
  -2 -21 -1318114.00 4081.00  -2
   2  13  2118114.00 4081.00   1
  -3 -21 -1323873.00 3484.00  -2
   3  13  2123873.00 3484.00   1
  -4 -21 -1323159.00 3915.00  -2
   4  13  2123159.00 3915.00   1
  -5 -21 -13  969.00 4466.00  -2
   5  13  21  969.00 4466.00   1
  -6 -21 -1327195.00 5066.00  -2
   6  13  2127195.00 5066.00   1
  -4 -21 -14 7470.00 3785.00  -2
   4  14  21 7470.00 3785.00   1
  -5 -21 -1411926.00 4190.00  -2
   5  14  2111926.00 4190.00   1
  -4 -21 -1535737.00 3991.00  -2
   4  15  2135737.00 3991.00   1
   0 -22   016253.00 5560.00  -2
   0   0  2216253.00 5560.00   1
  -2 -22   0 3401.00 4040.00  -2
   2   0  22 3401.00 4040.00   1
  -4 -22   0 2615.00 4153.00  -2
   4   0  22 2615.00 4153.00   1
  -6 -22   0 2983.00 6782.00  -2
   6   0  22 2983.00 6782.00   1
  -8 -22   0 1430.00 6700.00  -2
   8   0  22 1430.00 6700.00   1
 -10 -22   0  272.00 7489.00  -2
  10   0  22  272.00 7489.00   1
  -1 -22  -1-1317.00 2843.00  -2
   1   1  22-1317.00 2843.00   1
  -2 -22  -113337.00 2816.00  -2
   2   1  2213337.00 2816.00   1
  -3 -22  -1  -58.00 2819.00  -2
   3   1  22  -58.00 2819.00   1
  -4 -22  -122321.00 2874.00  -2
   4   1  2222321.00 2874.00   1
  -5 -22  -1-3357.00 3357.00  -2
   5   1  22-3357.00 3357.00   1
  -6 -22  -139634.00 4898.00  -2
   6   1  2239634.00 4898.00   1
  -7 -22  -1-2321.00 4779.00  -2
   7   1  22-2321.00 4779.00   1
  -8 -22  -127618.00 4962.00  -2
   8   1  2227618.00 4962.00   1
  -9 -22  -1-1630.00 4885.00  -2
   9   1  22-1630.00 4885.00   1
 -10 -22  -119170.00 6854.00  -2
  10   1  2219170.00 6854.00   1
 -11 -22  -1 -389.0012512.00  -2
  11   1  22 -389.0012512.00   1
 -12 -22  -146676.00 8552.00  -2
  12   1  2246676.00 8552.00   1
   0 -22  -2 2808.00 4251.00  -2
   0   2  22 2808.00 4251.00   1
  -1 -22  -212115.00 2788.00  -2
   1   2  2212115.00 2788.00   1
  -2 -22  -2  549.00 2791.00  -2
   2   2  22  549.00 2791.00   1
  -3 -22  -222737.00 2845.00  -2
   3   2  2222737.00 2845.00   1
  -4 -22  -2-1712.00 3178.00  -2
   4   2  22-1712.00 3178.00   1
  -5 -22  -213852.00 3261.00  -2
   5   2  2213852.00 3261.00   1
  -6 -22  -2 4918.00 4673.00  -2
   6   2  22 4918.00 4673.00   1
  -7 -22  -217007.00 4869.00  -2
   7   2  2217007.00 4869.00   1
  -8 -22  -2-3559.00 4959.00  -2
   8   2  22-3559.00 4959.00   1
  -9 -22  -216858.00 4973.00  -2
   9   2  2216858.00 4973.00   1
 -10 -22  -2 4571.00 7636.00  -2
  10   2  22 4571.00 7636.00   1
 -11 -22  -2 1575.00 5846.00  -2
  11   2  22 1575.00 5846.00   1
 -12 -22  -2 4770.00 7865.00  -2
  12   2  22 4770.00 7865.00   1
  -1 -22  -3-1558.00 2764.00  -2
   1   3  22-1558.00 2764.00   1
  -2 -22  -323397.00 2825.00  -2
   2   3  2223397.00 2825.00   1
  -3 -22  -3 1192.00 2838.00  -2
   3   3  22 1192.00 2838.00   1
  -4 -22  -323904.00 3261.00  -2
   4   3  2223904.00 3261.00   1
  -5 -22  -3 3860.00 3105.00  -2
   5   3  22 3860.00 3105.00   1
  -6 -22  -340773.00 4908.00  -2
   6   3  2240773.00 4908.00   1
  -7 -22  -3   16.00 4932.00  -2
   7   3  22   16.00 4932.00   1
  -8 -22  -326782.00 5154.00  -2
   8   3  2226782.00 5154.00   1
  -9 -22  -3 7893.00 6688.00  -2
   9   3  22 7893.00 6688.00   1
 -10 -22  -310321.00 7583.00  -2
  10   3  2210321.00 7583.00   1
 -11 -22  -3-3218.00 8119.00  -2
  11   3  22-3218.00 8119.00   1
 -12 -22  -357863.00 8372.00  -2
  12   3  2257863.00 8372.00   1
   0 -22  -4 3972.00 3767.00  -2
   0   4  22 3972.00 3767.00   1
  -1 -22  -426540.00 2770.00  -2
   1   4  2226540.00 2770.00   1
  -2 -22  -4 -551.00 2718.00  -2
   2   4  22 -551.00 2718.00   1
  -3 -22  -421387.00 3116.00  -2
   3   4  2221387.00 3116.00   1
  -4 -22  -4-1590.00 3097.00  -2
   4   4  22-1590.00 3097.00   1
  -5 -22  -4 8015.00 3057.00  -2
   5   4  22 8015.00 3057.00   1
  -6 -22  -4-2208.00 4766.00  -2
   6   4  22-2208.00 4766.00   1
  -7 -22  -413446.00 5039.00  -2
   7   4  2213446.00 5039.00   1
  -8 -22  -4 7031.00 5209.00  -2
   8   4  22 7031.00 5209.00   1
  -9 -22  -4 8922.00 5123.00  -2
   9   4  22 8922.00 5123.00   1
 -10 -22  -4-5682.00 5682.00  -2
  10   4  22-5682.00 5682.00   1
 -11 -22  -4 6405.00 7490.00  -2
  11   4  22 6405.00 7490.00   1
 -12 -22  -4 9189.00 7807.00  -2
  12   4  22 9189.00 7807.00   1
  -1 -22  -5-2643.00 2643.00  -2
   1   5  22-2643.00 2643.00   1
  -2 -22  -515218.00 2757.00  -2
   2   5  2215218.00 2757.00   1
  -3 -22  -5 3953.00 2961.00  -2
   3   5  22 3953.00 2961.00   1
  -4 -22  -5 8598.00 3026.00  -2
   4   5  22 8598.00 3026.00   1
  -5 -22  -5-1752.00 4541.00  -2
   5   5  22-1752.00 4541.00   1
  -6 -22  -518063.00 4864.00  -2
   6   5  2218063.00 4864.00   1
  -7 -22  -5 3762.00 9829.00  -2
   7   5  22 3762.00 9829.00   1
  -8 -22  -520768.00 6026.00  -2
   8   5  2220768.00 6026.00   1
  -9 -22  -5-5466.00 5466.00  -2
   9   5  22-5466.00 5466.00   1
 -10 -22  -5 -532.00 7721.00  -2
  10   5  22 -532.00 7721.00   1
 -11 -22  -5 2802.00 7746.00  -2
  11   5  22 2802.00 7746.00   1
 -12 -22  -542107.00 7807.00  -2
  12   5  2242107.00 7807.00   1
   0 -22  -6 4520.00 4976.00  -2
   0   6  22 4520.00 4976.00   1
  -1 -22  -630557.00 2690.00  -2
   1   6  2230557.00 2690.00   1
  -2 -22  -6 3493.00 2843.00  -2
   2   6  22 3493.00 2843.00   1
  -3 -22  -636114.00 3001.00  -2
   3   6  2236114.00 3001.00   1
  -4 -22  -6-1198.00 2884.00  -2
   4   6  22-1198.00 2884.00   1
  -5 -22  -612930.00 4497.00  -2
   5   6  2212930.00 4497.00   1
  -6 -22  -6 4781.00 4877.00  -2
   6   6  22 4781.00 4877.00   1
  -7 -22  -629617.00 5200.00  -2
   7   6  2229617.00 5200.00   1
  -8 -22  -6-5644.00 5644.00  -2
   8   6  22-5644.00 5644.00   1
  -9 -22  -610853.00 6028.00  -2
   9   6  2210853.00 6028.00   1
 -10 -22  -6 3264.00 8083.00  -2
  10   6  22 3264.00 8083.00   1
 -11 -22  -6 2318.00 7820.00  -2
  11   6  22 2318.00 7820.00   1
 -12 -22  -6 9969.00 8063.00  -2
  12   6  22 9969.00 8063.00   1
  -1 -22  -7 4318.00 2730.00  -2
   1   7  22 4318.00 2730.00   1
  -2 -22  -720794.00 2756.00  -2
   2   7  2220794.00 2756.00   1
  -3 -22  -7  280.00 2771.00  -2
   3   7  22  280.00 2771.00   1
  -4 -22  -7 9488.00 4592.00  -2
   4   7  22 9488.00 4592.00   1
  -5 -22  -7 2474.00 7054.00  -2
   5   7  22 2474.00 7054.00   1
  -6 -22  -735473.00 4895.00  -2
   6   7  2235473.00 4895.00   1
  -7 -22  -7-5467.00 7023.00  -2
   7   7  22-5467.00 7023.00   1
  -8 -22  -717352.00 5620.00  -2
   8   7  2217352.00 5620.00   1
   0 -22  -8 3999.00 3897.00  -2
   0   8  22 3999.00 3897.00   1
  -1 -22  -823695.00 3483.00  -2
   1   8  2223695.00 3483.00   1
  -2 -22  -8  299.00 4791.00  -2
   2   8  22  299.00 4791.00   1
  -3 -22  -819069.00 4817.00  -2
   3   8  2219069.00 4817.00   1
  -4 -22  -8-3113.00 5097.00  -2
   4   8  22-3113.00 5097.00   1
  -5 -22  -821384.00 5548.00  -2
   5   8  2221384.00 5548.00   1
  -6 -22  -8 3645.00 6282.00  -2
   6   8  22 3645.00 6282.00   1
  -7 -22  -815821.00 7187.00  -2
   7   8  2215821.00 7187.00   1
  -8 -22  -8-2234.00 7963.00  -2
   8   8  22-2234.00 7963.00   1
  -1 -22  -9   62.00 4374.00  -2
   1   9  22   62.00 4374.00   1
  -2 -22  -913266.00 4263.00  -2
   2   9  2213266.00 4263.00   1
  -3 -22  -9 4760.00 4613.00  -2
   3   9  22 4760.00 4613.00   1
  -4 -22  -9 8648.00 4881.00  -2
   4   9  22 8648.00 4881.00   1
  -5 -22  -9-4283.00 5483.00  -2
   5   9  22-4283.00 5483.00   1
  -6 -22  -911221.00 6069.00  -2
   6   9  2211221.00 6069.00   1
  -7 -22  -9  194.00 7058.00  -2
   7   9  22  194.00 7058.00   1
   0 -22 -10 -150.00 3592.00  -2
   0  10  22 -150.00 3592.00   1
  -1 -22 -1010997.00 3814.00  -2
   1  10  2210997.00 3814.00   1
  -2 -22 -10 -301.00 4138.00  -2
   2  10  22 -301.00 4138.00   1
  -3 -22 -1014236.00 4371.00  -2
   3  10  2214236.00 4371.00   1
  -4 -22 -10-4863.00 4863.00  -2
   4  10  22-4863.00 4863.00   1
  -5 -22 -10 9934.00 5560.00  -2
   5  10  22 9934.00 5560.00   1
  -6 -22 -10 1065.00 5610.00  -2
   6  10  22 1065.00 5610.00   1
  -7 -22 -1021682.00 6734.00  -2
   7  10  2221682.00 6734.00   1
  -1 -22 -11 3428.00 3640.00  -2
   1  11  22 3428.00 3640.00   1
  -2 -22 -11 3716.00 3935.00  -2
   2  11  22 3716.00 3935.00   1
  -3 -22 -11 3053.00 4304.00  -2
   3  11  22 3053.00 4304.00   1
  -4 -22 -11 7612.00 4778.00  -2
   4  11  22 7612.00 4778.00   1
  -5 -22 -11 1920.00 5089.00  -2
   5  11  22 1920.00 5089.00   1
  -6 -22 -11 9206.00 5918.00  -2
   6  11  22 9206.00 5918.00   1
  -3 -22 -1249816.00 4423.00  -2
   3  12  2249816.00 4423.00   1
  -4 -22 -12 6653.00 4443.00  -2
   4  12  22 6653.00 4443.00   1
  -5 -22 -1239627.00 5522.00  -2
   5  12  2239627.00 5522.00   1
  -4 -22 -13 6815.00 4455.00  -2
   4  13  22 6815.00 4455.00   1
  -5 -22 -13 2898.00 4778.00  -2
   5  13  22 2898.00 4778.00   1
  -1 -23   0 4348.00 4245.00  -2
   1   0  23 4348.00 4245.00   1
  -3 -23   0-6685.00 6891.00  -2
   3   0  23-6685.00 6891.00   1
  -5 -23   037915.00 7199.00  -2
   5   0  2337915.00 7199.00   1
  -7 -23   015224.00 7309.00  -2
   7   0  2315224.00 7309.00   1
  -9 -23   025626.00 7971.00  -2
   9   0  2325626.00 7971.00   1
   0 -23  -1 2855.00 4237.00  -2
   0   1  23 2855.00 4237.00   1
  -1 -23  -128973.00 3147.00  -2
   1   1  2328973.00 3147.00   1
  -2 -23  -115004.00 3042.00  -2
   2   1  2315004.00 3042.00   1
  -3 -23  -1 8758.00 4688.00  -2
   3   1  23 8758.00 4688.00   1
  -4 -23  -1 4685.00 4844.00  -2
   4   1  23 4685.00 4844.00   1
  -5 -23  -1  728.00 4940.00  -2
   5   1  23  728.00 4940.00   1
  -6 -23  -1 8183.00 5166.00  -2
   6   1  23 8183.00 5166.00   1
  -7 -23  -133860.00 5266.00  -2
   7   1  2333860.00 5266.00   1
  -8 -23  -1 5442.00 5393.00  -2
   8   1  23 5442.00 5393.00   1
  -9 -23  -1 2456.00 5571.00  -2
   9   1  23 2456.00 5571.00   1
 -10 -23  -112517.00 8085.00  -2
  10   1  2312517.00 8085.00   1
 -11 -23  -1-8390.00 8390.00  -2
  11   1  23-8390.00 8390.00   1
  -1 -23  -214101.00 3082.00  -2
   1   2  2314101.00 3082.00   1
  -2 -23  -2 -733.00 3456.00  -2
   2   2  23 -733.00 3456.00   1
  -3 -23  -2 2811.00 4638.00  -2
   3   2  23 2811.00 4638.00   1
  -4 -23  -2  363.00 4777.00  -2
   4   2  23  363.00 4777.00   1
  -5 -23  -231893.00 5091.00  -2
   5   2  2331893.00 5091.00   1
  -6 -23  -2 4524.00 5044.00  -2
   6   2  23 4524.00 5044.00   1
  -7 -23  -2 2813.00 5205.00  -2
   7   2  23 2813.00 5205.00   1
  -8 -23  -2 4392.00 5348.00  -2
   8   2  23 4392.00 5348.00   1
  -9 -23  -214557.00 5623.00  -2
   9   2  2314557.00 5623.00   1
 -10 -23  -2-4720.00 5950.00  -2
  10   2  23-4720.00 5950.00   1
 -11 -23  -2 8641.00 8755.00  -2
  11   2  23 8641.00 8755.00   1
   0 -23  -3-1594.00 4207.00  -2
   0   3  23-1594.00 4207.00   1
  -1 -23  -3 3987.00 3344.00  -2
   1   3  23 3987.00 3344.00   1
  -2 -23  -3 -741.00 3401.00  -2
   2   3  23 -741.00 3401.00   1
  -3 -23  -3-5178.00 5669.00  -2
   3   3  23-5178.00 5669.00   1
  -4 -23  -3 5575.00 4819.00  -2
   4   3  23 5575.00 4819.00   1
  -5 -23  -3 1261.00 4815.00  -2
   5   3  23 1261.00 4815.00   1
  -6 -23  -3 -629.00 5118.00  -2
   6   3  23 -629.00 5118.00   1
  -7 -23  -313473.00 5248.00  -2
   7   3  2313473.00 5248.00   1
  -8 -23  -3  660.00 6843.00  -2
   8   3  23  660.00 6843.00   1
  -9 -23  -3 3677.0013900.00  -2
   9   3  23 3677.0013900.00   1
 -10 -23  -3-8951.00 8951.00  -2
  10   3  23-8951.00 8951.00   1
 -11 -23  -3-2471.00 8831.00  -2
  11   3  23-2471.00 8831.00   1
  -1 -23  -4 6951.00 3641.00  -2
   1   4  23 6951.00 3641.00   1
  -2 -23  -4  236.00 3246.00  -2
   2   4  23  236.00 3246.00   1
  -3 -23  -4 5944.00 4648.00  -2
   3   4  23 5944.00 4648.00   1
  -4 -23  -4  941.00 4789.00  -2
   4   4  23  941.00 4789.00   1
  -5 -23  -430367.00 5013.00  -2
   5   4  2330367.00 5013.00   1
  -6 -23  -4-1592.00 5230.00  -2
   6   4  23-1592.00 5230.00   1
  -7 -23  -410917.00 5388.00  -2
   7   4  2310917.00 5388.00   1
  -8 -23  -4 4811.00 8434.00  -2
   8   4  23 4811.00 8434.00   1
  -9 -23  -410111.00 6811.00  -2
   9   4  2310111.00 6811.00   1
 -10 -23  -4-5979.00 8685.00  -2
  10   4  23-5979.00 8685.00   1
 -11 -23  -427786.00 8829.00  -2
  11   4  2327786.00 8829.00   1
   0 -23  -536071.00 5014.00  -2
   0   5  2336071.00 5014.00   1
  -1 -23  -5 2579.00 4661.00  -2
   1   5  23 2579.00 4661.00   1
  -2 -23  -538855.00 5674.00  -2
   2   5  2338855.00 5674.00   1
  -3 -23  -5-2277.00 5977.00  -2
   3   5  23-2277.00 5977.00   1
  -4 -23  -527326.00 6566.00  -2
   4   5  2327326.00 6566.00   1
  -5 -23  -5-3886.00 6680.00  -2
   5   5  23-3886.00 6680.00   1
  -6 -23  -521932.00 7210.00  -2
   6   5  2321932.00 7210.00   1
  -7 -23  -510623.00 7697.00  -2
   7   5  2310623.00 7697.00   1
  -8 -23  -522688.00 8135.00  -2
   8   5  2322688.00 8135.00   1
  -9 -23  -5-5996.00 8989.00  -2
   9   5  23-5996.00 8989.00   1
  -1 -23  -611602.00 5033.00  -2
   1   6  2311602.00 5033.00   1
  -2 -23  -6 -806.00 5197.00  -2
   2   6  23 -806.00 5197.00   1
  -3 -23  -6 9044.00 5645.00  -2
   3   6  23 9044.00 5645.00   1
  -4 -23  -6 -473.00 6137.00  -2
   4   6  23 -473.00 6137.00   1
  -5 -23  -618249.00 6483.00  -2
   5   6  2318249.00 6483.00   1
  -6 -23  -6 -521.00 7104.00  -2
   6   6  23 -521.00 7104.00   1
  -7 -23  -6 7121.00 7488.00  -2
   7   6  23 7121.00 7488.00   1
  -8 -23  -6 5387.00 8406.00  -2
   8   6  23 5387.00 8406.00   1
   0 -23  -7 8515.00 4532.00  -2
   0   7  23 8515.00 4532.00   1
  -1 -23  -716602.00 4762.00  -2
   1   7  2316602.00 4762.00   1
  -2 -23  -7 2131.00 4903.00  -2
   2   7  23 2131.00 4903.00   1
  -3 -23  -7 9373.00 5514.00  -2
   3   7  23 9373.00 5514.00   1
  -4 -23  -7 8022.00 5883.00  -2
   4   7  23 8022.00 5883.00   1
  -5 -23  -714199.00 6233.00  -2
   5   7  2314199.00 6233.00   1
  -6 -23  -7 4795.00 7209.00  -2
   6   7  23 4795.00 7209.00   1
  -7 -23  -741021.00 7839.00  -2
   7   7  2341021.00 7839.00   1
  -8 -23  -7 -219.00 8887.00  -2
   8   7  23 -219.00 8887.00   1
  -1 -23  -810180.00 4684.00  -2
   1   8  2310180.00 4684.00   1
  -2 -23  -8-4884.00 4884.00  -2
   2   8  23-4884.00 4884.00   1
  -3 -23  -8 -967.00 5024.00  -2
   3   8  23 -967.00 5024.00   1
  -4 -23  -8 6170.00 5434.00  -2
   4   8  23 6170.00 5434.00   1
  -5 -23  -815542.00 6014.00  -2
   5   8  2315542.00 6014.00   1
  -6 -23  -8 2270.00 6771.00  -2
   6   8  23 2270.00 6771.00   1
  -7 -23  -8  738.00 8160.00  -2
   7   8  23  738.00 8160.00   1
  -2 -23  -911987.00 4744.00  -2
   2   9  2311987.00 4744.00   1
  -3 -23  -9-1312.00 4871.00  -2
   3   9  23-1312.00 4871.00   1
  -4 -23  -917735.00 5454.00  -2
   4   9  2317735.00 5454.00   1
  -5 -23  -9 2329.00 6246.00  -2
   5   9  23 2329.00 6246.00   1
  -6 -23  -911551.00 6631.00  -2
   6   9  2311551.00 6631.00   1
  -3 -23 -10 1335.00 5080.00  -2
   3  10  23 1335.00 5080.00   1
  -4 -23 -10-1297.00 5273.00  -2
   4  10  23-1297.00 5273.00   1
  -5 -23 -1010997.00 5930.00  -2
   5  10  2310997.00 5930.00   1
  -6 -23 -10  524.00 6526.00  -2
   6  10  23  524.00 6526.00   1
  -5 -23 -11 1492.00 5493.00  -2
   5  11  23 1492.00 5493.00   1
  -4 -24   0 1258.00 7302.00  -2
   4   0  24 1258.00 7302.00   1
  -6 -24   027429.00 8012.00  -2
   6   0  2427429.00 8012.00   1
  -8 -24   013848.00 8454.00  -2
   8   0  2413848.00 8454.00   1
 -10 -24   015997.00 9067.00  -2
  10   0  2415997.00 9067.00   1
  -3 -24  -1-3175.00 7172.00  -2
   3   1  24-3175.00 7172.00   1
  -4 -24  -1 7472.00 7337.00  -2
   4   1  24 7472.00 7337.00   1
  -5 -24  -1 -273.00 5357.00  -2
   5   1  24 -273.00 5357.00   1
  -6 -24  -1 4382.00 5656.00  -2
   6   1  24 4382.00 5656.00   1
  -7 -24  -1-2597.00 5569.00  -2
   7   1  24-2597.00 5569.00   1
  -8 -24  -126519.00 5973.00  -2
   8   1  2426519.00 5973.00   1
  -9 -24  -1 4334.00 6305.00  -2
   9   1  24 4334.00 6305.00   1
 -10 -24  -114249.00 8838.00  -2
  10   1  2414249.00 8838.00   1
  -3 -24  -224913.00 6932.00  -2
   3   2  2424913.00 6932.00   1
  -4 -24  -2-5074.00 7393.00  -2
   4   2  24-5074.00 7393.00   1
  -5 -24  -220072.00 7499.00  -2
   5   2  2420072.00 7499.00   1
  -6 -24  -220365.00 8042.00  -2
   6   2  2420365.00 8042.00   1
  -7 -24  -213912.00 8141.00  -2
   7   2  2413912.00 8141.00   1
  -8 -24  -2 1941.00 8469.00  -2
   8   2  24 1941.00 8469.00   1
  -9 -24  -212097.00 8873.00  -2
   9   2  2412097.00 8873.00   1
 -10 -24  -2 -977.00 8312.00  -2
  10   2  24 -977.00 8312.00   1
  -3 -24  -3-3916.00 6713.00  -2
   3   3  24-3916.00 6713.00   1
  -4 -24  -3 6768.00 6949.00  -2
   4   3  24 6768.00 6949.00   1
  -5 -24  -3-7294.00 7454.00  -2
   5   3  24-7294.00 7454.00   1
  -6 -24  -3 6361.00 8037.00  -2
   6   3  24 6361.00 8037.00   1
  -7 -24  -3-2926.00 8279.00  -2
   7   3  24-2926.00 8279.00   1
  -8 -24  -320254.00 8586.00  -2
   8   3  2420254.00 8586.00   1
  -3 -24  -411401.00 6588.00  -2
   3   4  2411401.00 6588.00   1
  -4 -24  -4 2668.00 6849.00  -2
   4   4  24 2668.00 6849.00   1
  -5 -24  -4  -65.00 7412.00  -2
   5   4  24  -65.00 7412.00   1
  -6 -24  -4-1512.00 8237.00  -2
   6   4  24-1512.00 8237.00   1
  -7 -24  -4 4336.00 8557.00  -2
   7   4  24 4336.00 8557.00   1
  -8 -24  -4-4920.00 9036.00  -2
   8   4  24-4920.00 9036.00   1
  -3 -24  -5 2930.00 6123.00  -2
   3   5  24 2930.00 6123.00   1
  -4 -24  -5 8555.00 6648.00  -2
   4   5  24 8555.00 6648.00   1
  -5 -24  -5 2738.00 7322.00  -2
   5   5  24 2738.00 7322.00   1
  -6 -24  -5-4065.00 8041.00  -2
   6   5  24-4065.00 8041.00   1
  -7 -24  -5 -440.00 8794.00  -2
   7   5  24 -440.00 8794.00   1
  -8 -24  -521102.00 9638.00  -2
   8   5  2421102.00 9638.00   1
  -4 -24  -6 5367.00 6627.00  -2
   4   6  24 5367.00 6627.00   1
  -5 -24  -6-2572.00 7320.00  -2
   5   6  24-2572.00 7320.00   1
  -6 -24  -624453.00 7772.00  -2
   6   6  2424453.00 7772.00   1
  -7 -24  -6 1629.00 8973.00  -2
   7   6  24 1629.00 8973.00   1
  -5 -24  -7 1382.00 6913.00  -2
   5   7  24 1382.00 6913.00   1
  -6 -24  -7  358.00 7715.00  -2
   6   7  24  358.00 7715.00   1
  -7 -24  -7 1773.00 8403.00  -2
   7   7  24 1773.00 8403.00   1
  -5 -24  -814929.00 6716.00  -2
   5   8  2414929.00 6716.00   1
  -6 -24  -810794.00 7972.00  -2
   6   8  2410794.00 7972.00   1
;
_shelx_hkl_checksum                32161
_shelx_fab_file
;
    1    1    1     71.58      0.00
    1    1    2     -3.26      0.00
    0    2    2    147.04      0.00
    1    2    2     -6.67      0.00
    2    2    2    -80.01      0.00
    1    0    3     64.23      0.00
    0    1    3    -69.12      0.00
    1    1    3    -66.09      0.00
    2    1    3     23.69      0.00
    1    2    3    -30.25      0.00
    2    2    3      6.79      0.00
    0    3    3      6.93      0.00
    1    3    3     64.93      0.00
    2    3    3     -3.75      0.00
    3    3    3    -79.82      0.00
    0    0    4   -123.65      0.00
    2    0    4     31.68      0.00
    1    1    4     17.56      0.00
    2    1    4     22.84      0.00
    3    1    4     -5.74      0.00
    0    2    4     30.31      0.00
    1    2    4    -18.64      0.00
    2    2    4    -15.59      0.00
    3    2    4     10.00      0.00
    1    3    4     12.90      0.00
    2    3    4    -15.62      0.00
    3    3    4      4.27      0.00
    0    4    4     30.59      0.00
    1    4    4     -0.30      0.00
    2    4    4     -3.68      0.00
    3    4    4      1.66      0.00
    4    4    4     -9.34      0.00
    1    0    5    -26.80      0.00
    3    0    5     28.97      0.00
    0    1    5     23.72      0.00
    1    1    5     -9.77      0.00
    2    1    5    -19.81      0.00
    3    1    5      3.98      0.00
    4    1    5    -10.27      0.00
    1    2    5     25.01      0.00
    2    2    5      5.34      0.00
    3    2    5     -6.75      0.00
    4    2    5      1.35      0.00
    0    3    5    -34.04      0.00
    1    3    5      5.00      0.00
    2    3    5     13.44      0.00
    3    3    5      6.97      0.00
    4    3    5      4.63      0.00
    1    4    5      3.10      0.00
    2    4    5      6.72      0.00
    3    4    5    -10.70      0.00
    4    4    5     -2.19      0.00
    0    5    5      7.40      0.00
    1    5    5      3.83      0.00
    2    5    5     -8.40      0.00
    3    5    5     -6.43      0.00
    4    5    5      5.16      0.00
    5    5    5      0.77      0.00
    2    0    6    -39.73      0.00
    4    0    6     -2.98      0.00
    1    1    6    -18.85      0.00
    2    1    6     -4.63      0.00
    3    1    6     10.53      0.00
    4    1    6     10.86      0.00
    5    1    6    -13.20      0.00
    0    2    6    -36.96      0.00
    1    2    6      6.77      0.00
    2    2    6     25.48      0.00
    3    2    6    -13.59      0.00
    4    2    6      4.72      0.00
    5    2    6      0.19      0.00
    1    3    6     -5.82      0.00
    2    3    6     12.73      0.00
    3    3    6      0.47      0.00
    4    3    6    -15.00      0.00
    5    3    6      8.18      0.00
    0    4    6     -4.65      0.00
    1    4    6     -9.34      0.00
    2    4    6      7.21      0.00
    3    4    6      9.62      0.00
    4    4    6     -0.77      0.00
    5    4    6     -0.81      0.00
    1    5    6     27.63      0.00
    2    5    6     -8.91      0.00
    3    5    6     -9.66      0.00
    4    5    6      2.67      0.00
    5    5    6     -1.33      0.00
    0    6    6     24.59      0.00
    1    6    6      2.15      0.00
    2    6    6    -16.01      0.00
    3    6    6     -6.19      0.00
    4    6    6     -3.06      0.00
    5    6    6      3.47      0.00
    6    6    6      2.12      0.00
    1    0    7      5.33      0.00
    3    0    7    -17.41      0.00
    5    0    7     22.06      0.00
    1    1    7      6.92      0.00
    2    1    7      2.15      0.00
    3    1    7     -8.73      0.00
    4    1    7      0.47      0.00
    5    1    7      3.26      0.00
    6    1    7     -8.25      0.00
    1    2    7     -5.44      0.00
    2    2    7     -6.96      0.00
    3    2    7      8.27      0.00
    4    2    7     -1.61      0.00
    5    2    7     -6.97      0.00
    6    2    7     -3.07      0.00
    0    3    7     17.34      0.00
    1    3    7     -9.51      0.00
    2    3    7     -9.40      0.00
    3    3    7     18.24      0.00
    4    3    7     -6.51      0.00
    5    3    7     -5.71      0.00
    6    3    7     10.07      0.00
    1    4    7     -5.49      0.00
    2    4    7     -0.49      0.00
    3    4    7      6.92      0.00
    4    4    7      2.33      0.00
    5    4    7    -13.28      0.00
    6    4    7      4.08      0.00
    0    5    7    -15.03      0.00
    1    5    7      3.31      0.00
    2    5    7      6.83      0.00
    3    5    7     -6.43      0.00
    4    5    7     -0.25      0.00
    5    5    7      1.22      0.00
    6    5    7     -0.45      0.00
    1    6    7      5.07      0.00
    2    6    7     11.74      0.00
    3    6    7    -13.84      0.00
    4    6    7     -3.38      0.00
    5    6    7     12.51      0.00
    6    6    7      0.82      0.00
    0    7    7     -2.15      0.00
    1    7    7      1.81      0.00
    2    7    7      1.98      0.00
    3    7    7     -6.13      0.00
    4    7    7      1.97      0.00
    5    7    7     -0.56      0.00
    6    7    7     -2.81      0.00
    7    7    7      4.29      0.00
    2    0    8      9.34      0.00
    4    0    8     -3.03      0.00
    6    0    8     -9.28      0.00
    1    1    8      9.82      0.00
    2    1    8     -0.33      0.00
    3    1    8     -2.55      0.00
    4    1    8     -5.73      0.00
    5    1    8     -6.77      0.00
    6    1    8      6.12      0.00
    7    1    8      3.69      0.00
    0    2    8      7.17      0.00
    1    2    8      1.01      0.00
    2    2    8     -4.47      0.00
    3    2    8      2.62      0.00
    4    2    8      0.41      0.00
    5    2    8      0.05      0.00
    6    2    8      3.93      0.00
    7    2    8     -2.55      0.00
    1    3    8      1.81      0.00
    2    3    8     -6.59      0.00
    3    3    8     -6.38      0.00
    4    3    8      7.23      0.00
    5    3    8      1.75      0.00
    6    3    8     -3.16      0.00
    7    3    8      1.42      0.00
    0    4    8     -5.59      0.00
    1    4    8      8.14      0.00
    2    4    8     -1.54      0.00
    3    4    8    -12.54      0.00
    4    4    8      5.80      0.00
    5    4    8     -0.31      0.00
    6    4    8     -2.90      0.00
    7    4    8      6.11      0.00
    1    5    8    -10.96      0.00
    2    5    8      1.64      0.00
    3    5    8      8.29      0.00
    4    5    8      0.57      0.00
    5    5    8      1.38      0.00
    6    5    8     -4.65      0.00
    7    5    8     -0.28      0.00
    0    6    8     -5.97      0.00
    1    6    8     -6.20      0.00
    2    6    8      3.03      0.00
    3    6    8     10.23      0.00
    4    6    8     -6.00      0.00
    5    6    8     -1.35      0.00
    6    6    8      4.83      0.00
    7    6    8     -4.04      0.00
    1    7    8      7.35      0.00
    2    7    8      0.53      0.00
    3    7    8     -0.16      0.00
    4    7    8     -6.40      0.00
    5    7    8     -0.90      0.00
    6    7    8      6.28      0.00
    7    7    8      0.00      0.00
    0    8    8      7.11      0.00
    1    8    8      0.68      0.00
    2    8    8     -4.65      0.00
    3    8    8      0.07      0.00
    4    8    8      0.78      0.00
    5    8    8      0.43      0.00
    6    8    8      0.06      0.00
    7    8    8     -3.56      0.00
    8    8    8     -0.10      0.00
    3    0    9      4.39      0.00
    5    0    9    -15.30      0.00
    7    0    9     11.45      0.00
    0    1    9     -3.57      0.00
    1    1    9     -1.04      0.00
    2    1    9      3.42      0.00
    3    1    9      7.25      0.00
    4    1    9      4.47      0.00
    5    1    9     -6.46      0.00
    6    1    9     -6.92      0.00
    7    1    9     -0.22      0.00
    8    1    9     -0.91      0.00
    1    2    9      3.48      0.00
    2    2    9     10.76      0.00
    3    2    9     -5.89      0.00
    4    2    9    -10.66      0.00
    5    2    9      6.05      0.00
    6    2    9      4.34      0.00
    7    2    9     -2.12      0.00
    8    2    9      1.63      0.00
    0    3    9      2.27      0.00
    1    3    9      4.03      0.00
    2    3    9      0.31      0.00
    3    3    9     -8.94      0.00
    4    3    9     -2.94      0.00
    5    3    9      5.47      0.00
    6    3    9      4.05      0.00
    7    3    9      0.26      0.00
    8    3    9     -0.23      0.00
    1    4    9     -5.18      0.00
    2    4    9     -6.05      0.00
    3    4    9     -2.54      0.00
    4    4    9      1.76      0.00
    5    4    9      7.16      0.00
    6    4    9      2.17      0.00
    7    4    9     -1.00      0.00
    8    4    9      2.79      0.00
    0    5    9      9.23      0.00
    1    5    9     -3.36      0.00
    2    5    9     -0.54      0.00
    3    5    9     -0.37      0.00
    4    5    9     -3.94      0.00
    5    5    9      2.23      0.00
    6    5    9     -0.02      0.00
    7    5    9      1.82      0.00
    8    5    9     -1.77      0.00
    1    6    9      3.77      0.00
    2    6    9     -3.31      0.00
    3    6    9      4.23      0.00
    4    6    9      2.81      0.00
    5    6    9     -3.58      0.00
    6    6    9     -1.19      0.00
    7    6    9     -1.53      0.00
    8    6    9     -1.99      0.00
    0    7    9     -8.13      0.00
    1    7    9     -2.04      0.00
    2    7    9      1.07      0.00
    3    7    9     -0.04      0.00
    4    7    9      6.67      0.00
    5    7    9      1.47      0.00
    6    7    9     -4.63      0.00
    7    7    9     -0.12      0.00
    8    7    9     -0.88      0.00
    1    8    9     -1.12      0.00
    2    8    9      0.93      0.00
    3    8    9     -0.37      0.00
    4    8    9     -1.04      0.00
    5    8    9     -0.36      0.00
    6    8    9     -0.75      0.00
    7    8    9     -0.73      0.00
    8    8    9      1.75      0.00
    0    9    9     -0.85      0.00
    1    9    9      1.53      0.00
    2    9    9      0.06      0.00
    3    9    9     -0.19      0.00
    4    9    9     -1.11      0.00
    5    9    9     -0.19      0.00
    6    9    9     -1.02      0.00
    7    9    9      1.13      0.00
    8    9    9      1.21      0.00
    9    9    9     -3.55      0.00
    2    0   10      7.15      0.00
    4    0   10      6.79      0.00
    6    0   10     -7.84      0.00
    8    0   10      2.21      0.00
    1    1   10     -0.24      0.00
    2    1   10      3.07      0.00
    3    1   10      0.85      0.00
    4    1   10     -2.33      0.00
    5    1   10      0.20      0.00
    6    1   10     -3.93      0.00
    7    1   10      0.53      0.00
    8    1   10      2.98      0.00
    9    1   10     -0.92      0.00
    0    2   10      4.20      0.00
    1    2   10     -0.79      0.00
    2    2   10     -0.79      0.00
    3    2   10      4.49      0.00
    4    2   10     -3.31      0.00
    5    2   10     -1.28      0.00
    6    2   10      1.98      0.00
    7    2   10     -3.53      0.00
    8    2   10      0.65      0.00
    9    2   10      0.32      0.00
    1    3   10     10.01      0.00
    2    3   10     -7.97      0.00
    3    3   10     -2.97      0.00
    4    3   10      1.02      0.00
    5    3   10     -3.89      0.00
    6    3   10      7.03      0.00
    7    3   10      7.24      0.00
    8    3   10     -2.15      0.00
    9    3   10      1.32      0.00
    0    4   10      8.87      0.00
    1    4   10      3.35      0.00
    2    4   10     -4.90      0.00
    3    4   10     -4.14      0.00
    4    4   10     -2.47      0.00
    5    4   10      2.58      0.00
    6    4   10      3.76      0.00
    7    4   10      0.40      0.00
    8    4   10     -1.02      0.00
    9    4   10     -0.23      0.00
    1    5   10     -9.99      0.00
    2    5   10      1.44      0.00
    3    5   10      1.65      0.00
    4    5   10     -0.31      0.00
    5    5   10      0.49      0.00
    6    5   10      1.08      0.00
    7    5   10     -1.52      0.00
    8    5   10     -0.46      0.00
    9    5   10      0.18      0.00
    0    6   10     -3.94      0.00
    1    6   10      0.45      0.00
    2    6   10     -0.18      0.00
    3    6   10      2.10      0.00
    4    6   10      1.19      0.00
    5    6   10     -2.91      0.00
    6    6   10      1.92      0.00
    7    6   10      0.45      0.00
    8    6   10      2.19      0.00
    9    6   10     -0.54      0.00
    1    7   10      0.56      0.00
    2    7   10      3.51      0.00
    3    7   10     -5.69      0.00
    4    7   10      3.01      0.00
    5    7   10      0.63      0.00
    6    7   10     -2.08      0.00
    7    7   10      1.10      0.00
    8    7   10     -0.42      0.00
    9    7   10      0.20      0.00
    0    8   10     -3.25      0.00
    1    8   10     -4.10      0.00
    2    8   10      2.89      0.00
    3    8   10      3.46      0.00
    4    8   10      0.80      0.00
    5    8   10     -0.23      0.00
    6    8   10     -1.95      0.00
    7    8   10     -1.17      0.00
    8    8   10     -0.02      0.00
    9    8   10      0.03      0.00
    1    9   10      4.18      0.00
    2    9   10     -1.57      0.00
    3    9   10      0.88      0.00
    4    9   10      0.73      0.00
    5    9   10      1.03      0.00
    6    9   10     -2.21      0.00
    7    9   10      0.18      0.00
    8    9   10     -1.00      0.00
    9    9   10     -0.41      0.00
    0   10   10      1.58      0.00
    1   10   10      0.19      0.00
    2   10   10     -1.43      0.00
    3   10   10     -3.19      0.00
    4   10   10      1.33      0.00
    5   10   10      2.71      0.00
    6   10   10     -1.32      0.00
    7   10   10     -0.61      0.00
    8   10   10     -1.91      0.00
    9   10   10     -0.45      0.00
   10   10   10     -1.32      0.00
    1    0   11     -3.18      0.00
    3    0   11     12.86      0.00
    5    0   11     -8.57      0.00
    7    0   11     -3.17      0.00
    9    0   11      1.49      0.00
    0    1   11     11.38      0.00
    1    1   11     -3.73      0.00
    2    1   11     -5.35      0.00
    3    1   11      3.78      0.00
    4    1   11     -1.95      0.00
    5    1   11      0.44      0.00
    6    1   11      4.02      0.00
    7    1   11     -2.63      0.00
    8    1   11     -2.71      0.00
    9    1   11      0.74      0.00
   10    1   11     -2.10      0.00
    1    2   11     -0.01      0.00
    2    2   11      0.51      0.00
    3    2   11     -4.39      0.00
    4    2   11     -1.00      0.00
    5    2   11      3.99      0.00
    6    2   11      0.16      0.00
    7    2   11      1.30      0.00
    8    2   11      0.46      0.00
    9    2   11     -2.00      0.00
   10    2   11      2.16      0.00
    0    3   11     -9.55      0.00
    1    3   11      3.00      0.00
    2    3   11      6.56      0.00
    3    3   11     -5.69      0.00
    4    3   11      1.92      0.00
    5    3   11      0.31      0.00
    6    3   11     -3.29      0.00
    7    3   11      2.88      0.00
    8    3   11     -2.95      0.00
    9    3   11      1.02      0.00
   10    3   11      3.46      0.00
    1    4   11      0.92      0.00
    2    4   11      6.74      0.00
    3    4   11     -6.70      0.00
    4    4   11     -3.77      0.00
    5    4   11      3.90      0.00
    6    4   11     -3.19      0.00
    7    4   11     -0.37      0.00
    8    4   11      3.36      0.00
    9    4   11      1.36      0.00
   10    4   11     -1.70      0.00
    0    5   11      4.82      0.00
    1    5   11      0.39      0.00
    2    5   11     -2.11      0.00
    3    5   11     -0.20      0.00
    4    5   11     -1.46      0.00
    5    5   11      1.97      0.00
    6    5   11      1.33      0.00
    7    5   11      1.21      0.00
    8    5   11      3.16      0.00
    9    5   11     -1.93      0.00
   10    5   11     -2.16      0.00
    1    6   11     -0.75      0.00
    2    6   11     -8.52      0.00
    3    6   11      5.77      0.00
    4    6   11      1.46      0.00
    5    6   11     -3.78      0.00
    6    6   11      0.76      0.00
    7    6   11      1.65      0.00
    8    6   11      0.00      0.00
    9    6   11      2.91      0.00
   10    6   11      0.14      0.00
    0    7   11     -3.72      0.00
    1    7   11      0.77      0.00
    2    7   11      0.79      0.00
    3    7   11      3.96      0.00
    4    7   11      1.61      0.00
    5    7   11     -4.45      0.00
    6    7   11      0.30      0.00
    7    7   11      0.80      0.00
    8    7   11     -0.17      0.00
    9    7   11      0.49      0.00
   10    7   11     -3.44      0.00
    1    8   11      1.56      0.00
    2    8   11      0.95      0.00
    3    8   11      1.48      0.00
    4    8   11     -2.48      0.00
    5    8   11     -0.15      0.00
    6    8   11      1.88      0.00
    7    8   11     -0.98      0.00
    8    8   11      2.21      0.00
    9    8   11     -3.60      0.00
   10    8   11     -0.45      0.00
    0    9   11     -2.62      0.00
    1    9   11      0.58      0.00
    2    9   11      0.68      0.00
    3    9   11     -1.18      0.00
    4    9   11     -1.26      0.00
    5    9   11      0.05      0.00
    6    9   11      2.20      0.00
    7    9   11     -0.81      0.00
    8    9   11     -2.71      0.00
    9    9   11     -1.63      0.00
   10    9   11      2.06      0.00
    1   10   11      1.74      0.00
    2   10   11      3.77      0.00
    3   10   11     -3.58      0.00
    4   10   11      0.53      0.00
    5   10   11      0.32      0.00
    6   10   11     -1.64      0.00
    7   10   11     -1.29      0.00
    8   10   11     -1.31      0.00
    9   10   11      0.71      0.00
   10   10   11      1.29      0.00
    0   11   11      2.07      0.00
    1   11   11     -0.26      0.00
    2   11   11     -2.39      0.00
    3   11   11     -1.64      0.00
    4   11   11      0.85      0.00
    5   11   11      0.17      0.00
    6   11   11     -4.08      0.00
    7   11   11     -0.71      0.00
    8   11   11      8.66      0.00
    9   11   11      0.48      0.00
   10   11   11     -3.66      0.00
   11   11   11      3.76      0.00
    0    0   12     16.36      0.00
    2    0   12    -10.58      0.00
    4    0   12      1.91      0.00
    6    0   12     -1.68      0.00
    8    0   12     -2.30      0.00
   10    0   12      2.23      0.00
    1    1   12     -6.10      0.00
    2    1   12     -1.85      0.00
    3    1   12      2.92      0.00
    4    1   12      6.63      0.00
    5    1   12      1.31      0.00
    6    1   12     -2.91      0.00
    7    1   12     -3.63      0.00
    8    1   12     -3.40      0.00
    9    1   12     -0.29      0.00
   10    1   12      1.65      0.00
   11    1   12     -0.23      0.00
    0    2   12    -10.47      0.00
    1    2   12      2.25      0.00
    2    2   12      3.46      0.00
    3    2   12     -3.41      0.00
    4    2   12      2.78      0.00
    5    2   12     -0.33      0.00
    6    2   12     -2.75      0.00
    7    2   12      1.74      0.00
    8    2   12      1.84      0.00
    9    2   12     -0.35      0.00
   10    2   12     -1.04      0.00
   11    2   12     -1.85      0.00
    1    3   12     -2.79      0.00
    2    3   12      2.33      0.00
    3    3   12      8.70      0.00
    4    3   12     -3.28      0.00
    5    3   12     -7.75      0.00
    6    3   12      1.14      0.00
    7    3   12     -0.43      0.00
    8    3   12      3.43      0.00
    9    3   12     -0.95      0.00
   10    3   12     -2.77      0.00
   11    3   12      3.82      0.00
    0    4   12      0.61      0.00
    1    4   12     -3.98      0.00
    2    4   12      0.63      0.00
    3    4   12      7.50      0.00
    4    4   12     -4.24      0.00
    5    4   12     -3.91      0.00
    6    4   12      6.55      0.00
    7    4   12     -1.24      0.00
    8    4   12     -0.57      0.00
    9    4   12      0.54      0.00
   10    4   12     -1.05      0.00
   11    4   12      0.28      0.00
    1    5   12     10.85      0.00
    2    5   12     -1.11      0.00
    3    5   12     -8.79      0.00
    4    5   12     -2.94      0.00
    5    5   12      0.43      0.00
    6    5   12      2.92      0.00
    7    5   12      1.74      0.00
    8    5   12     -0.21      0.00
    9    5   12      0.34      0.00
   10    5   12     -0.24      0.00
   11    5   12     -0.01      0.00
    0    6   12      3.28      0.00
    1    6   12      1.58      0.00
    2    6   12      0.69      0.00
    3    6   12     -3.88      0.00
    4    6   12      2.84      0.00
    5    6   12      2.99      0.00
    6    6   12     -4.22      0.00
    7    6   12      0.28      0.00
    8    6   12     -0.57      0.00
    9    6   12     -1.73      0.00
   10    6   12      0.50      0.00
   11    6   12      1.05      0.00
    1    7   12     -9.06      0.00
    2    7   12      3.24      0.00
    3    7   12      3.71      0.00
    4    7   12      2.60      0.00
    5    7   12     -0.05      0.00
    6    7   12     -5.79      0.00
    7    7   12     -0.39      0.00
    8    7   12      0.80      0.00
    9    7   12      2.52      0.00
   10    7   12      3.00      0.00
   11    7   12     -2.92      0.00
    0    8   12      0.73      0.00
    1    8   12     -1.83      0.00
    2    8   12      2.40      0.00
    3    8   12      1.13      0.00
    4    8   12     -4.50      0.00
    5    8   12      1.81      0.00
    6    8   12      0.46      0.00
    7    8   12      2.76      0.00
    8    8   12      1.24      0.00
    9    8   12     -2.48      0.00
   10    8   12      0.27      0.00
   11    8   12     -1.47      0.00
    1    9   12      1.28      0.00
    2    9   12     -0.06      0.00
    3    9   12     -3.62      0.00
    4    9   12     -6.09      0.00
    5    9   12      2.82      0.00
    6    9   12      4.06      0.00
    7    9   12     -0.75      0.00
    8    9   12     -0.70      0.00
    9    9   12      0.44      0.00
   10    9   12      2.28      0.00
   11    9   12      1.58      0.00
    0   10   12     -1.80      0.00
    1   10   12     -1.68      0.00
    2   10   12      0.29      0.00
    3   10   12      1.76      0.00
    4   10   12     -1.32      0.00
    5   10   12     -2.12      0.00
    6   10   12      1.60      0.00
    7   10   12     -0.21      0.00
    8   10   12     -2.53      0.00
    9   10   12      4.25      0.00
   10   10   12      1.80      0.00
   11   10   12     -0.15      0.00
    1   11   12      2.99      0.00
    2   11   12     -1.58      0.00
    3   11   12      2.97      0.00
    4   11   12      1.57      0.00
    5   11   12     -4.40      0.00
    6   11   12     -0.23      0.00
    7   11   12      0.39      0.00
    8   11   12     -1.04      0.00
    9   11   12      0.82      0.00
   10   11   12     -0.64      0.00
   11   11   12      1.28      0.00
    0   12   12     -0.84      0.00
    1   12   12      0.49      0.00
    2   12   12      0.54      0.00
    3   12   12     -0.84      0.00
    4   12   12      1.02      0.00
    5   12   12      0.96      0.00
    6   12   12     -2.11      0.00
    7   12   12     -0.92      0.00
    8   12   12      2.06      0.00
    9   12   12     -0.31      0.00
   10   12   12      0.99      0.00
   11   12   12      0.42      0.00
   12   12   12     -5.07      0.00
    1    0   13      2.59      0.00
    3    0   13     -3.42      0.00
    5    0   13      8.17      0.00
    7    0   13     -7.10      0.00
    9    0   13     -0.11      0.00
   11    0   13      2.79      0.00
    0    1   13     -0.18      0.00
    1    1   13      3.34      0.00
    2    1   13     -1.31      0.00
    3    1   13     -4.08      0.00
    4    1   13     -1.05      0.00
    5    1   13     -0.10      0.00
    6    1   13      1.07      0.00
    7    1   13     -2.69      0.00
    8    1   13      3.24      0.00
    9    1   13      2.89      0.00
   10    1   13     -2.24      0.00
   11    1   13     -0.74      0.00
   12    1   13     -1.69      0.00
    1    2   13     -2.40      0.00
    2    2   13     -1.80      0.00
    3    2   13      4.41      0.00
    4    2   13      9.24      0.00
    5    2   13     -2.83      0.00
    6    2   13     -6.32      0.00
    7    2   13      0.43      0.00
    8    2   13     -4.08      0.00
    9    2   13      1.03      0.00
   10    2   13     -0.45      0.00
   11    2   13     -2.57      0.00
   12    2   13      2.24      0.00
    0    3   13      1.68      0.00
    1    3   13     -5.20      0.00
    2    3   13     -1.34      0.00
    3    3   13      5.59      0.00
    4    3   13      0.98      0.00
    5    3   13      1.09      0.00
    6    3   13     -2.30      0.00
    7    3   13      1.53      0.00
    8    3   13      0.07      0.00
    9    3   13     -2.50      0.00
   10    3   13      0.38      0.00
   11    3   13      1.24      0.00
   12    3   13     -1.65      0.00
    1    4   13      0.87      0.00
    2    4   13      3.76      0.00
    3    4   13      0.46      0.00
    4    4   13     -4.83      0.00
    5    4   13     -1.08      0.00
    6    4   13     -1.20      0.00
    7    4   13      3.43      0.00
    8    4   13      2.73      0.00
    9    4   13     -1.43      0.00
   10    4   13     -2.03      0.00
   11    4   13      0.79      0.00
   12    4   13      3.84      0.00
    0    5   13     -5.46      0.00
    1    5   13      4.46      0.00
    2    5   13      2.10      0.00
    3    5   13     -2.98      0.00
    4    5   13     -0.13      0.00
    5    5   13     -1.86      0.00
    6    5   13     -0.93      0.00
    7    5   13      0.95      0.00
    8    5   13      0.46      0.00
    9    5   13      0.08      0.00
   10    5   13     -0.77      0.00
   11    5   13     -2.01      0.00
   12    5   13      6.74      0.00
    1    6   13      1.31      0.00
    2    6   13     -0.03      0.00
    3    6   13     -0.15      0.00
    4    6   13     -1.87      0.00
    5    6   13     -0.16      0.00
    6    6   13      3.28      0.00
    7    6   13     -2.89      0.00
    8    6   13      0.65      0.00
    9    6   13     -0.79      0.00
   10    6   13      0.09      0.00
   11    6   13      2.61      0.00
   12    6   13      0.09      0.00
    0    7   13      0.52      0.00
    1    7   13     -0.57      0.00
    2    7   13     -1.14      0.00
    3    7   13     -0.86      0.00
    4    7   13      2.07      0.00
    5    7   13      1.02      0.00
    6    7   13      1.48      0.00
    7    7   13     -0.14      0.00
    8    7   13     -1.90      0.00
    9    7   13      0.80      0.00
   10    7   13      1.61      0.00
   11    7   13      0.51      0.00
   12    7   13      0.41      0.00
    1    8   13      1.12      0.00
    2    8   13     -3.57      0.00
    3    8   13     -0.34      0.00
    4    8   13      3.78      0.00
    5    8   13     -1.64      0.00
    6    8   13     -3.12      0.00
    7    8   13     -1.01      0.00
    8    8   13     -2.09      0.00
    9    8   13      4.75      0.00
   10    8   13      3.50      0.00
   11    8   13     -3.61      0.00
   12    8   13      2.72      0.00
    0    9   13      1.21      0.00
    1    9   13      0.46      0.00
    2    9   13     -1.58      0.00
    3    9   13      0.02      0.00
    4    9   13      0.86      0.00
    5    9   13     -1.52      0.00
    6    9   13      0.11      0.00
    7    9   13      0.08      0.00
    8    9   13      4.32      0.00
    9    9   13     -2.12      0.00
   10    9   13     -3.34      0.00
   11    9   13      7.91      0.00
   12    9   13     -2.33      0.00
    1   10   13     -0.79      0.00
    2   10   13      1.67      0.00
    3   10   13     -2.77      0.00
    4   10   13     -0.72      0.00
    5   10   13     -3.75      0.00
    6   10   13      0.11      0.00
    7   10   13      6.26      0.00
    8   10   13      0.37      0.00
    9   10   13     -2.16      0.00
   10   10   13     -0.07      0.00
   11   10   13      4.31      0.00
   12   10   13     -3.42      0.00
    0   11   13     -2.38      0.00
    1   11   13     -1.95      0.00
    2   11   13      0.85      0.00
    3   11   13      3.80      0.00
    4   11   13     -1.24      0.00
    5   11   13      0.53      0.00
    6   11   13      3.67      0.00
    7   11   13      1.01      0.00
    8   11   13     -6.97      0.00
    9   11   13     -2.85      0.00
   10   11   13      7.57      0.00
   11   11   13     -4.61      0.00
   12   11   13     -4.55      0.00
    1   12   13      1.86      0.00
    2   12   13      1.18      0.00
    3   12   13     -2.29      0.00
    4   12   13      2.08      0.00
    5   12   13      3.33      0.00
    6   12   13      0.83      0.00
    7   12   13      0.86      0.00
    8   12   13     -0.12      0.00
    9   12   13     -0.17      0.00
   10   12   13      0.10      0.00
   11   12   13     -4.96      0.00
   12   12   13     -5.98      0.00
    0   13   13     -1.28      0.00
    1   13   13      1.22      0.00
    2   13   13      2.99      0.00
    3   13   13     -2.04      0.00
    4   13   13     -1.46      0.00
    5   13   13      1.62      0.00
    6   13   13     -2.42      0.00
    7   13   13     -3.05      0.00
    8   13   13      2.79      0.00
    9   13   13      4.75      0.00
   10   13   13     -3.01      0.00
   11   13   13     -1.44      0.00
   12   13   13     -1.63      0.00
   13   13   13    -10.64      0.00
    0    0   14      3.34      0.00
    2    0   14      2.69      0.00
    4    0   14     -6.38      0.00
    6    0   14      0.48      0.00
    8    0   14     -1.92      0.00
   10    0   14      4.08      0.00
   12    0   14      2.49      0.00
    1    1   14      4.88      0.00
    2    1   14     -0.63      0.00
    3    1   14     -0.06      0.00
    4    1   14     -0.09      0.00
    5    1   14      2.63      0.00
    6    1   14      0.11      0.00
    7    1   14     -3.34      0.00
    8    1   14      0.71      0.00
    9    1   14      0.20      0.00
   10    1   14     -3.16      0.00
   11    1   14     -0.11      0.00
   12    1   14      2.32      0.00
   13    1   14     -4.79      0.00
    0    2   14      1.24      0.00
    1    2   14      0.75      0.00
    2    2   14     -1.58      0.00
    3    2   14     -1.57      0.00
    4    2   14      2.00      0.00
    5    2   14     -0.13      0.00
    6    2   14     -1.87      0.00
    7    2   14      0.33      0.00
    8    2   14      1.30      0.00
    9    2   14     -0.18      0.00
   10    2   14      1.90      0.00
   11    2   14      0.04      0.00
   12    2   14     -1.71      0.00
   13    2   14     -4.61      0.00
    1    3   14      0.62      0.00
    2    3   14      3.15      0.00
    3    3   14     -0.64      0.00
    4    3   14      0.05      0.00
    5    3   14      1.99      0.00
    6    3   14     -1.38      0.00
    7    3   14     -3.81      0.00
    8    3   14      0.28      0.00
    9    3   14      0.63      0.00
   10    3   14      3.63      0.00
   11    3   14     -2.22      0.00
   12    3   14     -2.88      0.00
   13    3   14      4.29      0.00
    0    4   14      0.00      0.00
    1    4   14     -2.79      0.00
    2    4   14      1.77      0.00
    3    4   14      1.36      0.00
    4    4   14     -0.94      0.00
    5    4   14      0.93      0.00
    6    4   14      0.88      0.00
    7    4   14     -1.66      0.00
    8    4   14      0.88      0.00
    9    4   14      0.75      0.00
   10    4   14     -4.35      0.00
   11    4   14      3.06      0.00
   12    4   14     -2.85      0.00
   13    4   14     -1.47      0.00
    1    5   14     -1.99      0.00
    2    5   14     -0.70      0.00
    3    5   14      2.62      0.00
    4    5   14      0.72      0.00
    5    5   14      0.81      0.00
    6    5   14      0.67      0.00
    7    5   14      2.39      0.00
    8    5   14     -0.96      0.00
    9    5   14     -1.63      0.00
   10    5   14     -0.06      0.00
   11    5   14     -1.56      0.00
   12    5   14     -0.79      0.00
   13    5   14      3.64      0.00
    0    6   14     -0.03      0.00
    1    6   14     -2.09      0.00
    2    6   14     -1.22      0.00
    3    6   14      2.30      0.00
    4    6   14     -1.13      0.00
    5    6   14     -1.20      0.00
    6    6   14      1.16      0.00
    7    6   14      1.76      0.00
    8    6   14     -0.29      0.00
    9    6   14      0.96      0.00
   10    6   14      0.04      0.00
   11    6   14      0.90      0.00
   12    6   14      0.99      0.00
   13    6   14      3.93      0.00
    1    7   14      1.50      0.00
    2    7   14      0.55      0.00
    3    7   14     -0.08      0.00
    4    7   14     -0.48      0.00
    5    7   14     -2.17      0.00
    6    7   14     -0.34      0.00
    7    7   14     -0.41      0.00
    8    7   14     -0.93      0.00
    9    7   14     -0.65      0.00
   10    7   14      0.21      0.00
   11    7   14      9.39      0.00
   12    7   14     -0.34      0.00
   13    7   14     -6.74      0.00
    0    8   14      1.23      0.00
    1    8   14      2.67      0.00
    2    8   14     -3.75      0.00
    3    8   14     -2.49      0.00
    4    8   14      3.53      0.00
    5    8   14      1.51      0.00
    6    8   14      0.27      0.00
    7    8   14     -1.37      0.00
    8    8   14     -2.95      0.00
    9    8   14     -0.10      0.00
   10    8   14      1.60      0.00
   11    8   14      0.76      0.00
   12    8   14      7.03      0.00
   13    8   14      0.55      0.00
    1    9   14     -2.26      0.00
    2    9   14      1.22      0.00
    3    9   14      2.58      0.00
    4    9   14     -1.63      0.00
    5    9   14     -0.91      0.00
    6    9   14      0.10      0.00
    7    9   14     -3.29      0.00
    8    9   14      1.50      0.00
    9    9   14      0.87      0.00
   10    9   14     -0.17      0.00
   11    9   14     -2.08      0.00
   12    9   14      2.40      0.00
   13    9   14      2.37      0.00
    0   10   14     -1.44      0.00
    1   10   14      1.26      0.00
    2   10   14      3.42      0.00
    3   10   14     -2.14      0.00
    4   10   14     -0.21      0.00
    5   10   14      1.10      0.00
    6   10   14     -2.53      0.00
    7   10   14      0.85      0.00
    8   10   14      2.39      0.00
    9   10   14     -0.69      0.00
   10   10   14     -0.10      0.00
   11   10   14     -4.80      0.00
   12   10   14     -2.06      0.00
   13   10   14      2.19      0.00
    1   11   14      0.05      0.00
    2   11   14     -2.44      0.00
    3   11   14      2.88      0.00
    4   11   14     -2.50      0.00
    5   11   14      3.05      0.00
    6   11   14     -1.49      0.00
    7   11   14      1.21      0.00
    8   11   14      5.00      0.00
    9   11   14     -0.15      0.00
   10   11   14      0.30      0.00
   11   11   14     -6.51      0.00
   12   11   14     -3.70      0.00
   13   11   14      0.04      0.00
    0   12   14     -1.23      0.00
    1   12   14     -0.26      0.00
    2   12   14      0.09      0.00
    3   12   14     -0.19      0.00
    4   12   14      0.28      0.00
    5   12   14      1.45      0.00
    6   12   14      4.16      0.00
    7   12   14     -1.30      0.00
    8   12   14     -3.65      0.00
    9   12   14     -0.26      0.00
   10   12   14     -0.94      0.00
   11   12   14      1.94      0.00
   12   12   14     -2.59      0.00
   13   12   14     -2.47      0.00
    1   13   14      1.38      0.00
    2   13   14     -1.05      0.00
    3   13   14     -6.58      0.00
    4   13   14      1.81      0.00
    5   13   14      1.28      0.00
    6   13   14      2.55      0.00
    7   13   14      2.93      0.00
    8   13   14     -6.98      0.00
    9   13   14      0.51      0.00
   10   13   14      0.98      0.00
   11   13   14      1.15      0.00
   12   13   14      2.69      0.00
   13   13   14     -1.58      0.00
    0   14   14      1.55      0.00
    1   14   14     -0.76      0.00
    2   14   14     -2.87      0.00
    3   14   14      3.38      0.00
    4   14   14      2.31      0.00
    5   14   14     -3.09      0.00
    6   14   14     -5.33      0.00
    7   14   14      3.58      0.00
    8   14   14      1.42      0.00
    9   14   14     -4.83      0.00
   10   14   14      5.63      0.00
   11   14   14     -1.12      0.00
   12   14   14     -5.62      0.00
   13   14   14      3.08      0.00
   14   14   14      6.45      0.00
    1    0   15      0.94      0.00
    3    0   15     -0.88      0.00
    5    0   15     -1.14      0.00
    7    0   15      1.66      0.00
    9    0   15     -1.47      0.00
   11    0   15     -4.46      0.00
   13    0   15      3.03      0.00
    0    1   15     -0.13      0.00
    1    1   15      1.59      0.00
    2    1   15      1.68      0.00
    3    1   15     -2.04      0.00
    4    1   15     -0.08      0.00
    5    1   15     -0.04      0.00
    6    1   15     -1.58      0.00
    7    1   15     -0.89      0.00
    8    1   15     -0.48      0.00
    9    1   15     -0.43      0.00
   10    1   15      2.57      0.00
   11    1   15      7.16      0.00
   12    1   15     -1.42      0.00
   13    1   15      0.48      0.00
   14    1   15     -4.08      0.00
    1    2   15      0.70      0.00
    2    2   15     -2.14      0.00
    3    2   15     -1.80      0.00
    4    2   15     -0.47      0.00
    5    2   15     -0.27      0.00
    6    2   15     -0.85      0.00
    7    2   15      0.53      0.00
    8    2   15      4.32      0.00
    9    2   15      2.00      0.00
   10    2   15     -3.40      0.00
   11    2   15      0.12      0.00
   12    2   15      0.08      0.00
   13    2   15      1.11      0.00
   14    2   15     -5.46      0.00
    0    3   15      1.34      0.00
    1    3   15      1.89      0.00
    2    3   15     -2.14      0.00
    3    3   15     -0.18      0.00
    4    3   15      0.85      0.00
    5    3   15     -1.84      0.00
    6    3   15      0.41      0.00
    7    3   15      0.59      0.00
    8    3   15      0.77      0.00
    9    3   15      3.17      0.00
   10    3   15     -1.17      0.00
   11    3   15     -8.12      0.00
   12    3   15      2.92      0.00
   13    3   15     -2.04      0.00
   14    3   15     -4.07      0.00
    1    4   15      2.30      0.00
    2    4   15      0.21      0.00
    3    4   15      2.37      0.00
    4    4   15      6.86      0.00
    5    4   15     -1.40      0.00
    6    4   15      1.23      0.00
    7    4   15      0.28      0.00
    8    4   15     -6.63      0.00
    9    4   15     -1.93      0.00
   10    4   15      3.42      0.00
   11    4   15      1.85      0.00
   12    4   15     -6.34      0.00
   13    4   15     -2.94      0.00
   14    4   15      6.71      0.00
    0    5   15     -3.86      0.00
    1    5   15     -4.46      0.00
    2    5   15     -0.97      0.00
    3    5   15      3.41      0.00
    4    5   15      2.97      0.00
    5    5   15      1.12      0.00
    6    5   15     -0.09      0.00
    7    5   15      1.51      0.00
    8    5   15     -0.60      0.00
    9    5   15     -2.01      0.00
   10    5   15      3.46      0.00
   11    5   15     -1.81      0.00
   12    5   15     -2.84      0.00
   13    5   15     -5.45      0.00
   14    5   15     -0.82      0.00
    1    6   15     -3.34      0.00
    2    6   15      3.47      0.00
    3    6   15     -1.93      0.00
    4    6   15     -1.42      0.00
    5    6   15      0.57      0.00
    6    6   15     -0.60      0.00
    7    6   15      0.58      0.00
    8    6   15      1.66      0.00
    9    6   15      1.70      0.00
   10    6   15      0.17      0.00
   11    6   15     -0.66      0.00
   12    6   15      1.77      0.00
   13    6   15     -0.93      0.00
   14    6   15     -5.41      0.00
    0    7   15      3.49      0.00
    1    7   15      1.95      0.00
    2    7   15      0.50      0.00
    3    7   15     -2.01      0.00
    4    7   15     -3.44      0.00
    5    7   15     -0.64      0.00
    6    7   15      0.00      0.00
    7    7   15     -0.30      0.00
    8    7   15      0.82      0.00
    9    7   15     -3.77      0.00
   10    7   15      0.28      0.00
   11    7   15      6.09      0.00
   12    7   15      1.20      0.00
   13    7   15      2.87      0.00
   14    7   15     -2.03      0.00
    1    8   15      0.14      0.00
    2    8   15      1.77      0.00
    3    8   15      1.86      0.00
    4    8   15     -1.05      0.00
    5    8   15      0.96      0.00
    6    8   15     -3.08      0.00
    7    8   15     -0.94      0.00
    8    8   15     -0.22      0.00
    9    8   15     -0.30      0.00
   10    8   15      0.40      0.00
   11    8   15     -2.49      0.00
   12    8   15      2.80      0.00
   13    8   15      4.49      0.00
   14    8   15      0.53      0.00
    0    9   15     -0.35      0.00
    1    9   15     -1.71      0.00
    2    9   15      0.80      0.00
    3    9   15      2.69      0.00
    4    9   15      0.05      0.00
    5    9   15      2.07      0.00
    6    9   15      0.71      0.00
    7    9   15     -3.62      0.00
    8    9   15     -0.77      0.00
    9    9   15      2.54      0.00
   10    9   15     -2.56      0.00
   11    9   15     -3.97      0.00
   12    9   15      0.25      0.00
   13    9   15      9.94      0.00
   14    9   15      2.28      0.00
    1   10   15      0.81      0.00
    2   10   15      1.09      0.00
    3   10   15     -0.55      0.00
    4   10   15      2.74      0.00
    5   10   15      0.91      0.00
    6   10   15      1.90      0.00
    7   10   15     -2.26      0.00
    8   10   15     -1.61      0.00
    9   10   15      0.97      0.00
   10   10   15     -2.65      0.00
   11   10   15      5.59      0.00
   12   10   15     -1.44      0.00
   13   10   15    -11.89      0.00
   14   10   15      3.59      0.00
    0   11   15      5.49      0.00
    1   11   15      3.29      0.00
    2   11   15      0.13      0.00
    3   11   15     -5.67      0.00
    4   11   15     -0.69      0.00
    5   11   15      0.60      0.00
    6   11   15     -1.67      0.00
    7   11   15      0.02      0.00
    8   11   15     -1.35      0.00
    9   11   15      9.24      0.00
   10   11   15     -1.79      0.00
   11   11   15     -1.92      0.00
   12   11   15      2.45      0.00
   13   11   15    -10.06      0.00
   14   11   15      5.11      0.00
    1   12   15      0.90      0.00
    2   12   15     -4.90      0.00
    3   12   15      3.04      0.00
    4   12   15     -1.11      0.00
    5   12   15     -5.71      0.00
    6   12   15      4.78      0.00
    7   12   15      1.96      0.00
    8   12   15      4.96      0.00
    9   12   15     -2.09      0.00
   10   12   15     -6.51      0.00
   11   12   15      0.40      0.00
   12   12   15      1.22      0.00
   13   12   15      8.07      0.00
   14   12   15      1.27      0.00
    0   13   15     -2.18      0.00
    1   13   15     -1.68      0.00
    2   13   15      0.15      0.00
    3   13   15      1.28      0.00
    4   13   15     -1.63      0.00
    5   13   15     -1.07      0.00
    6   13   15      4.47      0.00
    7   13   15      3.83      0.00
    8   13   15      0.26      0.00
    9   13   15    -11.72      0.00
   10   13   15     -2.85      0.00
   11   13   15      7.94      0.00
   12   13   15      2.77      0.00
   13   13   15      6.63      0.00
   14   13   15     -0.29      0.00
    1   14   15     -0.77      0.00
    2   14   15      0.60      0.00
    3   14   15     -4.40      0.00
    4   14   15     -4.57      0.00
    5   14   15      6.18      0.00
    6   14   15     -4.28      0.00
    7   14   15     -6.83      0.00
    8   14   15     -5.34      0.00
    9   14   15      2.42      0.00
   10   14   15     12.56      0.00
   11   14   15      1.58      0.00
   12   14   15     -0.66      0.00
   13   14   15      4.93      0.00
   14   14   15     -2.88      0.00
    0   15   15      3.38      0.00
    1   15   15     -5.08      0.00
    2   15   15     -2.36      0.00
    3   15   15      4.01      0.00
    4   15   15      2.52      0.00
    5   15   15      4.10      0.00
    6   15   15     -2.44      0.00
    7   15   15     -1.06      0.00
    8   15   15     -2.94      0.00
    9   15   15     -1.84      0.00
   10   15   15      9.20      0.00
   11   15   15     -2.19      0.00
   12   15   15     -7.60      0.00
   13   15   15     -1.71      0.00
    0    0   16     -2.68      0.00
    2    0   16      2.59      0.00
    4    0   16     -3.37      0.00
    6    0   16      3.58      0.00
    8    0   16     -2.73      0.00
   10    0   16      2.18      0.00
   12    0   16      9.16      0.00
   14    0   16     -8.48      0.00
    1    1   16      4.08      0.00
    2    1   16      2.03      0.00
    3    1   16     -8.64      0.00
    4    1   16     -3.82      0.00
    5    1   16      0.42      0.00
    6    1   16      0.51      0.00
    7    1   16      3.27      0.00
    8    1   16      1.28      0.00
    9    1   16      4.36      0.00
   10    1   16      0.57      0.00
   11    1   16     -4.23      0.00
   12    1   16     -1.44      0.00
   13    1   16     -2.09      0.00
   14    1   16      1.89      0.00
   15    1   16      1.96      0.00
    0    2   16      1.59      0.00
    1    2   16      0.93      0.00
    2    2   16     -0.35      0.00
    3    2   16     -0.23      0.00
    4    2   16      1.36      0.00
    5    2   16      2.06      0.00
    6    2   16     -1.81      0.00
    7    2   16     -1.32      0.00
    8    2   16     -0.44      0.00
    9    2   16      0.76      0.00
   10    2   16      0.78      0.00
   11    2   16      0.48      0.00
   12    2   16     -3.25      0.00
   13    2   16      3.47      0.00
   14    2   16      6.14      0.00
   15    2   16    -10.27      0.00
    1    3   16     -4.89      0.00
    2    3   16     -1.32      0.00
    3    3   16      5.43      0.00
    4    3   16     -0.30      0.00
    5    3   16     -0.40      0.00
    6    3   16      2.66      0.00
    7    3   16      0.93      0.00
    8    3   16     -1.63      0.00
    9    3   16      0.93      0.00
   10    3   16     -0.53      0.00
   11    3   16     -3.68      0.00
   12    3   16      1.60      0.00
   13    3   16     -1.84      0.00
   14    3   16      1.05      0.00
   15    3   16      3.68      0.00
    0    4   16      0.72      0.00
    1    4   16      0.77      0.00
    2    4   16     -2.85      0.00
    3    4   16     -2.75      0.00
    4    4   16      1.74      0.00
    5    4   16      2.48      0.00
    6    4   16     -0.79      0.00
    7    4   16      1.10      0.00
    8    4   16      2.68      0.00
    9    4   16     -2.01      0.00
   10    4   16     -1.01      0.00
   11    4   16     -1.40      0.00
   12    4   16     -3.38      0.00
   13    4   16     -1.47      0.00
   14    4   16     -4.47      0.00
   15    4   16      5.67      0.00
    1    5   16      2.75      0.00
    2    5   16      0.06      0.00
    3    5   16      4.02      0.00
    4    5   16      1.61      0.00
    5    5   16      0.57      0.00
    6    5   16     -2.53      0.00
    7    5   16     -3.42      0.00
    8    5   16     -0.22      0.00
    9    5   16     -0.85      0.00
   10    5   16      0.82      0.00
   11    5   16      0.13      0.00
   12    5   16      0.15      0.00
   13    5   16     -1.00      0.00
   14    5   16     -3.39      0.00
   15    5   16     -2.96      0.00
    0    6   16     -6.93      0.00
    1    6   16      0.37      0.00
    2    6   16      4.11      0.00
    3    6   16      1.10      0.00
    4    6   16     -1.04      0.00
    5    6   16     -3.50      0.00
    6    6   16      2.62      0.00
    7    6   16     -3.11      0.00
    8    6   16     -1.80      0.00
    9    6   16      4.93      0.00
   10    6   16     -1.41      0.00
   11    6   16     -0.66      0.00
   12    6   16     -0.96      0.00
   13    6   16     -2.49      0.00
   14    6   16      1.67      0.00
   15    6   16     -2.17      0.00
    1    7   16      1.31      0.00
    2    7   16     -4.67      0.00
    3    7   16     -7.46      0.00
    4    7   16     -1.78      0.00
    5    7   16      5.46      0.00
    6    7   16     -0.65      0.00
    7    7   16     -1.28      0.00
    8    7   16      4.34      0.00
    9    7   16      0.72      0.00
   10    7   16     -0.32      0.00
   11    7   16      0.24      0.00
   12    7   16     -1.11      0.00
   13    7   16     -3.49      0.00
   14    7   16     -1.97      0.00
   15    7   16      5.50      0.00
    0    8   16      2.88      0.00
    1    8   16     -0.92      0.00
    2    8   16      2.21      0.00
    3    8   16      0.16      0.00
    4    8   16     -1.50      0.00
    5    8   16      2.20      0.00
    6    8   16     -2.44      0.00
    7    8   16     -0.01      0.00
    8    8   16     -2.43      0.00
    9    8   16     -2.20      0.00
   10    8   16     -0.26      0.00
   11    8   16     -0.57      0.00
   12    8   16      5.25      0.00
   13    8   16     -0.16      0.00
   14    8   16      2.96      0.00
   15    8   16      4.58      0.00
    1    9   16      2.83      0.00
    2    9   16      1.68      0.00
    3    9   16      9.19      0.00
    4    9   16      4.63      0.00
    5    9   16     -7.88      0.00
    6    9   16     -0.25      0.00
    7    9   16      2.97      0.00
    8    9   16     -2.09      0.00
    9    9   16     -2.30      0.00
   10    9   16     -2.50      0.00
   11    9   16     -3.22      0.00
   12    9   16      0.41      0.00
   13    9   16      8.85      0.00
   14    9   16      0.53      0.00
   15    9   16     -5.44      0.00
    0   10   16      3.88      0.00
    1   10   16      2.12      0.00
    2   10   16     -7.51      0.00
    3   10   16      1.94      0.00
    4   10   16      5.39      0.00
    5   10   16     -3.04      0.00
    6   10   16     -2.61      0.00
    7   10   16      0.39      0.00
    8   10   16      6.05      0.00
    9   10   16     -2.06      0.00
   10   10   16      2.84      0.00
   11   10   16      2.79      0.00
   12   10   16     -6.06      0.00
   13   10   16     -1.78      0.00
   14   10   16     -4.53      0.00
   15   10   16     -4.51      0.00
    1   11   16     -1.27      0.00
    2   11   16      5.13      0.00
    3   11   16    -11.70      0.00
    4   11   16      0.05      0.00
    5   11   16      8.74      0.00
    6   11   16      1.64      0.00
    7   11   16      2.46      0.00
    8   11   16     -3.01      0.00
    9   11   16     -2.44      0.00
   10   11   16      1.62      0.00
   11   11   16      4.96      0.00
   12   11   16     -0.74      0.00
   13   11   16     -6.39      0.00
   14   11   16      1.76      0.00
   15   11   16      5.53      0.00
    0   12   16      5.74      0.00
    1   12   16      3.30      0.00
    2   12   16     -2.35      0.00
    3   12   16     -2.22      0.00
    4   12   16     -3.79      0.00
    5   12   16     -1.51      0.00
    6   12   16     -1.18      0.00
    7   12   16     -0.43      0.00
    8   12   16      4.95      0.00
    9   12   16     -0.17      0.00
   10   12   16      1.63      0.00
   11   12   16     -1.46      0.00
   12   12   16     -0.91      0.00
   13   12   16      9.33      0.00
   14   12   16      4.68      0.00
    1   13   16     -6.83      0.00
    2   13   16      2.54      0.00
    3   13   16      8.46      0.00
    4   13   16      0.32      0.00
    5   13   16     -9.14      0.00
    6   13   16     -6.23      0.00
    7   13   16     -1.99      0.00
    8   13   16      0.06      0.00
    9   13   16      3.08      0.00
   10   13   16      1.97      0.00
   11   13   16     -0.26      0.00
   12   13   16      7.77      0.00
   13   13   16      5.22      0.00
   14   13   16     -4.31      0.00
    0   14   16    -13.42      0.00
    1   14   16      0.20      0.00
    2   14   16      7.35      0.00
    3   14   16     -5.49      0.00
    4   14   16     -1.92      0.00
    5   14   16      2.54      0.00
    6   14   16     11.31      0.00
    7   14   16      3.26      0.00
    8   14   16    -10.51      0.00
    9   14   16      0.81      0.00
   10   14   16     -9.62      0.00
   11   14   16      5.58      0.00
   12   14   16     15.56      0.00
   13   14   16     -9.79      0.00
    1   15   16      4.05      0.00
    2   15   16      1.41      0.00
    3   15   16     -6.90      0.00
    4   15   16     -0.80      0.00
    5   15   16     -1.87      0.00
    6   15   16      2.16      0.00
    7   15   16      1.44      0.00
    8   15   16     -3.54      0.00
    9   15   16      3.05      0.00
   10   15   16      2.60      0.00
   11   15   16     -2.73      0.00
   12   15   16     -1.33      0.00
    0   16   16      2.65      0.00
    1   16   16     -2.94      0.00
    2   16   16     -3.06      0.00
    3   16   16      1.34      0.00
    4   16   16      9.03      0.00
    5   16   16      4.37      0.00
    6   16   16     -3.03      0.00
    7   16   16     -3.39      0.00
    8   16   16     -8.69      0.00
    9   16   16      2.68      0.00
   10   16   16      7.46      0.00
    1    0   17     -0.54      0.00
    3    0   17     -1.36      0.00
    5    0   17     -2.65      0.00
    7    0   17      1.82      0.00
    9    0   17     -1.15      0.00
   11    0   17     -0.25      0.00
   13    0   17      3.94      0.00
   15    0   17     -1.93      0.00
    0    1   17     -1.89      0.00
    1    1   17     -0.91      0.00
    2    1   17      2.39      0.00
    3    1   17      2.89      0.00
    4    1   17      2.34      0.00
    5    1   17     -0.91      0.00
    6    1   17     -1.23      0.00
    7    1   17      0.11      0.00
    8    1   17     -0.89      0.00
    9    1   17      1.31      0.00
   10    1   17     -1.98      0.00
   11    1   17     -3.74      0.00
   12    1   17      2.82      0.00
   13    1   17      0.07      0.00
   14    1   17      1.37      0.00
   15    1   17     -0.50      0.00
   16    1   17     -2.52      0.00
    1    2   17     -0.33      0.00
    2    2   17      0.87      0.00
    3    2   17     -1.07      0.00
    4    2   17     -0.65      0.00
    5    2   17      3.09      0.00
    6    2   17     -4.46      0.00
    7    2   17     -2.79      0.00
    8    2   17      7.74      0.00
    9    2   17      0.39      0.00
   10    2   17      5.39      0.00
   11    2   17      5.25      0.00
   12    2   17    -12.59      0.00
   13    2   17     -5.82      0.00
   14    2   17      8.71      0.00
   15    2   17      2.06      0.00
   16    2   17      0.38      0.00
    0    3   17      5.19      0.00
    1    3   17     -1.47      0.00
    2    3   17     -1.11      0.00
    3    3   17      0.23      0.00
    4    3   17     -1.38      0.00
    5    3   17      0.86      0.00
    6    3   17      2.34      0.00
    7    3   17     -0.70      0.00
    8    3   17      1.04      0.00
    9    3   17     -2.05      0.00
   10    3   17     -1.38      0.00
   11    3   17      3.40      0.00
   12    3   17     -6.72      0.00
   13    3   17      1.93      0.00
   14    3   17     11.34      0.00
   15    3   17      4.01      0.00
   16    3   17     -0.32      0.00
    1    4   17      1.22      0.00
    2    4   17     -0.20      0.00
    3    4   17      1.85      0.00
    4    4   17     -1.87      0.00
    5    4   17     -1.66      0.00
    6    4   17      4.08      0.00
    7    4   17      0.88      0.00
    8    4   17      1.74      0.00
    9    4   17      1.59      0.00
   10    4   17     -9.35      0.00
   11    4   17     -3.65      0.00
   12    4   17      7.45      0.00
   13    4   17      4.46      0.00
   14    4   17     -5.74      0.00
   15    4   17      0.13      0.00
   16    4   17      0.83      0.00
    0    5   17      0.32      0.00
    1    5   17      0.27      0.00
    2    5   17     -0.06      0.00
    3    5   17     -1.89      0.00
    4    5   17     -0.02      0.00
    5    5   17     -1.11      0.00
    6    5   17     -3.82      0.00
    7    5   17      2.45      0.00
    8    5   17     -0.02      0.00
    9    5   17     -0.03      0.00
   10    5   17      0.08      0.00
   11    5   17      5.17      0.00
   12    5   17      1.38      0.00
   13    5   17     -2.53      0.00
   14    5   17     -1.48      0.00
   15    5   17     -2.64      0.00
   16    5   17      6.04      0.00
    1    6   17      0.23      0.00
    2    6   17     -1.64      0.00
    3    6   17     -2.82      0.00
    4    6   17     -1.14      0.00
    5    6   17     -2.98      0.00
    6    6   17      2.26      0.00
    7    6   17      0.97      0.00
    8    6   17     -7.01      0.00
    9    6   17     -0.32      0.00
   10    6   17      4.90      0.00
   11    6   17      1.64      0.00
   12    6   17     -2.09      0.00
   13    6   17     -0.46      0.00
   14    6   17      4.42      0.00
   15    6   17     -5.31      0.00
   16    6   17     -1.33      0.00
    0    7   17     -5.27      0.00
    1    7   17     -0.44      0.00
    2    7   17      2.90      0.00
    3    7   17      1.20      0.00
    4    7   17      0.29      0.00
    5    7   17      3.03      0.00
    6    7   17     -0.48      0.00
    7    7   17     -1.95      0.00
    8    7   17     -2.64      0.00
    9    7   17     -2.81      0.00
   10    7   17      0.42      0.00
   11    7   17     -4.03      0.00
   12    7   17      1.94      0.00
   13    7   17      4.21      0.00
   14    7   17     -3.42      0.00
   15    7   17     -3.00      0.00
   16    7   17      0.48      0.00
    1    8   17     -1.51      0.00
    2    8   17      0.59      0.00
    3    8   17     -3.45      0.00
    4    8   17      0.63      0.00
    5    8   17      0.77      0.00
    6    8   17      2.16      0.00
    7    8   17      4.31      0.00
    8    8   17      0.59      0.00
    9    8   17     -3.52      0.00
   10    8   17     -1.96      0.00
   11    8   17     -1.13      0.00
   12    8   17     -2.19      0.00
   13    8   17     -1.93      0.00
   14    8   17     -1.55      0.00
   15    8   17      3.34      0.00
    0    9   17      4.13      0.00
    1    9   17     -0.71      0.00
    2    9   17     -1.08      0.00
    3    9   17      1.31      0.00
    4    9   17      0.14      0.00
    5    9   17     -2.49      0.00
    6    9   17      2.23      0.00
    7    9   17     -1.06      0.00
    8    9   17     -2.60      0.00
    9    9   17      6.17      0.00
   10    9   17      1.86      0.00
   11    9   17     -1.22      0.00
   12    9   17     -2.29      0.00
   13    9   17    -11.31      0.00
   14    9   17     -1.98      0.00
    1   10   17     -0.03      0.00
    2   10   17     -3.61      0.00
    3   10   17      8.29      0.00
    4   10   17     -3.25      0.00
    5   10   17      5.77      0.00
    6   10   17     -0.30      0.00
    7   10   17     -4.71      0.00
    8   10   17      4.96      0.00
    9   10   17      1.32      0.00
   10   10   17      1.36      0.00
   11   10   17     -8.25      0.00
   12   10   17     -1.42      0.00
   13   10   17      6.40      0.00
   14   10   17     -1.17      0.00
    0   11   17      3.92      0.00
    1   11   17      1.86      0.00
    2   11   17     -1.27      0.00
    3   11   17     -3.38      0.00
    4   11   17      0.58      0.00
    5   11   17      1.02      0.00
    6   11   17     -4.99      0.00
    7   11   17     -1.05      0.00
    8   11   17      6.46      0.00
    9   11   17      1.67      0.00
   10   11   17     -0.12      0.00
   11   11   17     -2.79      0.00
   12   11   17     -0.73      0.00
   13   11   17      9.24      0.00
    1   12   17      1.60      0.00
    2   12   17      1.88      0.00
    3   12   17     -0.40      0.00
    4   12   17      1.49      0.00
    5   12   17      0.72      0.00
    6   12   17     -2.19      0.00
    7   12   17     -1.09      0.00
    8   12   17     -7.41      0.00
    9   12   17      0.38      0.00
   10   12   17      5.23      0.00
   11   12   17      4.22      0.00
   12   12   17      4.16      0.00
   13   12   17     -1.29      0.00
    0   13   17      0.77      0.00
    1   13   17     -2.60      0.00
    2   13   17     -0.60      0.00
    3   13   17      1.00      0.00
    4   13   17     -3.95      0.00
    5   13   17      2.45      0.00
    6   13   17      2.68      0.00
    7   13   17      4.15      0.00
    8   13   17     -1.78      0.00
    9   13   17     -3.32      0.00
   10   13   17      3.14      0.00
   11   13   17     -3.00      0.00
   12   13   17      3.39      0.00
   13   13   17      5.15      0.00
    1   14   17      1.25      0.00
    2   14   17      0.54      0.00
    3   14   17      8.28      0.00
    4   14   17     -2.70      0.00
    5   14   17    -11.00      0.00
    6   14   17     -5.05      0.00
    7   14   17     -0.36      0.00
    8   14   17     14.62      0.00
    9   14   17     -2.75      0.00
   10   14   17    -13.90      0.00
   11   14   17     11.32      0.00
    0   15   17     -4.56      0.00
    1   15   17      4.34      0.00
    2   15   17     -1.73      0.00
    3   15   17      2.31      0.00
    4   15   17      2.17      0.00
    5   15   17     -1.02      0.00
    6   15   17      3.94      0.00
    7   15   17     -5.83      0.00
    8   15   17      2.04      0.00
    9   15   17     -9.53      0.00
   10   15   17     -3.76      0.00
   11   15   17     15.98      0.00
    1   16   17      5.94      0.00
    2   16   17      8.75      0.00
    3   16   17     -7.13      0.00
    4   16   17     -0.23      0.00
    5   16   17      3.66      0.00
    6   16   17      4.19      0.00
    7   16   17     -0.53      0.00
    8   16   17     -9.10      0.00
    9   16   17      5.24      0.00
    2   17   17      1.64      0.00
    3   17   17     -5.87      0.00
    0    0   18      1.35      0.00
    2    0   18     -2.83      0.00
    4    0   18      8.21      0.00
    6    0   18     -5.80      0.00
    8    0   18      3.38      0.00
   10    0   18     -2.88      0.00
   12    0   18     -8.81      0.00
   14    0   18      0.87      0.00
    1    1   18     -6.49      0.00
    2    1   18     -2.61      0.00
    3    1   18      2.36      0.00
    4    1   18      1.52      0.00
    5    1   18     -0.64      0.00
    6    1   18     -1.60      0.00
    7    1   18     -2.23      0.00
    8    1   18     -3.11      0.00
    9    1   18      3.53      0.00
   10    1   18      2.50      0.00
   11    1   18      1.88      0.00
   12    1   18      1.08      0.00
   13    1   18      3.88      0.00
   14    1   18      1.32      0.00
   15    1   18     -2.23      0.00
    0    2   18      0.94      0.00
    1    2   18      1.35      0.00
    2    2   18      2.36      0.00
    3    2   18      1.49      0.00
    4    2   18     -5.52      0.00
    5    2   18     -0.36      0.00
    6    2   18      3.22      0.00
    7    2   18      1.66      0.00
    8    2   18      0.00      0.00
    9    2   18     -1.17      0.00
   10    2   18     -1.33      0.00
   11    2   18     -7.58      0.00
   12    2   18     -0.35      0.00
   13    2   18      2.49      0.00
   14    2   18     -0.56      0.00
   15    2   18     11.70      0.00
    1    3   18     -1.75      0.00
    2    3   18     -0.88      0.00
    3    3   18     -2.46      0.00
    4    3   18      3.41      0.00
    5    3   18      3.04      0.00
    6    3   18      0.59      0.00
    7    3   18      0.97      0.00
    8    3   18     -0.86      0.00
    9    3   18     -0.97      0.00
   10    3   18      3.48      0.00
   11    3   18      1.72      0.00
   12    3   18     -0.87      0.00
   13    3   18     -3.66      0.00
   14    3   18     -5.53      0.00
   15    3   18      6.09      0.00
    0    4   18     -9.68      0.00
    1    4   18      0.25      0.00
    2    4   18      2.23      0.00
    3    4   18      2.11      0.00
    4    4   18      1.48      0.00
    5    4   18     -4.25      0.00
    6    4   18     -0.49      0.00
    7    4   18     -0.09      0.00
    8    4   18     -0.81      0.00
    9    4   18      3.25      0.00
   10    4   18      1.83      0.00
   11    4   18     -2.55      0.00
   12    4   18     12.91      0.00
   13    4   18      2.52      0.00
   14    4   18     -1.47      0.00
   15    4   18     -2.34      0.00
    1    5   18     -4.45      0.00
    2    5   18      6.01      0.00
    3    5   18     -4.84      0.00
    4    5   18     -4.45      0.00
    5    5   18     -2.63      0.00
    6    5   18     -1.51      0.00
    7    5   18      5.63      0.00
    8    5   18      5.31      0.00
    9    5   18     -2.31      0.00
   10    5   18     -4.01      0.00
   11    5   18      0.64      0.00
   12    5   18      2.03      0.00
   13    5   18      1.03      0.00
   14    5   18      2.52      0.00
    0    6   18      6.74      0.00
    1    6   18     -1.66      0.00
    2    6   18     -4.51      0.00
    3    6   18     -0.75      0.00
    4    6   18      1.71      0.00
    5    6   18      3.38      0.00
    6    6   18     -1.63      0.00
    7    6   18     -2.85      0.00
    8    6   18      0.62      0.00
    9    6   18     -3.78      0.00
   10    6   18      2.95      0.00
   11    6   18      6.46      0.00
   12    6   18     -1.88      0.00
   13    6   18      0.64      0.00
   14    6   18      2.41      0.00
    1    7   18      9.23      0.00
    2    7   18     -2.36      0.00
    3    7   18      0.83      0.00
    4    7   18     -2.14      0.00
    5    7   18     -3.33      0.00
    6    7   18      1.63      0.00
    7    7   18     -0.75      0.00
    8    7   18     -2.17      0.00
    9    7   18      1.66      0.00
   10    7   18     -2.89      0.00
   11    7   18     -5.62      0.00
   12    7   18      3.71      0.00
   13    7   18     11.12      0.00
    0    8   18     -2.57      0.00
    1    8   18      0.39      0.00
    2    8   18     -0.82      0.00
    3    8   18      2.57      0.00
    4    8   18      1.85      0.00
    5    8   18     -2.13      0.00
    6    8   18      2.27      0.00
    7    8   18     -0.02      0.00
    8    8   18     -0.30      0.00
    9    8   18     -0.69      0.00
   10    8   18     -0.91      0.00
   11    8   18     -1.97      0.00
   12    8   18    -12.76      0.00
   13    8   18      2.64      0.00
    1    9   18     -8.95      0.00
    2    9   18     -0.83      0.00
    3    9   18    -10.22      0.00
    4    9   18      3.74      0.00
    5    9   18      8.09      0.00
    6    9   18      2.75      0.00
    7    9   18      1.71      0.00
    8    9   18      0.07      0.00
    9    9   18      0.84      0.00
   10    9   18     -2.46      0.00
   11    9   18      9.93      0.00
   12    9   18     -8.64      0.00
   13    9   18    -26.04      0.00
    0   10   18     -3.82      0.00
    1   10   18      0.79      0.00
    2   10   18      6.89      0.00
    3   10   18     -4.23      0.00
    4   10   18     -3.72      0.00
    5   10   18      1.40      0.00
    6   10   18     -1.56      0.00
    7   10   18      4.29      0.00
    8   10   18     -4.17      0.00
    9   10   18      1.03      0.00
   10   10   18      0.24      0.00
   11   10   18      2.07      0.00
   13   10   18    -12.92      0.00
    1   11   18      4.06      0.00
    2   11   18      2.17      0.00
    3   11   18      5.97      0.00
    4   11   18     -0.50      0.00
    5   11   18     -8.52      0.00
    6   11   18      3.07      0.00
    7   11   18      1.85      0.00
    8   11   18     -2.00      0.00
    9   11   18     -1.47      0.00
   10   11   18     -0.43      0.00
    0   12   18     -3.02      0.00
    1   12   18     -3.48      0.00
    2   12   18     -2.19      0.00
    3   12   18      3.30      0.00
    4   12   18      4.24      0.00
    5   12   18     -3.19      0.00
    6   12   18      5.28      0.00
    7   12   18     -0.20      0.00
    8   12   18     -2.68      0.00
    9   12   18      4.60      0.00
    1   13   18      7.90      0.00
    2   13   18     -4.06      0.00
    3   13   18     -0.82      0.00
    4   13   18      1.11      0.00
    5   13   18      3.90      0.00
    6   13   18     -4.14      0.00
    7   13   18     -7.64      0.00
    8   13   18      0.61      0.00
    9   13   18      3.49      0.00
    0   14   18     16.61      0.00
    1   14   18      1.26      0.00
    2   14   18     -4.66      0.00
    3   14   18     -4.76      0.00
    4   14   18     -0.19      0.00
    5   14   18      8.24      0.00
    6   14   18     -7.75      0.00
    7   14   18     -5.95      0.00
    8   14   18      3.62      0.00
    9   14   18      1.51      0.00
    1   15   18     -5.33      0.00
    2   15   18      8.57      0.00
    3   15   18     16.77      0.00
    4   15   18     -6.50      0.00
    5   15   18     -5.11      0.00
    6   15   18     -4.46      0.00
    7   15   18      1.53      0.00
    8   15   18      4.45      0.00
    0   16   18     -1.71      0.00
    1   16   18      0.47      0.00
    2   16   18      1.49      0.00
    3   16   18      3.64      0.00
    4   16   18     -1.14      0.00
    5   16   18     -3.68      0.00
    6   16   18     -1.46      0.00
    1    0   19     -1.92      0.00
    3    0   19     -1.06      0.00
    5    0   19     -0.77      0.00
    7    0   19     -5.62      0.00
    9    0   19      5.74      0.00
   11    0   19      1.19      0.00
   13    0   19     -1.26      0.00
    0    1   19     -1.95      0.00
    1    1   19      2.00      0.00
    2    1   19     -0.10      0.00
    3    1   19     -1.62      0.00
    4    1   19     -0.19      0.00
    5    1   19      1.02      0.00
    6    1   19      2.43      0.00
    7    1   19     -0.11      0.00
    8    1   19      0.13      0.00
    9    1   19     -3.06      0.00
   10    1   19     -2.48      0.00
   11    1   19      0.29      0.00
   12    1   19     -1.54      0.00
   13    1   19     -5.32      0.00
    1    2   19      0.73      0.00
    2    2   19     -3.74      0.00
    3    2   19      1.41      0.00
    4    2   19     -1.01      0.00
    5    2   19      0.67      0.00
    6    2   19     10.89      0.00
    7    2   19     -0.42      0.00
    8    2   19    -12.22      0.00
    9    2   19     -2.89      0.00
   10    2   19      0.03      0.00
   11    2   19      0.48      0.00
   12    2   19      9.73      0.00
   13    2   19      1.01      0.00
    0    3   19     -3.08      0.00
    1    3   19     -1.34      0.00
    2    3   19      2.09      0.00
    3    3   19      0.09      0.00
    4    3   19      0.00      0.00
    5    3   19     -1.33      0.00
    6    3   19     -1.19      0.00
    7    3   19      0.07      0.00
    8    3   19      4.17      0.00
    9    3   19      5.81      0.00
   10    3   19     -4.84      0.00
   11    3   19     -0.67      0.00
   12    3   19     -0.79      0.00
   13    3   19      2.43      0.00
    1    4   19     -3.02      0.00
    2    4   19     -4.93      0.00
    3    4   19      0.73      0.00
    4    4   19     -0.03      0.00
    5    4   19      2.81      0.00
    6    4   19     -4.80      0.00
    7    4   19      2.04      0.00
    8    4   19      3.87      0.00
    9    4   19     -0.69      0.00
   10    4   19      1.79      0.00
   11    4   19      0.63      0.00
   12    4   19     -1.81      0.00
   13    4   19     -0.34      0.00
    0    5   19     -1.60      0.00
    1    5   19     -2.33      0.00
    2    5   19      1.24      0.00
    3    5   19      3.67      0.00
    4    5   19      0.79      0.00
    5    5   19     -1.46      0.00
    6    5   19     -0.62      0.00
    7    5   19      1.35      0.00
    8    5   19     -2.38      0.00
    9    5   19     -1.30      0.00
   10    5   19      1.62      0.00
   11    5   19      0.58      0.00
   12    5   19      6.83      0.00
    1    6   19      3.04      0.00
    2    6   19     -4.18      0.00
    3    6   19      3.42      0.00
    4    6   19      1.79      0.00
    5    6   19     -0.18      0.00
    6    6   19     -6.07      0.00
    7    6   19     -2.51      0.00
    8    6   19      9.67      0.00
    9    6   19     -0.04      0.00
   10    6   19     -1.79      0.00
   11    6   19     -0.68      0.00
   12    6   19      1.51      0.00
    0    7   19      3.06      0.00
    1    7   19     -0.05      0.00
    2    7   19     -2.26      0.00
    3    7   19     -1.31      0.00
    4    7   19     -1.73      0.00
    5    7   19      2.83      0.00
    6    7   19      3.28      0.00
    7    7   19     -1.84      0.00
    8    7   19      0.05      0.00
    9    7   19     -0.73      0.00
   10    7   19      0.54      0.00
   11    7   19      2.63      0.00
    1    8   19     -1.86      0.00
    2    8   19      2.61      0.00
    3    8   19      2.09      0.00
    4    8   19     -8.19      0.00
    5    8   19     -2.59      0.00
    6    8   19      8.84      0.00
    7    8   19      1.84      0.00
    8    8   19     -3.51      0.00
    9    8   19     -1.26      0.00
   10    8   19      5.03      0.00
    0    9   19     -1.31      0.00
    1    9   19      4.26      0.00
    2    9   19     -1.79      0.00
    3    9   19     -2.33      0.00
    4    9   19      2.28      0.00
    5    9   19     -1.95      0.00
    6    9   19     -1.40      0.00
    7    9   19     -2.07      0.00
    8    9   19      2.15      0.00
    9    9   19      2.38      0.00
   10    9   19      0.86      0.00
    1   10   19      3.59      0.00
    2   10   19     -2.84      0.00
    3   10   19     -7.19      0.00
    4   10   19      4.16      0.00
    5   10   19      0.97      0.00
    6   10   19      1.65      0.00
    7   10   19      3.03      0.00
    8   10   19     -3.95      0.00
    9   10   19     -0.17      0.00
    0   11   19    -13.21      0.00
    1   11   19     -8.95      0.00
    2   11   19      4.85      0.00
    3   11   19     10.59      0.00
    4   11   19     -1.91      0.00
    5   11   19      0.95      0.00
    6   11   19      3.04      0.00
    7   11   19      3.63      0.00
    8   11   19     -0.79      0.00
    9   11   19    -13.94      0.00
    1   12   19     -4.39      0.00
    2   12   19     16.63      0.00
    3   12   19     -5.23      0.00
    4   12   19     -7.65      0.00
    5   12   19      4.42      0.00
    6   12   19     -6.28      0.00
    7   12   19     -4.18      0.00
    8   12   19      5.15      0.00
    0   13   19      6.79      0.00
    1   13   19      5.30      0.00
    2   13   19     -4.53      0.00
    3   13   19     -5.49      0.00
    4   13   19      5.36      0.00
    5   13   19      1.27      0.00
    6   13   19     -5.26      0.00
    7   13   19     -4.76      0.00
    1   14   19      4.95      0.00
    2   14   19     -6.17      0.00
    3   14   19     -3.52      0.00
    4   14   19     15.54      0.00
    5   14   19     -7.98      0.00
    6   14   19     -1.70      0.00
    7   14   19      8.72      0.00
    0   15   19      6.89      0.00
    1   15   19      1.92      0.00
    2   15   19      2.82      0.00
    3   15   19     -4.54      0.00
    4   15   19     -1.74      0.00
    5   15   19     -0.26      0.00
    6   15   19     -2.91      0.00
    0    0   20      5.26      0.00
    2    0   20     -2.16      0.00
    4    0   20     -1.55      0.00
    6    0   20      2.40      0.00
    8    0   20     -1.52      0.00
   10    0   20      0.04      0.00
   12    0   20     -2.07      0.00
    1    1   20      1.46      0.00
    2    1   20     -0.57      0.00
    3    1   20      2.04      0.00
    4    1   20      0.11      0.00
    5    1   20      1.95      0.00
    6    1   20      0.13      0.00
    7    1   20      0.25      0.00
    8    1   20     -1.23      0.00
    9    1   20     -5.30      0.00
   10    1   20      3.20      0.00
   11    1   20      2.61      0.00
   12    1   20     -1.88      0.00
   13    1   20      1.65      0.00
    0    2   20     -2.18      0.00
    1    2   20     -4.85      0.00
    2    2   20     -0.43      0.00
    3    2   20      1.93      0.00
    4    2   20      1.12      0.00
    5    2   20     -0.67      0.00
    6    2   20      1.28      0.00
    7    2   20      2.27      0.00
    8    2   20     -5.26      0.00
    9    2   20      1.79      0.00
   10    2   20      5.18      0.00
   11    2   20     -1.74      0.00
   12    2   20      2.31      0.00
   13    2   20     -3.87      0.00
    1    3   20      2.16      0.00
    2    3   20      2.06      0.00
    3    3   20     -1.68      0.00
    4    3   20      0.45      0.00
    5    3   20     -0.01      0.00
    6    3   20      0.88      0.00
    7    3   20     -0.94      0.00
    8    3   20      1.37      0.00
    9    3   20     -4.33      0.00
   10    3   20     -7.62      0.00
   11    3   20     -2.12      0.00
   12    3   20      1.98      0.00
   13    3   20     14.14      0.00
    0    4   20      1.90      0.00
    1    4   20     -1.16      0.00
    2    4   20     -0.40      0.00
    3    4   20      0.15      0.00
    4    4   20      1.39      0.00
    5    4   20      2.42      0.00
    6    4   20     -6.80      0.00
    7    4   20      0.25      0.00
    8    4   20     10.99      0.00
    9    4   20     -2.24      0.00
   10    4   20     -5.13      0.00
   11    4   20      2.18      0.00
   12    4   20     -7.49      0.00
    1    5   20      1.39      0.00
    2    5   20     -4.31      0.00
    3    5   20     -6.17      0.00
    4    5   20      4.73      0.00
    5    5   20     -3.07      0.00
    6    5   20     -0.56      0.00
    7    5   20      0.15      0.00
    8    5   20     -1.70      0.00
    9    5   20      6.95      0.00
   10    5   20      2.41      0.00
   11    5   20      4.77      0.00
   12    5   20      0.24      0.00
    0    6   20     -2.60      0.00
    1    6   20      2.60      0.00
    2    6   20      3.57      0.00
    3    6   20     -1.35      0.00
    4    6   20     -1.60      0.00
    5    6   20      0.03      0.00
    6    6   20      5.72      0.00
    7    6   20      3.59      0.00
    8    6   20     -9.13      0.00
    9    6   20     -3.50      0.00
   10    6   20     -2.14      0.00
   11    6   20      1.21      0.00
   12    6   20     10.43      0.00
    1    7   20    -16.22      0.00
    2    7   20      8.32      0.00
    3    7   20      8.13      0.00
    4    7   20     -0.20      0.00
    5    7   20      2.07      0.00
    6    7   20      0.32      0.00
    7    7   20      2.15      0.00
    8    7   20     -1.42      0.00
    9    7   20     -0.02      0.00
   10    7   20     -1.04      0.00
   11    7   20     -0.42      0.00
    0    8   20      8.58      0.00
    1    8   20      1.26      0.00
    2    8   20     -1.16      0.00
    3    8   20     -5.89      0.00
    4    8   20     -3.91      0.00
    5    8   20      0.98      0.00
    6    8   20     -3.13      0.00
    7    8   20      2.25      0.00
    8    8   20      4.90      0.00
    9    8   20      5.72      0.00
   10    8   20      3.47      0.00
    1    9   20     13.33      0.00
    2    9   20     -6.05      0.00
    3    9   20      0.19      0.00
    4    9   20     -2.69      0.00
    5    9   20      4.17      0.00
    6    9   20     -2.72      0.00
    7    9   20     -4.49      0.00
    8    9   20      2.03      0.00
    9    9   20     -0.75      0.00
   10    9   20      5.74      0.00
    0   10   20     -4.35      0.00
    1   10   20     -6.47      0.00
    2   10   20     -1.69      0.00
    3   10   20      8.07      0.00
    4   10   20      2.70      0.00
    5   10   20      0.55      0.00
    6   10   20      3.55      0.00
    7   10   20     -7.74      0.00
    8   10   20     -0.30      0.00
    9   10   20      2.60      0.00
    1   11   20      6.17      0.00
    2   11   20     -9.14      0.00
    3   11   20      5.01      0.00
    4   11   20      3.24      0.00
    5   11   20     -5.94      0.00
    6   11   20     -2.02      0.00
    7   11   20     -3.63      0.00
    8   11   20     -0.16      0.00
    0   12   20    -13.87      0.00
    1   12   20     -0.42      0.00
    2   12   20      6.17      0.00
    3   12   20      0.74      0.00
    4   12   20      2.60      0.00
    5   12   20      0.44      0.00
    6   12   20     -3.56      0.00
    7   12   20      2.05      0.00
    1   13   20     -9.16      0.00
    2   13   20      5.53      0.00
    3   13   20     -0.07      0.00
    4   13   20    -14.75      0.00
    5   13   20     -3.51      0.00
    6   13   20      8.56      0.00
    7   13   20      9.70      0.00
    0   14   20      5.99      0.00
    1   14   20      3.98      0.00
    2   14   20     -5.98      0.00
    3   14   20      6.76      0.00
    4   14   20      1.81      0.00
    5   14   20    -12.29      0.00
    6   14   20      1.85      0.00
    1   15   20      5.05      0.00
    2   15   20      0.79      0.00
    3   15   20    -12.07      0.00
    5   15   20     14.40      0.00
    1    0   21      4.95      0.00
    3    0   21     -6.71      0.00
    5    0   21     10.05      0.00
    7    0   21     -0.37      0.00
    9    0   21     -3.37      0.00
   11    0   21      2.92      0.00
    0    1   21     -0.75      0.00
    1    1   21      0.30      0.00
    2    1   21     -1.67      0.00
    3    1   21     -2.49      0.00
    4    1   21     -1.35      0.00
    5    1   21      2.59      0.00
    6    1   21      0.06      0.00
    7    1   21     -1.86      0.00
    8    1   21      3.65      0.00
    9    1   21      4.23      0.00
   10    1   21      1.19      0.00
   11    1   21     -0.47      0.00
   12    1   21     -6.96      0.00
    1    2   21     -3.16      0.00
    2    2   21      3.53      0.00
    3    2   21      5.44      0.00
    4    2   21      4.16      0.00
    5    2   21     -4.14      0.00
    6    2   21     -4.12      0.00
    7    2   21      2.75      0.00
    8    2   21      3.26      0.00
    9    2   21     -0.62      0.00
   10    2   21     -8.12      0.00
   11    2   21     -3.86      0.00
   12    2   21      7.32      0.00
   13    2   21      2.90      0.00
    0    3   21     -3.04      0.00
    1    3   21     -1.15      0.00
    2    3   21     -3.13      0.00
    3    3   21      3.92      0.00
    4    3   21      2.07      0.00
    5    3   21     -2.82      0.00
    6    3   21      2.69      0.00
    7    3   21      3.14      0.00
    8    3   21     -5.89      0.00
    9    3   21    -11.16      0.00
   10    3   21      2.06      0.00
   11    3   21      7.20      0.00
   12    3   21     11.88      0.00
   13    3   21     -4.53      0.00
    1    4   21     -1.32      0.00
    2    4   21      1.30      0.00
    3    4   21     -3.32      0.00
    4    4   21     -4.04      0.00
    5    4   21     -0.20      0.00
    6    4   21     -0.08      0.00
    7    4   21      0.00      0.00
    8    4   21     -3.32      0.00
    9    4   21     -0.36      0.00
   10    4   21     10.76      0.00
   11    4   21     -1.91      0.00
   12    4   21     -8.14      0.00
   13    4   21     -0.66      0.00
    0    5   21     -1.24      0.00
    1    5   21      1.71      0.00
    2    5   21      0.27      0.00
    3    5   21     -1.27      0.00
    4    5   21      0.10      0.00
    5    5   21      3.85      0.00
    6    5   21      4.78      0.00
    7    5   21     -7.79      0.00
    8    5   21      0.00      0.00
    9    5   21      4.27      0.00
   10    5   21      0.37      0.00
   11    5   21     -6.13      0.00
   12    5   21    -10.00      0.00
    1    6   21      0.87      0.00
    2    6   21      3.59      0.00
    3    6   21      1.22      0.00
    4    6   21     -5.95      0.00
    5    6   21     -1.50      0.00
    6    6   21      7.19      0.00
    7    6   21     -1.03      0.00
    8    6   21     -2.46      0.00
    9    6   21      2.48      0.00
   10    6   21     -0.79      0.00
   11    6   21      2.80      0.00
   12    6   21     -5.50      0.00
    0    7   21      8.97      0.00
    1    7   21      4.90      0.00
    2    7   21     -0.99      0.00
    3    7   21     -1.92      0.00
    4    7   21     -0.82      0.00
    5    7   21     -6.43      0.00
    6    7   21     -5.08      0.00
    7    7   21      3.47      0.00
    8    7   21      4.51      0.00
    9    7   21      8.19      0.00
   10    7   21     -0.85      0.00
   11    7   21     -7.53      0.00
    1    8   21      4.89      0.00
    2    8   21     -3.39      0.00
    3    8   21     -0.11      0.00
    4    8   21     20.26      0.00
    5    8   21      3.53      0.00
    6    8   21    -10.17      0.00
    7    8   21     -5.60      0.00
    8    8   21      1.85      0.00
    9    8   21      1.29      0.00
   10    8   21     -9.03      0.00
    0    9   21     -6.06      0.00
    1    9   21     -1.45      0.00
    2    9   21      3.73      0.00
    3    9   21     -3.68      0.00
    4    9   21     -1.60      0.00
    5    9   21      2.55      0.00
    6    9   21     -1.97      0.00
    7    9   21     10.78      0.00
    8    9   21      1.02      0.00
    1   10   21    -10.78      0.00
    2   10   21     15.53      0.00
    3   10   21     -0.80      0.00
    4   10   21     -7.06      0.00
    5   10   21     -2.24      0.00
    6   10   21     -4.01      0.00
    7   10   21      2.20      0.00
    8   10   21      0.36      0.00
    0   11   21      1.83      0.00
    1   11   21     -4.90      0.00
    2   11   21     -1.63      0.00
    3   11   21      4.83      0.00
    4   11   21      2.00      0.00
    5   11   21      0.37      0.00
    6   11   21      1.61      0.00
    7   11   21     -7.73      0.00
    1   12   21      1.89      0.00
    2   12   21    -24.98      0.00
    3   12   21     -0.64      0.00
    4   12   21      7.49      0.00
    5   12   21     -4.45      0.00
    6   12   21      3.82      0.00
    0   13   21     -2.49      0.00
    1   13   21      0.73      0.00
    2   13   21      4.72      0.00
    3   13   21     -2.13      0.00
    4   13   21     -0.86      0.00
    5   13   21      0.11      0.00
    6   13   21     -2.71      0.00
    4   14   21    -17.92      0.00
    5   14   21      8.37      0.00
    4   15   21     -0.99      0.00
    0    0   22     -0.45      0.00
    2    0   22      1.49      0.00
    4    0   22     -1.30      0.00
    6    0   22     -1.32      0.00
    8    0   22      1.23      0.00
   10    0   22      7.53      0.00
    1    1   22      3.45      0.00
    2    1   22     -0.70      0.00
    3    1   22      1.80      0.00
    4    1   22      2.90      0.00
    5    1   22     -0.27      0.00
    6    1   22      3.34      0.00
    7    1   22      5.02      0.00
    8    1   22      0.89      0.00
    9    1   22     -7.34      0.00
   10    1   22     -6.10      0.00
   11    1   22     -0.25      0.00
   12    1   22      4.05      0.00
    0    2   22      1.30      0.00
    1    2   22     -0.16      0.00
    2    2   22     -1.21      0.00
    3    2   22     -1.72      0.00
    4    2   22     -0.77      0.00
    5    2   22      1.51      0.00
    6    2   22      2.41      0.00
    7    2   22     -2.71      0.00
    8    2   22      3.89      0.00
    9    2   22     -3.42      0.00
   10    2   22     -8.70      0.00
   11    2   22     10.15      0.00
   12    2   22      3.38      0.00
    1    3   22      2.61      0.00
    2    3   22     -0.23      0.00
    3    3   22     -4.26      0.00
    4    3   22     -5.03      0.00
    5    3   22      1.13      0.00
    6    3   22     -1.12      0.00
    7    3   22     -0.27      0.00
    8    3   22      1.31      0.00
    9    3   22      8.53      0.00
   10    3   22      0.04      0.00
   11    3   22      2.25      0.00
   12    3   22     -1.43      0.00
    0    4   22     -0.73      0.00
    1    4   22     -1.22      0.00
    2    4   22      2.02      0.00
    3    4   22     -1.20      0.00
    4    4   22      0.60      0.00
    5    4   22      3.01      0.00
    6    4   22      3.25      0.00
    7    4   22     -0.44      0.00
    8    4   22    -18.53      0.00
    9    4   22     -0.71      0.00
   10    4   22      9.12      0.00
   11    4   22      3.79      0.00
   12    4   22      2.53      0.00
    1    5   22     -0.81      0.00
    2    5   22     -5.04      0.00
    3    5   22     10.34      0.00
    4    5   22     -1.64      0.00
    5    5   22      3.14      0.00
    6    5   22     -0.04      0.00
    7    5   22    -11.22      0.00
    8    5   22     -1.98      0.00
    9    5   22      3.04      0.00
   10    5   22      7.87      0.00
   11    5   22     -9.85      0.00
   12    5   22     -4.85      0.00
    0    6   22      4.58      0.00
    1    6   22      2.51      0.00
    2    6   22     -4.64      0.00
    3    6   22      0.09      0.00
    4    6   22      2.36      0.00
    5    6   22     -1.83      0.00
    6    6   22     -6.84      0.00
    7    6   22     -1.56      0.00
    8    6   22     15.08      0.00
    9    6   22      5.17      0.00
   10    6   22     -4.48      0.00
   11    6   22     -9.33      0.00
   12    6   22     -9.76      0.00
    1    7   22      7.47      0.00
    2    7   22      3.52      0.00
    3    7   22     -3.35      0.00
    4    7   22      2.57      0.00
    5    7   22     -2.88      0.00
    6    7   22     -4.94      0.00
    7    7   22      7.21      0.00
    8    7   22      1.71      0.00
    0    8   22     -4.07      0.00
    1    8   22      2.06      0.00
    2    8   22      2.44      0.00
    3    8   22      5.07      0.00
    4    8   22     -1.15      0.00
    5    8   22     -7.33      0.00
    6    8   22      0.82      0.00
    7    8   22     -2.24      0.00
    8    8   22      4.73      0.00
    1    9   22     -1.55      0.00
    2    9   22      4.49      0.00
    3    9   22      9.22      0.00
    4    9   22     -0.76      0.00
    5    9   22     -5.63      0.00
    6    9   22      3.98      0.00
    7    9   22     -0.34      0.00
    0   10   22     -2.16      0.00
    1   10   22      1.82      0.00
    2   10   22     -0.53      0.00
    3   10   22     -5.37      0.00
    4   10   22     -0.47      0.00
    5   10   22      3.46      0.00
    6   10   22      2.91      0.00
    7   10   22      3.86      0.00
    1   11   22    -15.86      0.00
    2   11   22     -1.10      0.00
    3   11   22     -7.58      0.00
    4   11   22     -1.83      0.00
    5   11   22      9.11      0.00
    6   11   22      0.20      0.00
    3   12   22      1.69      0.00
    4   12   22     -4.44      0.00
    5   12   22      1.69      0.00
    4   13   22      8.15      0.00
    5   13   22     -0.45      0.00
    1    0   23     -4.37      0.00
    3    0   23      4.81      0.00
    5    0   23     -3.05      0.00
    7    0   23      5.34      0.00
    9    0   23     -2.96      0.00
    0    1   23     -2.71      0.00
    1    1   23     -0.05      0.00
    2    1   23      4.14      0.00
    3    1   23      1.00      0.00
    4    1   23     -2.21      0.00
    5    1   23     -3.79      0.00
    6    1   23      1.90      0.00
    7    1   23      6.82      0.00
    8    1   23     -7.59      0.00
    9    1   23     -2.05      0.00
   10    1   23      3.59      0.00
   11    1   23     -3.01      0.00
    1    2   23     -0.59      0.00
    2    2   23      0.23      0.00
    3    2   23     -3.17      0.00
    4    2   23     -5.17      0.00
    5    2   23      2.10      0.00
    6    2   23      5.52      0.00
    7    2   23      1.79      0.00
    8    2   23      1.02      0.00
    9    2   23     -2.49      0.00
   10    2   23      5.44      0.00
   11    2   23     -2.57      0.00
    0    3   23     -2.46      0.00
    1    3   23      1.93      0.00
    2    3   23      1.43      0.00
    3    3   23     -5.06      0.00
    4    3   23      2.39      0.00
    5    3   23      7.49      0.00
    6    3   23     -5.60      0.00
    7    3   23     -7.79      0.00
    8    3   23      2.76      0.00
    9    3   23      4.60      0.00
   10    3   23      7.26      0.00
   11    3   23     -2.05      0.00
    1    4   23      3.67      0.00
    2    4   23      0.90      0.00
    3    4   23     -4.30      0.00
    4    4   23      6.78      0.00
    5    4   23     -1.68      0.00
    6    4   23     -3.03      0.00
    7    4   23     -6.41      0.00
    8    4   23      2.48      0.00
    9    4   23      6.34      0.00
   10    4   23     -5.70      0.00
   11    4   23      5.44      0.00
    0    5   23      7.58      0.00
    1    5   23     -1.37      0.00
    2    5   23     -0.42      0.00
    3    5   23      1.23      0.00
    4    5   23     -3.48      0.00
    5    5   23     -0.99      0.00
    6    5   23     -1.10      0.00
    7    5   23      1.26      0.00
    8    5   23      0.60      0.00
    9    5   23     -3.62      0.00
    1    6   23     -0.53      0.00
    2    6   23      2.54      0.00
    3    6   23     -0.51      0.00
    4    6   23      4.98      0.00
    5    6   23      0.15      0.00
    6    6   23     -6.48      0.00
    7    6   23      4.85      0.00
    8    6   23     -1.11      0.00
    0    7   23     -0.02      0.00
    1    7   23     -3.79      0.00
    2    7   23      0.26      0.00
    3    7   23      3.52      0.00
    4    7   23      0.90      0.00
    5    7   23     -2.17      0.00
    6    7   23     -0.53      0.00
    7    7   23      3.54      0.00
    8    7   23     -3.86      0.00
    1    8   23     -0.55      0.00
    2    8   23      1.92      0.00
    3    8   23      4.46      0.00
    4    8   23    -13.60      0.00
    5    8   23     -0.01      0.00
    6    8   23      6.13      0.00
    7    8   23     -0.94      0.00
    2    9   23     -0.34      0.00
    3    9   23      2.84      0.00
    4    9   23     -0.98      0.00
    5    9   23     -0.26      0.00
    6    9   23      1.00      0.00
    3   10   23      1.56      0.00
    4   10   23      7.68      0.00
    5   10   23     -0.47      0.00
    6   10   23      0.60      0.00
    5   11   23      0.46      0.00
    4    0   24     -2.74      0.00
    6    0   24      5.93      0.00
    8    0   24      5.45      0.00
   10    0   24    -14.70      0.00
    3    1   24     -0.12      0.00
    4    1   24     -1.40      0.00
    5    1   24     -0.36      0.00
    6    1   24     -0.22      0.00
    7    1   24     -2.91      0.00
    8    1   24      1.71      0.00
    9    1   24      7.34      0.00
   10    1   24     -1.12      0.00
    3    2   24      1.08      0.00
    4    2   24      1.92      0.00
    5    2   24      0.89      0.00
    6    2   24     -4.60      0.00
    7    2   24     -0.86      0.00
    8    2   24      1.55      0.00
    9    2   24      2.07      0.00
   10    2   24      3.73      0.00
    3    3   24      3.59      0.00
    4    3   24      3.62      0.00
    5    3   24     -0.31      0.00
    6    3   24     -2.42      0.00
    7    3   24      2.59      0.00
    8    3   24     -4.20      0.00
    3    4   24      3.18      0.00
    4    4   24      1.09      0.00
    5    4   24     -5.96      0.00
    6    4   24      4.61      0.00
    7    4   24     -0.03      0.00
    8    4   24      0.84      0.00
    3    5   24     -2.49      0.00
    4    5   24     -7.76      0.00
    5    5   24     -3.75      0.00
    6    5   24      2.87      0.00
    7    5   24      8.06      0.00
    8    5   24      5.47      0.00
    4    6   24     -3.77      0.00
    5    6   24     -1.16      0.00
    6    6   24     -2.65      0.00
    7    6   24      1.00      0.00
    5    7   24      2.82      0.00
    6    7   24      4.24      0.00
    7    7   24     -9.01      0.00
    5    8   24      8.13      0.00
    6    8   24      1.77      0.00
    0    1    1     -0.59      0.00
    0    0    2   -292.13      0.00
    0    0    6     57.82      0.00
    0    1    7      4.10      0.00
    0    0    8     -1.68      0.00
    1    0    9     -5.50      0.00
    0    0   10    -17.01      0.00
   14   15   15     -5.31      0.00
   15   15   15      6.64      0.00
   15   12   16     -0.59      0.00
   15   13   16     -5.93      0.00
   14   14   16     -3.02      0.00
   15   14   16      2.04      0.00
   13   15   16     -1.19      0.00
   14   15   16      1.22      0.00
   11   16   16     -3.45      0.00
   12   16   16     -6.54      0.00
   13   16   16      0.03      0.00
   16    8   17      6.57      0.00
   15    9   17      5.08      0.00
   16    9   17     -2.65      0.00
   15   10   17     -1.19      0.00
   16   10   17     -2.95      0.00
   14   11   17     -4.99      0.00
   15   11   17     -2.99      0.00
   16   11   17      3.71      0.00
   14   12   17      0.17      0.00
   15   12   17     -0.11      0.00
   16   12   17     -5.50      0.00
   14   13   17      2.35      0.00
   15   13   17     -1.37      0.00
   12   14   17      4.54      0.00
   13   14   17     -6.48      0.00
   14   14   17     -0.34      0.00
   12   15   17      0.04      0.00
   13   15   17     -5.13      0.00
   10   16   17      9.06      0.00
   11   16   17     -8.75      0.00
   12   16   17     -6.25      0.00
    0   17   17     -3.64      0.00
    1   17   17      2.17      0.00
    4   17   17      1.19      0.00
    5   17   17      1.14      0.00
    6   17   17      2.40      0.00
    7   17   17      1.44      0.00
    8   17   17     -3.50      0.00
    9   17   17      5.29      0.00
   10   17   17      0.96      0.00
   16    0   18      6.03      0.00
   16    1   18     -2.25      0.00
   17    1   18     -5.62      0.00
   16    2   18      2.94      0.00
   17    2   18     -8.73      0.00
   16    3   18      4.35      0.00
   17    3   18     -5.22      0.00
   16    4   18     -9.62      0.00
   17    4   18      7.68      0.00
   15    5   18      0.84      0.00
   16    5   18     -5.43      0.00
   17    5   18      2.59      0.00
   15    6   18      0.53      0.00
   16    6   18     -5.59      0.00
   17    6   18     -2.02      0.00
   14    7   18     -2.43      0.00
   15    7   18     -6.23      0.00
   16    7   18      2.67      0.00
   17    7   18      3.34      0.00
   14    8   18      2.43      0.00
   15    8   18     -2.64      0.00
   16    8   18     10.84      0.00
   17    8   18     -1.31      0.00
   14    9   18      9.89      0.00
   15    9   18     10.72      0.00
   16    9   18     -0.02      0.00
   12   10   18      5.37      0.00
   14   10   18     -2.47      0.00
   15   10   18      2.74      0.00
   16   10   18     -0.53      0.00
   11   11   18     -8.58      0.00
   12   11   18      4.97      0.00
   13   11   18     19.80      0.00
   14   11   18     -4.42      0.00
   15   11   18    -11.76      0.00
   10   12   18     -7.13      0.00
   11   12   18      0.71      0.00
   12   12   18      5.91      0.00
   13   12   18     -0.93      0.00
   14   12   18      1.88      0.00
   10   13   18      5.02      0.00
   11   13   18      0.82      0.00
   12   13   18     -2.84      0.00
   13   13   18     -0.74      0.00
   14   13   18     -0.87      0.00
   10   14   18      6.36      0.00
   11   14   18     -4.27      0.00
   12   14   18     -4.10      0.00
   13   14   18     10.39      0.00
    9   15   18     -3.04      0.00
   10   15   18     -0.40      0.00
   11   15   18      0.71      0.00
    7   16   18      3.80      0.00
    8   16   18      2.35      0.00
    9   16   18     -4.70      0.00
   10   16   18     -1.19      0.00
    1   17   18      3.40      0.00
    2   17   18     -6.39      0.00
    3   17   18     -5.62      0.00
    4   17   18      3.87      0.00
    5   17   18      3.07      0.00
    6   17   18      4.26      0.00
    7   17   18     -0.44      0.00
    8   17   18     -1.85      0.00
    0   18   18     -6.69      0.00
    1   18   18     -0.21      0.00
    2   18   18      0.23      0.00
    3   18   18     -0.76      0.00
    4   18   18     -1.71      0.00
    5   18   18      0.03      0.00
    6   18   18      6.39      0.00
   15    0   19     -1.78      0.00
   17    0   19      3.26      0.00
   14    1   19      1.20      0.00
   15    1   19      7.27      0.00
   16    1   19      2.29      0.00
   17    1   19     -4.36      0.00
   18    1   19     -3.24      0.00
   14    2   19      2.37      0.00
   15    2   19      0.38      0.00
   16    2   19     -7.61      0.00
   17    2   19     -0.03      0.00
   18    2   19     -3.05      0.00
   14    3   19     -2.36      0.00
   15    3   19     -7.80      0.00
   16    3   19      6.44      0.00
   17    3   19      4.35      0.00
   14    4   19      2.98      0.00
   15    4   19     -5.29      0.00
   16    4   19      0.34      0.00
   17    4   19     -1.76      0.00
   13    5   19      8.63      0.00
   14    5   19     -3.73      0.00
   15    5   19     -5.30      0.00
   16    5   19     -2.58      0.00
   17    5   19     -3.12      0.00
   13    6   19      0.64      0.00
   14    6   19     -4.99      0.00
   15    6   19      4.29      0.00
   16    6   19      2.46      0.00
   17    6   19     -2.90      0.00
   12    7   19     -0.55      0.00
   13    7   19     -4.95      0.00
   14    7   19      5.02      0.00
   15    7   19      4.19      0.00
   16    7   19     -5.24      0.00
   11    8   19     -1.40      0.00
   12    8   19     -7.41      0.00
   13    8   19      1.41      0.00
   14    8   19      2.73      0.00
   15    8   19      4.09      0.00
   16    8   19     -0.60      0.00
   11    9   19     -6.36      0.00
   12    9   19     -6.06      0.00
   13    9   19      2.49      0.00
   14    9   19      2.00      0.00
   15    9   19      1.15      0.00
   10   10   19     -3.59      0.00
   11   10   19      0.77      0.00
   12   10   19      3.65      0.00
   13   10   19      0.19      0.00
   14   10   19     -2.77      0.00
   15   10   19     -1.64      0.00
   10   11   19      1.12      0.00
   11   11   19      7.15      0.00
   12   11   19      0.06      0.00
   13   11   19      0.05      0.00
   14   11   19     -3.50      0.00
    9   12   19      1.46      0.00
   10   12   19     -3.22      0.00
   11   12   19      2.49      0.00
   12   12   19      3.02      0.00
   13   12   19     -3.68      0.00
    8   13   19      0.42      0.00
    9   13   19      7.23      0.00
   10   13   19      0.64      0.00
   11   13   19     -0.81      0.00
   12   13   19      0.29      0.00
    8   14   19     -8.06      0.00
    9   14   19      3.16      0.00
   10   14   19      5.19      0.00
   11   14   19     -8.76      0.00
    7   15   19      1.86      0.00
    8   15   19     -2.76      0.00
    9   15   19      5.93      0.00
   10   15   19     -0.90      0.00
    1   16   19     -6.22      0.00
    2   16   19      0.81      0.00
    3   16   19     10.10      0.00
    4   16   19     -0.95      0.00
    5   16   19      2.61      0.00
    6   16   19      0.68      0.00
    7   16   19     -4.04      0.00
    8   16   19      2.06      0.00
    0   17   19     -0.58      0.00
    1   17   19     -1.93      0.00
    2   17   19     -0.13      0.00
    3   17   19      0.70      0.00
    4   17   19     -3.07      0.00
    5   17   19     -0.16      0.00
    6   17   19      4.55      0.00
    1   18   19     -0.09      0.00
    2   18   19     -0.60      0.00
   14    0   20      4.87      0.00
   16    0   20     -3.36      0.00
   14    1   20     -1.00      0.00
   15    1   20      1.01      0.00
   16    1   20      1.55      0.00
   17    1   20     -5.02      0.00
   14    2   20     -4.19      0.00
   15    2   20      0.24      0.00
   16    2   20     -1.53      0.00
   14    3   20      1.83      0.00
   15    3   20     -5.20      0.00
   16    3   20     -2.49      0.00
   13    4   20      1.62      0.00
   14    4   20      3.85      0.00
   15    4   20     -5.21      0.00
   16    4   20      4.14      0.00
   13    5   20    -10.86      0.00
   14    5   20     -1.94      0.00
   15    5   20     -0.08      0.00
   16    5   20     -0.10      0.00
   13    6   20      0.28      0.00
   14    6   20     -2.85      0.00
   15    6   20      0.66      0.00
   12    7   20     -0.23      0.00
   13    7   20     -8.32      0.00
   14    7   20      4.19      0.00
   15    7   20      5.38      0.00
   11    8   20     -1.11      0.00
   12    8   20     -2.53      0.00
   13    8   20     -5.06      0.00
   14    8   20     -0.79      0.00
   15    8   20      4.15      0.00
   11    9   20     -9.25      0.00
   12    9   20      2.57      0.00
   13    9   20     17.96      0.00
   14    9   20     -4.38      0.00
   10   10   20     -5.43      0.00
   11   10   20     -3.82      0.00
   12   10   20      0.77      0.00
   13   10   20     10.18      0.00
    9   11   20      0.58      0.00
   10   11   20      1.18      0.00
   11   11   20     10.46      0.00
   12   11   20     -2.31      0.00
   13   11   20    -10.02      0.00
    8   12   20     -2.30      0.00
    9   12   20     -6.26      0.00
   10   12   20      4.76      0.00
   11   12   20      4.63      0.00
   12   12   20     -0.65      0.00
    8   13   20      5.00      0.00
    9   13   20     -5.21      0.00
   10   13   20     -5.55      0.00
   11   13   20     -0.56      0.00
    7   14   20      0.47      0.00
    8   14   20      0.54      0.00
    9   14   20      1.42      0.00
    4   15   20      7.35      0.00
    6   15   20      1.07      0.00
    7   15   20     -7.09      0.00
    8   15   20     -3.64      0.00
    0   16   20      2.40      0.00
    1   16   20      1.95      0.00
    2   16   20      0.57      0.00
    3   16   20     -7.67      0.00
    4   16   20     -5.32      0.00
    5   16   20      7.41      0.00
    1   17   20     -1.78      0.00
   13    0   21     -1.59      0.00
   15    0   21     -0.24      0.00
   13    1   21      2.61      0.00
   14    1   21      3.90      0.00
   15    1   21     -4.76      0.00
   14    2   21     -0.74      0.00
   15    2   21     -1.07      0.00
   14    3   21     -9.36      0.00
   15    3   21      4.70      0.00
   14    4   21     -0.61      0.00
   15    4   21      3.30      0.00
   13    5   21      0.75      0.00
   14    5   21      4.68      0.00
   15    5   21      3.40      0.00
   13    6   21     -1.70      0.00
   14    6   21      2.65      0.00
   12    7   21     -1.66      0.00
   13    7   21      2.54      0.00
   14    7   21      0.90      0.00
   11    8   21      3.35      0.00
   12    8   21      8.88      0.00
   13    8   21     -1.63      0.00
    9    9   21    -10.64      0.00
   10    9   21     -0.50      0.00
   11    9   21      7.51      0.00
   12    9   21      7.06      0.00
   13    9   21     -2.08      0.00
    9   10   21     -0.84      0.00
   10   10   21      3.63      0.00
   11   10   21     -0.21      0.00
   12   10   21      3.53      0.00
    8   11   21     -4.31      0.00
    9   11   21      8.66      0.00
   10   11   21     -0.37      0.00
   11   11   21     -0.75      0.00
    7   12   21      5.27      0.00
    8   12   21     -1.42      0.00
    9   12   21      1.17      0.00
   10   12   21      2.97      0.00
    7   13   21      1.60      0.00
    8   13   21     -0.20      0.00
    9   13   21     -2.98      0.00
    1   14   21      3.52      0.00
    2   14   21      8.94      0.00
    3   14   21     -0.89      0.00
    6   14   21     10.02      0.00
    7   14   21     -2.80      0.00
    0   15   21     -0.98      0.00
    1   15   21     -2.70      0.00
    2   15   21     -0.82      0.00
    3   15   21      4.27      0.00
    5   15   21      0.32      0.00
   12    0   22     -3.85      0.00
   14    0   22     -1.31      0.00
   13    1   22      5.12      0.00
   14    1   22     -1.39      0.00
   13    2   22      0.36      0.00
   14    2   22      1.16      0.00
   13    3   22    -13.11      0.00
   14    3   22      2.82      0.00
   13    4   22     -5.89      0.00
   13    5   22      8.60      0.00
   13    6   22      1.44      0.00
    9    7   22     -9.13      0.00
   10    7   22      2.91      0.00
   11    7   22      2.64      0.00
   12    7   22     -1.28      0.00
    9    8   22     -1.68      0.00
   10    8   22     -4.91      0.00
   11    8   22      3.48      0.00
    8    9   22     -3.99      0.00
    9    9   22     -0.49      0.00
   10    9   22     -6.16      0.00
   11    9   22      4.94      0.00
    8   10   22     -3.83      0.00
    9   10   22     -2.10      0.00
   10   10   22      5.77      0.00
    7   11   22     -2.29      0.00
    8   11   22      3.23      0.00
    9   11   22      2.60      0.00
    0   12   22     12.16      0.00
    1   12   22     -1.52      0.00
    2   12   22     -3.98      0.00
    6   12   22      1.00      0.00
    7   12   22     -0.84      0.00
    1   13   22      6.98      0.00
    2   13   22     -3.22      0.00
    3   13   22     -6.10      0.00
    6   13   22     -2.15      0.00
    0   14   22    -10.03      0.00
    1   14   22     -0.77      0.00
    2   14   22      6.65      0.00
    3   14   22     -2.31      0.00
   11    0   23      1.22      0.00
   12    1   23      7.64      0.00
   12    2   23     -8.00      0.00
   12    3   23     -8.45      0.00
   12    4   23      4.05      0.00
   10    5   23     -3.31      0.00
   11    5   23      4.80      0.00
    9    6   23     -0.80      0.00
   10    6   23     -3.62      0.00
   11    6   23     -3.89      0.00
    9    7   23     -1.12      0.00
   10    7   23      0.39      0.00
    8    8   23     -0.23      0.00
    9    8   23     -1.34      0.00
    0    9   23      2.49      0.00
    1    9   23     -1.14      0.00
    7    9   23     -5.61      0.00
    8    9   23     -0.15      0.00
    9    9   23      5.13      0.00
    1   10   23      5.48      0.00
    2   10   23    -13.77      0.00
    7   10   23     -1.19      0.00
    0   11   23     -3.22      0.00
    1   11   23      9.51      0.00
    2   11   23     -1.83      0.00
    3   11   23    -11.10      0.00
    4   11   23      3.15      0.00
    6   11   23      2.37      0.00
    1   12   23     -5.60      0.00
    2   12   23      8.49      0.00
    3   12   23      2.52      0.00
    4   12   23     -4.72      0.00
    0    0   24     -3.40      0.00
    2    0   24      0.27      0.00
    1    1   24     -5.15      0.00
    2    1   24      0.45      0.00
    0    2   24      0.87      0.00
    1    2   24     -0.25      0.00
    2    2   24     -0.41      0.00
    1    3   24     -0.85      0.00
    2    3   24     -3.01      0.00
    9    3   24     -5.54      0.00
   10    3   24      5.20      0.00
    0    4   24      0.42      0.00
    1    4   24      1.63      0.00
    2    4   24     -3.47      0.00
    9    4   24      3.99      0.00
    1    5   24      1.41      0.00
    2    5   24      6.82      0.00
    9    5   24     -4.41      0.00
    0    6   24     -1.70      0.00
    1    6   24      1.37      0.00
    2    6   24      5.44      0.00
    3    6   24     -1.85      0.00
    8    6   24     -3.81      0.00
    1    7   24      1.40      0.00
    2    7   24     -4.70      0.00
    3    7   24     -1.83      0.00
    4    7   24      4.05      0.00
    8    7   24     -3.42      0.00
    0    8   24     -3.73      0.00
    1    8   24     -1.31      0.00
    2    8   24     -0.93      0.00
    3    8   24     -4.20      0.00
    4    8   24      2.16      0.00
    7    8   24     -3.23      0.00
    1    9   24     -6.11      0.00
    2    9   24      1.99      0.00
    3    9   24     -7.07      0.00
    4    9   24      0.57      0.00
    5    9   24      0.73      0.00
    0   10   24      9.24      0.00
    1   10   24     -3.19      0.00
    2   10   24     -1.80      0.00
    3   10   24      3.50      0.00
    0    0    0      0.00      0.00
# SQUEEZE RESULTS (Version = 131223)
# Note: Data are Listed for all Voids in the P1 Unit Cell
# i.e. Centre of Gravity, Solvent Accessible Volume,
# Recovered number of Electrons in the Void and
# Details about the Squeezed Material
loop_
  _platon_squeeze_void_nr
  _platon_squeeze_void_average_x
  _platon_squeeze_void_average_y
  _platon_squeeze_void_average_z
  _platon_squeeze_void_volume
  _platon_squeeze_void_count_electrons
  _platon_squeeze_void_content
   1  0.250  0.750  0.250       273        70 ' '
   2  0.250  0.750  0.750       273        70 ' '
   3  0.250  0.250  0.250       277        75 ' '
   4  0.250  0.250  0.750       273        70 ' '
   5  0.750  0.250  0.750       273        70 ' '
   6  0.750  0.250  0.250       273        70 ' '
   7  0.750  0.750  0.750       277        75 ' '
   8  0.750  0.750  0.250       273        70 ' '
# Missing Reflections Below sin(th)/lambda = 0.25
loop_
  _platon_missing_refln_index_h
  _platon_missing_refln_index_k
  _platon_missing_refln_index_l
  _platon_missing_refln_theta
    0    1    1     1.573
    0    0    2     2.225
    0    0    6     6.689
    0    1    7     7.890
    0    0    8     8.934
    1    0    9    10.124
_platon_squeeze_void_probe_radius                  1.20
_platon_squeeze_details
)
TITL lmpa299_2_100_00 P n -3       R = 0.06
CELL   18.3061   18.3061   18.3061     90.00     90.00     90.00
SPGR Pn-3
# Solvent Accessible Volume =      2179
# Electrons Found in S.A.V. =       569
# Note: Atoms in Void are Labelled as Cxxx and Qxxx for all Others
C101 0.153 0.655 0.314 !       2.81 eA-3
C102 0.784 0.821 0.188 !       2.43 eA-3
C103 0.156 0.156 0.156 !       2.40 eA-3
C104 0.771 0.864 0.153 !       2.26 eA-3
C105 0.300 0.157 0.345 !       2.19 eA-3
C106 0.646 0.344 0.118 !       2.19 eA-3
C107 0.782 0.718 0.718 !       2.15 eA-3
C108 0.142 0.798 0.208 !       1.98 eA-3
C109 0.343 0.765 0.268 !       1.95 eA-3
C110 0.172 0.669 0.235 !       1.88 eA-3
Q111 0.984 0.174 0.479 !       1.84 eA-3
Q112 0.199 0.653 0.280 !       1.74 eA-3
Q113 0.979 0.343 0.996 !       1.74 eA-3
Q114 0.015 0.035 0.324 !       1.73 eA-3
C115 0.236 0.807 0.827 !       1.69 eA-3
Q116 0.346 0.708 0.156 !       1.68 eA-3
C117 0.203 0.767 0.288 !       1.57 eA-3
C118 0.687 0.812 0.688 !       1.56 eA-3
Q119 0.359 0.676 0.118 !       1.54 eA-3
Q120 0.281 0.235 0.143 !       1.54 eA-3
C121 0.659 0.761 0.717 !       1.51 eA-3
C122 0.128 0.853 0.904 !       1.48 eA-3
C123 0.264 0.172 0.310 !       1.46 eA-3
C124 0.704 0.240 0.303 !       1.42 eA-3
Q125 0.859 0.890 0.050 !       1.38 eA-3
Q126 0.128 0.162 0.188 !       1.38 eA-3
C127 0.734 0.750 0.250 !       1.36 eA-3
Q128 0.205 0.045 0.810 !       1.35 eA-3
C129 0.736 0.311 0.121 !       1.34 eA-3
Q130 0.560 0.312 0.079 !       1.34 eA-3
Q131 0.764 0.828 0.139 !       1.31 eA-3
C132 0.251 0.692 0.220 !       1.29 eA-3
C133 0.749 0.308 0.780 !       1.29 eA-3
C134 0.251 0.808 0.280 !       1.29 eA-3
C135 0.276 0.248 0.813 !       1.29 eA-3
Q136 0.421 0.736 0.312 !       1.26 eA-3
C137 0.185 0.679 0.324 !       1.25 eA-3
C138 0.684 0.294 0.691 !       1.24 eA-3
Q139 0.358 0.374 0.266 !       1.22 eA-3
Q140 0.624 0.762 0.202 !       1.21 eA-3
Q141 0.418 0.832 0.254 !       1.21 eA-3
Q142 0.234 0.237 0.129 !       1.19 eA-3
Q143 0.971 0.373 0.977 !       1.19 eA-3
C144 0.172 0.763 0.771 !       1.18 eA-3
C145 0.386 0.136 0.381 !       1.18 eA-3
C146 0.704 0.298 0.358 !       1.17 eA-3
Q147 0.110 0.066 0.114 !       1.16 eA-3
Q148 0.725 0.907 0.291 !       1.15 eA-3
Q149 0.636 0.092 0.409 !       1.15 eA-3
C150 0.715 0.250 0.264 !       1.15 eA-3
C151 0.698 0.735 0.218 !       1.14 eA-3
Q152 0.595 0.357 0.911 !       1.14 eA-3
Q153 0.869 0.471 1.007 !       1.13 eA-3
C154 0.677 0.696 0.708 !       1.13 eA-3
Q155 0.924 0.370 0.436 !       1.13 eA-3
Q156 0.250 0.750 0.609 !       1.12 eA-3
Q157 0.923 0.284 0.402 !       1.10 eA-3
Q158 0.300 0.111 0.234 !       1.09 eA-3
Q159 0.076 0.891 0.078 !       1.07 eA-3
Q160 0.107 0.830 0.312 !       1.07 eA-3
Q161 0.391 0.386 0.879 !       1.06 eA-3
Q162 0.143 0.043 0.972 !       1.04 eA-3
Q163 0.367 0.361 0.884 !       1.04 eA-3
Q164 0.668 0.234 0.637 !       1.03 eA-3
Q165 0.405 0.752 0.357 !       1.02 eA-3
Q166 0.927 0.812 0.828 !       1.02 eA-3
Q167 0.311 0.593 0.908 !       1.01 eA-3
Q168 0.763 0.640 0.407 !       1.00 eA-3
Q169 0.143 0.296 0.595 !       1.00 eA-3
Q170 0.268 0.890 0.275 !       0.99 eA-3
Q171 0.732 0.110 0.725 !       0.99 eA-3
Q172 0.349 0.251 0.173 !       0.99 eA-3
C173 0.795 0.750 0.749 !       0.99 eA-3
Q174 0.750 0.752 0.484 !       0.99 eA-3
Q175 0.265 0.606 0.136 !       0.98 eA-3
Q176 0.890 0.801 0.122 !       0.97 eA-3
Q177 0.110 0.199 0.878 !       0.97 eA-3
Q178 0.280 0.172 0.388 !       0.97 eA-3
Q179 0.130 0.888 0.797 !       0.97 eA-3
Q180 0.134 0.174 0.091 !       0.96 eA-3
Q181 0.798 0.327 0.413 !       0.96 eA-3
Q182 0.844 0.363 0.307 !       0.96 eA-3
Q183 0.335 0.408 0.796 !       0.96 eA-3
Q184 0.642 0.924 0.593 !       0.96 eA-3
Q185 0.316 0.838 0.359 !       0.95 eA-3
Q186 0.284 0.768 0.104 !       0.95 eA-3
Q187 0.719 0.718 0.918 !       0.95 eA-3
C188 0.250 0.247 0.844 !       0.94 eA-3
Q189 0.706 0.754 0.356 !       0.94 eA-3
Q190 0.879 0.128 0.044 !       0.94 eA-3
C191 0.171 0.172 0.328 !       0.94 eA-3
Q192 0.889 0.878 0.218 !       0.93 eA-3
Q193 0.305 0.281 0.903 !       0.92 eA-3
Q194 0.797 0.249 0.046 !       0.92 eA-3
Q195 0.956 0.956 0.956 !       0.92 eA-3
Q196 0.296 0.717 0.095 !       0.92 eA-3
Q197 0.250 0.923 0.329 !       0.91 eA-3
Q198 0.684 0.338 0.860 !       0.91 eA-3
Q199 0.406 0.800 0.779 !       0.91 eA-3
)
;
_shelx_fab_checksum                74244
_platon_squeeze_details            ?
_platon_squeeze_special_details    ?
loop_
  _platon_squeeze_void_nr
  _platon_squeeze_void_average_x
  _platon_squeeze_void_average_y
  _platon_squeeze_void_average_z
  _platon_squeeze_void_volume
  _platon_squeeze_void_count_electrons
  _platon_squeeze_void_content
 1 0.250 0.750 0.250 273 70 ' '
 2 0.250 0.750 0.750 273 70 ' '
 3 0.250 0.250 0.250 277 75 ' '
 4 0.250 0.250 0.750 273 70 ' '
 5 0.750 0.250 0.750 273 70 ' '
 6 0.750 0.250 0.250 273 70 ' '
 7 0.750 0.750 0.750 277 75 ' '
 8 0.750 0.750 0.250 273 70 ' '

_platon_squeeze_void_probe_radius  1.20
_olex2_submission_special_instructions  'No special instructions were received'
_oxdiff_exptl_absorpt_empirical_details
;
Empirical correction (ABSPACK) includes:
- Absorption correction using spherical harmonics
- Frame scaling
;
_oxdiff_exptl_absorpt_empirical_full_max  1.831
_oxdiff_exptl_absorpt_empirical_full_min  0.447
loop_
  _twin_individual_id
  _twin_individual_mass_fraction_refined
 1 0.502(3)
 2 0.498(3)

_vrf_PLAT341_Y_fum_N2_updated
;
PROBLEM: Low Bond Precision on  C-C Bonds ...............     0.0155 Ang.  
RESPONSE: This is attributed to weak intensities of reflections at high angles, 
meaning that they may not be detected, resulting in lower than ideal bond precision. 
;
